# Supplementary material for: Proteomics analysis of Trichoplusia ni midgut epithelial cell brush border membrane vesicles
Source: Insect Sci. 2017 Dec 18;26(3):424–40. doi: 10.1111/1744-7917.12547 (PMC7379565; doi:10.1111/1744-7917.12547)
Supplement: Supplementary file 2 — Supporting Information 2 BBMV protein nucleotide sequences. [file INS-26-424-s002.txt]

>T_ni_cDNA_10
CCTCTGTCGGAGTCACTTCTTCGGTGTCTACAACGTCAGGTAGAGCTTCAGCATTAGCAC
TCGCATCATCATGTCCCACGGCGCCAACTTCTTCAGCCTCCGTGTGACATGTTTGGTCAG
CTTCTGCCAAATCTCCATTATGCATTTCTGAACAATTAATGAGATCCACTTTGCCCTCTT
GGCTCGAACGAGGACTATTGTCATTCATATCAGAATTTTCAATATCCATGTGAACATGCC
CCGGCCACAGGTCGTAGGGACAAGCATTGATTTGATGCAACAGGCTGTCACTAGAACTGA
ACAAATTTAAAGAACCTGCAACGTCTTGCAGTATAGATGATTCCGATAATTCACTCGTAA
GCTGCGTAGGTTCAGTTTCGTTACTTGTTGGTATTATCAAGGGCAAGTTTTCAATTATGT
CGCCTGAAATATCACAAACTCTCATACCTTCGTATTTAGAAAGTAGTTCTAAAAGCCTCC
TTTTGGCTTGTTGCGTGTATCTTCCGTCGACAACATTGCTCAAAATCAGTGATACTAATG
TTTCCAGAAATTCGGTCGTACATGTTTCATCGCTTTTCAACAACAAAAAGCGAACGATTT
TATTATCAAGTTGCATCGCATTCCCGCATACGTTTTGCATCGGTAGCGAGTTACACTCAT
TGTATGCAGTCGGCTCACCGGATGTAGTAGAAACCGATTCTTGTCTATTCTCTTCGAGCG
CACTATCATTCGCTTGGCTTTCAATTATAGAGCTGTATTGAGATAATACATTGCGAATCG
ACTGTAATACTTTTTGTCGTAAAGCATCTGAACTTATCAACTGTAATTCTCGAAATAGTT
GGATCAAAAAATCTGGATGAGATTCATTAACATCAATCAAGGCAGTCACTTCCGAATATA
TATTTTCCCGCAGAAGATCAAATAGTTTTGATGTGGCCTTGTCTTGAACTTCACGACTTG
TTGACGCCAAATTAGGATTAGGCATTTCAGAGGTACTGGCAATATTTATATTGCTCATTT
GAGAATAATCCAAAGTGAAATTTCTCCGATTGGTCGAGTTCTTGGCTGGCAGTTTTGAAG
ACGATTTCTTCTTACTGTTAGCGGACGTATTTAAGTTATTGGCATGTGCCTGTATAATCT
CAGGTATAGGATTAGTTATGTTTAAATTTCTAAAGGAATTGGATAGGGCTTCTTGACGAT
TAATATTTATGTTAGAAACGTTAGCAACATTGTTTTCGTCAATATTTCTTGAATGGCAAG
CTGTTGTTGCATCAGTATCTGGGTTCTGATTAACATTTAACACGTCTGGGGCAGACGAGA
AGGATAGAGATCGTTCGTACGCGATGTTACGACGCGTGTGTCTATTGGGTACGTCATCGT
TGTTTGCCTGCGATGACTGAGGACCGTTGTGTGAGGAACTAACAGCGTTGGTATTTCTTT
TGGGTGTGATACAGGGTGGGGTTGCTGAAGGAGTGCGATGAAGCGTGTTATGTGATCTTT
CTACTAAAGGATGAGGATTATGAGAAGGCCCCACCCCTAAGTGTCCGTCAGCGTTTGCCT
TGTTATTAGCGGAGAGAAGATTTTGACGGGAATAACTGCGAAAGTTATCCCAATAGTTAT
TAGCTCGATTTCCCGGTGGCACTTGGTTATTTAGTGTATGGGAAGCTGTCTCCGCACGCC
AACGTTCTTCAAGATGGTTAAGTTGATCTCTAAGTTGGTGTATTTCTCGCTGTTGCATAA
CAAGTTGCTGCCAACACCACGCGCCCCAGAAACCGCAACCGCAGCTGCAGCCGCCAACCA
TGCTGTAAGGCATCATCATATTGAACGGCATCGATGGAGGGAAAGACAACTGCGGCGTAC
CCATCAAACGCTCCATTGTTTGAGAGTGACTGTTCTGAGTAAACTGGTTACGCATGTCCT
GGTTAGATTTATTAGTGTTCCATCCAGGAGGAGGCACATGCGGGTATGGCATGTTTCCAG
GATTATCGCCAGTGTTTTGAGATATTGGAGGTACCATGTTTACATTAGATGCTTCAGCTC
TCGGCTCGTGTCGTAAGTTTTGATTCGTATTATTCGACTGTGTTACACTATTTTCATCAG
GCTGTCTCTCTTGGGGTTGTCTTCGGCGTATCCTGTTCCTTTGATTCGATTTATTTCTGG
ATGCACTGTCTGTGTCACTTCCATAAGCGCTGCCCATGTGAGGTGGTAAAGCAGCGATGG
ATCTTCCGCCTAACGCACTATCTCCGCCGCCCCTGAAGTTTTCAGTTTCCCTTGAGTCTT
GCGAATCTAACAGTATTTGTTCAGACCTAGATTCTGGTTCACTAATGTGATCCTGTTCAC
TATTATACGACTGATTGACGACAGATGCGGTACGTGATTCTTGTTTCATCTGTTGTGGTT
CAGCAGTGGAACACAACACCTTCTCTTTATTAAGAAGGGCTTCCAGTTCGCGTTGCTTGT
CGGCAAGTAGCGCCCGCAGCTGCATTTGTCTCCGCTCGGCGGGTCCGGGCTGGCCGCTCG
GACCAGCGCGAACCTCTTCATTCACTTTCTTTTTACGGCTCACCTCCTTATTAGATATCA
TATCCTTGATACGTGCCCGTTCACCCATTATCTTCTCTGTTTCCATCCTTAGCTCCTGTG
CGAGCTCCTGCAACGTAGCTATATTGGCCTCGTGACCTGCGTCCACACTTTGTTGCTGCG
CATGAAGTTGCTGTGGATGCTGCTGATGTTGTGAGTGTTGCGGATGCTGCTGTTGATGTT
GTTGCTGATGCTGCTGCTGTTGGTGTTGATGTTGCGGATGTTGCGAGTGTTGCTGTGAGT
GCTGCTCGTTAGTGAATTTGTGTCGTTGCGGCAGCGAGTTGCGCACGCGACACATACTGC
CGTCGTTGGACCAGCCGCCCATACTTCCACCGCCTTCCGATTTATTGTCATGGATGTTAG
AATGTGTTGCTATATCTCTGAAGGAGTCGTCGTGACCCGTAGAAAGATGCTCAGCTTCAT
AGGTTTCGACGGATCTCATTAAATCTTTTGTTTTTTGAAGAGCTGTCTTGATAGCCTTGA
TCTCCATTAACTTGTAAGGATCTTCATTTTTATTGTTGCTAGAAGGCTTATTACATTTTC
TAGGAATTTCTTCATCACCACTGTCTTCACCTGAACTGGAATAAGTGTTATGTGCTGCTT
CAAGATGGGTAGCCATTTGCAGCTTTTGGAACTCTTGCACAAGACTTTCCATATGTTGTT
TCTTCATCTGCAGTTCTCTAAGTTTCAGCTGTAGTATACGGCTGCGTTCGTTAAGTAGGA
CTTCGTCATCATCAACTTCACTGTCTCGACCGACGCCTGCCGCTTCCTCACTCCCAGTAA
CATTGGTATCTCTATGCGAGAACCTATCATCTTGGCTGTGTGTAGAATGCGCGGAATGTC
CGCGGTCCGCCGTCCACACTGGCCGCCATATTCTGTTGCACATGTAAAGCCTCTGACGAA
TGCGGCAATGTCGTCGCCACGCCTATTTGATTGGCAGCATACATTCGATTCGGATGATGG
TAATTTCCACTCAATGTCTGATTTTGGGCACCACCAAAGTTGTCATGTGATGTTGATGGC
TGTACCTCCTGTGCATGCCTCTCTCTTTCTCTATCACGATTCATTTCTTCTAATTGGTGC
TTAGCTTCTTCCTGATACTTAAGAAGCCTTCTTTGTTGCTGTTTTAAAAGCCGCCAAACG
CATTTGCGACAGTTCCATTTTATTTTTTATTTCATTTTGCCACAGTTCATTATCGCTATA
TGTCGATCCGTTGCTTTGAGCAGATACTGGACGTGTTACTACGTCCTCTTCTTCCGAGTT
ACGCATAGTATCGACAAGAGACGAAGTAACGCGTATGTATTCTCGTATTTGTCCAAGCCG
ACGCTCTACCGCTGCAGCGTCTGGGCAGGCAGCAGCGATGGCCTCTCCTAATGCTCGCGC
CGACTCCCTATGAACATGATTACTCTCATTGAGATTATTGAAACTTCCTTGCCCCTGCTC
ATACATATTGTTCATTAAATTAACTGTCTTTGTCCCAGTTCTAGAATTGGAAATTGGCGG
CGTAGTGTTGTTGTTGCTAGCGTGGCTTCCGTCAAAATTGTTGCGAGAAGGATTTAGGTT
TCTTGTTAAATTATTCCTGTTTTGATTTGGAGCATTAAATGGTTGTGATACATTCCCAGT
TACAGCATTAGGTGTAGTGGGATTCACAATCATAACAGCAGCTGATGCATGGTTGGAATG
TGGAATTAGGCCATTCTGCATCTGATGCGCATAGGGGTGCAAAGTATGGCCAGATATGGA
GGAGCCAGTACCATCGTCGTGTTGTTCAGCCGATATATTTTCGCGATTTTGCACGTTCAG
GGGTAATGCGCGTGGTTGCGGTCTTACAGGCACAAATCTTCCAAATCCACTCTCAAATGT
CACAGAATTGTCTAAATCTGTTAGTTCGTGATCTGATGATGTATTATTTGTTGGTTTTCT
TGATTGGCTGTAGTTTGTCCGAGTGTTGTATTCAGAGACAGGCACCCAATCAAGAGATGT
CGTTACAAGATTGGACGTCATGTCTCTTCTGGTTGGGGTGACTGCTTCTTGAGGAACATT
ACAATTGTTTCTTACTTTTGTCTTGGGTATAGTTCCCGTGTGACCTGGATGCCGCTCGTT
GTTACCAGGAGCCATAACATTTAGTTTCTATTTGCTGACATTTATAAGATTCATAGCAAT
AAAATAACTGTTTATAGTAATAAAAATGTCGATATTAAATAGCAATAAGTTACAAATATT
TATTCTAGGCGAATGATAATGATATAAATTAAAATTGTCCACAAAGCTTTATATTCTACC
GAACCTACATTCACTTAAGCCATATTTTATTTTACATTTTTTCTAGCATATTGAATTATT
TTTCTATCGCTTGCTTGCTTGCAGAATCTTTTGCAAGGTTTTTTTTTTATTTTATTTCCT
GTTCTCAATACC
>T_ni_cDNA_10018
TTTTTTTTTTTAAATTAAATATATTATTACCACATTCGTAAACAGACAGGAACGCAATCA
TTTACAACAAAAAAACATTAAATAATAAATCTGAATTAAGTATTCCAAAATTTTTATTAT
TTTTAAATATAAAGTAATATAAGATCTATGGTCGCGGATAAAGTGGTTTGCGGGGTATTG
TGATGAAATGTTTATTTATTATCACTAAGGTTTGATCGAATGCAGTGTTGCCAGCGTAGG
ATTTTGAATTCTACTACGTGACTCCGTTACTGTCAATTTGGTTAACAAAATATAATTAGA
TTCGAAAATATATTTACATCTTTATTAACAACGAATACGCTTATGAACAATGAATAAATG
AGGAATACTTTCAGATACAAAGACTAAAAAGAAATCCTTACACAGGACACACAGACATGC
ACCATTTGCAAACTTCTAAATAGTCTATGTCCGCAAGCAACTTTAGCCGCGGGTAAATTT
ATAAGGTGCTATTCAATGAGTTTCTTGGCCTTGAAATACCGGCGAAGGTAGAGAACCTGC
CACGTGGCGAGACCCAGGAGACATCCCATGGAGAATAAGCTGAAGAATAGGACGCGGTTG
TTTGTGGACTCATTAGTGTCTCTCATTTCCTCCTCTCGTTTCCTCATTAGCGTGAAGTCT
TGAACTATGGCCTCTGACAGATCCTCTAGTCTCTTCAGTTCCAGTTCCATTGGCTTCAAC
TTGGCCGCCTCACCAATGCCTTCATAATTTTTGGCTTCAATACCAATTTTGATGTCAAGC
ATCACATCTTGGGCGACGCCGCGGCGTTCTGGTGGTACTTTTGAAATGAAGCAAACTTCA
AATGTGTCATAGTTTTCTGTCACAAATGTGAATTTGCCCTTAGTTATTGAATCTCTCTGT
GATAATATGTGGTCTTTTGAGTCTCGGATGACATAGTCGACTCTTTGTCCGGTAACCTCT
GTAACTTCGTATTCTCCTGCCACGAGCACATTAGCATGGAGTTCTTCCTTCAAACACTTC
TGAGTGTTAGGCGCCAGATTCCACATGATGGCCATTCGTGCCTTGCCATATTGCACACAA
AACAAACACGAGATAATGTACCTCCATGTTATTAATTGTAATTATTAATCTATCTTGTAA
TAATTAATTCACAATTCATAACATAAAGAACTGAAAACAAACATATTCTGTGTCAAAAGG
ACACTAGACGCGT
>T_ni_cDNA_10029
TTTTTTTTTTTTCATTAAAAATATATCACTTTATTAAGTTCAAAATCACATAAATAAAAA
AGTACATAATGGTATTAATAACTGATTTGTTAACTTGTTGTTCGTCAGGAATGTTGTTAT
ACCTAATATTGTTTTTGGAAATGAACATAACTGATAATAACAATAATACTGTACCATTTT
ATTTCCATCATAATAACAATATCATAATACAATGATGATAGACATTTTGAGACAACATTT
TATGCATAATTTTCGTAGTATTTGTACTATAACATTGAAATCAAGCTGTTTGTATACTTG
TTGCCAAGCACGTTGAAGCACCGAACAGTTGGTTACGACGACATTGTATGCCCATCCCGA
ATATATTACCGATCACATACGATCAGTTCCAAGTAATTTAAGATAAATTTAATATTTTGA
AAAGGAGGGATTAAAACACTCGTATAGTACGTTAACAGTTACAATGTAACAATAACAAGA
TACTGCAGAGAGTGACAACATGTGATTTTTACATTATGAATTCCTCAACCAATATTTTAT
TCACACCTCCCTGTTGCAACTACAAATATTTTTTTAAATGCTACAATTCGTACAATATCG
ATTAGAATTGGTATTAATATCTTACGAAACCATTTCCTAAGTTGAGTTACATGTTGATAG
CCGTGAGCACTTACAGCGACATTATATTAAATTCAATACGATAAGAAATCGATTAAACAA
TAAAAAAAATTGCGAGAAAATTTAACAAGAGTGAGTCGGCTAAGTAACGGCCGGGAAACA
ATAAAAAAATAAATCACAAATATCATTTTCAAGATTTATTATAGAGATCATTTCTAAATT
GTTTGATATTCACGCCACTAGGAAACCCATGGAGTGTATTAGTATTTTCATGTTCTAAAG
ACATTATCACTCTGAAACCTTGTATAGTTTTATACAGGGTGTTTGCGTTGCACTAGTTTA
CCCTGTGATTTGTTTAATATCATTGTGTTGTGATCACGTTCGAGTGTTTGTGGTCGCTGT
AAGTGTGGTGAGTGGTGCGGATGTGTGTGTGGGGGGGGGGCGGCTTAGCTGCAGCAGGAC
GCGGGGTTGGGGTCCTTGCCGGAGCGCTTGGTGATGTTGAGGCGAGTGAACTCCTCCGCC
ACTGTGGGGTGGATGCCCACCGTGTTTATTAAGTGGTCCATTGTGATACCGCATTTGATA
GCGGCGGCGAAGCCCTGTATGACCTCTCCGGCGACGGGGCCCACGAAGTGCAGGCCGAGG
ATCTTCTGCGGCGCCTCGCGCAGCGCCACCGCCTTCAGGTAGCAGTTCTTGATGTTGCGC
TGCGGAATGAAGAACTCCGTGGGCTTGTAGTACGCGTGGTATATCTCCAGGTTATCCGCA
CCGAATCTCTCGGTGGCGACCTCCTCGCTGAGGCCGACGCAGCCGTACTCGAGCGGCGTG
AAGACGGTGGTGGCCACGTTGTCGTAGTCCATGTGCTGGCTGCCGCCCGCGAACACGCGG
CGCGCCAGCAGCCGCCCCGCGTGGATAGCCACCGGCGTCAGCTCGGGCCGGCCCGCCAGC
ACGTCGCCCACCGCGAAGATGTGCGACACGTTCGTCTGCTCCGTCGCAGCCTGGATCTTG
CCGCTCTCCGTCACGCAATTGACTCCAGCGACTCCCAGGTTGAGTGTCTTAGTGAGCGCG
TACCGACCGGTCGCAATGAGTACTGTGTCGAAAACTTCCTCGAACTGTTCCTGCAGCTCG
GTGTTGAGCCAGCGCACCTTGAGCTGCCCCGACTCGAGCTTCTCGACGGACAGCGGCACG
CACTTGTGGTGGAAGGTGACGCCCTTCTCCTCCATCTCGTTGGTGACCATGCGCGCCATC
TGCTGGTCGAACCCGCGCAGCGGCACCGACCGCACCAGCACCGTCGCCGGGAAGCCCATC
GAGTTCAGGAAGCCCGCGCATTCGAGACCGATGTATCCAGCGCCGACGATGAGCGTCTTG
CCGGGCGGGTGCCCGAGGCTGAAGATGTCGTCACTGCTGATGCAGTACTCCATCGCGCCG
GGGATGTCGGGGTACTGCGGCCGCCCGCCCACCGCTATCACTATATTCTTCGCCGTCAGC
TCCTTCTTTGATCCATTCTTCATCGTCGCAATAATAGTATGCGCATCTTTGAACTCTCCC
AGACCATTGATATATTCGATTTTCTTATCCCTCAGGTCGACCCTGGTCACCCAGTTCACG
GACTTGATGTGGTTCTGTACGGACTCTGTGAGCGCAGCCCAACTGATTTTGATGTCCTTT
AGCGAGGGCACTTGCCACCCATACGCTACAGCTTCGTGAATACTTTCTCCCAGCAATGCA
GCCTGGTGCATCAGCTTCTTGGGTATACACCCTACATTGACACAGGTTCCTCCGAGACCC
CATTTAGTGCCCTGTGGTGATGGTGTCACATAGTCCAGCACGGCGACTTTAGCGCCCAGG
TTCACTGCCTCTTTGGCACACGCGAGCCCACCAGAGCCACCACCAATGACCGCCAAGTCA
TAGTCGAAATTTCCATCTATAGGTGCCATAGTTCCAAAGGTTGCTTATCTAGACACTTGT
TATATTCACACTTTGCAAACTTTTGCTTATTTTAATAGCGCACTGAAAACGCACGATGTC
TCACGATCAAATACTATTAGTTTGAAGGAGTAAAATGCTTTTTGTAGCGCCCAACGCGAG
CGTGTGAAAGAGATAGCTCAGCAGTTACTCGCTGCTCCGGTCGCGCCGCCGCCGGTCTCG
TTATCTCGTTTGACAGCGTCAGCTGACGTCACTCATTGCCATTGAAAAAGAGTGCCGTGA
TCATGACGTGTAATTTTTTTGATGAGGTCATCAAGATACAAATAAATATTTATTATTAAT
TAAACAACTGAAATATTATATCTCGTCGTGTAAAGGATAGCAGTATGTTTG
>T_ni_cDNA_10031
TTTTTTTTTTAAAGCTTTAGGATTATTTTATTTTTTATGAAAGACATTACATATTAAAAG
ATACACTAATTATTGTTTTCCGAGCTAATCTGTATATTGAGCTATAACTATGGTGCCCAT
TAAATAAAAACTCCGGTACTTTATTGTTTTCTCCCCTATAATACTAAAATATATCTGCTA
ACAGTTTTTGTTTTCAGAAACATTTTAGTAAAGCGATTAGACAAGCCAGAAAAGGTAAAA
AACAACAGAAAAGAGTGCACGACAATTGATCGAATATAAATCGATTATTATTGTGTAAAA
ACTTCGCAACAACTAGAAACAGGCTAGCCATCAATAAGCAGATTGTAATTAACATTAGGG
ACAAATTGTTTTCACAGAAAAAAGTTGTACAAGTTAATACTGTTTGAAATATATATCTCT
GCAGATCGCAATTTGAGAAAAAATAACGTCATAAACTTATATCTTTGAAGTAATTGAACC
ATTATTGTCATTAATATTGTACTTTATAACATTATCGTGCACACAAGTTTCATATTGTTT
ATCATTAAGAAATAATTAAAGGACTAGCAAAATACATCTTAAGTAACATCATTGTACGAT
ATCCCTTCACTGCACCATATATTTCTCAAGCTGTCAGTAACAGCCTACCACCAGAATAAA
TTATTGTTCTTTCAATAGTGATGCTTATTCAAATTACATATCAGTCGTCAGTTACATAAT
ACAATGATTTCAGCAAGATTCCAGATTAGCGCGAAAACATGAAATTCTATATTTTCATTT
TTGGTATAGTGAATAAAATAAAACTTTATAATTTAATCTCATTATATATTTATTCCATAT
ACACCTATAACTACGTCTTGACACAAAGAACATATAACTGCACTGATAATGCATAATCAT
ACAAAATAATCTTGCTCTTGTAAATACAAAGAACAATAAATAAATATTAATTCAGAAACT
TGTTACCTTTTCCAATGCGTAAAAAAGTACACAATAGCTTATATTTATATAAATGTAGTT
AAAATTTTGTGAGTGATGTATTTTAATGTAGCCCAATGTCGGTAATATTTAAATTGTATT
ATATTATTAATTAATTGCACCCATTACATAAATAAATACAATTGTAATATTATATCAATG
TCAAACGCGTCTAGTCTAATTACATAAATAAATCAATCGTAATAACATAGCAATGTCAAT
AGATATTGCCCTACATTCAAAGTGTAAACAATGCGGCGTTACAGTTCGTAGTGGATGCAT
CGCGGCATGCGCCGGATGAGCCTTGGCGGCCATTGCAAGCCGTCAGGCATTCGTTCACTG
TTACAATATCAGTCCACGTTCGTTTGTGTACACAATGCCCAGCTGGACCATTGAATTAAC
TTTCTATCATTTTTAATAATGCTTCTAAATGATATCCCATGAAACAGATGTTGATACACT
GCGTTTTCGTATACAGAGTACTTTCAATGGTTATACGGTTTTCAATTACATCTACTAGGC
GCAAAGCTATTGGATTCATCGTAACTTTAAAGGTTTTATTAACCCCAAAAATTCCAGTTC
ACAATAAATGCAAAAATATTTAATGGAATGATGAATTTCTGTAATTATCAGTCCAAGCTC
ACATTGCATGACTCATATTATTATATAATAATATTTATACTCTGTATAGCATCACAAACT
TTCCGATTAATATCGTTATTTGAAATAACGAGTTTCTAGCGATTACAATTTGTCGGCATT
CAATTATATTATGCTAATTATAGAAGATATTTGTATATAGATGTTTTAGTAAATTTAAGA
TGTTTTATACCAAACTTATTGTAAAACTGCAGAACAACATCGAAATAGTATAAAACACAA
ACGAGGACGGCTGTCCATTGTGACAGGCGTTGCATTAATATAATGATTTTAATAAAAGTC
AGTATGTTACCAAGTAATACTTATAAAATACATAGTTTGCACTGTGCTTAGCAAATATTG
TGCATGAAGTTGCTTTATAGATTCCAGCTTACACAGCAGACAATCAAGTTACTGGATCAT
TATGTTAATGATTAAAGTACAAGTTTTGGTTAGTGTTATATTGTTTCTTATCAGTCAAAC
GATAGAGGGGTCTTTATATAAAAAAAAGAACATGAAATTTAAAATTATTATCCTACTTGA
TTAGCAATGGATAGTCATTTTCAGTTCCCATCATAACTTGAGAAAGAAAATACAAATAAG
AATCTTAACAACTATCTTCTCATGAACCGGCTAGTATGTTATAAGTCATGGTTCAAATAC
ATTCTATTGTGGTGCTATTAGCTTGCTGTTTTATTGTAAAGCATATAAGCAACACAATTT
TGCTTCAGCTTCTATATTCAAAAGAACTTCGTTTATTTTCTTAAACCATGCAAGTATAAC
GCATAATAGTTATAGGTACCAATGACTTAATAATCATTATATCATCATAAATAAAAATTA
ATTACTTGTTCAAAAACTGTTTCGTTTACAATAATATTATATGGTAAAATACTAAAATGT
ACGCGTTATGAGGGCCCTGCGGCGTGCCGGTGCACGAGGCGCGCTACGTCACGCGGGTGG
GGCGGAGCTCTCGGCCCGGGACACATTACAACACCACACATTTCTTTTTCCTGGCGGGTT
CTGGGGGCTCCAGCGCTGCTAGTATGGCCTCATCGAACACATTCTTCAATCCTTTCTGCG
TCAGGGCTGAGCATTCAACATATTTGACAGCCTTGAGTTCCTTTGCTAACTTCTCGCCCT
GTTCGAGGGAAACAGGTTTCTGTTTAATCTTAGCCAACTTCTCCATGGTAGCAGCATCGT
CTCGCAAGTCTATCTGAGTGCCAACAAGGAGAAATGGTGTCTTTTGTTGATGATGAGTTA
TTTCTGGTACCCATTTTTCCTTGACATTTTCAAAAGAACTGGGGCTTACTACACTGAAGC
ATACAAGGAAAACATCCGTTTGTGGATAGCTAAGTGGTCGCAACCTGTCATAGTCTTCCT
GACCTGCAGTATCAAAGAGGCCCAAGGTGTATGGCTCCCCTCCTATCATGACAGTGACAG
CATAGTTATCAAACACAGTGGGCACATACTCGGATGGGAACTTGTTAGTTGTGTAGCTTA
TGAGGAGGCACGTTTTACCGACGGCACCATCGCCTACCACCACACACTTGATTGTCTGCA
TCTTGACAAATGATTCGCAACTTCACAACAGATATCTATTATGAGAAACTTTTTACTTGC
TTTTTCATACACAGTGAAGTGATTCTCTGATCATAGCAACCCTCAAGAGCACACCTTATA
TAAATAACACAATTTTAAATCAAAAAAATGAATTGTAACTCTTTAAAAATATGCTGAAAA
CTACAAAACTGTACGTTGCGGGTTGGGTCATTGACGACTAGACGCGT
>T_ni_cDNA_10035
CTTCATATTGCTTACGATTCCTTATAATATAGGTCTTCGTTCCCGTACTGTCATTCAGAT
TGGCCATACCTAAATTAGAAGTTTCTTTAAGGAGATTTGCGAAACTTTCGTACTTGTGTA
AGTTTTCGAACTTATGGAGGTCAATTTTTAGAGATGGTTTCTTATATTTGGCAGTTTTCG
TGTGCCAGACGAGTACCTTTGAGCAGTTTGCCGCGAGGGGTTCGATTTCGTCGAGTTTTA
GTCCTAAGCTGACTAGGAACCTGTCTTCCTCGTGGCCGGCGATGTAGGGCATGGAGGCTG
ACGGCTTCATGTACTCGATGTTGATCGCAAAGCCTGCCATGTCCACTGGGAAGGTTCGGG
AGCCGGACCACGAGTCGAAGAACGCCACCACCTTTCCATCCTTCACAATAGGCGTCGACA
CCCCATAATCGCCAATCAGTCCAACGGGAAACATGGACACTTTCTTCGTATTCCTGATCT
CGTCAAACAGTTGCAGGTCCACCGTGTTGTCGTCATCGCCGAAGTACAATATACCTTCTT
GTACGTTCTCCCTCAGCCAAGAGAGAGCTGCGCGCCGGTTGGCAACGCCGCGTGGAAAGT
TGGTCCCCCTGTATACGAACGGCTTCGGGCTGGAGATGAATGTGAACGGTAGACCGGAAC
GTCTTAGTAATTTGAGCACTGTATCCGAGCAATGAGGTTGGTCATCGGCTACGATCCAGT
GTATCCGCGGCACGTGCATCAGTGTGTGGGCCAGCCTCGTCAGCTCGGGCATCTGCTCCG
GCCTCGGGTACGTGGGCGTCACGTAATAAATCATCTTCAATTCCGAAGTCTTGTTCACGT
TACTTCTTTCATCGTTGAAGTTCACATAGCACAGTTTGTTCTTCACGTTCACTTTTGATA
CCAGCATTGAGCCCACATTTTCAATACTTACGATCTCCATGTTCGCCCAGAAAAATCAAA
AATTATAGCACTCAAAATAATAACCAACACAAATGTCTTTTTAAATAAATTAAACGATTT
CATTATAACAAATTGTACAAACGCCACTATGTGATTTTTTCTGTTATATTTACTTTAATA
AGATTATAGGCACGTTTTCACCAACAAATTTTTAAAAAATACACTAGTGTGAAACATGTT
CCAACTTAAAAAAT
>T_ni_cDNA_10037
ATTTCAGTTTCTTTTTTTGTTATATTAGGTATACCAATTATAAGATATGCTATGCAGATG
CAATTGACAAACCTTATTAAACTTTTCTTCTCTTAGATAAACAGTATTATTACATATCTT
GCAAATTCACAAATATGATGCAATACAATGCGCATCAAAATTATATAAAAACCATCGAGT
AAAAAAGGAAATATTAAACCTTTGATCAATTACCTCGATAATAGCGCTTTTAGACAGCAA
TCGCAGTAGAATTCCTGACTGTGACGTAAATAATATCCATACAATATATAATTTGTATTT
AATTTAAAATTTCTTCCATAAAAAAGAAGGCATCTACTGTGTTAATAGACATCGGTTGGC
TAAGCAAGATATGTAACACCGTTATTCATAAAACTCCTCTTAATAATCACATCACTTTTT
TCACAATTATAATCCATTAAAAACTGTCATTAGTTATATTTCAAACTTGGCCTATACATG
GGTTTGGATTAAACAGTGCTTATACACAAATGGTACATGATTCTATATTGGTACAGTGTA
GCATTAGTGTAAACAACTTATACATTATACAAATTATTGGCCGCGATTCCGCTCGCGTAT
TTATCAGAACGTTCTTGAGATTTGGAAACCGTAATTACCACAACCGGTCCAGCCATTCTC
TAGTTTAGGAGACTGACGATAATCGATAAATTAATATAAACACATACATATTACTGAATA
TGTTAATAGATCTTTTCTAAAACAATTTTAATCATTGACTTAGGTTGACGCGAGCTTCGG
CGAATGAATAAGAGATTTTGTCATTATTATTCCACGGTACAGGCATCATTAAGTACACAA
TTTTAAGTATTGTTCTAGTTTTAAGACAACAAACAACTGTCAAATATATCTCAATACACT
TTCAACTTTATGGTTAAAACATCCCCATCGCATACTTCGCCGTCAAGTAATCCTACACTG
TACCAAAGGTATATTTGCTGGTTAAACAACACTACTTGTGAAGATCTCTATCCAATAACC
GTCGGGATCTTGGATGAAAGCTAGTCCTTTCATTTTACCGTCATTCGGCCGCTTGATGAA
CTTCACTCCTTGCTGTTCAAATCTTGCACAAGCCTCGTCAACATTTCGCACCAATATACC
GATGTGTCCGAAACCCCGAGGGTCTGAGTTACCGTTGTGGTAGCTCGAGTCATCACTCTC
TGTTCCCCAGTTATATGTCAACTCCAAAGTAGCCTTTCTTGTCATCGCCCAAGCGGTCCT
CGTAGCCTCATCAGACGGTATTTCACCAGCATTTTCATACCCCATGAAGAACAATGAGAA
CTTCATCTCGGGGAAGTGGAGCTGTTTCAACAGAGTCATACCAAGGACACCGGTGTAGAA
TGGGATGGATTTCCTAGGGTCTTTGATGCGGTACATCGTTTGTTGAAACATGAAATCCCT
GGTTGAGGGGTCAGGGGTCTGGCAAAGTACCTCGATCTCCTGCGGCGAGATACCTTCGTT
CGACATCGTTATTTTTCTATCTAAATCTTGATATAAAATAAATTGTAATGATCTTGCGAT
CAAGAAATCGGGACTAGACGCGT
>T_ni_cDNA_10045
ATGATCCGCAGGCTCGCGGTGGTCGGGCGGTAGAGGGCTCTAGAGGGCGCTAGACGCGCT
AGGGCGGGCTGCGACACGAGCTATCGTATAAACAGGAGCCGGGGCTCGGGTGAGGCACTA
GTTAGGTACTACTATGGCACGCTACAGCGGCTCGCGGCGCGGCACCCACACGGTGGGGCC
GCTCTCCGCTGTGATCACCGCCTTCACCTTCGCGTAGATCTCCTCCGGCGTGTCGCCCGT
CACTACCGCAGTAAAGTATTCGGCGAACTCTTGTTCCATTTTCAGCGCTCGTTCGTAAGT
TTTCTTCGCTTGTTCTTCCGTCATTCGCTTATTCATTTCCATAATAGATTCTATGCTCTT
TGGTTTTATAAATATGGCAATGGGATAAAGTTGAGCCACCTGTAATCTCTTAATAGCATT
GCCGCTCACATCCAAAATGCAATGCTTGCCCTTCTCAGCGACTTCCCTGACGGAGGCTAC
GGAGGTTCCGTACAGGTTGTCGTTGTACTGTCCGGCCTCTATGAACAGGTGGTTCTGTAT
GTCGCGTTCCATCTGCTCGCGGCTGGCCACGAAGTGGTAGTCGCGTCCGTCCACCTCGTA
GTCGCGCCGCGGCCGCGTCGTGTGAGGCACACAGCTGCCAAACTTGTCAGGGAATTCAGA
TATTAGATCGTCGTTAATCCTGTCCTTGAGCGGGCCCAGGATAATCACTGGCCGCGTATA
AGTTATGGTCAACTGTTGTACGGTCTCATACGATAGCACCGTTTCATCTTGACCGTCCGC
GTTAGCGTCCTCCTGCGTGTAACAAAGCATGAAAGGTTCTTGGTCCGAACCATCTTCAGA
TTTGCCGTCCTCTCGACTCTTCATGAATGGGAACTTTCTGCTGAACGACAATGATTTCTT
GTTTTTCCTTTCAAGTGTCGATTGGCTCGTGCTAACGGGCGTGCCCTGTCCCTGGAACTT
GACCTGTCGGTCTCTCGCGCGCTGCTTGCGCTCCCAGCGCCGCTTGGACGGGATGATGCC
AATAGCGTCTGACTCCGTCTTGTCTAGCCGCCTAGCTTGCCACCATTCGTCGTCGGAGGC
GTTTGTGACGTGCAATATATCACCGTATCTGAATGGCAGCCCTCGGGAAGGCAGGCCGTC
ATCCCGCACCGGGTCGTAGTCAAACAGTGCTCTGACATACAAGGATCGCTTTTGTGACGT
TCTTAACAGTGTATGGTGTTGCTTAAGCTCATTGATACGCGCTTCGAATTTATTGTATTC
CTGTGGCCTGTACACAACTGTTAATTTCACATTTTGTCCCGTGCTCTTGAGCGCCTTCGC
GGCCTGCTCGTGCGTGGCGTGCGTGATGTCGGTGTCGTTGACGGCCAGCAGGCGGTCGCC
GCGGCGCAGACGGGCCGAGCGCTCGGCCGGGCCGCCCGCCAGCAGGAACGACACGTAGAT
GCCGTGGCCGTCCTCGCCGCCCACGATGTTGAACCCGAGCCCCGCGGGGCCCTTCTCCAG
CTCCACCACACGAGCCTCCTCGTTGCTGTCGGTCACGTCCTCGCGCCGCAACGAGTTTGC
CGCGCTTGACGCTGTTTCAGTATTGTCATGTTCAATTGTCAATCTGGTGGGCGTGTTGGC
GCGCGAGGTCCGCGGCGAGGGCTGCCCGTGTCTTGGGCCGGGCACTAGCACCAGTACGAC
GCGCTCGCCGGTGGCCTTCAGCGCGGCCACTGCATCCTCATGTGTCACATTATCTAGGTT
TACATCTCCATGCGAAGTATTTTTAACCATTAACAATTTATCGCCGACCCTCAAACGGCT
GTCTCTATGAGCAGCACCACCAGCCATGATCTTGGTCACGTATATGCCATTATCACCAGG
GATATGTTGGTTTCCCAGACCCCCTGCTATACTGAAACCGAGACCGGAGCCGCCCTTCAC
AAGCTCGATCTCTACGGATTCTTCAGGCTTTGTCACTTGTAAAACATTAAGAGTATCTTC
TGTCGCACGACGTCGTATTTTCAGTCTCACGGTATTGCCAGCCTTTTTTAATGCGTCAAC
TGCGTCGGCGTGCGTAACGTTGTCAACACTCGTATCATTCACCTGTAGTATCGCATCATT
GATCTGCAGCTGGCTGGCCGCGGCCGCGCCCCCCGGGATGAGCTTGGTGACGTAGATGTG
CGGGTCGTCGGCCACGTGCGGGTTGTCGGAGCCGCCGGCGATGCTGAAGCCCAGCCCCGC
GCCGCCCGCCCGCGACAGCACCACCGTCATATAGATGTACCCATCCTCACCTTGTGTACG
ATCATTGCCACCACCTTCTATGCCATTTACCTGCAAAGGCTGCTTCATTTCTGGTGATGT
GACGTGAGCCGTGTCAAGATTAAACAAGGAGGAGACTTTCCGTAGGAATCCATTATGTGA
TTTTTTCTTCCGTCTTTCTGTCATTTTCAAGACCAAGTGTGCATAGCCCTCAGGGATTTA
TTTTGTTGTCCGTACTACACTATGTACACTGCATGCATTGTTAGTTACACACTTGAGTCC
ATTTTCAGCTTACTTGATGATGTTCAGCATGCACCATTCTCTACCTAGAACCCACAACTA
ACTTGCACCAAAACATATCAAATATGTGACCTTCTTTCAAGGTATGCGACCTCTTTTCAT
GTTGCAGATAATCCCATAACATTTAAAGCTCTTTATCATGTTAGCTTAGTTTAAATTGCA
GCAGTCCTTATCTAATGAATGGACGAATTTTAACCGAGCCCTTTTTGATAGCGATTTTAG
TAGACATGTATGTATGGCTAGGTAATTATTAGGCGTGTTACAACAACTTGTGTTCGATGA
TAGGATGGTATGAATGTCAAAGCGATGAACCTTAATTAGAATGTCCGTGTTACATTATTA
GTGTGCAATTTATGGACACTTGATAGTATCATAGTACTTATATTGTACCTATCAACCATG
GGCAAGTAACAGCAAATGTTACAAGCAAAATTAACTCCGAAGTCGCATTAGTCTCACCAA
GAATTGAAAACGTTCCCAGAGTGTAAAGAAATTACTAAACGTTTAAAAATAGATTAGTGT
TTATTAAATGGCCTTACTTGCAACGAATACGAAATCTCGGCAGTATGAATGTCAAAAATT
TGTGTGCAATATCATTTCACTGATTATCATTTAGAGCAGTATACTTTCAGTCGATGTAGT
GTTCGTACGTCATTGGCACAATTGTGAAATTTAACGGCACCAATCCACACAACCAAGAAA
CGTTAGCGCACATATCGCCGAAAACTTGTACTATATTTTAGGTTATAAATAGTACTACGA
GACGCGAAACACCAACCATCCGCCATTACCGTCCACTTGTTGTACCTAGCGCTCCGTTCG
TTCAGCTACTTTCGTAAACGTCACGTCATCAGAATAAAAAAAATG
>T_ni_cDNA_10056
TTTTACTCTTGCTTGCTGCTCACGTAGCCTTTGTTTATTCTTCTTTCTGTTATTCTTCTT
CTTAGAGCGACTGCTTTGGGCTGGTGCAGCGCAGGCGTTCTCTTCTTCCTCCTCCTCCTC
ACTATTCTCTGAAGCTTGACCTGCCTCCGAATCTGAATCCGACAGCTGCAATTGAGAAAA
TTTAGATTTTACACTCTTTTGTGCATACAGTGGTTCATAGTCTTCATCCGATTCCTCTTC
AGGAGGCGGCGGGGCTGCCTCCTCCATCACCCTCCTCAAATGTCGTGTAGACATTTTTAC
AGTCTTCTGATCCTTTCTTGATGAAGATGGGTCAGGGCTCAGTTAATCGGTAAACCTATA
TTGTGCACTTAAAGCAACCAGAGAATTAAAAAGNTTAGGAATGATAGACCGAGTTAACTA
TAAACAAGTGTGTTAAGATTTANAATATTCTGTCTAGAAATCGACACGATTCCGATACGC
CATTTTTTATTAATGGCAATCTGCTAATGGTTTTAGCAATTCCTACCAGTGTGTGTAATG
GCCACACGACAATACTGATTAAGAATCTTACTAGTTTTAA
>T_ni_cDNA_10057
GTCAATATAAATATCCAATACTGTTCTTGTAATCGCATTCATTCTGCGTTTAAATAAACA
GCTCGTTTCATCTTTAGTGGAAATCTAGAACGGTTACTTGTCGATATTGTTTTCAATATC
AGTTTTGGAATCGGAGCTATTCTTAGGAACTGTGGCATCTGCAATAAGTTTATTATTTTT
TTGGTAGATAGATTTTAGTTTCTCAACGCTTGTTTTTCTTCTGTCTCTCAAGAGATTTAT
CAGCTTCGTACAAATAAAGCCCTTGCGGTTTACAAATCAGGACATATCACAGAATATCCA
AATGTACGATTCCCTTATAATAATACTTTTATTGGTAAGCTTATGCCTCTGCTTGAGCCT
GAAGCCTCTTGATGTGTGAAGCCTTCTTCTGCTTGATCCTGTTCTTCCTCTCGGCCAGGG
TCAGCTTGCGCTTGTTCCAGCGTTTCTGCTTTCCAGCTTCCTTCTTAACTTCCTTCTTTT
TGTGGGATGGGTCTGCGCGGATCAATTCGTGGGCTTTCTTGTAAGTGGCTTCAATAGAGT
CAGCATTTACACCAAGTTTGATGTATTTGCCAAACTGTCTCTTGAAGGAGTCTTCATCAT
CAGCTTCAAGGCTGCGCATGTACTCAGCCACGTGTAAACCAAAGATGTGAGCTCTGTGTA
CTTCTGCATTGAATTTCTTTGCTTCGGCATCATAACCAGGGAACCTCTTGATGGAGTGAG
GGACATTGAGGCCACCATCAACTGCACCTTTCATGGCTCCAAAGACACGAGCACCAGTAG
TGGTACGTGCTAGACCCACATCAAGGTAACATCTGAAGGCGCCCGGGCCGTTGTCTACAG
GTTCAACATTGTATTCGTCACCAGTGACTTCTGTTGCACCACTGTATAAGGAGTCCAGAC
CAAGTCTCTGGAGCAGTCTTCTTGCAAGCAGCAGCCCCGTGCAGTAGGCAGCTGCGTAGT
TGGTCAGACCTACTTTAACGCCGTAACGCGGCAGTTCATGGGAGTAGGCAGCACAGACAA
TGTGGTCTCCCTCAATGCGGGAGTAAGCCACCTGGCAGGTCACATCCTTGTTGGACAGAC
GGACGATCAGGCGGTACTTGGGTGTGTTGTATTTGTTCTTGTCTTGAACAACAAGGCGTT
TACGGGCATAGTAGTCGGTTTTTCCCTCACGACGCCTCTTGAACTTAACTTGGTACCTCT
TAAAGTATTGCTTGTTCTTCACGACTTTCACGAATCCCATTTTTAATAATTCCTAAAACT
ATTTAGGAATCTGGCCCCTTCAGATACATTCCCCCGAAATACGATGATGACTGTCACATC
TATGACGGAGAACTGGTAACAGAGAATCCAACACCGACACCAGAACCTATCCCAACAAAG
GATTGTCTTTCGTACGAC
>T_ni_cDNA_10061
TAGGTTTAAATATATTTTTATTGATTCACAAAACTCTACATTAATAATCTCCTACGAAAC
AACATGACGGTATGTCTGGCATACACCCAATAAAAACAACGTTACGAATTCAGCAAATTT
TGAATAAATATATTATATACATTCCGTAGAGATTCCGCTGCATTTCAATCTTTATACATA
ACACATTCTTTTTTAACTTAAATAATAACAATAGGGCTACATAATAAATTATTGCGTTCT
TTACTTTTACTTGGCCTTGCCCTGGTTGGCTACGGCTTCCATGGCCTTCTTGACGGTTTC
CTCATCGCCGAGGAAGACCATGGAGTCGACGGGCTTCAGGTCCTCATCTAACTCGTAGAC
GAAAGGAATGCCGGTCGGGAGGTTCAGCTCCATAATGGCTGCCTCGCTCAGACCATCTAA
ATGCTTAACGATGCCCCTAAGACTGTTGCCGTGGGCCGCGATGAGAATCCTCTTGCCGGC
TTTGATCTGGGGAACAATAACATTGTTCCAGTAGGGCAGGGTCCTCTCGATCGTGAGCTT
CAAGCTCTCGAACATGGGGAATTCCTCGGGCTTCGGGTCGCCGGCGTAGCGGGGGTCGTT
CATGATCGTGTCGTAATAGGGGTGGTCCTTCTCCATTGGTGGAGGGGGGACGTCGAAGCT
GCGGCGCCAGATTTGTACCTGAGCTTCACCATACTTGGCAGCTGTCTCGGCCTTGTTCAG
ACCAGTGAGGCCACCATAATGTCTCTCATTCAAGCGCCAAGTCTTTTCAACAGGTAAATC
GGTTTTACCAAGCTGTGCAAGAACTGTGTTCAGTGTTATTTGAGCGCGTTTCAAAACTGA
TGTGTGGGCGACGTCGAACTCGTAACCTTCGGCTTTTAAAGCCTTGCCTGCGGCCTCAGC
TTCTTGCAAGCCTTTCTCGCTAAGGTTTGCATCGTACCATCCGCAGAAAAGGTTTTTCTG
GTTCCATTCACTCTCACCATGACGAATCATCACAATTTTGTATTTCCCAGGCATTTTGTA
CGATTAAATATGTTATATTTCTCCTCTATGTGACCGGCGATGTAATCGAGCCGACAATTT
TGTCCTTTTTATTGACTTGACATTAATAACCTGAATGACCTCTAGTTGGATTCAATATTA
AGTTACGTTCCAGTAACTGTAGTTTATCATTCTTAGCTTATGCTGCAA
>T_ni_cDNA_10089
TTTTTTTTTTGGATCAAATCCTTTATTTTTCATTAAAAATCATTTACAAAACAATAAAAA
AGGAAAATTAGTTACAAAGTCATAAATTAGAAATAGCTTTAGTATTAAATTGAAGAATTA
ACTATTATAATCAAATAGGCTAGGCAGTCGACCAGTGAATACAGTTTAACATCCACTTTA
GTTTTCATTTATTCCGTTTTATCGGATACGGTTTTCATACCGACCGTTATTTTAAAGTAT
TTACAGAATAATGAGTCGTATATCATTCGGACAACTTTATATGTCATCAACGGAAAAATA
GATCAGTAAAACGGAGACCATTTGTGAACCGTAACACAAATCTTAAAGATTTAACAATCG
TGAAATTTAGTGAAAAAATAGCCGAAAACTATAAAGAAGTTAACACTTTTATTCCCATTA
CATATACCTAAGTGATGCCTTTTTAGCTTATTAGCTTAATAATTTTATATAAGGCATGTT
TTGACACCAAAAGCGCCACTACAGACATACTAAAAAAATGTTTTCACTCTGGTCATAAAT
ATAGCCTGAACTTAAAGTTCTTATAACTTAATTTGTAAAATCAATCCAAAATGGAAGTCA
GTAAACATTATAATAACGGGCACTTTATATCTCGCTCTGTGATTGGTTTTATATATTGTG
ATCAACCAATCAAAGTTGTGATCCGTTGATTCAAAACTAGATCAAAATGATTAGACTTAA
GACACCACAATTTTAACATACAACAACGACACGTACGTTTTACAACACGTAAAAGAACCT
AATGTTTGTGAAAATACACTAAAGAAAAATTATAAAAACAGAATAATAAAATAATAAAAA
AAATAGTCAACGAGTCTTATTTCCATCAGTAAAACCTAGGTACTTTATAATACCTAATAT
CAAAATTCTTAATGCTTAATTTTAATACTACCTAATTATAGATTTGAAGTTTTGGGCCAC
TTCCAATACAAATATTGTGACATATACGTTTTTTTAAAGCTTCAGAAGCAAACTGGATCT
TATTCATTAAATATATATTTAATATACAAAATTACAATTTAATCTCACATTTAAAGTACT
CTTTGTCTGTCTCACAAATAATAATCGATCGAAATTATCAATAAATGCACCTTGAGATTT
CGTCTTGTTAAACTAGACATCTTTATATCTAAAACAGTCTTTATCATGAAGTACTAAGAG
CTAATTGTAAAGCAACTTAAAAGTAAAAGAACAATAAATTTGCGTACTGTGATTTAAGTT
TCAAAATTTTTTCGATGGACGATTTCAGAAAATGAACCGTAACATGATGTAAATAAAGTC
TAAACTCTATTATCCGCATCTTTCTTAAGTTCCTTCATTTCAGTAGCGACTCCTTTCTCA
TCACCTAGTTCAATTACTTCATCTTTATCATTTAATTCAACAGCATCATACAGTTTCCCT
TGCAACTCAGCTTGTATATCCCTTAAGTTTTTACCTTTGGTTTCCGTGACTAAAAAGTAC
GAGAATACGCTGCCTCCGAAAGCAAAGCCAGCGAAAATCCAAAAGACTGTAGTCAGCCCA
CAATAGTCTTTAACCCTCTGATACCCTAGCCCGACAATAAACCCTAGGGCTGCTCCAAAG
AGGCTTAATGACGTCATAGCAACAGCTTTCACATTTAAAGGAAAGATTTCAGCTGGTATT
ATGAATATAAGAGAATTAAATCCAACAGTAGAAATAACATTAGCTAAGATTATCCCTAAT
AACGGTATGAAACCAAATGTGGTCAGTGCGTCAGAGTTGATATGAAGGACATCTTTGAGG
AAGAAGTAAACGCCGACGGCTGCGAGTGAGATGCCTGTGCCGATGTATGAGAAGATGAGG
AGGGGGCGACGACCGACCCTGTCCACCAGAACTGAAGACATCAGACCAACGACAAAGGAA
ACCGCGCCATAAATAATGAGTACTAGAGACAGCTGTAGGTTCAACTTGGTCTCCGCCATA
ATCCAAGCAAGGTACTGTCTTATCACAACTGCACCAGTCATAATCTGCGTTAACTTCAGA
CCAGCAGCAATGACTATAGCCCTTCTATACTGGACTCCAACAAACAGCTCTTTGACTGAG
CTGGAATGCTTCATTTCATTTTTGACGTGTGCCTCTAAAGCTACGAGTTCTTCTTCTAAA
ACCTTTTCATCCTTATATCCTCTTAGCGTTCGAAGAGAGTTTCTTGCACCTTCCAGATTG
CCTGCCTTTAGACAGTAATACGGGGTTTCCGGTATCCAAAAGCAAACGATAAAGAACAGG
AAAGGCAGCACCAACATAATGTTGTTCAGGGTATTATAAGACAGGAATGGTCCAACAGAC
ATCGTGAGCAGAGTCCCGAACTTAAACATGAAACTCGTGATGACTGACAGCGTGCCTCTC
ACGTCTTTGTCTGCTATTTCTGATAAATAATAGTTGCTGACCGTGCTGACCATTCCTGAT
CCACAACTCCAAGTTAGAGATGTAATGAAAAGAAGCCATGCTTTTGTAGCAAACACCACA
ATCAACGAACCTATAGCAATTGGCAAAGCACTTCCCAGTATAGTCGTTCGCCTGCCAAAT
CTGTCTGCAATGTATCCAGTGACTAGAGATCCCACGGCAAACCCTACCGGGTTTAATGCG
AACATCGTTGCAATCTGGTACTGATCAATATCAACCTGAGTCTCATTGTTCTTAAACTTG
GGTAGAACAGGAGTGGCCCAGGCTGACGAAACTCCCAAAGTCACCAATGCCAAAGACACA
GATAGGGTCACCAAATAAAGCTTCGTTCTGTTTCCGTTCTCCATGGTCTCGAGTTACTGT
TGACGATCAAGGTTTCAGTGAATATAATATAGGAAAACACTTATTTGACACATTATAAGT
TGATCATTAGAAAGGCACAGAAAACACAAAACAATCGTAAACTATGTTATACTTTAAACT
TAAAACAATTGAACGAACGTCCTCTCCCGCTAAGTTCACGCATGCAACTAAGGGACAAGA
GTGATTAACTGATTGAAGTGAAGTTTAGCAGAACGGTCAGCCAGACATTACAAACATGTA
TTTCAGTCTAGATTCTAGTTCAGTCAAAAATATGAACGATGCGCGGCTTAACCATTC
>T_ni_cDNA_10090
TTTTTTTTTTACAAGTGTATACAAGTTTATTTTTCATCTTACATACTTTATTTTAGTAGA
AATCGCGTAAAACTAAGAAAAAATACATCAGAAATTAGTATAAAAATACTGTTTAGAAAA
ACGTTATTACTATATTGGAAAGATAATGCTAGTAAGAATCTCATTGAAATCAGTACAAAC
GATTTAAAATAGACGTTCGATACCTAAGTGTAAAATTGTTATTGCATTGACATCGCCAAA
CTTTGATTGTATTAAAATTCATTTTACAATATACAGATAATAAATAATGACTTAAATTTA
ATTTTAATAATCAAAGCACTAACTTACATTGACAATTGTATTTTTTATAATATTTTTTTA
ATACTGGACATATCCTTATTTTATTTTTCAAAACTCAATTTCGAAGCATTATTTTTTCTA
CAATAGGGTATATGACAAAAATAATTTACTGGTCCATCAGTGCCCTAAAAATATTGGATA
CGTATTTTGTGTTTTATCAAATCGCTAAACACAAAATGCTTCAAAATAGATAAAACATAA
TAATCAGTGCCAGTAGCGTCACTTCACAGTAAAAAGGTACTGGTTTCTGACGTCACACGA
TAGCTGTCATTTTTGTTTTTGAAAATACGTGTCCAATATTTTTCGGTAATTTATGACGGA
CTATATTTTTTGACAGATACCGTACAAATGTAAAGATAGTTTGATTAAATTGATGTATAT
ATTTTAGAATTAACATATTTATCTTTCCAAATAGTCACATAGTACATTCTTAATAGGACA
TTTATAAATGCGATTTCAAACCGTTAGTATGCAACGGGTAAAAAAGGACCATTCAGATCG
CACCATTTCAGTGTAAAAAAAAAAACTAAAAAACACAATGCTCGCACAGAAATAGGACTG
ATTGCTTATTGTTATAAATGCTTGCTTTTTTATAAATATTTGTACAGACAAAATTTGACT
AGTGGACTGTGGAAACAGAATCACGAATGTCATTTGAAGGGGTATCGCACGTTCAAACAT
GTTTGATCTTATATGGGTCATTTGATAGATTTGTTGTAACATTTTTTATTTTTCCACGTT
TTTATACAAAGACTTTTCTTGTTTGCCTGTTTGTCGTTCTGGTTGGATTTTTGCAACTAA
ATTTTGAGTCACTTTCCGATAAGCAGGCTGAAGATTTCAGTGTAGCTTGAAACCCGATGA
TATTTCAATTTAAAACTATAAAAACAGATGGACCGATTTTGATCAAATTTGAATGTAGTG
ACATTTACAGGCGTGGGTGATTAGCGTCAGATGGTTGTGTATGTATGTACATGAGTATTT
TAATTAATGATTAATAAAACTCTTGGTAAGACTAGTTTTCTGACTTAACTTATCAAGATC
AGTGTACTTGGGTGAAAATCGAATAATTTAAATATATTAACTATAATGAATCAGTCCTAA
ATTCATTTGCGAACAACATACACTCAATATTAGTAACAAAAATCATATTTATTGTTAACT
AATGGAGTCATTTCATTAACTTAATTTAAGCGAAATAAATACGTTAGTATTTCTCTTATA
TCAGCTATGTATAACTATTTGTTTGGAGAAATATTCTTTTATTTATATTGTTATATGTTA
CACTTCAAAATATATATCTTTAAATGTATTATTTAAAGGTTTTGTCACTGAAATACCGGT
TTCTCGAAAAACAAATATATTTGAATATTTTTACGACGTTTACACCAAATTAATATCCGG
AGTTCTATATTATTTCATTCAACTGCAAGGCAGCCATTTTGAAATCCGCCATCTTAATTT
TAGGATGTGTGAAGGCAGTAGTTAAGCACAGATAAAAAGAGCTCTAAGAAACAAGTTACG
GGGCGGTAATGATTGCACAGAGCGTATACACAGACTAGACAGCGGAATAAACAGTAAAGT
CACATTTAATACATAAACAGAAAATACCCCTTTAAACAAAAATTTTATCCACAATTTACT
TCAGCGTAGCAACTCTTCTCAGAGCTCTTTCTACTTGCGTTATTATACTTTACAGTAGAC
CATTTAACACGTACTGTTAAGAATATTTCTCCGTGTGGCGCGTCTATGCCTTGGGCACAG
ACCAGACGCGAGTGTTGGCGTCCTGACCGACCGAGACCAGGGTCTCGTCGTCCAGCCACG
CGAGACCCGTGATCTGGCTCTGAGGGTGAGCATTCTTGATGATGGTGTGCTTGGCGGGCG
CGGCCACGGTCCACACGATGAGCGCGGTGTCGAGCGAGCCGGACGCGAGGCGGCCCGAGT
CCGGGCTCCAGCCCACGCAGTTCACGCGCGCCGTGTGGAAGCCCCACTCCTTGTTGTGAG
CCAGCTTGTATTCATCCGTGGTATAGAGTATGAGTTTCCTGTTGGCGTCGCAGGCCACGA
GGTACCGCGAGTCGGGGCTGTAGCGCGCGTCCGTGACCGCGCCCAGGTGTTCCAGCTCCG
CGCCGGGGGAGAGCGCGCCAGAGGACAGCGAGTAGATGTGGACCTTGTTGTCGGCGCCTC
CAACAGCCACATGTTTCGTCTTAGGATCGATTGTGACACAAGTCGGCTCGTACTTGATCG
GCAAGCTCGACTGTTTGTTGTTACCGACAAAAACTGCCAACTCTTTAACAGTAGCGACTA
TCGTAATATCGTCTTCAATGACGTGGTCCATGGCGCGCGGCTGCGAGCCCAGCGGGATCG
CAACATCCGTGTAGCTTGGGACATCACCTTCCTGTGCGGGCGCAGCCCTGCGCAGCGTGT
CGTCGATGCCGCAGGACAGCAGCTGCCCGGCCGCGGCCGCGCGCATGCCGTTCACCTGGT
TGCCGTGGCCCGCGCCCAGCACGTGGCGACCTGAGCCAGTCTTAACATCCCAGGCGGTGA
CACACCCGTCGTGGCTGGCGGTGTACACGGTGTGGCGGTCCGGGTGCAGCGCGAGGCAGG
TGATGGGCTTGTTGTGGCCCATCAGCACGCGCAGCGGCGTGTCCGGGTTGGACACGTCCA
GGTAGTTGATGACGCCCGACAGGGACACCGACAGCAGGTGCTTGCCTTGCCAGAGGCACG
ACACCTGTTGGTTCTCCACAGCGGTGCCCATGTTGAAGAGTGTGGTCCTCTGCAGGGTCT
CCACATCCCAGATGGCGCAGGTCTTGTCCCCCGAGCAGGACAGCAGCTGCTTGCCGTCCG
GCGACCACGCGATACCGTACACACCGCCCTTGTGCGCCGGGGAACCGATCTCCCCCTTAA
GCTCTGATGTGGCACCGTCAAATAAGAATATCTTCCCATCGAAGCCGGCTGAAGCAAACA
GACTGCCGTCAGGACTGTAGCGGACCGCCTGCGCGAACCTCGTGTGCTCCTGTTTAGTGC
ACTTGAACTTGAAGGGCGGTCCCTCGAAGACGGCCAGGGTGTTGTCCTCCGAGGCAGTGA
CGATGCGGAATGGCCTCGTCGGCTTGAAGTCCACTGAGTTGATGGGCTTGGACTGGCCGC
TGATCTCACCGACAGACGTGCCGGTCTCGGACATAAACACGTGACCGAATCGTTCTCTGC
CTTCGCCGACGGCGACCATGCGCTGATTGTCGGCACTCCAAGCGATGTCCTTGATCGGCC
CGCCGATCGGCTGGAACTCATTCTTGAGGATATGCTCCTTGTTCACCGTATCCCAGATCC
TGATCTTGCCGGATACATCTCCAGAAGAAATGTAAAAACCGCTTGGAGAGTATTTAGCGA
CATTAACTTGGCACGAATGTTCCGTGTATGTATCAGAGATCTCGGGGTTCTCAATATCTC
TTATGATAACGGAATTGCCGTTAGTATACAGGAAGTTTTTGCCTTTCGGATCACCGCCTA
ATACTAAAGGTGTGCCTCTCGCTGTCCTCGGCAGAGCCGCCCAAGTATATTTATTAGAAT
AAGACATTGTAATAGCACACTTCATTAACTAAACACTACTTTGATAATGCTAAAACTATT
GGTCACTCAGTACTTTTAATTATATTTAGCGAAATACAGTCGCCGCTATGCCCCATAGCC
TACCAAAAAAATGACGTATAGTAATATTTTTTGCTATGTTGGC
>T_ni_cDNA_10096
TTTTTTTTTTCTTATTTAATAAATACTTTATATTCAATAATATTTCGTCATAACCATTTA
ATTACAGACATTGATAGTGAGGAGAGAAAAACTATTTATTTAAAAAAACATTGACACAGT
GATGTGACAAAAAAAATCATGACATTTTTTTTTACTTACGATTATTTTTTTAACATGTTT
CTTAAGAATGTTTGGCCGACATAAAAAGTTGTATAAGCTTAAAAATAATTTGAGCTTATT
GATAGCAAAGTTTTGGCAAAAGTGCAAAATGGCAGTGTCTTTAGTATGTATACTAATTGA
CCCTCTGTAAGTCGCTAATTAACACTAAAAACTAAATTGGTACAAAAATAAATTCATAAT
TATATTAATTACAAATACTTAAAAATCACAATCGTAGTGAGATAAACTAAACTTAAATAA
CCTTCTTTTTTAAGTCGGTTAAAAAGGGAAATTGTATTGTAATGATTGTACAATTTGCAA
GCGAAATTTATTTTAGAGCAAAAAAACTTTTATGTTACCGATTACATAGCTTATGATAAG
TGAATTAAAACTTATTTTTAAAAACTTGATTTATTTTATTTTTACTACGTAATATATACA
AAAATATTATATGATGGTACGAACACATGTATAACTTAATTAGCAGGTTAAGTTACTGAT
TATAGGTCGAAGTAAAATTGCATATTTTGCATATCTGATTACATTGATGATTGCATATTT
AAGAAAAAAACAGATAGATCCTTGTTTCTTTTATAACTGCCACAATAATTAGTCACTCAA
CCTGTCCTAAAACTAATTGAAATCATTCGAAAGTAAAAAAAAACGAATACAGTAAAAATT
GCAAATTATAATAATATAATTTTCAAAAAGTCTCAAAAGTTTTCGAATAATTTTACAAAA
AAAAAATGTGCTCCAAATATTTTTTTTACTATTTTTATTAAAAATCTTTAAATTACGCGT
TGGGATTTCGTTGTTACACAAGTATATTGCGAAGAAACATTTTTGAGATTCTTATGCTTT
TACATACTAATAACCGTGTACTCAACCGTCACTCAACTTTGAGTAGCCTCAACATCTCAA
AGTTGATATTAGTTTTAGTATCAGGTTTTTTTTGACAAACAGCAATCGAGTTTCTTTTAC
TTTAAGTCTTGATTTAAATTATTCAGTAAACATTTAATTTTAATATCTTCTCTATCTAAG
TTAAGTTTTGCAAAAAAAGCTCGATAGCAATCGTCAAGTTTATCTAGCAAATATAATTTT
AACGTTGAATGTCATAAGTACAACAAAATTGATATATTCGAAATGGTTTTTTTTTTGTTG
GCTTTTGTTTCTTCACACTGAGAATTAACAAACTCTAGGTGGCCGTAAAAAATAAAATAA
AATGAGTTATATTTTTTAATTTTTTGAACTTGGACCTGTTGAAATTATATTTGCTAGATT
AAAAACATCAAGAGAGACATATACTTTGTAACTAGGTAAACATTTCGCCAAACATTTCTA
TATTAATTATTCTAAGATTAAACGTTCAGAAATTACATAAAACCGTATCAAATCGGTCAA
TTTTCGTCTTTTAAATCTAACTGAAAAAGCAATTTCTGAACGCCGATATATTTTTAATCT
CTTTCCCAAAAATTTTATTTACGATTTTAGAATTTTTATTTTTTTTAAATTGCGTACATT
TTTATTAATTTATTAATATTAATATAAGTAACAATGTTAAACAGGTCTGGCACTATAAGA
TATTAAACAATTATATGTGAAGTTCGAATTTATGAAAACTGTCACTCCTGTCAAAATTTA
GTTTTTTTTTTGGTGCCGGTGAAACTCAGATGCTTTGAAAGACTGGTATTAATTTAAATA
GGATTATTAAACTGTAGCCCGTTAAATTAAAAAATCTTTTTTTTTTGTATCATTGTTTAT
AACTTGTGAATGTTTAAATAAAAGTTAATTTCCAAAGTATGTTTGCACCCACGTTTATAA
TGAGTAAAAAGATAAAAAAGAGTGAATTTATGATTTTGTTATTTTTTGCCAACCATATCA
TGGTTACCCAGCAAAAGTCAGCTTAAAATATATTTTAACAAAAGTATTTAGATTTTCCGG
GCTTCAGTGAAGTACACACCATAGATACATTTCTTATTAACTAAGATTTAAGTAGATAAC
AATTACAATATGAGAGAATTATTCCTGACAACACTAAGATATAACCACAAAATTATTTTT
GCGGGTGGCGAATTTTAGAACTCACGTTCATAAGTCTACTATTCAGACCTTTTGAAGCAA
TACGTTCAGTTGAGGAAAAGAGAAAGCACACAAAACGTAGAGCGGCATCTCGTTTTCTCA
ACTGTAAGTTTTCGAGATGTCAGTTTAACAGAGAAATCTGTAAAAAATCTCAGTTTGTGT
GTCGTTACTAGTGACGCCATCACCAGCAAAGATAATTTTGTAACTACATCTTGTTTCGTT
TTATAATGATAACTGTTTGTTTAGACAATTTCGAAATTGTATAATCATTGCAAATTGCTA
ATACAGCCGCCATTTTGTTTTCAAATAGACAGTACATCAATATTGAAAGGTGTTACAAAA
TGCAGTTTTTTTGCATCGGGTTTTTTTCTTTTAGCAATTTGCTAGGGATTATACCGTCAA
AGTAATTTGAACTTACTACATATTTGACAGTGTAAACTCAGTACACTTAAATTAAAAAAA
AAAACAATCTGTCAAACGTCAAAACAACCTGTCAATTTTGTATTAGTAAAATAAAAAATG
TCAATACCGGCTTCGACTACCTGAGTTTCAAAGCAACGACTTACGTTTAAACAGCCGTGT
CTGGTTTTTTTTCGGGGTGCTTGGTGTCTCCATTTGTTATGTAGTCGCCGTGATCGTGCG
AGGGGTTCTCCGAGCCCTTGATGTCATCGTGGGGGGGCAAGGGGGCTTCGGAGTCGGCCC
CGTCAGGGATATCCGTGCGATGAGATCGTCCGGCGAAACACCATCTGTCAGTCGCGAAGG
CAAAAACGCCGAGACTGACAGCTATCAGTACTATTAGTACGCCAACTACGATTCCAACGA
TTGCTCCTGTGTCTAGTTCCACACCAGCTGGCTCATCCATCGTGCTGATCCTGACTGCGA
ACTCCTCCCTGCCCAGTCCGTTGTCAACGCGGAGGTAGTAGGTGCGGTCAACATCCTCCT
TTGCAACTCGTGCAACTATCAGAGTTACGTTGTAGAATCCGTTGCCCAAAGGTAGAGGTT
CCAGTGCGACGAAATCGCCAGCTTCAGTGCGTCTTGGGGCTTGCAAGACCTGGTCTCCTA
CGGTCCACTCGGCAGTGGGGCGAGGGTTGGCCCGAACGGTGACGTTGAGGCGACCTTCTG
CGCCTAACTTCAGTCCAAAGATGGTGATCGTCCCGAATTCTTGACGTTTCGGTGGGTACT
GCACGATCAGCTGTCTCTTCGCCTCCATGGGCCGCTCCAGAGCCAGGTGTTCAGCCCTGC
AGACCAGGATCTTGTTGTCGTCATCATCTGTCAGGGTTCTGCTCACGTTCTGTCTGATGG
TCTGAAGGTCTGATCCTGGCTCTGATGATAAGATCGGCTGGTGGACGCCGTGGAGGAGTT
CCTCTTCACCAAGGAACCAGCTGATCTTGGCAGCGGGCCGACCGTCGGGCACGATGCACT
GAGCTGTGAACTTGTCTCCGTCACGGAAGCTCGCCTGAGGCGGAGTCTCTAGTACCGGCG
GAGCGGGAGGCCTTGCGACGATAAGTTTCATGGTACCCTTGATCTCAATGCTGCCAGTCT
GAGGAGGCAGCACGCACGTCACGTTACCAGTCCAGTCGTCCAGAATGTTCTTTATTAAGG
CTCCGCATTCACCAGACTGTAACCCCTGCCCGGTGTAGACCACGTCTCCCTGCAGGTTGT
CCGGCCGGAGTCTGTACGAGGTGGTGCCCACCGTGATTCTGCAAGAGTCGATAGGGTAGG
GCACTTTACACAGCACTGTCAGCTCACCGCCGACCCGGACGACGGCTTCCCGTGGAGTAA
TCTCCACATTTTGACCTGATACAATGACAGCAAGAAGCAGTCCAAAAAACGCGGGAACAA
CGGCCATCTTGTCAATCACTTTCTCAATTCGAACCAATCACAAAACACTTTTAAGCATTC
GATTTTCGAACCAGCATACTAGGCGATGCTTCAAACGGACACTATTAACCGGTTTGATCC
AGATACTTTGTCCCTCTCGCACTTGTGGAGTTTGTGTTGCTCTCTCCCTCACTCTTGATT
GATAGCGGGGATCCGATTACTCACAAACACTGTAAAAGTTAATTTTCAAACACAAAAAGT
TTAGTTTCGGAACTGTAACAAGAGTATTTTATGGTTGAACGCGGCACTGTTCGCCCACGC
CACACCTCGGGCACTTTCCAACCGGTTTTCTATGGAACCACGTAAAAGTATCACGTATCA
CGGAGCGAGCGCGACGCGTACCTT
>T_ni_cDNA_10101
TTTTTTTTTTCGATAATACCTAAATGCATTTATTAAACTATATGATACTGTTGTTAACAC
TACTCATCGTCTGAAGACTCGCTGTCGCTGTCCGAGCTCGATGATGAAGACTCTCGCTGT
ACTGGAGCTCCGGTCTTAGCGATGCTATAAGCTTCGGCGATAGCCATTGCCGACGGATGC
AGGGCCCCCGTGAGGCTGGAGTGCTGCTGCCCGAGCAAGGCTTCCACCTCAGACTCGGGC
CGGTTCAGCATCGTACTCAGGACTTGTACGCTAGCTGACATCGCTTCTTCGAAACCGCAT
TCCGCCAGGTATGTTACTGCAGCCGCAGCGATCGCCGGTTGTCCAATAGCAACAGCTTTC
TGTGCCACATCAGCTAAGACCTGCGGCTTGGCCGGGACACCTGCTGCCTCCTCGCGGCCC
AGCTTCTGTAGCGCTGCGTTCACGGTCTGCCAGCCCGGGTCGGCCTTGTCCTTAGCGTCT
GAGCACATGTCGACGATGTTGCATAGGGCTGAAGCTGACAGTTTTTGTCCAGGTGTTCTC
AGCTCCTTAGTCTCTTCTTGTTCCTCACTCATTATTCCAAAGTTGAGGATGTCAGTGGCA
GCAGATCGCATTTTAGCTTTAATTTCTTCATCCTGTCCCTGGTAGGTGTTGCACATGGCG
TCGAGCAGCCTCTCGACGAGCCTGGCCCTGCGCGCGTGCCCGAACACGACCAGCTGCGAC
CAGGCCTGCGCCAGACGGTCGCCCGCACCGCCCACTTCCAACGTTTTAATAATCTCTTCC
ATAACGGATGGTTCAGGTACATACACATTTGGTATTAAAGTGTCCAGTATTTCAACAGTT
TTCTCAAAGGGAGCATGCCTGCAAGCGACTGTAACATAGTGTCTGTAGAAAATACTTTCT
TTGTAAGCATCTCCAACTAATTTGTAATTGTCGTCTTTCATTAGAAGATTGTGCAATCTC
TCTGCAAGTTCCATATTCTGTAAATGGTCACTGCAGACTCCCATAGCCGTTATAAAGAAA
TTGGTGTCGGCGGGTTCCGTAGCAACTAGACTCTGCTTTTTTTCCAAGTCATTAATCATT
GTTGACAGTAAATCATACCTGGGTCCCCTTTCCTTGCAGAATACACATAGCAAGTAGTAG
TACGCGGCTAGACCTGGCTCTATGCCTAATTTTCGGAACTCAGCAACAACTTGAAGCGCC
ACTTGTTGCAAAGCTTTGCCGCCGCCCCATGCTGATATAGACTTTAGACAAGCTGACAAA
GTTTCGCTATTCGGCGAAATACCCTGTTCATTCATTTGCGCCAACGTTGACTTTAATGCT
TCTATACGCATTTGTGTACCCTCGCGCAGAAACCCAACACAGGCCAGAAGAGAGTTATAT
ACACTTGTGGACAGTTGCAAACCCTTCTCTATAGCTTCAGAAGCTAACATATGAGCTCTT
TCTGCCTGATAGTATTTAGCCATGCCTTGAATTATAGCACAGTATGCTTCAGAAGTTTTT
GGTTCCAGTGATTGGAAAATTTGTTCTGCAAGACCACCAACTCTCCAAGTAGTGGCCTGT
CTGTCTCTAGTGTTAGCTGCAAACCACCTCTCCTCCAACCATTCCATAGAGTCAGGCTCC
TTCTCATTGTAGAAGCACAATAGTTGCAAGAACTGCAGTTTCAGTTCATCATTCACTACC
TTCAACACCTCCCAATAGTTGAAATACCTTTGTTGAATCTTCTATCAAAGCGTTTTTGAT
TGCGTATTGCAGGTCTGCTTCTGTTACCTTGCTTTCATCATTATAAATTGGTTTGGGTTC
AAATGCTTTTATGTGTGGGTCAGCATTAAAGTATGGTGTCTTAGCCTTGTTAGGTGGGTC
CCATTCTCTGGTGGTGAATAAATCTGCGTGTTCATCACGGATCCAAGCAGCTGCCTTCCG
ACCAGCCTCCGCTGACAATGCATAAAGCTCGCTTGCGGAAGTTTGACAGTGGTATTAAGT
ATGGGTCATCATGATACTTGTAATGCGCAGCTGTTGGGTCAGTTCCTACTGTAGCCGCTA
AAGCTTGTAGGATGTCAGTAGGTCCTCTACGGATACGGGGAGGAGGCGAGATCCCATCAC
TCGATTTAGCTGTCTGAGGAACCTTCTGCCCTTCTAAACTTGTTAACGAACGACAAAGAC
ATGATAGTCTCGTCCAGTGTCTTGGAACTACGACGTTAGAATACATTTGTAATGTGTTCT
TTATTCGTGTAACTAATTATTGGGGTACCATTAATAAATTATGCTATATTTGTGTTATTT
TTCATTAATTGTAAATATTATATCGCCTTAACCTCGAATTATAAACGTCAAGCC
>T_ni_cDNA_10106
ACGCGTCTAGTCGATTAATAGTCTCCATATTAGTTTCAAGCTATTCACATAATACATTAT
TTTGCCACACAAGATACTTTTATTGTAGGCTTGTGCACATTTTTTGTTTTAGACTTAAGC
CTAGGTGGTTGTCAGCCCTCTACTTGAGTGGGATGAACCTGGAGCTGTGTGTGGCACCAA
TACCGGGCCTACCGTGCTTGACAGGCTTGTATGTGACTGAGAACTCGCCCAGGTAGTGGC
CAATCATCTCAGGCTTGATTTCAACCTGGTTGAAAGTCTTTCCGTTGTAGATACCGACAA
TGGATCCGACCATCTCTGGTACAATGATCATGTTCCTCAAATGTGTCTTGACAATCTCGG
GCTTCTCATTTGGTGGGGCTTCCTTCTTAGCGCGACGTAGTTTCTTCACCAGAGCCATCG
GCTTGCGCTTCAGACCACGGGCGAACCTCCTACGAGCGCGAGCGTGCATCAGCTCCATGA
GTTGTTCATTGGGCATGTCAAGTAGCTGGTCGAGATCGACACCTCGGAAGGTAAACTTCC
TGAAGGTACGTTTCTTCTTGAGAGTTTCATCGACCTCAGCCATGA
>T_ni_cDNA_10107
TGAATTCATTTTTTATCAAATCATTAACTAAAAATTATTTCAAAATATCAGTCGTTTTAA
ATCGCGGCCCTGAGATATAAAACTCGCGTAAAATACATTAATTGTGATTATTTATGTTAA
TATGTATTACAAAAATAGTAAAGTAAATGCAAATTGATTATAGAAATAAGCTCCCGTATA
GTTTAGTCAGTAGCATTGTCTAATAATTCGAAATTACTTCCTAAATGGGACACTTCCCGT
TTCGCATGAACTATTAGAAACTGGACACAATAAATACAGATACCTAGAAACTTATCGTTG
ACTCTGTTTCTTTTGCAACCACCTTCACATAATACAGTATAACTAGCGTAATTGATATGA
TAATCTAGAGAGTGGGAATCATTTTAACACCAAGTATCGTAAAGATGTACGATTGATTGA
AAATATAATATTATCATGAAGTTAATTGGTTTAGTAATCAAATTGTGACCTTTTGTATTT
AATTAGTTGTTATTGCCTGCAACAATCTTTCCTGGAATTTCATAATTGATTGCGTTTATG
AATTTGCTTAGTCAATCCTTGGAAGAATTCCCACACACTGTCTTAATTTGAGTGAAGCAA
AAAGGGCTATAGTAAGTACATAAACAATGAATTTGTAACGACTTTACGATACGATACTCG
TTAAAATAATGGACACTGGCAGAATGACACTGAGGCAGTATAAGAATGTAGCAGAGACAC
TATAAAGTTCATTCATTCAGCTCCTAGCAGAGAGCCCTTGACTGGTTCTTATAACTCGTC
CTTCTCGAGGTCGACGTCGGAGAGGTCGATGTCCTCCTCCTGCGGCAGTTCCCCGTCCTT
GCCGTCCCAGGGCTCGGAGGCCACGATCTTGGGCATCTCAGCGCCCTTCACTGGAGCTGT
CTGTCCGCGACCGAAGGAGAGATCCCTAAGGAACTCGTTAATGCCAGTCTCTGAGAAGGA
TCCCCTTAGGGTGGAGAATTTAAGTTTCTTAGCGTTGACCACAGCCATGGCGGGGTAGCC
GAAGCCGCCGAGTTCCAGTGCTTGTTCTAATGCTGGCTGGGTCGCTGCTTCAGCCCAAAC
CCATCCCCACATCTTGTTCTTGTACTTGTCCCCGAGGCGCGCGAGCACGGCGAGGTAGTC
CTGGCGGCAGGCGGCGCCGCAGTCCAGGATGTGCGGCAGGATCGACACCACGCACAGCGG
CTTCTCGCTGCACGCCTTCATCGTGTCCTCGCTCACGATCTGAATAATCTCGGGCGCGGG
AACATTCTCAGCCAACTTCTCGAGAGCGAAGGTCACGATGTCGCTGGAGGTCCTGCCGCC
GTTGTAGTCCTCGACAGAGTCGGACGTCTTCTTGCCGGAGGCGAACAGCTTGATGGTGGG
GTAGCCTTGCACCTGGTAGCGGCCGGCCATCGACTGGTGTACTGTCGCGTCTAAAGCTCC
CAGTTTCACCTTGCCCTTGAGTTCAGTAGCGGCCTTAGCCCAGTGCGGCTCCAGGTTCTT
GCAGTGTCCGCACCACGGCGCGTAGAACTCCACCAGCCAGAGGTCCTCGCTGTCCAACAC
CAGCTCCTTGAAGTTCTCGTCAGTCAACGTGATGACATCCGACTTGTCTGATGTGTAGTC
GTTGGATCGTTTGCCGAGGCTGTCATAGGCCTTGTCCTTGGCAGCCTTGAGGGCTGCATC
AACAAATGCTTCTGCTGTCCTTTGACCCTTGTATGGGTGGCTCTTCCTGCCAGTGAAGAC
TTTGATGGTTGGAAAACCTGTGATTCCAAATTGGCTAGCAAAGCTCTTATGCTGGTCTGC
ATCCATGGCTCCAACTTTAACTACACCCTTTAATGCTCTTGCAGTCTTCTTGTATTCAGG
AACTAGGTTCTTACAGTGGCCGCACCACGGCGCGTAGAATTCCACAAGCCACACTTCATC
TCCATTTGTGACTAGCCGGTCGAAATTATGTGGTGTAAGTTCCACAACATCTGAATACGA
GTCGTAAAAAGCTGTCGCCGACCCAGCCACGCATATTAAAATACCCAAGAAATATGAGTT
GAACATTGTGTTTAGATTTAACGCTAATTAATTTCTTTTTTTTATAAAACACCGGGTACG
AAAATGAGACCGATCAAGTTATCGGCTAAACAATGCGAATTGCCGATAGGTAAGCGAAAT
AAACACGTCAATTCTTTTGGCAGGCTAAAATAAAGACACGATATTGTCAATGGAATTCGT
GGACTTGTTCCATTGGCCAATTTAGTTTTCCCGCCCTGAAAATAGATTCAATAGGTTATG
GTTG
>T_ni_cDNA_10112
TTTTTTTTTTATTTACATTTTTTATTAATATTAACCATTAATCATCATCTAACTTCTGGC
GCATGTTTCTCTTAGGGTTATTGATTTTCCGCTTTTTAAACTCGACAGGTTCATCACCGA
GTGACTGTATGCGCTTCTCCTTAAACTGAAAGACTTCTGGTTCCATTATAACTGGCGGCG
GGGGTAGCTCCTTACCAGGCTTAGGTAACTGGAGGTCAACGACTTCAGTAGGTTGAGTTA
TAACTGGAGTCCATGACCCATATGGTTTGACGGCGCGCGGCGGCGGCCCGTAGTCGATAA
ATCTCTTAGGAGGTGGTGGATCTTTATTTACAGCCAGCTCTCGCATTTTCTCCCTTGCTA
AATGAGCATTGACCTCCTTATTCACTTCTTCTTGAGCTTGCTTTTGTTGTTGTTTCTTTA
TTTTCTTCTCCTTTTTGTCTTGTGATTCCTTCTTTAGCTTACTCTTTTCCTGGTCTGCTA
TTGAAACATATTCATCGGGAGTATCCCACGAGGTTTCATTTGTTACAGTGTTCCAGAAAT
ATGAGCTTCCATCTTCACTCTTCACTTCATTCCAGATAGCCTTTTTGGTAGGTGTGGCAG
CTACAGTTAAAGTTGTTTCACTGCTACCACCACTCAGGTTAATCATTTCGTTTATGCTCT
GTGATGTTAGATCTGCATTGTTTTGTCACATCTTTCAAATAAGCAGCCATTGCTGCTGCC
TCCATTTTTTTAATATCATCATCAATTTTTTCTTTCTGCTTGAACTCTTTAGCACTTTTT
TTACTGAGCTGGGATATGTGTTTCTGAACATTTTCTTTGTGTCTCTTACCATTTTCATGG
AACGAAATAGACACTTTATTATCGGCGAACCAGCATTTGCAAAATTCACAATATTTTCTA
GCTTGCGACTTCCAATACTCGGTCATGGTTTACGCCAATTTATATAAATGAAAATCACAA
AACAATCGATAAGTAAATACAAGTTATATTTTATTATGACAGACAATTGACATGTGTAGT
GCAATGACATTAAGCAGATGGCA
>T_ni_cDNA_10114
ATAAATTCGGCATTGGCAGTGCTGCAGTGTTGCGGTGGCACTTTGATTAATAACTGCCTT
TATTAATTTGTCTCGGTCGGTGTAAGACAGTATTAAAATTAAAAATGACGTTCGGATTAA
TAAACTTAGGGGCCCAAGTGCTAACAAGATGTCATTTGGATGTTATGAACCATGCTTTAA
GAGCAAAAAGCATGTGGTGGGGCCATGTGCCCGCAGGAGCTCCAGATGTAATCTTAGGTA
TCAGAGACACATATTTAAAAGACCCTCACCCCAAGAAGGTTAACCTTGGAGTAGGTGCGT
ACAGAGATGATGATGGAAAACCATTTGTCCTTCCATCAGTCAGAAGGGCAGAAGAAATTA
TTTATGAGAAATGCTTGAACCATGAATATGGCCCAATCTCTGGTGAGCCCCCATTCACAG
AAGCTTGTGCTAAGCTCGCCTTTGGTGAAAAAAGTAAACCTCTTTGTGAAAAGACCAATG
CAACTGTACAGGCACTATCAGGCACTGGTGCCCTGCGGCTCGGTTTCGAGTTCATCAGCA
GACATTACAATAAAACCAGGGAGATTTGGCTGCCAAAACCGACGTGGTTCAACCACCCTC
AGATCTGTGACGCTGTGTGTCTTCCGATGAAGAGTTACCGTTACTTTGCACCCAAAACCC
TCGGTTTCGATGTAGATGGCGCCGTCGAAGATCTCAGCAAAGCTCCAGAAGGTGCAATCG
TGTTACTGCACGCGTGCGCCCATAATCCCACTGGTATTGATCCTAAAAAGCACGAGTGGG
AACGCCTATCAAAGGTCATAAAAGAGAGGAAACTATTCCCGTTCTTCGACATGGCGTACC
AAGGCTTTGCCACCGGCGACGTCGACAACGACGCGTTGGCCGTACGTATGTTTGTGGACC
ACGGACACGAGGTCATGGTGGCCCAGAGCTTTGCCAAGAACATGGGTCTGTACGGAGAGC
GTGTCGGAGCGTTGACAATCCTCTGTGGTGACCCAGAGACAACCGCCAGAGTGATGTCCC
AGCTCAAGGTCATAATCCGAACGATCTACTCCAACCCGTCCATCAACGGCTCACGTATTG
TACAGGAGATCCTCACCAGCCCCGAGCTCATGAAACAATGGTTAGGGGACGTGAAGTCAA
TGGCTGACCGCGTCATCTCTATGAGGAAAATGCTCCGCTCCGCCATCGAGGCAGCTGGTA
ATAAGAGAACGTGGAACCACATCACCGACCAGATCGGCATGTTCTGCTACACTGGACTTA
ACCCTGAACAGGTCGAACGTCTCATCAAAGAATTCCACATTTACTTGACGAAGGACGGCC
GTATCTCTGTCGCTGGTATAACTACAAAGAACGTCGGCTACGTCGCCGAATGTATGCACA
AGGTCACGAGCTAAATGCAACACTACTGCACTGTCCTCAATCGTGTGGCGTCATCGAAGT
GGTAGCCTGTGATAGTGCTACGACTCACCGTATTGTACCGTTAGATCACAGTATTTATTA
AAACAGTCTGTCTTTAACTATTTTTGAAATGTTTTACGATACATGTTTATATTTTACATA
GGCACACCTATTTTTATATTGTTTTGTTTAACTAAATTCTCCGCTATTCCATATTAGTTG
TCTGTTCTGTTCTGGATAGCATAAGCATTTATAAAAGCACTGCTTTAACTAGACGCGT
>T_ni_cDNA_10118
ACGCCTCTAGTTTTTGATATCGTACACATCAAGGACTCGACGGGACACACTTTCGCCTAT
AATAAATACAGATTCAACCAAGACATTGTGTTTTATTATAATAAAACGACAGACATTGGG
AGGAAAATGTTTAATTTAATCTGTTCCGATCTTAACTGATTTAAATAATGTTTCTAAAAT
GTATACTACAATTGTTTACACCCTAAGCCAGTACATTCCAGCGCGGAGCCTGGTGTAGTC
TGGCAGACCCTCGGTAGGTCCGACGGCGGCGACAGCGGGGCAGCGGTCATACAAATACTT
ATAGCACACATCACGAACATTTTGTACAGACACAGCTTCAATACGGGCATCTAACTCATG
GATGGGGATACGGCGGTTGTAGCACAGCATTTGGCGACCAATGTCCTCACACACTGGGGT
GGTGCCATCAAGCTGCAGGAGCATGTTGGTCTTCAGCAGGTTCTTGGCACGCTCAACCTC
ACCATCAGTGACTGATGTGCAGAGCTTCATCCATTCCTTCTGGATGTTGTACACCATGTC
GTCTAATTGCAGAGGCTCGGCTACAAAGTAAATGCCCCA
>T_ni_cDNA_10123
TTGTTTATGTTTGTAAGATTTCTCAATGTCAAAACATTGTCTTTGGTTCTATGATAGCTT
TTGTAGATGCGATTGAGGTTACTGTGTAGTTTATGTTTAAATAATACTTGTTTTTCATCT
GGAATTTGTTAAATCATCAGTCATCTAAAATGACGATCGGAAAGAATAATAAAATGCAAC
AGCATATCAATTATAGAGTGAGGGTTATTCTCCAAGATTCACGGACGTTTATTGGAACTT
TTAAAGCATTTGACAAACACATGAATCTCATTCTGGGAGATTGTGAAGAATTTAGAAAAA
TCAAATCTAAAAACAGTAAAACCGCTGACAGGGAGGAGAAAAGAACGTTAGGATTTGTAT
TACTTCGTGGTGAAAATATAGTATCGTTAACTATCGAAGGTCCACCTCCACCCGAAGAAG
GTTTACCTCGCGTTCCAATTCCTGGTGCAATCGGAGGACCGGGAGGTGGTCGAGCTGCAG
GCCGTGGCGCCGGCCCAGCTGGCGCACCACCGGGTTTGCAGGGACCTGCTCGGGGTGTCG
GCGGCCCTTCTCAACAGCATATGGCACCAGGATCTCGTGGACAACTTTCAGCGCCTCCTC
AGATGCGTGGAGGTCCTATGATGGGAGGCCCTCCACCTGGTATGATGGGTGCCCCACCGG
GTATGGGTCGTGGGGGTCCTGGAGGCCGTGGACCACCGGGAATGCGACGCTATTAATATT
AGTGCAGTGAAGACTATTTGTGTAGAATAGTAGTATCCAGTAGAATAGTTTGTATCCAGT
GGGGGTTGCAAATGAACCTGAGTGTCAATTTCAGTTTATGTTACTGTCAAGGTAATATTG
TGTGTGTAAGTAATTTCACATAAAAACTGTTTAGACACAGAAATAAGTAAATGTGTTAAT
CAGAAAGAGTTACAAATCTTGCAGTATTGATACAATTTCACTTCTTATGTCATTGGAACT
GTTATTTAGCACAAGTAGTAAGTTTTCTAAACTGTGTGCCTCTAGAAATCTAGAACATAA
GATAACTATAAATAAGGTAATTTAAACAAATTGAAAAACCATCTGTATTTTTAATTTTAA
TGACTATTGTTTGCCAACTTAATGATATCTGTGCTCTTCTTTGAGATACATAATTAACTA
CTTGAACCTGATGGGTGTATGTAGAAAAAGTAGTGGATCAACTTGATATTTGTAGTTTTC
CAATAGTTCTAAACAGTCATAAAAAAGTCATGCTTATTGATACGAAGTGCAGTGCTGTTT
AAGAAATGAACTTGTTTGGATTTTTGTTTAGGAAGACTCTAAGATGAAGATTCAAGTACT
CTGTAATAATATACTAGATATAAGCAATGTCTTGTTTGATTACATTATTTGAATTCACAC
CAAGGTCCCAGCCTTCTGAGAATTAGCTGGTACAAGTCTGAGGCTTGTACATATTGATTC
ACTTCATACAAAGTTAACTTACAGGCTATTATATTTGAACAAAATAATACTATTTGGCCT
ACAAAACACTATTCTGATATTCTGAAATGCCTTGTATTACACAGGTTTATGACAAGCAAT
TATGCAGGATAGCCAGACGAAACTATTATGTATATTCCATTTGCTTAGGTACATCACACA
TCTACACTTGGTGTGCGTTGGGTAATTTTTTTATCTGTCTTTGTCAAATATAAATATTAT
TAAATATATATTACCAAATGAAATATACAACCAGTCATCTAAGTATTTAATATGTATTTG
TATATTGTTACCCTTTTCGAGTACTTTAAGAAATAAAGTATCATAAAACAGTATTTTAAC
CTAATTTTAAGGTGAAAAGAAAAAAAAA
>T_ni_cDNA_10124
GTTGGTGGCGCGGTTGATGTCGGCCAGTCGCGGGAGGTCCTTCCACATGCTCTCCGCGTC
AGACAACAACTGCTGGATCTTCTTTATTTCCTTTTCTTGGCGCTCCATCACTTCACTCAT
CTTGCTGTGCCACGCCTCGTCAGCTAGCGACACTTCGTTCAGTGGTACGAAGTCGGTCTG
CACTTTGGTTCCATTGTACTCACTGAGTTTCGTTTCATATTTGTTTAGAAGTTTCTCAGC
TTCTGATATGTGCTTCTCAAATGGATTTGTGTCGGAAGCTGCTTCTAAGCACATCGAACG
GAATGTCTCCGGATTTTAAAGTGGTTTTTCAGAGTTTTGATTTCCTTCTTGACAGCGTCG
ATCTTAGCGTCAGTGGTGTCTAGCCTCCGTTGAATAGCGTCGTCGTTGGCAGACAGGTTG
TTGTCCAGGTCTATCGGTGGAGGAGGAGCAGGTGCTAACGCCACCAGCGCCTTCTGTATG
CCTTCTAGTGCTTCATTGATTTTCGCTTGGGATGACTTTTCACGTTCTTCTCTCTGTAGA
AGTATAGTTTCCACGTTAGACAGACGGTCGTCAAGTCTTGAGATCATCCCTTTCAATGGT
TCCAGAGCTCTGTGTTTCTTGTCAAGCCCGATCAGCATTTTCTTCAGCTGGTCTCCGAGA
GTCCTCTCTCTGAATTCATGTCGTTCCAGTTTGTCTTCTGACATCCGGATCATGTGGACC
AGGGACAGCATGGCTTCTCTGATGTCTTCGTGCGTGAACTCCCTGCTGTATGTGTGCGGA
GTCCACACCAGCAGTGCGACGCACACCCACCACACTCTCGGGCTAAGCATCGCCATGTCG
CCCTTTTAATTCTAAATTAAACTAGGAAGCACCCTTTGTTCGTTTTAGTGTATCACTGGG
ACGTGAGGCGAGATGGTTCTATATCGGTTCCGCGAGAGCGAGATGCGCGCGAGCCCCGCC
AC
>T_ni_cDNA_10129
GCGGAGGTTTGGATGTGCAAGTATACTAGGCTGTGGCAGCCAAGGTCTAACGTGAACATT
CGGCGGCAGATCCTTCAGCGTCTTCTCGAACTTCCACAAGACAGTATAAGGCAACTTTGC
GAAGATCTCCAGGAGACCAGCGCGGGTGCTCTCCTCGATACCTGCTGACTGGACCACGGA
CCCCATGCTGAAGTATATCAAGCCGTTTTTGGAGTTGTCTAAGAGGTCTTGTAAGTCCTT
GGGAAGTGGTGGAAGGTTATCATCAATATGGTAACCGGCAATATTCAGTACATTGGGCGG
CAGACTGAGGGCTGGCGCGATGGACTCGTGGGAGTTCACAAAGAGGAAGGAGACGTTCTT
CACAGCATCATAGTAAGAGGGGAGGGGAACCCCGCGCGCGGCCGCTAAAGGGGCGTAGAT
GTCCTCGTAGATGACTGCCTGACGGGGTTTGTCGAACCAGCCATCAACAGTCATGATCAT
ATAGATGAGTCCATTGATCCATCGTCTCCAGGCACTCATGGGGAGATCACACTCGTTCAC
CATGAAGGGAATAGTGGGGATGGAGTGGACCTGGTCTACCATGCCTTCGAGATAAGGGTG
GATCACCACCGAGCTGAGGAGCAGCCAGGGTACTTGCTGAACAGCTGCGTAACCCGCCTC
ATATTCGTTCATGAACCACATTGAGATGATGGCATCGTACTGTTTCTCTACCAGCGCTCG
CTTCAGCTCGGGGGAGTCAGCTGCCGTCCGGGAGATGTTGCGAGCGAATGCCCTGATGAA
GGACAGGCCACCGTTCTGTTGTCGGGACATGTCCACTCCTTCAGTCAATTTTCTCGTCTC
CTTCAAGTCTATGAGGTCCAGGTTTGGATGAGGATCCTTCTTCTCTGGAAATGGGGTCGC
CCATGTCACCTGATGACCAGCCTTCAGTAGAGCCCTCACAAACCCTTGTCCCAAATGATC
AGAACTTTTCGATGGCGCCGCGAATATACACAACACTTTGTACGAGCAAGCGCTAGTGAT
GCACACCGCTAGTGCGACTAGCAATAGTGTTGTCCTCATTTTGACTGAATGTTTTCATCC
AACGCCAG
>T_ni_cDNA_1013
TTTTTTTTTTGAAAACGAACTATTTATTATATAAGGTCAATCTCCGTCGGATTCTTCCTC
GTCGGGCGCGCTGGCCTCCGCGTCGGAGTCGAACTTGTCGTCTCCCCACGACGCGCCGCT
GTCGGACTGGTAAGCTTCCGCTTCCATCTCATCGGATGACGAATCATTATAATTTAGCAC
CGGTTCTTCCTCATTCAGCGCGATGTCTGCTGAATTCCTCTGCGATATCGTCAGGTCCAG
TCTGCCTTTGAGGTTCAGGAGCTGACATAGATGTGACCGTCTGTTAGTGAATATAGCTAG
CAGCTGCGTGAGGTGGTCTGAGGAGCGCGAGCCCATGGTGGCCAGCAGCAGCGCCGAGTG
ACAGCGGACCACTGCGGACAGCCACGTGCATACTGACGCGCATTGGCTAGTCTTCCTGGT
GGCCATGTCAGCTAGCTGCTCCAACAGCGGCGGCACGTAGTCAGCGGGCAGCGCGCTCAC
TGTGCGCAGGGCTGCCAGCGGGTCGTCTTTTTGTAGCACTGTCAGGATTATTCCTTTATC
CTTGGAGTGTAGTCCCTGCATCAGCAGCTTGGTGAGGTTCTGACTGACAGCAGACTTGCC
ACGACCTTTGATGTCCAGTGCCAAGTTTGCTAACCGCGCTTCCATTGGCACTTCAACGGT
ATCTCCCGGCGTGGCCCGCTTCCTGACGACGCCTCCCATGGGCTCCACATACGTGACCTG
CTTGGCGTCGTGTTCACTCTTCACTTTGTTGACCTCGTTGGCCTGCTGTGTCTGTTTCAC
CTTCTTCTTCGGTTCCTTTGCCTCGCCGCGGATTAGGATCTGTGTCTTTGATTTCAGGTC
TGGTGTCACTCTCTCAAAGGTCATGATGGGTCCGTGCCAGTAGCCCAGCAGGAGGTCACC
GCTGGGTGGCAGCCGGCAGCACTGCAGCGGCAGCGGACGAGCGTCACCACTTGATATTTG
GATGGTGACTGATGGTTTGATCGGTTTCAAAGATGAACCATTCAACATGTGTCCATAATA
ATGCACGACACCGCTCCGTGTGGTCGCTGCCAGCCTCAACCTGACTGCTCCATCATCATC
CTTCAGCTCCACATCCAGTATCCTGGGAGCGTCCTCCAGTACAAAGTTGTATGTCTGCGT
CATGGTGGTCACGGTCTTACTGATGGACTTCCTGCGTTGTCGTTTGTATGGAGTCTCTTC
ACCATTGAGCTGGGGTACATGGTCTTCAGTGATGGTCACGTCCCAGAATGATAGGAGGCG
TTCGTTTTGTGAACCCTCAATGAGCCAGCAGACATCGTTGACAGCGGCCACAGCGAGCAC
GGCGGTGGGGGCCGCGTTGTGTCCCAGGTTCTTGAGGAGCGTCGCGTCGCCCTCGTGCAG
CCGCCACAAGCGGACCTGGAACGAGGCTGCCACCAAGAACCTCGCGTTCGTGCTCTGATT
ATGCGGAACAATTTTGATGGCACTAACATTATTTCCATGTTTACTCTTATTGTCACAATT
TATATTATACTTATATCTAATAGACGAATTGTTTAATTCCCATTCGTAAACATTATTATC
CTTATTACAACTATATAAACCATATTTTCGATTCCAATCCAATGTAGTTACACTACTGTT
TGTTTTTGTATCGTTTAATACGGTTTCAACTTTTGCTTGTGCTATGGAATATACAAGGAT
CTTTCCATTTCTAGTGCCGAGAGCTATGCAGTGTGTTTCCTCTGATATACTTTTCCTTTT
TGAACCCTTTTGTGGGGATCCCGCTGACTGTGTCACCGAAATCCATTGCAAACAAGAAGG
CGGCGCACTTAAATGTAGGTCTGGCGTGTACTCCTGTTTGAGTACATTAGTTTCTGTGTC
CCATATCCTTAGTCTACCATCCTGTGTGATGGCAGAATAATATTTTCCATCATCGGAAAA
CGCCGCCTCTGCCATGGTTCATTCCGAACTGACAGCTG
>T_ni_cDNA_10131
CCTCGAAGGTAGAGACAGCGTAGTGGTTCCCCTTCCTGGCGGTGACGACGGAGACGAGGT
CGCCATCCTTGTTGACGATGGGCGTGCCGGCCAGGAACCTGTTACTGGACTCGAAGGTCG
GGGCGCTGCGCCACTGAGCCAGCACACCGTCACTCGACACCAGCAGGATGCGCTTACTGC
GGTTGATGAATACCTTCTCGGCAGTGTTCTCGTCGATCCTGACGTAGACGAGCTCGTCGA
GCGGCGCCAGCACCTGCTCCGTGAACACGTCGCAGTAGTGGTGCGTCTTGTTCGCGAACT
CCGCCACCTGTTCTGGTGTGCAGCAGTGGATGGGCACAGTGGTACCGAAGCTAGCGAACC
TCTTGCCGTCTCGCTCATGCAGCTCGGCGGGGATGGAGAAGTTCTCCACCAGGCCCTTGT
TGTTCTCGTTCAGGACTGTACGACCCATTATGTATCTCCCATCTGATACAACAAATATTG
ATGAATGGATCAGGAATGCCAACAAACTAAACATAGTAAACATGATACTAGACGCGT
>T_ni_cDNA_10143
TTTTTTTTTTTTTTTTAATTCTTAATAATTTTATATTTAAAAATGATAATAAAATAATTA
CAATTATGCAACAACCACTTCAGCCTTAACAAAGTTAGTACAAATATAATATTTTCATGA
TAAAAAATTATTATATATTATTGACATTACAATTTATATTATTTTACATAGATTCGTATA
TAATATATGTGCCTCATATTTGAGGTTGTTTCGGTAAAGAGACAGTTATCGTTTTTGTTT
CTACATACTGGTTGATTCCGTCTTCTCCCAACTCTCTTCCCAAACCGGAGTCTTTGAAAC
CACCGAAGGGTGTTTGACTCGTCGTGTGGTCATAAGTATTAACCCAAACGGATCCAGCTC
GGACTTGTTTAGCGAAACTAAGCGCAGTAGTAATATCATTTGTGATAACACCAGCTCCAA
GACCGTAGTTGGTGTCGTTCGCTCTGTCCACTACCTCCTCGAAGGTGTCAAACTTCAGGA
TGCTTTGGACTGGCCCGAATATCTCTTCTCTAGCAATTTTCATGTTATCTGTGACGTCAG
CAAATACAGTTGGCTTGATATAATATCCTTTACACTCTACTTTGTCCCCGCCAGCTACGC
ATTTCGC
>T_ni_cDNA_1015
GTGTATAGTACATTTTTTATCCCAATTGTGCTACATTATATCGGTGAAATCAATATTTCA
TCCTGCTTTTACAATTGTTTGGGTATTAATGCATCTCAGTTTGAAAAAGGACTGTATTGA
CTTAATAAACTATTTCAGACTATTGCACTCTCATTTATTATTTCTATTAGGAAAACTTAC
AACTAATTTAACTTGTTTTATTACTAAAATATTTTTCCTCATTATTTACTCCATAGTTCA
GAACAGCCAGATAGTCAGCTGTTGTAAATAATAATCTACCCAATTAATTTTATTCTTGCA
GTTATTGAGTCCTCTGACCGGCACACTCTCTACAAGGCAGATAGACATGGCCTAAGATTT
AAAATAAAAACTACTGGATTTGGACCATACATCTTATTGACTGCTAGTCATAAACCAAGT
TTGCAACTTTATAAGATCATTTTAGGACAGGAAACCAGAGTCATGAACTTGTGCGAAGGA
ACTGAGATGAAATTCCCTTCTAAATGTATATCACATTTTCTGGATCACAAACATTTATGG
GTGACCTGGTACAATAATAAAATCAAAGTGGGAATGATAGGTGAACAAATACCTTTTGTT
GAATATGATCGGCTGTACACTGAGCCGAGTGTAGGATTTGTTCAATTCAAAACATCATGC
AGGCATGGGGCTCCCATTGAATGGATCATTGAGAGCTCACCAGTTATTTTAAAAACAGTA
GCTTGTAGGAGATTTAATGATAAACTCTGCTGGCAACCTCTGGATAATGGCAAATTACCT
CATGATGCAATGGTTGGGGGCTTCGAAAATGAATTGACATACATTGCCAGATCTCATCAC
AACAACTCATTATGCCCTGGAAAGTATGTTCCATCAATGGGTGTAGCATTTGTCCCTTGG
GGTCATAGGGAACATAGTAAAGAAGAATTTGAGATATTATGCGGATTCAATGCTAAGTGG
GTGAAAACAAAATGCAATCACATTCCGACTAATGCATTTATTGGTGGGTATTCCGAAGTG
CAAAATGAACCTTTGTATATAGGGAGAGCTATGTACGACGGCAAACTGTTGATAGGCAAA
GTTCATGTTCGCTACGACTTGTGCTATTTGCCGTATCACGGAAGAGAAGTTGAGATATCA
ACTTACGAGATACTAGTCATACCTGAAGATGCAATACGGCAGTCACTACCTACGCACCCA
ATGTTATGCTTGCATTAATGCAATGCGAAAACTAAGCTAATACTGCAACTGGTTGAACGA
ACTGTACATTTAATCTTAAAATAATAAACTATTTATACATATATCAAATAATGTTTTATT
TTGATTTAATATACATTAAAATTACTTCTTAAAATTAAAACTTAAATTATGCACATTTAT
TACGTCATGTTATGTCCTTACATTAGCAAATTTTAAGGTAACTGTTTTTTTCGCAAATTG
CCGAATGCTGGATGAAATGCATAGTATTAATTAAACAAATAAAGCTACACCTAACCTATG
CGTTTAAATACAGTATGAAATGTTAAGTATTTACAGAGTGTGGATTGAGTTTAAGAAGTT
ATAAAACAAAGTGGTTTAATAATATAATACACTTACAAGTTAAAATATTAACACTGTGAA
ACTGATGTTATAATCTAATAAGTTACTGACATAAACTGATTTTAAAATAACAACTTATTG
AAGACAATACCGACAAATTACAGAGGGTCTGCATAAAAGAATCCATCATAATTATCATAA
TTCATAGAATGGTCATCAATATCATCATTTTCATCTTCTGACTCAACCATAATATTCATA
TCCACAGGAGGTAATAAAAATTTATTAGCCGATCTATTTTTATCAGGAACTACCAATATT
TCATAGTTGTCTACACTTACTTCCTTACCATCAAATGCTATGTAACACACTTTGTGAGAG
GGTTGAACTTTTCCTGGAATGATGTGATCAAAATATCTGGCACGGCCAACATACAGCCTC
TCATGCCCGCTATCTTCTGAATGACCAGCAACAACAGCTCCAACTGGTATATTATCTAGT
TTAGTTGACACCCAGGTACAGTTGTACCCACATAAGACCTCAAAGAAGCTTTTGACATTA
GCTTCTCCTCCCCAAGGTATGTAGCCCAAGCCCTCAGAGGACACAAACTTGCCTGGAGTC
AATGACCCTCTATGATTGGCCCTAATTATATACAGATTTTCTTTCTCATAGCCCCCAATA
AAGGCTCCGTCTGGAAACTGTGTGTCTGCATCTACTTGTACCCAGTACAGCTCACCCCCT
GTCACAGGCTTCAATAGTGGCTTTTCTAAAAGTGGTGGCAATTCTATCCTCCAATGTACA
GGGTTTCTATTGTCATCAATAGCTGAGAATGTAATATACTTTAGGTTTGAGTTTCTACAA
TTGTATGCTACAATAGGTTTTGTCTCGCCATCTCTTCCTAATCGCAGAATGTCTCCATAC
CAAGACACCCAAAATTTTCTGTACTCTTGTGGTGACAATATATTTGGTGTTTCAACTGTC
TCCTTTCCTACTCTCACTGTCATTTTCTTTATCCATGAGTGACGATTGTGGCCAATGCCA
ATAATATAGTCACATGTTGGCCCAGCCTTGCTGGACAATCCAATGCCAGCATTTCCAGGC
GCTTTAACTTCAAAATTGATGGCACTACTTGTGATTCTGTAAAATATGTTATGATGTCTA
GGCCAAGTGGTAAGTGCAAATTGTTCACCCATGGTTTGTTACTATTTTGTCGTGATTATG
TATTTAATGAGTTGGGTATTTTCTATTTTTCACACGTAAATATAAATACTTAGTTATCGT
ACAACGTCTGCCCGAAATACTAAGAATGAATAATGAGTAACAACAAAACTAAAATTTTGA
CATTTGTTTGATATTGAGTTTTC
>T_ni_cDNA_10151
TTTTTTTTTTACATTTAAAATTATTTTATTTTTGTGCTAGTAATACCTTATTTAAAACAT
TTTTTCTATTGTTTAAACTTTACATAAATAACACTACTAGATAAATTTAACACAGTTTCT
GGCCAGTATGCATAAAGGACACGTATATTATAGAGCATAGTCAATAACACTGCTACGAAT
AATTACTAAGGTTTTTAAGAGCAATTAACATTTCAAGCAAAGGATTACACATACCTTTAG
CAGATTGTTTGCTGCACACAAAATGTTTACCACATACATAAAAGTTAATTTTTATTTTTA
TAACTAAATAGATCAAAGCTCAAGTTTGCACCTGCACAAGCTTCTAATCATTAACAGGAG
AACTTGGACGACTCTCTTCTGTTACAATTACGTAATACTAGATGGTTGAGTTCAATGCAC
TTGGAGACCCAACTACATCAATGATTTCACCAACTGGCTTTGTTTCATTGTCACCCACCA
TGTTGCTAATTAATGGTGGGATAGTGAGTGTCTTTCCAGGATTCAGAGCTTCATATTGAT
GCCTCAAAGCCTGTAGTTCAAACTCGCACGAATCTAAAGCTATTTTTCAAGTCTAATGCT
AGAGCCAGATCTGAACGCAGCTCATTGAAATGTTTGCAAATGGCTTCCGTCGGGGTTGGA
GCTATATCAATATTCAAAAGCCTTAACTCCTGTTCTAAAGCCTTAGTTTTTCTTTGCCCA
ACTCCAGCTGGCAGTTTCATGCGTTGCGATCGCAACCAAACGCCAGTACCGCGCGCTTCA
GGGAACTTTATGCCAGACCATTCTACAGTAACACTCTCCACAGCCCTGACAGGACGTTGT
TGAGTTGTGATCTTCTTCTTGTGCAGCTTTCTATCATGACGCCTGGCTATACTGGAAGCC
GTGTTGGAAGGTGTGCTGGTACCCTCGTTATTATTGTTCACTTGACTCAAAGGCGGCAAG
TTACCGCTGTCGGCTCTGGATATTAACTTCTGTAAGTCTTGTGTCTTTCTTTCCCTTTCA
CGTTTTCTGGCGTCAATTTTTTTGAGCTCTGCCAATAGCATTTGCTCCTCATCAATCTGA
TCCTGTGTCCTATCAAACAATCTTCTGAGTTGTTCTTTCCTTTTGCGTTCATGTTCTGCA
TCATAATGATAAATGCGTTTCTCACCGTTCACCATTGTAACTGTATTAGACCATGGATTT
GTTTTTACTTTGCTCAATGTAGTACATATCCCATAGTATCTCTCTTTTAAATCCTCTACA
CTTCGGTCTCTGAAAGCAGCTCTGTCCCATCTGTCATGAATGACTATAAAACGCAAGTCA
AATCTTTGGCACAAATCAATCAGGTGATCAGTTTCAGCTTGACTCCAGTCTTCCGATTTC
AGATACTGATTATATTCTGATTCTGAATAGGAGGGTATTGCTACTTGCTTATTGAATTGA
GCAAAGGGATACTCTTTGGCCTCATCGGAAGCTCGTTTCCAATGGTGGAAACGGCATTGT
CCTTGCGGGCAGGATTAGTGAATGGTCGCCCAAACCCATTTTCTGACTTTTCTCATACCC
AACTTAGCCTTTGTTTGTTTGTAGGCTTTACCTGTATCGGTAGGCAGCAGTGGCGGTAAA
TCCTTGTTGTCATGATATAACAACGCAAACACTTCCCTGTGCATACCCTCAGGGCGTTTC
ACAGCCTTTGCCGTCACATACTTCTTCTTCACCTTATCACCGTGTATTATACTGTCCCTA
CTGATTTCAGCGGAAGGCTGTTCCAACTCCAATATATCAAGTATATCAGCCATATTACTT
AATTAATTTAACAATACTCTGGGACACTTAAATAGGAAATTGGCACAAAAACTTTTGAAG
CAATTAAAGGAAACTAACTATTAACGCTGGTCGATTAGACGTATTGTGTATTATTAATTT
TTGTAGTTATAATAACGATGAGAAATAAAATAAAACAAAGCTTCTATTGCCATTTGACAG
TCTGAGAAAGCCAATTTG
>T_ni_cDNA_10155
CCGTGATGTTCGAGTATGACTTGACCGCTGCTGTTGTCCACCCAGGACCGGGAGCCGTAC
AGCACGGTGATGGGCAGCGCCGGGTCCAGCTGGTCCAGACGACGCATCATCGGGTTCTTG
GCCCAGCCGAAACCAGTCATCAGAGTGTGGAAAGCACTTTCTCCACTGGGCGTCTGCGAG
TTACACTGATATATATACTCGGGTATAACAGTGTCCGCGTCGGGCACGTATCCGTTGTAC
TTGCGGGAGATGTCGGGGCGCGTCTTGCTGACGAGCCAGCGGCCGGCGGGCCCGGCGGCG
CGGACCGCCCACAGCGGGTTCAGCGGCTGCACGGCCGTCGCCACGGCGCGGGACCCACAG
CGGCAGCTGCGCCTTCTCGTAGGCGTTGGTTGGGCGCTCGGTGAAGCCCCACGGGTCGGC
TAAGACTAGGTGGCGAACCCTCTCGGGGTACTTGATAGCGTATGCAGGTGGCGATCGTAC
CCGCCGAGACTGTCGCCCCAGCAGTATGAACTGTCCGAGATTCGACCTCGCGGCGCCACT
CCTCAACAGACTCCACCCACTGCGCCTCCGCCTTCATCGCGTCAGACGCGAACTTGGGGC
GGGAGCTGCGGCCGAAACCTAGCAAGTCAATCGCATACACGGGCCGTGTGGCCGCGAACG
CGTCGAGGTTGGGACACCAGAGGGCGACGCCCACGCCCCCATGCCGTGTAACAGCACCAG
CGGAGTCTTTGGGGACTCGTCGTTCAGTGATATCGTCCATATCTTGTCGCTCTGTCCGAC
CACGCTGCCTATGTCCACGTAGAACCTTTTGTAAGCTGTCTTCAAACATGACAGTATTTT
CTTCTCGACATTACGTAGCATCACATCTGATTGCCGGGTCCAGCTGAACCACCCACCGGT
CCAACTGGTTTCCGTACTAGACGCGT
>T_ni_cDNA_10158
TTGTCGTGATCTCGACGCCGACGGACGGGTCTACGTCTGGTAGGATGTAATAGTTTTCAA
AGTCGCCTTGTAGTGTGATTTCGTTCATTTCTGAAGTGAAGTGTCGTTTCTTCTTGCCTG
AAGCGCAGTGTTTGATGTAGGCGTATTTCGGTTTAGTATCATCTGGTAATATGTTGACAG
TCCATTCTGGGTTTTCTGTTCCCGTTGTTGGTATTTCTTTGACCTCTTCCATTGTTATTT
CTTGCTCTTCAGCAATTTCGTAAATGAAATTGTCTGATATAGTACTGTCATCCATTATTT
GAAGTACTTCGGAACTCTGTGCTTGGGATGTTGATGATGAAGTTTGCGGAATTATCTCTA
TTATCTGTCTCGGATCTGGCATCTTGGTGATGACTTGCTCTGATTGCGTGATGGAGGCCT
CAGCTTTATCAGACTCGACCTTAACGACCCAGAGCTGTTTGCGCTGGAGATTCTTCATGG
ATAGGTATACCAGGGTATCGACCAGCTGTCTGACATTCAGCCTGGATATATTATCCTGGG
CCTCCTTCACCGGTTCAACGCTGTAGTTGTGCTCCATACGGATTATTTCAGCCATTTTCT
TGTCGGCTGGACTCTGTGCGATGGTGGGCTTGTCCTGATGGGCAAGGAGTTCTGGAAGCA
TTGGCGAGTCGATCCAAAGACCCTGGTTGTCCAACTCGAAGTGGTACCCGCACAGCTGTA
GGCTGACGTGTCTCCAAAGACACTACGCTCTCTTCCGCCATAGCGCCGACGATCCAGTCC
TGTCGTTTGTTTTCATTGTCAGTCGATATATTTGCCATTGTAGAAGGAAAAGCTGCAGAT
AACATCGTATTCTAAATTACAGCCTTCGACCACACACTTTAGAGCACTCATTATGGAATG
GAAGCGCGCAACCAAAATGGACACCTCACGATCACATCATAGTAGCAAAGTTAAATTAAC
AAATAATAACATTTAGCGCCCAAACCAACTTTCAAACAAACTAATTTGATGGATCTTTAG
AAAATTATCAATCAAATGTCGAAATTGACGTGCTGTCACGAAAAGTCGAA
>T_ni_cDNA_10170
CCACAGCCGGATCACGTCGTCCTCATGCTTCACAATCTTAGGGTCCATCATGAGGACCCC
TTGGAACACCTTGCTGAGGTCCCGCAGGTTGAAGGTGTAGTGCGACTTGGTGGGCGTGGG
AAGCAGCTCGTCCACTAAAGAGGTGAAGATATCGATGGAGCTCTTGAGGAAGGGCGGCTC
CCGGATGGTTACTTTAGGGTCCATGTTCTTCGTCCAAGATTTGAGGATCACCTCGAATAT
CCCATACTTGCTGGAGTACTCCATCTCAGTGAAGGAGATATAGTGAAAGTGCCTCATGAG
TCGCATG
>T_ni_cDNA_10172
TTTTTTTTTTATAAAATATTTTATTATTAAAAAACAAATAGACCAAGGGAAAACTTTGAA
AACAATCAAACACTTAAACACTATTAATTGAACTGAACCCCTATAAATATATTTATTTAC
ATCCTTACACTTATACATCGTGTTTAGGTAGCCATTTTTATTCGTTCTTTGACACCGCGT
TTAAAAAACTATCTTACTTTTTTTATTATGCAACGGGAATAGGTTATGTCGAAATATGAT
TATTTACCTCTTATATTGCTGTCAAACTTCATTGCAGTCTTCTTCATCTGCACCTGTGTA
CAGTATCTACCTTGCTGCCAGCAAATGAATCTGATTGTTACGATAATGACATTAGTTAAG
TTCATTCTCGGTGGCGCTAGTGTAGTGTACAAAAACAAAATATGATTAACGGTTTTATTT
TAACCCCTGTCTTGTAGTTTCCAATTTAACACCAAAAGTCAATCCGAACGCGATGTCAAA
GACTTGTTTTCGAGTAAATATAATATATCCCTCTATTTTTGGCACAGCAGCCATGCATCC
GACATGTATTTAGTAACAAAATCCGACACAAGATCAACAAATAAAGACCGATCAACTAGT
CTTAAAATCAACTATTCAGTCAAATGTGCACCAAAACGTATTGCTATTTACCCGTCATCG
AAGAAAACCTTTTTGACAATAACAATTTAAATAAATGTAAATTTTAAATTAATTTCAACA
ATCTAAATACACACTAGAACATCAATTTAGTATGTATATTTAAGTACTTAACATTGTTAC
ATCATATATTAATTGAAAAATATATTAGACATGGCAAATAGGTAACTTTAATGATGCAAT
CGTGCATTCCATACTTCATAATCTTACCATAGATTATAAATTAAAAGAAAAATCGAATAT
GGCCTTACACAAATGGCTTAAAACAGATAGATAATAACCTGCAGGCCCACGCACCTGTCC
CAAAGCTGGACAACAGCCCCTCCCGGTAAGTAAAATTGCTCGATTAAAGTTACATATTTT
CAGAATAATCAAATGTCATTTGTGCTTCAAAAACTACATTTAATATTTTAAATACTAAAC
ATGTATCTAAAATAGAGATTGAGTTATATTTCCTTACTAACTATCATAATTGTTCATATA
AGAACGATTTCATGTTCCCTTAATTTTGTTTTCAACCCATTGCTTTATTTGTATGATTTA
TAAATGAACTAAGAAATGTGAGATAATAGAATATGACGCAATATAATCCTTTTTAGATAA
GTAAGGACAATGTATGTTTAAAGAATTCCAATAATGGCAACACTAAGCACTTGTCAGTGT
TGCCAAAACACAAATATCAAAATCAACTTAGTTTTATTGAGAAATAATACTAAGTCAGTA
ATATAGAGTTCGATATTTTGCCAGGCCACTGATTGAGGTCTGATAGACTATTCCTTATAA
TACAGCGTATATACCATGAAACAACCATATAAAGATAATAGAGAAAGAAAGAGACGGCGA
TAGAACTTCGAAAAATTCGATATCTGACTGTAGGCCATACTTGTGATTGAAGCAACTAAG
AATCTTGCTCTTTCGCTCGCTCCTACAGATACATAAAATAGACAGAGCGAAATAGCAGTA
TCGAGTTAAATTCTTTAATTTTACATTGTATATTTTAGACCGGGACTAGGCCTTTGTATC
GTACAGTACATGATAATAGGCATGATGACACTAAATGTAAATCATGTATTTTAATAAATT
AAAATGGAGAAGTATTTATTATTCTCGCAAAATTGGTCAAATTACAGTGAATGGAAAATA
CGCATGACGTCACTTTTGAGAGTAAAATTTGCTAAGTCGTTACGTCATAAACCACTCATG
AACTTTAGAACACGTTATTTTAGACTTAAAACATTTTCATCTTTATAACCAGTCATCATC
CCTATTACCAAACACTAAAATATCATGAAGGTAGATCTAACATATTTTTTACAACGGTGA
TTTAAAACTGAGTCGCGTTTCAGTATTGGTCATTACACTATTAAACGTTAATACATAAAT
TATTTACACTATGTATGTATTGTGTCAACTGCAATAAAATGTGTCTTTTGAAACTTTAAC
CAATTTACATGAGTATGAAAATGGATTACACTTATAAATAAATGAATGACTAACTTTTGA
TAATATACAAAATTGTTTAACTTATTATTATATTTGCCAGTTGTGTCGATTTCGTTGGTT
GTAGCCCTCTAACATTCATTCCAGTCGTGACAAAGTAGTTGGAAATAGTGCGAAAGCTAT
TTCAAAACAGTGAAATTGCAACTACGTTGTTTGAAAATTTGTGGTATTTTAACTAACCTT
GAATTTGGTAAGCAACCCTCCAGTTCTTTATTGACATTTTGCCTTTTCAATTTTATGTCA
CTTCTAAACCTAAAACATTTTTTAAATTGCCATAGCATTTAGATCGAGAATAGCAGTTCA
AATACAAAATAAAGTACTATAACGTTTAACCAATTATTGGCTAAAATTAATTAACAAACT
GGATAAAAGCTAACCATTGTCACAAACCATCACACAGAATACCTGCTCCATTCACACTGG
CAGTGTATGCATGATCAAAGGAAAATGAACCGTAAGTCTAGTGCGGTTAGTCGGTTTTCC
TTAGCGCTCCCCTCGCGCGCCACGCTTTTAGTAGGTTGAAGGAGAAGTAGAGCTGGAAGA
AGTGTATTTGTGACGCCAGCAGCACAAACGCGTACCACAGGAGCCCGTAGGGGAAGCCAC
CCACCTGCCACAGCTCGATGTCGACCTCGCTGCTGTCGTCCTCATCCTCGTCCATGGTCA
GGTACCGCCACACATCGCCGCAGTAGTACAGCACGCAGTACAGCAGGGGCCCGAAGCCCA
GCGCCGTGATCCCGTACATGTAGTGTCGCAGCTGGCGTATGTTGTTGCGTTTAATTGCTG
AGAGCCCGAGGAAGGAAAGCAGCAGAGAGAGGCACCAGATGTACTCCCACCAAAGAGGCT
GTGGTATCTGCAGCTCCTCAATCTCCAGTATGAATATATCGAGTTTGTCGAGGATGTCAG
CGGAGAGCTTCGCCAGCATCACCAGGAACATCATGTGGTGGAAGAACACGCAGTACTTCA
GGCGAGACTTGTTTAGAGCACTAATCTGATATTGTGCTGCTATTTTCTCTCTATGTTCAA
AATCGGCACCATTGGTACCAGTCACCATAGGACCTCCACGCGAAGCCATTTTTCTAACTA
AATATTATTATAACACAAACAAAATTTAAACTTTAACACGATCTTAGTTCACTCAAATGA
CATCATTCAGATAATCCTGGCAAAGATTTTTCTTTTCGATCAATTCATTTTCCCCATCTG
>T_ni_cDNA_10172
TTTTTTTTTTATAAAATATTTTATTATTAAAAAACAAATAGACCAAGGGAAAACTTTGAA
AACAATCAAACACTTAAACACTATTAATTGAACTGAACCCCTATAAATATATTTATTTAC
ATCCTTACACTTATACATCGTGTTTAGGTAGCCATTTTTATTCGTTCTTTGACACCGCGT
TTAAAAAACTATCTTACTTTTTTTATTATGCAACGGGAATAGGTTATGTCGAAATATGAT
TATTTACCTCTTATATTGCTGTCAAACTTCATTGCAGTCTTCTTCATCTGCACCTGTGTA
CAGTATCTACCTTGCTGCCAGCAAATGAATCTGATTGTTACGATAATGACATTAGTTAAG
TTCATTCTCGGTGGCGCTAGTGTAGTGTACAAAAACAAAATATGATTAACGGTTTTATTT
TAACCCCTGTCTTGTAGTTTCCAATTTAACACCAAAAGTCAATCCGAACGCGATGTCAAA
GACTTGTTTTCGAGTAAATATAATATATCCCTCTATTTTTGGCACAGCAGCCATGCATCC
GACATGTATTTAGTAACAAAATCCGACACAAGATCAACAAATAAAGACCGATCAACTAGT
CTTAAAATCAACTATTCAGTCAAATGTGCACCAAAACGTATTGCTATTTACCCGTCATCG
AAGAAAACCTTTTTGACAATAACAATTTAAATAAATGTAAATTTTAAATTAATTTCAACA
ATCTAAATACACACTAGAACATCAATTTAGTATGTATATTTAAGTACTTAACATTGTTAC
ATCATATATTAATTGAAAAATATATTAGACATGGCAAATAGGTAACTTTAATGATGCAAT
CGTGCATTCCATACTTCATAATCTTACCATAGATTATAAATTAAAAGAAAAATCGAATAT
GGCCTTACACAAATGGCTTAAAACAGATAGATAATAACCTGCAGGCCCACGCACCTGTCC
CAAAGCTGGACAACAGCCCCTCCCGGTAAGTAAAATTGCTCGATTAAAGTTACATATTTT
CAGAATAATCAAATGTCATTTGTGCTTCAAAAACTACATTTAATATTTTAAATACTAAAC
ATGTATCTAAAATAGAGATTGAGTTATATTTCCTTACTAACTATCATAATTGTTCATATA
AGAACGATTTCATGTTCCCTTAATTTTGTTTTCAACCCATTGCTTTATTTGTATGATTTA
TAAATGAACTAAGAAATGTGAGATAATAGAATATGACGCAATATAATCCTTTTTAGATAA
GTAAGGACAATGTATGTTTAAAGAATTCCAATAATGGCAACACTAAGCACTTGTCAGTGT
TGCCAAAACACAAATATCAAAATCAACTTAGTTTTATTGAGAAATAATACTAAGTCAGTA
ATATAGAGTTCGATATTTTGCCAGGCCACTGATTGAGGTCTGATAGACTATTCCTTATAA
TACAGCGTATATACCATGAAACAACCATATAAAGATAATAGAGAAAGAAAGAGACGGCGA
TAGAACTTCGAAAAATTCGATATCTGACTGTAGGCCATACTTGTGATTGAAGCAACTAAG
AATCTTGCTCTTTCGCTCGCTCCTACAGATACATAAAATAGACAGAGCGAAATAGCAGTA
TCGAGTTAAATTCTTTAATTTTACATTGTATATTTTAGACCGGGACTAGGCCTTTGTATC
GTACAGTACATGATAATAGGCATGATGACACTAAATGTAAATCATGTATTTTAATAAATT
AAAATGGAGAAGTATTTATTATTCTCGCAAAATTGGTCAAATTACAGTGAATGGAAAATA
CGCATGACGTCACTTTTGAGAGTAAAATTTGCTAAGTCGTTACGTCATAAACCACTCATG
AACTTTAGAACACGTTATTTTAGACTTAAAACATTTTCATCTTTATAACCAGTCATCATC
CCTATTACCAAACACTAAAATATCATGAAGGTAGATCTAACATATTTTTTACAACGGTGA
TTTAAAACTGAGTCGCGTTTCAGTATTGGTCATTACACTATTAAACGTTAATACATAAAT
TATTTACACTATGTATGTATTGTGTCAACTGCAATAAAATGTGTCTTTTGAAACTTTAAC
CAATTTACATGAGTATGAAAATGGATTACACTTATAAATAAATGAATGACTAACTTTTGA
TAATATACAAAATTGTTTAACTTATTATTATATTTGCCAGTTGTGTCGATTTCGTTGGTT
GTAGCCCTCTAACATTCATTCCAGTCGTGACAAAGTAGTTGGAAATAGTGCGAAAGCTAT
TTCAAAACAGTGAAATTGCAACTACGTTGTTTGAAAATTTGTGGTATTTTAACTAACCTT
GAATTTGGTAAGCAACCCTCCAGTTCTTTATTGACATTTTGCCTTTTCAATTTTATGTCA
CTTCTAAACCTAAAACATTTTTTAAATTGCCATAGCATTTAGATCGAGAATAGCAGTTCA
AATACAAAATAAAGTACTATAACGTTTAACCAATTATTGGCTAAAATTAATTAACAAACT
GGATAAAAGCTAACCATTGTCACAAACCATCACACAGAATACCTGCTCCATTCACACTGG
CAGTGTATGCATGATCAAAGGAAAATGAACCGTAAGTCTAGTGCGGTTAGTCGGTTTTCC
TTAGCGCTCCCCTCGCGCGCCACGCTTTTAGTAGGTTGAAGGAGAAGTAGAGCTGGAAGA
AGTGTATTTGTGACGCCAGCAGCACAAACGCGTACCACAGGAGCCCGTAGGGGAAGCCAC
CCACCTGCCACAGCTCGATGTCGACCTCGCTGCTGTCGTCCTCATCCTCGTCCATGGTCA
GGTACCGCCACACATCGCCGCAGTAGTACAGCACGCAGTACAGCAGGGGCCCGAAGCCCA
GCGCCGTGATCCCGTACATGTAGTGTCGCAGCTGGCGTATGTTGTTGCGTTTAATTGCTG
AGAGCCCGAGGAAGGAAAGCAGCAGAGAGAGGCACCAGATGTACTCCCACCAAAGAGGCT
GTGGTATCTGCAGCTCCTCAATCTCCAGTATGAATATATCGAGTTTGTCGAGGATGTCAG
CGGAGAGCTTCGCCAGCATCACCAGGAACATCATGTGGTGGAAGAACACGCAGTACTTCA
GGCGAGACTTGTTTAGAGCACTAATCTGATATTGTGCTGCTATTTTCTCTCTATGTTCAA
AATCGGCACCATTGGTACCAGTCACCATAGGACCTCCACGCGAAGCCATTTTTCTAACTA
AATATTATTATAACACAAACAAAATTTAAACTTTAACACGATCTTAGTTCACTCAAATGA
CATCATTCAGATAATCCTGGCAAAGATTTTTCTTTTCGATCAATTCATTTTCCCCATCTG
>T_ni_cDNA_10179
TTTTTTTTTTACATTATATTTTATTATCTTTGTCTTTAATAAAGTAATTACAGGTAGGCA
CTAAAAAAATAATCATGCATAATGAAGACCATAATACAATAACATATTTCTTAGATACAA
CAAACACCGCATCCTCTCCAGAGAAAATAACGGCCAGAGGCCTTAGTACCGATGGTTTTA
ACATTCGCTGACCATAAATAGTAATGGCACGGGGCCTAGAACTCTGAGTATTGTGTGTCC
TATAGCGAATCGGCGACGGCGGTTAACAATATTAAATCCCAACGAGACAGCGAACAGTAA
GCGAGCTTGCGGCCGGCGCGGAGGCCCCACGCCCGCCCCAAACGATAACTCCAACATGAC
GCAAAAATAAACAATAAAAGCTTCAATAAAATGTACATGTCACGCCGTTTCCATAGAAGG
CACGTATTCATAAAAGAAAAAAGGATTCCCTTTTTAAAAAAGCTATTCTGTTACTTAGTA
AAAACTACCAGCTAGTGTATTACAAAACAATTAGACATACTCTCATTATGAAGCTATGAT
TTGTGTGCTATCAAACAGTGAACTTTTACGCGAATTCCGTTTACCAGTCCAATTATTGCT
CATTTTCATCTATAAGGAATTTACGCCTAATACTATGGAAGAAAATATATAAATTATAAC
GGGTTTTAGTTAACTTCTCATCATTATTTATTTCACTAAATAAATAGCATATAACATGAA
TTATCTACTAACGAAAATATGGTTTACCCCTAAATAAAAAAGTTAAATTCAGGTATAAAT
TACACAGGTATAGTGTGTCTAGCGCCAAAATTAATAAACTCGGGTGCTTTCTATAACCGA
AGCATGTTTCCTTTACTAAATTGTGTTATATTGAATCGTCTCTTCACGTAACGATAATTA
TTATATATTTTTTTAATCTTTATTCGTTCGGACACTAAATATCAATAATTACACAAAGCT
ATCTACATGAGCCACTCTTAACCGTTTTGTGTTAGTGTTACCAGACTCAAGTACGTCGTG
GCCATAGTCAACGTATGGCAAACTTCATGTATAATAAGATTTCATCTCTGTGTAGGACTA
TATTTCGTACTGGCAACCTAGTTATTATGTTGGTAAACACCATTGTCTGGGAATGATTCG
TAATGATTGCATTTATATTTCCAGCCGCATCTCTCTCTCCGGCTCCGACGAAAACTGGAC
AATGTATGAGTGACTACTGGCAGCACTGCTTGCGCACGTTGTCGCTGTGCGAGGTCCGCA
CGTCCGCCGGCTCCGCGTCGGGCCGGATCACGTCGCCCTCCGGCGGGTCGCGCATCTGCT
TCTGAGATACGATCCTGTAGATTTCAGTTAAAATGTTCTGGAATGCAGGCTCGACATTAG
TGGAGTCGAGAGCGGATGTTTCAATAAAACTAAGACCGTTCCTTTCCGCGAATGCCTTGG
CTTCTTCTGTTGAGATAGATCTAAGATGCCTAAGATCACTCTTGTTCCCGACAAGCATGA
TAAGTATGTTCTGGTCGGCGTGGTCGCGCAGCTCGCGCAGCCACCGCTCCACGTTCTCGT
ATGACAGATGCTTGGCGATGTCGTACACGAGCAGCGCGCCCACCGCGCCGCGGTAGTACG
CCGACGTGATGGCGCGGTACCGCTCCTGGCCCGCAGTGTCCCATATCTGGGCTTTTATAG
TTTTGCCGTCCACCTCTATACTTCTTGTTGCAAATTCCACACCTATTGTGGATTTAGACT
CTAAGTTAAATTCATTTCTAGTGAAACGTGACAGGAGACTGCTTTTACCGACTCCAGAAT
CACCTATTAGCACAACTTTAAACAAATAATCGTATTCGTCCTCTCTTGTGCCCATTTTGA
TTTAACTAGAGCTCTTCTTCTAATCGACGTCAAAATCGGTCAACTATAAAACGTCAAGAT
GAAACGTAAACAAAAATAACAGGAGACACAAATATCACAGTTTTTATAAACACTGCACAG
TTTCTGGAATATCACTTTTAGGTAAAGATTAATTGGATTTATACTGGTTTCAAACTATTA
AAATCCTAAATTGTCATCGGTACAAGATGGCGGATTGTTTTACGCCCATCAGGGGTGCGT
TCAAACGAAGAGATCTTACAAATTATTACGCCTGATTAAATAAAGGTGTAGGATAAAACA
AATTAATGATGATCATAAGAAATATTATTTCTAATAAAATGGCAAAGTTTATGCAGCATT
CTGTAGATTTAAGTATATCGTAAATTAAAAATCCTTGCTTAAGTTATTTTTTTTCGAATT
TAGTTTCAAGCTACTTGACAATAAATAATCAAAAACTTCCTTTGTTATCGTAAATAATAT
ACT
>T_ni_cDNA_10182
ACGCGTCTAGTGTTAAATGTTTTTTATTTAAAATTACTTCTTCTTAGACACACCAACAGT
TCTTCCTCTCCTGCCAGTAGTCTTGGTGTGCTGACCACGCACACGCAGGCCCCAGTAGTG
ACGCATACCCCTGTGGGCACGGATCTTCTTGAGCCTTTCCAAGTCCTCACGGAGTTTTGA
GTCCAAGTTGGATGATGTCAGCTGGCTGTACTTGCCGTCAACAATATCCTTCTGCCTGTT
GAGGAACCAGTCTGGGATTTTGTATTGTCTGGGGTTGGACATGATAGTAATGATCTTCTC
AACCTCCTCTTCGGTGCATTCACCAGCACGCTTGTCAAGATCAATGTCAGCCTTCTTCAG
TACGATATTAGAATATCTACGACCGACTCCCTTGATAGCAGTCATGGCAAACATAACTTT
ACGTTTGCCATCGATGTTCGTATTCATAATACGAAGAATGTGTTGAAACTTGTCCGGAAT
TACCAGCGACATTTTGGCAAATTTTGGTTATTCAAACCACCACCGACATTGACTGTTCGG
AGGTAAAAGAATGACATTGACAGAACCTGACAAGAGTTGCCAGTCCACTAGACGCGT
>T_ni_cDNA_10184
GTGCCCGGTCCCGTGCGCGTAGTCCAGGCCCACCTGCCACAGGCAGTGGCGGGCGAAACT
GTCTAACACGTTGCCCTTAACGCCTTGTGGGAATAACGCGCTTCCGACCATCATCTGTCC
CTTCAATACTCTGGTAAACGCCGACTTTTGCTCAGCGGTGGGCGACCTGCCCATGTGGCG
TGTACGCGTCTAGTGTCTGTGGTACCATCCTTGTATTGTCCGCCGGAGTCGAGAAGGAAC
ATGTCATTCTTCTCGATGACCTTCTGGGGCCCGTCTCTAGAGGGGCTGTAATGTATGATA
GCACCGTTTGCCCCCGCGCCGGGGATCGTCTCGAACGAGGGGCCCATGAAGTCCGCTTCG
TCCTTTCTAAACTCCAGTAATTTATCGGCTGCTTGTATCTCAGTGACTGGGACTCCCTTG
TCGATCTGATCGTGAAGCCATTTGAGTAACCGACTCACTGCTATGCCGTCTCTTATGTGA
CAGTGACGGAAACCTTCCAATTCGATTTCATTCTTGACAAGCTTCATGAGAGCAACCGGT
GACACTTCAGATATCAACGACAGTGGAGTTTTGAGGACATCTACCCCAGAAGCCGCTCTG
TGAATAGCTTCGCTCGCATCACTTGACAACCAAATGGAATGCTTGCCGCATTGCGATAGC
TCTTTAGCCATATTCTTCAAATATTCCTCAACTTCTTCATAAGGATACTCCTGCACTTCA
ACTCCTTCGGCAGACAGCTGGGACAGCACTGGTTCCGGTAAACATCCCGTGTGGAACAAC
ACTACTGATGTGGGCGTTATGATGAGGTAGGAGAAGAATACAGGGTTGTATTTGATGTCG
CTGCCTCGAAGATTGAGGGTATACGCGACTTCATCGAGAGCAGTGATGATCAAAGCTGAT
GCGTTCTTATCCACCATCTTGTTGCGAAGCTCACGGATCTTCTGTCCAGCAGGTTTGCCT
GTATAATTGACAGCTAGCGGTATAACCGTGTTGTTCGGTCTGGCTGGCGGCGGGTGGTTG
TTGATACGACGCGCTTCATCAACCAAATTCTTAGGCACCGCTATTAGTTGCATGTTCACC
TTGGATAGAGCTGTCTGTAACGGAGTCCACTCCTCCCTTGTGAAGGTGTGAGGGTCTACT
CCAACAGCGGAACCCTCGCTCAGGTTGTTACACAACCATTTCTCTAGAGTCGGCGTTTCA
GGTAACGACTGCTTCATCAACGTCCATATCTTGAGATCGGCCTCCTTCTCAAACTGCGTG
TAATACCGTCCGTCCGTCCAGACTAGAGCGGCCGCTGACGTCACAACCGCCGTGCCAGCC
GACCCGGTGAAACCGGATATCCATTCGCGACGGGCGTCTACCGGTGCTATGTATTCTGAA
TTATGAGCATCGGCAGTCGGTATAATATACGCGGCGAGAGCGGTCGGCTGACTCGCCATC
ACCGCTCGGAGCGTCGTCAGACGCTGTAGCGACATGTTGTGGAATGCTTCTTTATTCCCG
ATAAATAGGCTTCTATCTTCATGCGAGCTAGCGCGCGACTGCACGGCACAGCTTTGAAAA
TATCAACTAAAATATAACCAGTTTATAAATGAATTCAATACTAGACGCGT
>T_ni_cDNA_10184
GTGCCCGGTCCCGTGCGCGTAGTCCAGGCCCACCTGCCACAGGCAGTGGCGGGCGAAACT
GTCTAACACGTTGCCCTTAACGCCTTGTGGGAATAACGCGCTTCCGACCATCATCTGTCC
CTTCAATACTCTGGTAAACGCCGACTTTTGCTCAGCGGTGGGCGACCTGCCCATGTGGCG
TGTACGCGTCTAGTGTCTGTGGTACCATCCTTGTATTGTCCGCCGGAGTCGAGAAGGAAC
ATGTCATTCTTCTCGATGACCTTCTGGGGCCCGTCTCTAGAGGGGCTGTAATGTATGATA
GCACCGTTTGCCCCCGCGCCGGGGATCGTCTCGAACGAGGGGCCCATGAAGTCCGCTTCG
TCCTTTCTAAACTCCAGTAATTTATCGGCTGCTTGTATCTCAGTGACTGGGACTCCCTTG
TCGATCTGATCGTGAAGCCATTTGAGTAACCGACTCACTGCTATGCCGTCTCTTATGTGA
CAGTGACGGAAACCTTCCAATTCGATTTCATTCTTGACAAGCTTCATGAGAGCAACCGGT
GACACTTCAGATATCAACGACAGTGGAGTTTTGAGGACATCTACCCCAGAAGCCGCTCTG
TGAATAGCTTCGCTCGCATCACTTGACAACCAAATGGAATGCTTGCCGCATTGCGATAGC
TCTTTAGCCATATTCTTCAAATATTCCTCAACTTCTTCATAAGGATACTCCTGCACTTCA
ACTCCTTCGGCAGACAGCTGGGACAGCACTGGTTCCGGTAAACATCCCGTGTGGAACAAC
ACTACTGATGTGGGCGTTATGATGAGGTAGGAGAAGAATACAGGGTTGTATTTGATGTCG
CTGCCTCGAAGATTGAGGGTATACGCGACTTCATCGAGAGCAGTGATGATCAAAGCTGAT
GCGTTCTTATCCACCATCTTGTTGCGAAGCTCACGGATCTTCTGTCCAGCAGGTTTGCCT
GTATAATTGACAGCTAGCGGTATAACCGTGTTGTTCGGTCTGGCTGGCGGCGGGTGGTTG
TTGATACGACGCGCTTCATCAACCAAATTCTTAGGCACCGCTATTAGTTGCATGTTCACC
TTGGATAGAGCTGTCTGTAACGGAGTCCACTCCTCCCTTGTGAAGGTGTGAGGGTCTACT
CCAACAGCGGAACCCTCGCTCAGGTTGTTACACAACCATTTCTCTAGAGTCGGCGTTTCA
GGTAACGACTGCTTCATCAACGTCCATATCTTGAGATCGGCCTCCTTCTCAAACTGCGTG
TAATACCGTCCGTCCGTCCAGACTAGAGCGGCCGCTGACGTCACAACCGCCGTGCCAGCC
GACCCGGTGAAACCGGATATCCATTCGCGACGGGCGTCTACCGGTGCTATGTATTCTGAA
TTATGAGCATCGGCAGTCGGTATAATATACGCGGCGAGAGCGGTCGGCTGACTCGCCATC
ACCGCTCGGAGCGTCGTCAGACGCTGTAGCGACATGTTGTGGAATGCTTCTTTATTCCCG
ATAAATAGGCTTCTATCTTCATGCGAGCTAGCGCGCGACTGCACGGCACAGCTTTGAAAA
TATCAACTAAAATATAACCAGTTTATAAATGAATTCAATACTAGACGCGT
>T_ni_cDNA_10188
TTTTTTTTTTATTTTATTCCTTTATTGTCATTACAGGAGAACATTTATTAAAATTTCATT
TTTCCTTAAAAATTAAATGCAATTATCTTCAATGAAAATAATTGTTTTAAAATATATTTA
CAAGTTTACCGTCTATTGCTAGAGAATTAAACTAATTTCATAGTTTAAATTACAATCTTT
TTTTTTAATTAAAAAGGCACACGGATTGAAGATCTTTAATTCTAATTACTTAAAAAAATA
TCGAAGAAATGTTTTAGGCAGTGTATTTCTTTCTGGGTTTTAACCTTTTAAATTTACTTG
AGGTCAAGCATGATCGTATCCCCATCTTGCGAAAGGGACCAAACAGTTATTGTAGTCACG
ACAGGTACTTATAATATCCTGTCGGTTTTGTATCACTGTCTACAAACATATCGTAAATAT
TTCTCCAAGTTACATTGCATAACAAAGTGCCTTCAAGTTTTACAAATGTGCCATTCTGTT
ATTACACAAAAATATCAAAATAACAACAACATCAGTTGATGAGTACCATTCTATCAATTT
ATCGCACTTAATTATCATTACAGTCTTTATTTTGATACATTTTGATGATTTTTTGTTCCC
GAGATTTTGTACTTAAGCCAATTCCATTGAAGCGGTCGCTTAAAAGTAAGCAGTTAGGAA
GCACATATCTCTTATTCATTAAACTATCCTACATCAACTAGTATAACACAGTACGTGTGC
TACGGTACATAACCATTCTGCTCATTGGCACATTCAGATGACACAAAAATATAATAATAA
TAAAACCTAACCTAAAATAAAACTACGAAGATCATTTATTTCATTCGCTTTTTTAAATAT
AACTTAAAATAAAAAAAAAATGATAAAAATATTTACAGTTAGCGTTACAACATGAAAAGC
TAAAAACCTTTAAAAATACTTAATTATTAAAAATATATTACAATATAATAGAGTATGTAT
GGAGTTGAGTAAAAATTGAGCATGAGTGGTCCGCGTCAACTATTTATATTTAATTAATAA
TTGTCATTTTTAAAGCGCAAATGGAATGGATGAGATCTTATTTTAATTAGAAAACGATAC
CCCTACCGTAGGTAAGGCATACAGGCATTTCATTATAACATTATTTAATAAAAACCCAAG
CTTTTTACCCTTACAAAATATGCCCAAAATGATTCAACTAGTGCACGTCAAATACATGTT
TAAAAATGTCTTATTATTAAATTTGAACTCTCAATTTGCACGTCGATTGGAAGCAATTGT
GGAATGATTCGATAAACGGAAGATATGTAAACTATACCATAATATTAAAAACTGAGATTA
TTGCCAGATTGAAAAAAACATCAGCATTTAAATTATAACTGGCAACATTCTCAGTTAATA
TTACAATTAAATACTAAATTAACACAATTTGTTTCTGAAGCCAGCGTTTAAATTTTGATG
TCATAAATTATATTTAATTTTAAAAGCCTTGCTTTGTTTATTAGTGAGTTAGCTGGCTTT
AGTAACAAATTGAAACTATCTACATACTAGAAGCGATAAAATCCTATTCTATTGAATCAC
ACATAAATAATTTCCATACAAGTGTGCCGTCGAGTTGTCGAAGCCTACCGGGCTTTGCCG
ACTGCACTTAACAAATCTCATAAGCCTTTGAAGTATCGCACTGTGGGAAATTATCGAAGA
AATTTAGATCAAAAACGACTGATCGTATAGGTAAATTGAAAAAAATACTTAATTATTCAA
AAATGCACCAATATGTTTTACTGCTTGAAATTTACTCACTATTTTAATTTTCTTGAGATG
CTTTTTTTATAAAATTGTATTTATTTTCAAATTATATTGCATTATATTTTTTGCGTTGTA
ATAAATAGATTGTTGTTTTTCGATCTGCTAGCTATCCTACATTTTCCACAGTGCATTAAT
CCTAAACGCAAACTTACGAACAAGTAAATAAAAAATAAATCAACAACGTAACAAGTGTGT
CATTATGAGAATGTGATTGTTTCAGTGTATTTTACTGTCACACGAAATTGGACTCTTACT
TATGAGACATAAGACTGTTTGTTGTAAGCAAGTTGTACAAACTATATAATATCATGTCTA
TAAAATATCAGTACTACATGGAGTACAAAATTGGAATATCGATTGGGAACCTCCTTTATT
TGAAGGAGGTTAAGAATACACCGAAAGGGAATGCTTTAAATCACGAGATTACTGAATGTT
AGTGCGTTTTTACACTACTATGCTATACACTCAAGTCATGGCTGTACAAGTCAGTCTATG
TATACGACGATGCCGTCCACAGTCCTACAAAAGCGGCAATGGACGTTAAAATTTACACGC
ATCGATCTGTACAATGTCTTTTTAGGCTGCTACAGACGTTCGTGTTTTGTAGCGTTTAAA
ACGCTGTCATGTTGAATATATTTTTAGTCATTTTTTTATGAAAAATCATCTTTTTCAGAT
TAAACTCTCATCATAAAATTTGTCTTTTAACGTCAACCACAATATTAAAACTTTACGTAT
TTAATGTGTTGCAATGTAAAAATTACTTTTAATATATTGCAACTTCGACTTAACAGATTC
AACAAAAGAAATTACAAAAACAGAACGTCAATTTGTCTAGAACCAACCCTTAACTAATAT
CTATATGTAGATGGCTTCCGTTGCCCCCTTATTGGTCTGTTGTATGTCGTTGGGGGAGAG
TGCAGCACGATCTGACCAATCAGAGTGCGGGGATTGTGTGAGCGGCGTCTGCGGCGACGG
CGTGGACCAATGGTCGGGCGACTCCGGTGACGGCGTCGGGAACGTATCACCGATTCCCCA
ACCGCCGTATAAACTGGACATCATGTTGGTGAGCGCGGGATGCTGCGCGCCCTGCACCTG
TCCGAGCGCCGCCGCGTGCGTCATAACCGCCTGCAGCTGCGCGTTGTGCTGGCCGTTAGC
ACTAAGATGTGCGAGTGCGGAGTAAGCCGCGGCGTCGAGCTGGTGCTGGTGGGAGTGGCG
CAGCGCCGCCATGTGCGCCGGCGACGTCGGCAGCGACGGCCGGGACTTGCCCGGAGACGG
AGATCCTATATAAGCATGCGGCGAGGTTGTGTGGTTGCTGTGCGTGGGCGAGTGGTTGGA
GTAGGGCGGCGACAGCGACGCGCCCAGCGCGCCGCCGCCGAACGACTGCTGCAGCGTCTG
ACCCGGCTGCGGGACGAAGCACTTGACGCAGTCTTCATAGCTGGGCGGCTGCTTGTGCTG
CACGAGCTGCTCGATGCCTACGAACTGCGCCATCGCGTTCGAGTACAGCGACGTTGCGTC
GTACGGCGACGGCAAGTCCTGTAAATTTTGGAGCGGTGATTCGACTGGACTCAAACTGGA
GCCTAAGCTCTCAACGCTCTGTGGCACTTCCTGTGCCACTTTCTTATTATTCTTTTTTAC
GCTAGGTTTCCGTCTAATCTGTGTGGTCTGCAAGTTATTGTTGTCGTAAGCCTGGTCGGG
GCTGTCGGGCCCGGCTTTCGCGCGCGACTTCTTCGGCTTGCCCTTCGCCGCGGTACTGAT
GACAGTCGGCTGGCTGATCAGCTGCGGGTGCGGGTTCGGTGATGGCATCAAATGATGATG
TTGCGGCGGCGGTCTGGGACAGTGTTCGTCCAACAGCCGCACGATGTCATCATGCATGCG
CTCCTGAGCGACGTCTCGCGGCAGCCGGTCCATGTGGTCTGTGATCTCTCTGTTCGCCAT
CGCGTCTAACAATGCTCTGCAGGCCCCGTATGAACCCTCGCGGGCTCCTAAGAAGAGAGG
GGTCTCGTCCTTATCGTCCTGCGCGTCTCTATTAGCCCCATGTGCTAGCAGTACATTCAC
TGCGTCGATATTGTTGACGGCGGCGGCCCAGTGCAGCGCTGTCTTCCCGCTGTTGTCAGC
CGCGTTGATGTCCGCGTCAGCGTTGATCAGGTCCTCCACCATGCCTTCTATTGCAAGCCT
TGCAGCCAGTATAAGCGGTGTAGTTCCATCATGCATGCGCGCATTGAGGTTGGTGGCTCT
GTTCCTCAGCAGGATTTGGAAGACGCCCATAGCGTCGGCGGCGACGGCGGCGTGCAGCGG
CGTGCGGCCCGTGTTGTCCTGCGAGTTGGCGTCCGCGCCCGCGTCTAGCAGCCGCTTAGC
TGCGTCGGCGCGAGCGTATCTAGCCGCCAAATGCAGACTTGTCTCTCCAGTCTTATCCAT
AGCAGCATTCAGTTGTGCACCTTGAGCCACTAAATCTGATATCACATGGGCCGTCTGTTC
GTCTTCAGCGTCAGAGCCCTGGTCCAAGCCACCACCGCGAACGGCCGCTACCATGAGAGG
CGTCATGCCCAGCGGCCCGCGAGCGTCAACCTCTACGTGACCATCGTGGATAGCTGGTGG
TGTCATCATGCTGGGCGGCACTCTTATATCAGCAGCGTCCAAATGCTGTTGCGTCCAGAC
CCTGCCATCGTGACCAGCCTCCTCGTAATCCGTGATCGCTGTATGATCTGATGCATATCC
ACCGGGAGCCCCATTCGCATCTCCTGGACCTCTCGCACGCTTGGCCCTCGGAGGCGCAGA
CCCATCATCATCCTCATCAGACCAGTGGTGTGGGGGACCCATATGACCCCCATTGATATC
CACATCAATACAACCGATCGATCCTTTATTCAGGATCCTCATCTCTTGACCATCGGGCAC
ACGCCTGCGTGACCGGCGTCTTGTCGAAGAGTTGTTGCGAATAAAACCTTCGGGGAACCA
TGTTATACCGGCAGCGCGTTTCCTTTGAGCAGTCACTAATACACCAATCAGTAGACCAGC
TAACAGAACTAAGATCACTCCGATAAAGACGTATTTAGAGTTCGTGGGAACATCGATCTC
TGGTGGATTGACGCCTTTCACTTGGAATATGGGGAAGTCTGGTGATAAGGAGTGCTTGGA
GGCTGTCGCAGCCAAGAACTCAGCTGCCTCTCTCGCTGAGAAGAAGCATTCCGAACTGGA
CATTGACGTGCACTTCCTGTTATCAATCTCCAAGTAGACCTGAATACCCGACTGTCCCCT
CTCAGTGGATATGATACCATGTTTCTTTCCAATCTCGGTGTCCTGTAGTCCAACATCTGT
TGAACCCTTCCACGGGTACACCATATCATTGCCTAAGTGGTCTTTCTTAATCAATATCGT
TGTTCTTAACTGATGGCCTAAGTCTCGGAGAAAAGCTACGGAGTTTTCTTTAAATGTTCT
CATGTCCATCAACAGAGTGACTGACATGACACCTTCGGCTAAGTGTGGCGGCTCG
>T_ni_cDNA_10190
TTTTTTTTTTTCCTATGTCAACTTAACACTTAATTTAATTACATTGAAATTTTCTGAACG
ACACAATGTAACATCAGTAATCAGTAAGGTAGGGAATGACATCTAAAACATTCAAGTATA
AAAATATGTTTATATTAAAATCTATATAATTATAATGAAGGCGGCGCCGGGCGACCACAC
TAGTCGCTGTACTGCTCCAGGCTTAGCGTCATCACGTCACTCACGAGGCAATCCGCGGGC
TCTGAGCAGATCCCGACGAGCGCGTCGGCACAGCCGTAGAACTCCTCCTTGAGGGAGATG
ACGATGGTCTGCAGACTGCCCTTCTTGCTGCGGATGTAAGAGGCCACCTTGCCGATGTTG
GTGTTGTCCAGGGCGGCGTCGATCTCGTCCAGCAGGAAGAACGGCGCCGGCTGGTAGCTG
TGTATGGCGAACAGTAGCGCGAGCGCGGCCACGGTCTTCTCCCCGCCGGACAGGTTGGAC
ATGGGCTGGAAGCGCTTCCCGGGAGCCACGCAGTTGTAGTTGATGCCGTCCAGGTACGGC
TCCTCGGGGTTCTCGGGGCCCAGGAACGCCTGCGCGGACTGGTTCATAGCCAAGGCTTTG
TAGATAGCATCTATTTCGTTCGCGACATGTTCGAAACACTCGATAAACTTATCGTGACGC
TCTTTCTTCACCTTTTCGAATGCTAGTTTAGCTTTGTGCGCTCGCTTCCTGGCGGCGACG
AATGCCTCATTCGTAGCGTTCACTTTCTCACGAACTTCGTTTAGTTTTTGCATCGCCCTC
ATATTAGGCGCCTGTATCTTATCGACGGTGTTCTGCAGCGAGTTGATCGCTTTCTGCAGC
TTGTCGGCCTTCCGTTTGATCTCGTCCGGCTCCTCCAGGTCCTTCAGGTTCTCCGATAAC
GACCGGTAGTCCACACGGATCCTGGATTCCTTGCGGTACACTTGTGTGGTTGAGGGGTCA
GACTCGGTGTCCGCTGTATCGTCCAGGTTGCCTTCTAGTAACGGGATGATTATGTCATCG
ATCTTGCATTGTCGTAGTATATTGTGTCTGTCGCTCCGTTTGCTCTCGATACGAGATTCT
ATGTTGGAGATCTGTTTCTGCACCGACTGGATGTCCTTCTGAATACTGGTCAGGTCTTTG
CGGGCCTTGTTGACGTCGTCGTCGGCGTGTTCCTGCTTGGCCCGGGCGCCGGCCCGCTCG
GCCTTGAGCGTGTCGGCCCTGCGCAGGTCGGCGTCTATCTCCTGCCTCTGCTTGGCCTCT
GCCTGACGCCCCCCCTCCAGCTCGTCCTCCGCGTCCTGCACGGCGCGCTCCCAGCGGGTC
ACGTTCTTCTGCGTGTCGCGCGACCTCTCGAACTCCAGGTTGGAGGTGATCCTGTCGATG
TGCGCGTCGAACTCCATGCGCCGCTTGGCGCGCTCCTGCTGCGCGCGCAGCTCGCGCTCC
TCGTACTGTCGTATATTAGCGACCCCGATGTCCCTGCAGAAGCCGCGGAACACGACGTCC
TCCACGTTGTTCATGTTCTCCTTCACCTCCTGGATCTTGGCGTCGCGCGCGCGAATCGTG
CGCTCGATGTCATCCACTTGCGGTCCAAACAAGTCCATCTTCCTCTCGAACGCGTCTAGT
GCCGCGTCCAGAGCCTTTATTTGCTTGAGCGTGGTGTCCCTGTCGGTGATGGCGTACTTG
AGTCGCGACTCCAGCCCCCGGATCTGCGAGTCCACGGTGGTCAGCTCCGACTCCTTGCGG
GACTTCTTCATGGACTCGCGCAGCTCCTCCGTCAGTTTCTCCTTCTTGGACTTGAGTTGC
GACAGATGCTTCTCGTCCCAGCGCTTGGCCTTCCGCGCCAGGTCCAGCGAGCCGCCCGAG
ATGATGCCCGACTTCTGGTAGAACGTACCGTCCAGCGCCAGCGCATCGTAGCGGCTGTTC
TTGCTGCGGTCCAGGTCGTAGGCCACGCGCGAGGCGTCCTCGGGGGTCTCGCAGACGAGC
GCGTTGTTGGTGACGAACAGGACCGCGCGGTGGATGGCGGCCGGCTCGAAGCGGAGCACG
TCGAACAACAGCTTCACGTTCTTGGGCTCCTTTATGTCCCTCAATCGCTCCCTCAATGGT
TTGGCTTGAATATAATCTAAAGGAAGGAAGGTTTCTGGTTCCAACATTCTCTCTTTTAAA
ACCTGTATACACCGTCTCGCGGTCTTCTCCGTGTCGACGACGATGGCCTCCATGTACTTG
CCGAGCACTTTAGTGATGGCCACGTTGTATCGCTTGTGAGTCGGCTGGCACATGTTAATC
ATGCGACTGAAGACGCCGGGTATGTCCCGCTTGAAGCTCTCGACGATCTCCTGCTTCTTG
CGTCGCCTGGCCTCCTCGTGCTTGTCGACGCGCGCGTCGCCCAGCGCGGCGGCCACGGCC
TCCAGCTGCGCCTGCAGCTCGGCCGCGCGCCCGCGACACTCGCCCACGTCCGCCTGTAGT
TCAGCACGCAGCCTCCTCTGTTCCTCGAGCGCCTGCTCCGAGCTCTTGATATGCTCGTTC
AGCTTGTCCACTCGCTTCATAGCCTCGTTTCTCTCGTGACCCTTCTGCCTGTGCTTGTTC
TCGAGCTCCCCCTTGCGGCGCAGCTCGTTGTCCAGGCGGTCCTGGTCCGCCTTCTGCTCG
CGGTTCACGGAGTCCAGCTCCTGCAGGTAGCGCGCCGCCTGGCGGGACGCTTCCATCTTC
AGCTCCTCGTACTCGCGGATCTGCGCCTCCTCCAGATGCACGTCGGCGCGTCCGGCGTGC
GAGGCCCCGAGCGTGGTCTGCTCCCACTCCGCCTTCTGCTCCTCCACCTGGCGCAGCTCG
TCCTCCAGCTTCTTGATGTCCGCCTGGTGAGCCTCGTGCGCCTTCCGCGCCTGTTCCAAT
GTCTTCATTGCACTCTCGAGCTTCTTCTGTGTGTGGGTCACTCGTTCTTTGGCTTTTATG
AAGGTCGGACGCTTCTTGGAGATTTCTGCTTCCACTTCCCTGATCTCCTGCTCGATCTTC
GCCAGCTCGCGCGCCGCAGTTCCCGCCTCCTTCTTCTTCTCCTTCAGGGCTTCCTCAGCC
TTCTGCCGCTTCTTCTCCACTTTAGTGAGTTCAGATTGCTTGTGCTGCAGGTCTTCTTCA
TTGGACTGGATCTCTTTCTCATTGTGGTAGAGGTGGAACAGCTGGAGCTCGACTTTTTTG
TTCTTGCAGTTCCTCCTTAAGCCTTGTGTACTTCTCTGCCTCCTCCTTCTCGAACTTGGC
CTCCTTCCTCTCGGCGGCCACCCCCTTCTTCTTCTGGTAAGAGAACTGCGCCTCCTCGTC
CGCGCGGTTCACTTCCGCGCGACACGCCTCGTACTGCTCCTTCAGGACTCCCGACCCACT
GATCTCCTCAAAGAGAGCAGTCCTTTCCTTGGGGTTCTTCATGGCGATGCTTTCCACGGC
TCCCTGGAACACCAGGAAGTTCTTGGCCTTCACATTGATGCCCAGCTTCTCCAGCTCGCT
CAGGTAGTGTGATGTTGATACAGACTGTCCATCAATCTTGTGTTCAGAAGACTGTCCTAT
GACTGACCTCTGGAACTGCTTCTCAGTGAGGTCTTCAAGCACAAATGTTGCTGTTACTGA
AGCACTTCTAGACACAGGTTTGTTGATGGATGCTCCGTGTATCAGATCACTGAGGCGCTT
CACACGCAGCAAGGAAGTCTTCTCTCCCATCACAAAACTCACGGCATCCATGAAGTTTGA
CTTTCCTGAACCGTTGGGGCCTACCACCGCTGTAAACGATTTCAGAGGTCCTATGCGGTG
GTGCCCCCGATAGGACTTGAAATTTTCCATATCAATATACTTAAGAAATGCCGGCATTTT
GGCTGCAGTCAAGTAGTTTTGCACCACCATTCGAAATAATTTAAGTCAATTCAAGTAAAT
AAAATAATAGCGCCAAACATCGTCACATCAACAAAGCTATCTGTCAA
>T_ni_cDNA_10195
TTTTTTTTAAGTTATAATTACGGTGTTTATTTATTTATTTTTAAGTAATGGACAACTTTA
CATTTAAATAAAACATATTGCAATTTTAAACTAACTATACATGGATACTTATGATTAGCA
ATAGAGTAGATATCTTAAAGCAAATAATGGAAAGACTGACTTACAAAAATAAAGAAGTTT
AGTTACAATGGCATGTAAATATAGTGTAAAAAATATAGTATAAATAATGAATCACTATAT
CCTATAGTAGCTAACCCACTCTGAATACATGTTTAAGTTTATTTGTGCACCACACAAAGC
CTTCCCGCCAGTTGTAGCATCACAAGACACGCCGAGGGTAAGGCGGGCCCACGCGACACG
ACGAGTCTTATTTAGAACACTTCATGACATAAGTAAAAGCATTCTTTAAGTAGAAGTAGG
CCCGGCTTACAGAAATCAAACAAAACGGTGCACAGTAAAATAAACCTTAAGTATAACACG
ATAGCATCTTAAGTAGCGTTAACAAAGGTATTCTAATTATTTGTACCTTCTCCATAGAAA
TAATCAGACGGACAATTTGATCACCTAAAAATATTTCATATCACCCATAGGTTAACGGTG
CGGTGGCATCGGTGGACAACAATTGGTCCTAACATTAACAACAACAATTTAAACCAGTAA
CGCCGATATAAGGCGGATAATAACATTTACAACAACAACAAAATAGACACACACATTTAG
AATCACTATGTATTGCTATCTGTATATTTGTTATTGCATAACTTGTGATCATGCATCAGC
AAACGAGTTTTCTGTTTGATTGTATTGTACCGACATCTACCTACATGCATTGGAGACAGA
CAAATTTGTTGTCAAGCTGGTATTTTGTTAAGCAAGGCTGAAGGTAGCTCGTGGATAGGC
AAGACACACAAGCATTGTTATGTCCTCATAACCGACCCAAGACATAAGACTGACAGTGCG
CAAAAAGACGTATATAAAAGAGAACAGATAAACCTGTCATAGGCCGGTAAAGCAATCAAA
GCTTGCTCTGAGTTCAACAGCACACAAACATGAGATCTCTGAGGTTGATTAAATATTTCT
CTTTATTTTTGTCACTCGTAGTCTTTTTAGTTCCAATAAAAGAACCTATAAAAAAAACTC
GAAGAACTTAGCACAGCATGTCTTCCTTCATGTCTGGTTTTTAATCAATAAAGAATCACT
CTATAATTATTATTTTTTGTATATTTACCAATGCATATAATGTAAAGCTACAGTCCTCAT
ACAGACATTAACAATTTCTAAAAAACGACACACAATTTACTCCTTTTAAAATAAATTTTA
CAGATAAATGTAAATTCGTTACAGCAACTGACTAATATTCCTTTGAAAAGAAGAATAATG
GTACTAGGCGAGGTACAAAATAATGATCTTGTGACTCTGTGCCACAGTAACATTCAAAAA
TTCAAAAGATGCACCGAAAAAATATATTAATAAAACAATGATACATCAATCCCTTAAATT
ATGATTAGATGATTAGCAACTATTCAAATATTAATTTAGTTTCGTGAATAGAATTTAAAC
ATTAATATATTATTGCAGCTTTTTGTACGACATCAGATAAGTTTGATGATATGATCTTTT
AACTTTATCGCATAATAAGGGATATGTTAATGTGTGTGAGTATCCCAAAACGATAGAAAT
TAGTGTCGCACAAAATATTTTAATAAGGATGACGACAACTTGCCCTAATGCCCACCAGGT
GATTTAAGAGATAATACTGACTACGTATTTTTTATTATTACCCACAGTCATAGTTCATTG
ATCAAAGTACTGTTAATAGAACTTTTGCGTAATGTCACTGATTTGTATACATTTTGCTTA
GTCTTTACTTTCCTCTGAAACGTTTAAGCAGCTTTGCTTTGTCAATTTTCATGATGAACG
CTATAATACTTGTTAAACATTTCATAATAATCCATCTGACGGACTAATTCGATTTTTACT
TTCCGGTCGTCATCCTATTTTTGAACAATAACAATACTGTGGAACACCCAAGCATACATA
ACTTGGTATGTTGCTACGTGACTTAATAAGAAGCCAATTCTAAAGAAGTTAAAATAAGGC
AACCAAATGTTCCTCAACTCTGGAAGTAAATAAACTACCAAGTTTAAAAGTGAAGTGTTA
CAGAGATTTCTCACAAAACTTATTAGCTAATTTTAAACCCTTTGACACTAAACTAATCTC
TCTTATCTGATGTATAACTGTCTAGGTCTAGAGCAATAAGGCAATAGGCGAACGCAAGCT
TAAATTACAAGGACCACCTTAATTTATTGCAATGATGTACAAATACCAAGATTGAATACC
GTTTCTCCGCCCTAAAAGTCTTAAAGCAGAAAGTTTGAATTTCTGCGTAATTAGGCAAGA
TTATATTGAGTACTCATTAAACGGTGAAGGGAATTAAGTGACGAGAACTTTTGGGAAAAA
TGCAGGCAATGTTGCATTAACAATATTAACAATAATCGGGTTGTTGCCAGCAATTTCTAA
AGATAGGGTATAGACATACGAAGTGAGGTTAGGTATCCGTACACTGTCCTATAAATATAA
TAAAGATAAAAAGCTCTACTTATCAATACAATATTAGACAATATCTATAATACTAGACCT
TGATATACTAGCAACGAATTGAATACGTATTACACATGTATGCAATTAAATGAGCACCTC
TTTGCTTAACTATTACAATTTAATCTTCAAACTGTGATGCCATCACAACATAAACAATAT
TACAAGCGAAGTTGTCCACATTTAAAATGCTTTTAGATTTCTTTAGAAGTTTTTGTTGAT
TTAGAATACGGTCTATTCAATTCGATGCACTTTGCCCTTTATACATGATATAATATAACA
TTTTATACACATTTGCTACAAAGTGGGGATGTAAGGACGATACCTATTTGTTCCCCTGTG
GTAGGTGCTTGGTGTGATCTGGTGGCTCGGCGCTCAGCGGTGGAACACGATAATCAGAAT
GATCGACACGACGATGATCAGTGCAAGGAACAGGTACACCTTCTTCTTCCTCAGCTTGTT
CTTGTAATTGCTAGCCTCCCTCAGTTCCTGTGTACCACTCGATACGTAGACGGCGGCGTG
CTCGACGCTGGACTCAATGGAGTCCACGACCTCGCCCTGCGTGTGGATCATCGTGCCCAA
GTCCTTGAAGATCTGGTTCACGTCCATAATGTCCCTCTCCAACTCTCGGATATCTCTCTC
GCGCTCCTCCAGCTCGACGAGCGACCTCTCCATCTGTATCGTCTGCTGTTCTTGTTTCCT
AGAGTTTGGTTCACCCATTTCCATCAACTCATTACTTCCTGTACCTATGGAGAATGGGTC
GCCAATGTTCACCGACTGCGCTTTGACCTTCTTCACATCTTCTTTTGTTTTCTGCGCGGC
CAGCCTCTGTGTCGCCTGGAATGAGTTGAGAGTCATCATGTATTCATCACTGAGGCGATC
TCTTGTTAATTTGTTGGCGGTTTGATCGGTTGGCAGCTTCATCAGTTCCATGATAAGAGA
AGATGTGTCCTTAGCCAGCTTCTGTGTGTAGTTTTGTATTTGCCGCAATTGGTTCCGAAG
CTCCTGTGAGTCTTGTGGAGTCTGGAGCTGGTTGACCATCTTTGACATAGATGACACATT
TTGTGATATTTTCTTGATGTTGCTGGCTATAGTTTGCGAGAGGCGTTGGAAGTTATTCCC
AGCCTCTTCGTCCGCTACTCCGCCCTGATACGAGGATTCCATCCTGATTTGTGACCTGTA
ATCAAGTTAAACTAATAAGAAGTTATTAAATTGTGACGTGCACCGTTTTTCCTTCGCATA
AAAAACACAAATTCCTAAAGTAATGTTATCATAAAAACTTAGCTTGCAAGCGCTCAGCAA
GGAAAATAAACAGATTTAATACAATCAAAGAACAATAAAACGAAACCTTAATGTTTTAGA
AGACTTCGCGAGAGAACTAGTACAAAAAGAAAGAAACTGAATTGAATGAATTCACTTTGT
ACGTTACGTTTACGTCAGTC
>T_ni_cDNA_10197
TTTTTTTTTTATGGCAATGTTTTATTAACAATTAAGTATTGATGCCTTGTATATTACAAA
ATCATTCATTATGGAAATATAAAATAGCATCTCAAATGCATGCCTCAAAATATGACTAAG
TAAATGGAATAATAGAAACAATCTCAATATTTAAATGCAATGTCTCAGATAATTAGTCTG
ACAATTAGATGTTACATTTTAAGGACAAAGTATAAACTTTAAATGCATACCATATGTCAA
CAGTAGAAATATAAATATTTTACACAATAGTCAATTATTACATAGGATCTAAATTAGAAA
TGAAATAGAGGTTTCGTGGAATAAAGTATATGTAAGTGTACGTTATTAGTTAGTATTTAA
AGGTTACACAGTGCCCAACTTATTTTAACAATACATACGATATTAAAATAATAGCTAGTT
ATCTAATCTGGCAGAACAATTAGTTAAAATAAACAATAGAGTTATTACTACACACAGAAC
ATATACTTATGGAAAACAGCATAAAACAAAATATAATGCTCATAAATTACCTATAATTAA
AAATAGCAGCAGACAACTACTTTCCTTCTGTTTTAATATAAATCAACATTATGTCACCAT
ATACGATATAATGTTATTCTTTGGAATATTTGTCTAAATCATACAAAATCTATTTTATAC
TTACAATCCAGTAACACTAATTTATCAAACTTAGGTGAATCTTATTAGTCTGAAATCATA
CTATGATAAGTAGTACACTTGTAAATATTCAATTTAATGTCAACTAAAATTAAAATATGT
GTTTAACAATGTTTATAATAGGCAAATTGTGGTGGGCTTTCTTAAGATACATATCATTTT
ATATTTTTTGTGGGAATACAATAATAAAATTAATTACGGTTACAAAGATTTTAGAAAAAA
AAAATGAAGACAAAAAAACTTATTTTGATTCATAAGTACAATGTTACGAATGAGATACAC
ATTTTTATGTCTGGTTACAACCCACTTAGTTTTGCAATAAAACACTGACACGGTGTAGTT
AAACTACATTTAACGAATAATGAATAAGACTGAAAAAATACAGAATTATGGCACATGTGG
AAAATATTTAAAAGATACCTATCCATTTATTTAGGTATTATTAAATTACTGACCAATTTC
GTAGATTATTTTACGTTGTGCAAGACCTATAGTTATCTGATCGTTTTGTTATTTCTGATA
GGTAGAAGTTCATTTGTGTGTTAAGCTCGCCAATTTCCTTTTCTAATGTATTCAACTGCT
CATTATGATCGTTATACAAGACTTCCATATTAGCAAGAAGTTTAAGTTGCGTTTGAGTGT
CACTAGCTAACTTAGTAGCACGCTTAAGTAACAATTGCGCTCGTTCTCTTGAATTTGAAG
TCTGACTTGCACGTTCCGCGAGTGACATATTCGTATGTTTGAAATCCTGTCTTAACTGTC
GCGCTGATTGCTCAGCGCCTTCAGCACGACTAACAACTTCATTAGCTTCTATTTTAACTT
GATCGGCATCACTTTCTATTTTCAGTATGTCTTTTTGTAAATCGGAAAGTCTTAAACGAA
GGCCTTCTACTTCATCTTTTGTCTTATTTGCTTGTTTCTGTGCTTCTTCTGTTTCGGTTG
CTATGGGAACTAAGTCACTCTTAGCTGCTTCAATGTCATTATTTGCTTTATCAATAGCAT
TTTCAGCTGCATCTTGGGCCGCTTGAGCTTCATCTAAAGCGTCCAATACTTTATTTGCCA
TTTCCAAAGTTAAATTAGCCGCTTTATTAACAGCAGTAGCATTCAATTTTAGGGCTTTGG
CTTTTTCTAAATCTGGTTTAGTTTCAGCAATAATGTTTTCGATATTAGTCAACTGTGATA
CCGATGAATTTATTCTTTGGGATAGTTCTGTTATTTCCTTAGGCTCTATACTGATAGACA
GATTAAGGATATCATTAGCCAAAGTTCTGACGTCTGCCGGAGTATTAGACGTATTCGACA
AGAATTCCTTTAATTCTGTAGTTAGATCTTGACTTTCATTTGTGACTCTTTCAGCTGATG
TTTTAAAGTCATATGCTTTACTGAACAAGTCTTTTGCTCGAGACCTAACATCTACAGTAT
CTTGTTTAACTTGAGAGATAACTTTGAATAAATCCTCAGCAGTAAGTTCATGTTCCTTGA
TGCGATGTTCCGTCTTATTTGCAAAATCTAAAGCTTGTTCAGCTTTAGTGACAGCGCCTT
GGTCGCAAGATATACCACCGCACGTTCCGCATCCAGCGCCACCGCAAATATCACAACTGT
CACTTTCTTGACCACACATTTTTTCATTCAGTTTTGGTATCTGTGACTCTAACTGTGACA
GTTGATCTCGAATATCGTCCAGTTTCTTATCATTTTCGTTTTGAGTATTGTTGAAGTTTG
CATATTGCATTTCTATAAGTCGATCGGTGTTTTTAATTTGTCGATCAGTATTAGCAATAA
CAGTTTGTACATTTTCAGCGTCATCTGCGGCCTTTACAGCTCTTTGTTTAGCTTCTCGAG
TCAAGTTAAGAGCGCCTTCTAGGTTAGCTTCTTGTAATTTTGTAGCGTTATTTCCTAAGT
CAGAAGTCTTGCTTTTTAAGTTATCTATGCTAACTCTAAGCCCATCTAACGTGACGTTGC
CAAGGCTAATCTTAGAAGTAAGAGCATTGAGATTTTCGTTACTCTCCTTTACTTTCTTAT
CGGCTTCAGTTAACAAATTTTGTAAGCTAGTTACATTAGCCATCAAGTCTTGAACTGTTG
TTTTTCCTTGCTTCGCACTATCAAGTATGTTTTCTACTTCAGTCAGTTTTTTTGTCATTT
CGTCAAAATCTCTTGTGTACGCTCCCGTGGCACCAACTACTTTTATTTTACTTGCATTGC
CAATAGCGAATTCTGTTTGTACTCGCAATTCGTTAATTAATTGGTCCCAATTATCAAAGC
ATTCACCACAAGCATAGCATTCAGGAGCTTCACCTAAATAACCTCTAGCACATGTGTCGC
ATTTATATCCACCGATTCCAGGTTTACAAATACAAGAACCATTCTCACGCATACACTGAC
GTGAAACTGAACCATATAGGTCGCAGTCGCATTCGTAGCATTCAATATTAGGATCACCCC
AATGATTTTCTTGACATTGATCGCACTGCCTGCCACCATGTCCTTGTTTGCACTCACATT
TACCGATAAATGGATTACACTGAGGGGACAATGATCCAATAGGATCACATTCACATGGAT
CGCAACCTGTTCCTAAAGCAATCCTCCAATGATTTTCTGTACACTGATCACAGTTAACAC
CTTCGACATTCTTGAAACAGGGACACTGGCCAGTGTTGCGGTCGCAGTTACCTATTGTGA
AGTTTGTACCTAATACCGAACAGTTACACGGATAACATGCTTTTTCTAAAGCATTTCCGT
AATATCCTTCAGCGCACACTTCACAATGTTCCCCAGCAGTGTTATGAAGGCATTGTAAAC
ATTTACCTGTGTATGGATCGCAATTTCCAGGTTTAGTGATATCTATATTATCATTACATT
CACACTGCTCGCAAGTTCCTCTTATAGGGTCTCCATAATAATTATCCGCACATACATCAC
AAAGAGGTCCAGCATAGCCTTCCTTACATTCACATACGACATCTTTGCTCTCTGGGTCTA
ATTCACAGCGATCAGCATGACTGCTTTTATTCGGATCACCTATTACTCCAGGACATGGGC
AAGGTCTGCAAGGTATGTCAAAACCAAGGCGTGGATCCCCGTAGTATCCTTCAACACATC
TCTCACAACGATGGCCTTCAGTGAAATCTCTACATTCTCTACAAGCTCCTGTCCTGTCGT
CGCACTCAATCGCGTGCCCATTGCAGTCACATTGCTGACAGTTAGGGAAGTTGAAATAAC
CAGGTTGACACAAGTCACAAGCGCGTCCATATGTATTTGCTCTACATTTACATTGACCAC
TAGTCGCGTCGCAGAAGTTGTCAAGGGACCCTATACTGTTACAGTCACAGCGCTTGCATC
CAAATTTGCTGAAACCATATGTCCCTGGGGCGCAACGGTCGCATCTTGCACCGACAATAT
TTTCAACACATTGACAATATCCAGTATATTGATCGCATTGATGGCTCTTTGAACCGGTTG
GGTCACACTGACATGACTGTGAACCGTTTCTTATATAGAATCCTATACTCGCATGATATT
TTTTACAAATTTCAGGAACGTTTTCTCTATTGAGGTCATAATAGTATGGATCGCCACAAT
TGAAGCGGTCAAACTCTTCTCTTTTAGAAGTATTACTAGCCAAAAAATGGTAGGTCGTCA
AAGGACGGAATAAGAACGATGGAATCAATTAATATAGATGCTCTAGAATTAGGTGTCCTT
CTATCTTGACGTCCTAGATAAATTCTGATTTCAGTTTCCTTATGCCTTTCCAAACACACT
GGCGGTGTTACTAAAACACTTCGTTGATTAGCTGGTAAATTAGTGTAAATAGTATCATCC
TCAGGGCGAACTATTTGCACAAGGAGAGTCCAAATCTGTAGGTGAAGGTCTTTTTACTAA
TATAGTAGCTTCTTCCCAGCTTATAGGTGATTGAGGCTCGTACCTGATCAAAACGTTATA
ATTCATGCTTTTTTCTATATTATTTATAACGAAAACAAGAGTGCTGCTCTCAGGAAGCTT
CATAAACCCAGGACCCGTCCATGTTTCTTTCTTGCCATCTGGATAATTTTCCCTAATAAC
AACATGGCAAAGTTGACTCTGAATAGCATTATCATCTATTTGAGAATCGCACTGGCTCGA
TTCTCCTTCAATCACGATAGAATCAAGAGCTCCGACGAAAAAGTTTTGAATTGGTTTGTC
ACAACGACGTCCACTAACATTTGGTCGACATTTACATTGTCCTGTTATAACATCGCAGTC
CCGATCTAAAGAACCACCTTCATCGCAATCACAAGGTTGACAACCGTCATCACTATCAGA
TAGTCCGTAAAATTCTGGTAAACACTGATCACAATTTCTTCCAGTAACGTGACGTTTGCA
AAAGCAATTTCCAGTTGCTGCGTCGCATCCTCTTTCATTTATCGTTCCTAAGCTGTTACA
AGTGCACGATTCACATCCTTCAGGGTTTAGTGGATCAAAGTTCCAGTAACCGTCTCTGCA
TCTATCACACCTAGCTCCATCTATATTCGCCTTGCATAAACAACGACCTGAAGTTTTGTT
GTTAGCAGCATCGGTTTCATCGTCACATAGTATTTCCTTGTCTGTGGTGCCGTCTGGATC
ACAATCACAAGGTTTACAAATTTCGGGACTCTGAATGTCCAAATTAGGGTCCTTAAAGAA
TTTTGGCTTACAGCGCTCGCAATTTACACCCATTGTGTTATGTTGACAATTATCACACAC
ACCACCACTGATTTTACCGGTCTTATTATAAACAGCAGGATCAAAATGACATGTTGTAGC
ATGATTGTTGCATGTACATCTCTTGCAAGCATTTGACGTTTTTCCAACGGCCGGTTGCCA
GGGTAGGTCATTGTAGAAGTCTTCGCAGTATTCACAATTTAACCCTCTCGTATTGTGTGT
ACATTCGCAACGTCCGTGCACCATATTGTTTTTTGATTCCACCCCTGGCATTGGTAAACA
ACGAGAAGCATGTCCATAACAAGA
>T_ni_cDNA_10211
TTTTTTTTTTTTTAATTTATAAAACTTTAATATCTAAAACATTCGCTTCACATGTCTCCC
TCATCAGAATCCTCGATGTCAGCAAGCGCCTGCTTGGCTTGGTTCTCAGCTTCACTCGCG
AGTTCCTTGGGGACCAGCTGGTGACGTCCTTTCGTGTCCTTGGATACCCATGACAGTTCC
AGCTCAAACTGCTTGTCTTTTAACTCGTCGTGGACCAAGTAGATAATCCTAGCAGCTTCC
TTAACAAGCTCCTTTACTGTGAGATCTGCAAGCTTCAGCTTTTCAATTTCAGTCTTGGCA
GCCTGCTTTGCTTTGCCTACTGCACATCCAAAGTATGAAAAGGAAACTCCGCTGGGATCA
AGCATGTACATCTGAGGACCTTCATAGTCGTTCCATGTTCCCATAACGACAGAGCAGCCG
TAGGGTCGCACCGCACTGTACAGTGTGTATGCATGCATGTACATAGAGACTCGCTCATTT
AGGTACTTCAGTGGCACTTGGGCACCATACTGAGATCTGTAGTTGGAAGCTTCAGAGCGG
GCTGTTTCAACAATCTGTCTTGCATCGGAGATGAGGCCAGCTACTGCCATGCCAACATGT
TCATCAACATGGAATATCCTCTTGTTTGCACCGGGTTCGTACAGTTTGGACGTGACAAGC
TTCTCCACAGCAAACACCACACCATCCTTCCCTCTTAGGCCAATGACTGTGCCCGAGTTC
TCGACAGCTTTCGCTGCATATTCAACTTGAAATACCCGACCGTCAGGCGAAAATTGAGAT
GCCGACAAATCGTAACCCGTTCCAATAGAACTCATTTTTGTTATAAATTATAATCACAAG
TATTTGATAAAACTTTGATTCAGTACTTCAACATCTAATTTGTATAATATTTTTAGTTTG
CGGCGGCGATGACAAGC
>T_ni_cDNA_10217
TTTTTTTTTTCATAATAAACTTTTTTTCAAATAGCATATATTTTACGAAATAAAAAATAC
ACAATACAATTAACATAACTTTATTAAGCTTTACTTAACACTACCCCGATGCTTTGTGAC
GGGCCGAACAGACATATAGGTAAACTAAAAAAATAATGTTCCATAGAAAATAAACACAAA
ACTATAGTGATTGCATTAATTATCATTTAGTTAACTACTTACGAGGTTACGACAACCGTA
AGTTGAGACAACCAGGGGTTGGCGGCAACCAGTTACTACTTGAACCATTTTTAACTGAAC
AACCTCTTTAACTGTAAAACTGTTTAGACATACCCTTTCTCTTTCCGTCTCAATGAAAAC
TGAGAGAGAAAGAATATATGTTGTTTATAATTAAATAAGTTATACAGTGCTTTCTTCTAA
TATAGTGGGTAAATCAGAACTACAGAAGAAATCTTATGGCTTATAAGACTTCAATGTATA
AAGCATATTTAGTGACTGCTCCCCACTGCGCCGCGGTAGTGACGGGTTGCCAGCAGCCGA
AAACAATTCAACTTGTCATTTTAACAACACTAGATAATAATCTAGGTAATGTCAAATCGA
AAAGGGTCTAAAAAAGGAAGATGACATAAAAAAATAAGAAATTTACGTTTATTAAAAATA
AGACTTTAAAATTAACAACATATCGTGTACTGGTTTTTATGATCGATTGATTGGACTTTG
TTTAGAATTATTTGAATTTCATTATTTCTTAATATAGTAAAATTTAACCGTTTAGTTAAT
AATTACGGTTTAAAATAATTGATTTTATAGTTCAATCACAAAGTCAAATCAACCCAAACA
TATTACGTCCAAATAGAAAAAAAAATGAAAGAAAAAAATAATAATTTAATTCTACAGAGA
GTAGCCTAGCCTGCTTACTTAAATTTACATAAAATGCTAACATATATTATATTTGTTTTA
TATTTATAATAATATCAATCGATTAGGATGATCCATGATTACAAAATACAAAAAAAAATC
GAAAAAATATTGATCAAAATAACATGCATAGAAAAACGAAGACTTTTCAACTGTTTTAAG
ATACATTTTGGAAATATTATTTCATTATAGAATCAGACCATCCTACGTAACCGATATATC
TATTTTCATATAATTATTAAAAGCACGAATGGCGAGAGGGATCTGAACGCGAACAACCAC
TATTGAAAAACTACCAATTTCTACCATATTTTGTAATTTTAATGATTCTTCGGTAGATTT
TTTGTTTGAATAACTCTATAGCTAGAACTAGCATATCCTTTCTCCAAGTTCAAGCTATAC
CTATATTTAATTTCATCAAAATCGGTTGAGCATTTTAGGGGAAAAAGCATAACAGACTCA
AGTCACTTTCGCGATGTTTAATTCCTTTATCGAAGATTTTATTTATACAGAGACAATGCT
ATGAACAACAGTGGGGCATTAATTGTTAATTGTGATATGGAATCGCGTTCAGAAAGACCT
CTTTACACATGAAAGCATTATATGCCATTTAATTAAAGAAATAAACTTGTAAACGATGCA
CCAGTTATGGAACGAGGACTATTGGGTATGGCGGACTCTTAACTTAGCAAGTTATCTGTA
TTGCAATGACTGTTAATACAAGCCAATGTTTAGCAACAAAATAGTTGCCTAGTCTTCCAA
CTATCAATCGATTAACGAAACAGTTTTGTCAGAAAACCATATATTTTACGTTAATAAGAA
TCGTTTCTTTATTAATGTAAATAGTCATATATTTTTAAGTCAAGGTGTGTGTTTGTTTAT
AAACGAAAAACGAATTTAACATACCAGACGTATAGCCAAGCTGCCTTAACTCGCCATCCC
CAATAAAAGTCGTCCACAGTCAGAAAACTAAACTAAGAAAAAATAGATAAAAACCGACAT
AAGAATTGATTGGCAAGGCGTTAAAAACAAGAATTTCGTCAAATGATCGTCAAAAAATAA
TAAATAAAACGCTTTCTTTAGCGTTGTTACTATCGCGCACAAGGACAATTTATTACGTAG
TGCAGAATTGCTTATTACACCAAAACATTGCCTCTCGTGCCTCTCGTTAGCTCCTCGTTC
AAACGGTGGGTGAGTTAAACACGCTTGTTCGCCGCTATCTCCAAAACATAGAAACTAATA
TTATTTATACTGTGTTTTATTACAATATGATAAGAGGCCATCTTGTTACGTATACCTTAC
TTATGTAAATACGTAAACATTACGGTATAATGTGGATTATTGATAATTTCTATATTTTTG
GATACTGGCAAGTCCGTTACAATGTTGCCACTCTAAATTTTAAATCTTGTACTACGAGTG
GTTATTAGTTATTGTATAATTAATATTATTTTCTATTAACAATGTTGGAGTATAAAATAA
CTACATTATATAAAACAGATTAATTTATTTTTCATAAGTGCGGCTTCGTAAAGCTAATAT
ATCTGAATGAAATGGATGCGTTCGCTATTTCTAGATGTTACTACTTACTCTAAAACAATT
TTGATAAGCTGGGAAGTTTTAGGCGACATGGAAGGTATTGTAAACGGAAGTTATATTACC
ACAACTACAAAAAAACGAGACCGTAGTAAAAAATAATAAAAAATGGGAATTCCCAATCAT
GGGAACCTGATTCCCATTAATGGGAATATGCCTAATATTGGGAACAATTTCCCATTAATG
GTAAAACATTCATATACACAGTAAAAAATCACTAACACTTTTTAGTACCAACATTTAGTT
AAAAATTAATGTTATTGATGTAGAATGGCGAACGCTCCATACACGGCGTGCTGTCTGTCT
GTATGTACACCCCACCGGAACCCGCTGTGCAAGCTGTCCAGGATAACCCTTACAATTATT
ACAAAAACATTACAAGTAGTTTGAAAGCGAAATGGCAGTGTAGACTCGTGGGATTATCTC
TAGGCGGGCTGCGGCGTGCTGGACTTCTTCTTCTCCTTCTTCTTCTTGAGGAAGGAGGGC
GTCCGGAGGCCCTTCTTCTTCTTCTTGTCCTTCTTGGGAGAGTCCTCCGTCGACACCTCC
TTGGAGGGAGAGCCCTCTTTACTGCTGTGAGAGAACGTGCTCTGGTGGGCGTCGGAATGG
TCGCCGTTCACCGTGTGTTCACCATCGCTGAGCACGACCTCGGGCTGGCTGCGCACGGGC
GCCTGCTTGGTCTCTATTCTCAACACGCGGTGTTCGTCGCGCGACTCGTCCTCGGTCTCG
GAGGGCGCGCTGGCGGGTGACGTCACCTGCGCCGCGCTGATGGCCTCCGACTCCGACAGG
TCCGTGTCGTAGTCGCTGCGCTGCTTGCGCTCGACGGTGCGGCGGTACTCGTCGATGTCG
GTGTCGGTGACGTGGTCGAAGGGGTTCCGCGCGTAGGGCGCGCTGTACACCGTCGCGTTG
TGCTGGTAGCCGCGCTGGATGATGCCCTTCGACGCCGCGCCCATCAGGACCTGGTGGCTG
ACGACGTGGTCCCCGGTGTGCGTGTTGGCGGCGTCCTCGCCGATGAGCTTGCTGGCCTCG
TCCCACGTGACGCCCTCCAGGATGTGCGACTGCGGGCCCGCGCTTATCTTGTCCGCGCGA
CGGTTCTCCTTTATCTGTTGCTGCAAGGCCTTAAACTCCTTAGGGTTGGTGTTCTTCGGG
ACAAACTGGAGAGTGTCGATCTTAACCGGGGTGCTCGAGTGCGCCGGGGACCCGTCCTGG
ACCCACTCTTCGTTGTTAGCGTCCACCCACTTGGTGATCTTCTTGGGGTCGCTGGTGCCC
GTCTCCAGGACCTCCACCTTCTGGTACACGTTGGGTGAGTTCAGCCAGCGAGTGCGCTCG
CCCGTCTTGCCTTGACCTTTCTTCCATAGCCCCTGCTTGTAAAGCTCCTCCTCCTCGAGC
AGGTAGCCGAGCGAGGACACGGCGGGCGGCACCTCCACGTCGTTCTTAGGACGAGGCACG
TCGTTCTTGACGAGCGGATGCCTGTAGATGTAGCCGGTGCGGAAGCCGGCGTTGTCGAGC
ATGCGCATGAGCGCCTCGAACTCCTCGCCGCCCACGCGCCACTTGCCCGCCTCCGCCGGC
GGCTTGCGGGACGACTCGTAGATCTGTCTCCTTGTCTCCTCGTCGAGCAGCAGCAGTTCG
TCAGTGGGCACGGCGGCCAGGCGCAGCTGCACGTCGGCGGCGGCCAGCAGCAGCCGCGCC
TGGCTGAAGGCCTCCTCCAGCGTGGCGCCGCAGCACAGCGCGCCCGCGCCCGCCAGCACC
AGCACCGTGCTGTGCGGGCCCAGCGCGCGGACCAGCTTGTCGCGCTCCGCGTTGTCCAGC
GGACCGTGCGGCGGCTGGTGGTAGGTGACGGGCCCGAGCAGCGCGGCCTCGCGGCAGAGC
GGCAGCAGCGCGCGGCG
>T_ni_cDNA_10226
TTTTTTTTTTACTATCCAAACATTTATTGAAAATTTGTGCTACACAAGCATGATATAAAA
ATACATAATAATAAATATTAACACCGACTTAGCCAAGTAATTAAATCAGCTAATGCACAA
TAATACTTTCATTTTCACTTACACTAACATTATGCGTTTATACTGAAAATGGAATGTAAC
GTCATTTCCGATACTCATTTTCAATAACGTTAGGCTTTATCAATTCATTTTGATTAAAAA
TACAAGTACATATATTAAAGCCATAAAATTATGAAGAACGATCACGATTATAGGCAAGCT
ATGAAAATACATCATTTGATGGGTACGATCCTATTATTCACTGTATTTGTAACCCAGACG
GGCAAATATTATATCTAGAGCCTCATTAGTGCCACGTTTCCTCATAGATGGCGGTAGGGG
TGGTCACAGAAACTAAGATGTTTAGTACTAACTAAATTGTATGTATTTTAGTATTATGTT
GTGCAAAAAACGGTTCAATAGTCTTTTAAGAACTAGCACCTATGCTATGCTAGCTTAGAA
ATCTAAAAAATGTCTCAAGTACATAAAAAGTCCAGGTAACTTTTTTTGTACATTTCAATT
CACAATACAGAAAAATACATTTTCATAATGACATTAAATGCTTCAACGTCATAAAATCGT
TTAACAAAGAAAATACAAACACAATTACAAAATAACAGGTAACACTACTACATAAATCAG
ACTATTAAAATAATCACCAACAAACAAGATGTCAACTTAATAGTAAAACTGGGAACAATA
TTATTATGTGCTTTATAATAAGTGCTTTTCACGAGATCAGCCTTAGTAACACAAATACTT
CAAATCTTACAAAAATGATAACTTGTATTATGATAGTAGTTTGATCATTAAGCCAGTAGA
ACATAAAATCACATAACATGTCAAAATTAATTATAAAAAAATCATAACCCTGGTTTTGAT
CGCATAAACAATAATTGTAAAGTCAGTATAATAAATCACAACATACAAAGAGTAATATTA
AGAATAAAAAACATTAAACAATTTGTGACATGAACATTTATATAGAATGTCATGGTTTTA
TCACATTTTCTTTCTAAAAAGAAAGCATTGATTGCAATTTTAATATTAATTAGGCCTCGC
AAACACACGGACAAGACGTCAAGCAGCTGCCAAAAGCCTAATAATACGTTTTGGAATGAT
TAATTTTGATCCCATATATAAAACCAATACATTTGATAATTAAAATACATTAAAACAAAT
CCAATATGATATTGGGAAAGCAATTTAAAATAATAAAAACTGCTATAATGAGTATAGCTA
TAAGTCCTTATAAAAGCTATACTTGAAGATTGTATAATCTTAAGAGTAACGGCACTACAG
GCTTGGTATCCAATACCACGTAATAAAAAAAAAAAATCCTAGTTCCTCTTTATACATAGC
TTACCTTACGCAGGGCTTGAACAAGCCTGCCATCACTTGCGAGTCAACGCTTCCTATCCT
ATGTATATCTTAAGTCCAACATTATTTGCAACATTTGTCACGTTAAGAAGTGATTTTAGA
CTAGGGAATGACAACTAAACCCTAAAATACAATTAAATATTAAAGGCTGAGAACAGATCA
AGTGCTTAAAGCTTGATCGCCGTTTTACAAGCATTTAAATAGAGAATATGGTCGGTCGGC
CATCTTGTGGATGCGACGTTTGAGTTGGGAACGTGAGCTCGTAACGGTTTTATGAAGCGT
CACGTTGCAGGCGCGCCTGTAGGGCGGCCACGAGTTGTTCCAGCTCACGAACCCGCTGCT
GACTGTTCTGCAGCTGTCGCTTCACGATCCTCAACTCCTCGCCTTGGCGGTTGAATGCGA
GACGTAACTCATGTTCAGTACTGAACACGTCTCCCTGGTTGATCTGCTTGTAGAGCGGTA
CGGGCTCGGCGTCTCCCGTCTGCTTGCCGAACATCTTCTGCAGCTGGTGGAACTTCGTGT
TCTGGTTCGCGCTCGTCTTATGGGACTTCTCGTTTACTTGGACCTGCTGTTCTGTTTCGT
TGTGGTTGTTGACCTGTTCGCTGGCCCAGGTGGCTAGCGGGCGGTAGTCGGGCGTGGTCT
CGCGCGACAGGAAGGCGAACTTCTTGCGGTTGTTGGCGTCCTGCGCCTGTAGCGCCGGCG
CGTCCTTGTTGCTGCCGCGCGGCTTGTGGGTCGATATCGTCACGCCTGTTTTCATACTAA
TAAGCAGCGGCGGCGCGTTCATCCCGCTGAGCCAGTCCTTAGCGGACAGCGCGGCCAGCG
GCGCCGCCGTGTCCGGGTACAGGTCCTCCTGGAACAGCTCCGACTTGCGCGGGACCGTCA
TCGATACCACCTGACAGAGTCCAGAGTTATTCAGCCTGTAGAACTTGGCGATCTCGCAGG
TTGCCACGTCGCAACCTCGCTTCGGCATCATACCGATACCTCTTTGTGGGTCTGGTGTCT
GGAAGGTGTTGATGTAGTGGACGAATGGAGGCTCTGGTGTCACCTCAAAGTATCTGATGA
CGGAGTCCCCCTTGCCGCAGAGGTAGATGAGGTTGGTGTCGGGGTCGTAGAGCGGGAACA
TGACGCCGTTGCTGGTGTCGATCTCCACCGTGACGATGGGCTCGGCCAGCGCGTCCGGCG
TGCGCAGGCTGTACTGCCGCTCCGACATGCGGCTGAAGCCAGTGGTAAATACAAGTCCAT
GCTTCAAGAAGATAGCGCGCGACGCTTTGCTGCCCTCGTGAGCTATCGCCTCGGACTCCA
CCTCGCCTTTACGGGGGTCGATGATCCTGATCTTCTTGTCCCGGCAGGTGGTGAGCAGCT
TGGAGCCGGTCCAGTTCCAGCAGGCCGAGTAGAATAGAGGTCGGGGTGGCAGTCCAGCGT
CAGCAGCACCTCGCCAGTGCCCACGTTCCATATCGCTATCTGGTTATCGGAGCCCGCGGT
GAGCAGCACGTTCTGCGCGGTGGGGTGCCACAGCACCAGCCCCAAGCGGCGCTGGTGGAA
CACCAGGTCCACCACCGGCTCCGTCAGCGTGCGCGACAGCCCGCCGTCCCGGGATCCTGC
CACACCTTGACGACACAGTCCTCAGAGCCACTGGCGATGACATTGTCGTTGTGAGGGCAC
CACGCGATGTCAAGAACGGGGCCCTTGTGACCTCCCACTAGAGGATGGTCCGCCGGTATG
CGGCCAACCTTATTGTGTGGCAGTACTATGAAGGCGCCTCCGCCGGCGGACTCGACGATT
ATAGCCAGAAACTTAGGATTCACCGCACAGAACGTAGAGTCCCAAGAACTCTTTGACACT
CTTATATTGTCATAACATTGCTCACGTTTAAGGGCCTGCCCGTAAACGTGGCGGAATTTA
GAACTGCGCACCACCCTAAACGACATGTTTAATTATAAAGAAGAAATAATTATGATTACA
CTAGAAAATGCAATGAAAACATTTGAATATAACACAATTGTTTAAAAGAAAATAAAAACT
GAGAGCTACTAA
>T_ni_cDNA_10226
TTTTTTTTTTACTATCCAAACATTTATTGAAAATTTGTGCTACACAAGCATGATATAAAA
ATACATAATAATAAATATTAACACCGACTTAGCCAAGTAATTAAATCAGCTAATGCACAA
TAATACTTTCATTTTCACTTACACTAACATTATGCGTTTATACTGAAAATGGAATGTAAC
GTCATTTCCGATACTCATTTTCAATAACGTTAGGCTTTATCAATTCATTTTGATTAAAAA
TACAAGTACATATATTAAAGCCATAAAATTATGAAGAACGATCACGATTATAGGCAAGCT
ATGAAAATACATCATTTGATGGGTACGATCCTATTATTCACTGTATTTGTAACCCAGACG
GGCAAATATTATATCTAGAGCCTCATTAGTGCCACGTTTCCTCATAGATGGCGGTAGGGG
TGGTCACAGAAACTAAGATGTTTAGTACTAACTAAATTGTATGTATTTTAGTATTATGTT
GTGCAAAAAACGGTTCAATAGTCTTTTAAGAACTAGCACCTATGCTATGCTAGCTTAGAA
ATCTAAAAAATGTCTCAAGTACATAAAAAGTCCAGGTAACTTTTTTTGTACATTTCAATT
CACAATACAGAAAAATACATTTTCATAATGACATTAAATGCTTCAACGTCATAAAATCGT
TTAACAAAGAAAATACAAACACAATTACAAAATAACAGGTAACACTACTACATAAATCAG
ACTATTAAAATAATCACCAACAAACAAGATGTCAACTTAATAGTAAAACTGGGAACAATA
TTATTATGTGCTTTATAATAAGTGCTTTTCACGAGATCAGCCTTAGTAACACAAATACTT
CAAATCTTACAAAAATGATAACTTGTATTATGATAGTAGTTTGATCATTAAGCCAGTAGA
ACATAAAATCACATAACATGTCAAAATTAATTATAAAAAAATCATAACCCTGGTTTTGAT
CGCATAAACAATAATTGTAAAGTCAGTATAATAAATCACAACATACAAAGAGTAATATTA
AGAATAAAAAACATTAAACAATTTGTGACATGAACATTTATATAGAATGTCATGGTTTTA
TCACATTTTCTTTCTAAAAAGAAAGCATTGATTGCAATTTTAATATTAATTAGGCCTCGC
AAACACACGGACAAGACGTCAAGCAGCTGCCAAAAGCCTAATAATACGTTTTGGAATGAT
TAATTTTGATCCCATATATAAAACCAATACATTTGATAATTAAAATACATTAAAACAAAT
CCAATATGATATTGGGAAAGCAATTTAAAATAATAAAAACTGCTATAATGAGTATAGCTA
TAAGTCCTTATAAAAGCTATACTTGAAGATTGTATAATCTTAAGAGTAACGGCACTACAG
GCTTGGTATCCAATACCACGTAATAAAAAAAAAAAATCCTAGTTCCTCTTTATACATAGC
TTACCTTACGCAGGGCTTGAACAAGCCTGCCATCACTTGCGAGTCAACGCTTCCTATCCT
ATGTATATCTTAAGTCCAACATTATTTGCAACATTTGTCACGTTAAGAAGTGATTTTAGA
CTAGGGAATGACAACTAAACCCTAAAATACAATTAAATATTAAAGGCTGAGAACAGATCA
AGTGCTTAAAGCTTGATCGCCGTTTTACAAGCATTTAAATAGAGAATATGGTCGGTCGGC
CATCTTGTGGATGCGACGTTTGAGTTGGGAACGTGAGCTCGTAACGGTTTTATGAAGCGT
CACGTTGCAGGCGCGCCTGTAGGGCGGCCACGAGTTGTTCCAGCTCACGAACCCGCTGCT
GACTGTTCTGCAGCTGTCGCTTCACGATCCTCAACTCCTCGCCTTGGCGGTTGAATGCGA
GACGTAACTCATGTTCAGTACTGAACACGTCTCCCTGGTTGATCTGCTTGTAGAGCGGTA
CGGGCTCGGCGTCTCCCGTCTGCTTGCCGAACATCTTCTGCAGCTGGTGGAACTTCGTGT
TCTGGTTCGCGCTCGTCTTATGGGACTTCTCGTTTACTTGGACCTGCTGTTCTGTTTCGT
TGTGGTTGTTGACCTGTTCGCTGGCCCAGGTGGCTAGCGGGCGGTAGTCGGGCGTGGTCT
CGCGCGACAGGAAGGCGAACTTCTTGCGGTTGTTGGCGTCCTGCGCCTGTAGCGCCGGCG
CGTCCTTGTTGCTGCCGCGCGGCTTGTGGGTCGATATCGTCACGCCTGTTTTCATACTAA
TAAGCAGCGGCGGCGCGTTCATCCCGCTGAGCCAGTCCTTAGCGGACAGCGCGGCCAGCG
GCGCCGCCGTGTCCGGGTACAGGTCCTCCTGGAACAGCTCCGACTTGCGCGGGACCGTCA
TCGATACCACCTGACAGAGTCCAGAGTTATTCAGCCTGTAGAACTTGGCGATCTCGCAGG
TTGCCACGTCGCAACCTCGCTTCGGCATCATACCGATACCTCTTTGTGGGTCTGGTGTCT
GGAAGGTGTTGATGTAGTGGACGAATGGAGGCTCTGGTGTCACCTCAAAGTATCTGATGA
CGGAGTCCCCCTTGCCGCAGAGGTAGATGAGGTTGGTGTCGGGGTCGTAGAGCGGGAACA
TGACGCCGTTGCTGGTGTCGATCTCCACCGTGACGATGGGCTCGGCCAGCGCGTCCGGCG
TGCGCAGGCTGTACTGCCGCTCCGACATGCGGCTGAAGCCAGTGGTAAATACAAGTCCAT
GCTTCAAGAAGATAGCGCGCGACGCTTTGCTGCCCTCGTGAGCTATCGCCTCGGACTCCA
CCTCGCCTTTACGGGGGTCGATGATCCTGATCTTCTTGTCCCGGCAGGTGGTGAGCAGCT
TGGAGCCGGTCCAGTTCCAGCAGGCCGAGTAGAATAGAGGTCGGGGTGGCAGTCCAGCGT
CAGCAGCACCTCGCCAGTGCCCACGTTCCATATCGCTATCTGGTTATCGGAGCCCGCGGT
GAGCAGCACGTTCTGCGCGGTGGGGTGCCACAGCACCAGCCCCAAGCGGCGCTGGTGGAA
CACCAGGTCCACCACCGGCTCCGTCAGCGTGCGCGACAGCCCGCCGTCCCGGGATCCTGC
CACACCTTGACGACACAGTCCTCAGAGCCACTGGCGATGACATTGTCGTTGTGAGGGCAC
CACGCGATGTCAAGAACGGGGCCCTTGTGACCTCCCACTAGAGGATGGTCCGCCGGTATG
CGGCCAACCTTATTGTGTGGCAGTACTATGAAGGCGCCTCCGCCGGCGGACTCGACGATT
ATAGCCAGAAACTTAGGATTCACCGCACAGAACGTAGAGTCCCAAGAACTCTTTGACACT
CTTATATTGTCATAACATTGCTCACGTTTAAGGGCCTGCCCGTAAACGTGGCGGAATTTA
GAACTGCGCACCACCCTAAACGACATGTTTAATTATAAAGAAGAAATAATTATGATTACA
CTAGAAAATGCAATGAAAACATTTGAATATAACACAATTGTTTAAAAGAAAATAAAAACT
GAGAGCTACTAA
>T_ni_cDNA_10232
ACGCGTCTAGTGGCCTCTATTTGAGCAATTGTAATAAGTACGAAATTGAGCTTTGTAACG
GTATTCAATATTTATAATATCACGCCAAAACCAAAAAAGAAGCTAGTTGATTTTTTTACG
GTTTTTAAACGTTACACAAAATTAAAAGTGGTATCTGCCAGGCCAGACAATCTACATAAA
TTACTAAATATTTTATTATTATTACTAAAATTAGTCTGGCAAGTAAATAAGTAAAGTAAA
AATACAAAAACTGTAAGCAACTCCATGATTGTTTTTCTATTTCGAGACTATAGACAGGCT
TTGATGACGTTCAAAAACTTGAAGGAAGATGATGTAATGGCTTTTTGGATTGCACGCGAT
TTAAATTGCTTGCGTATTTATGACTTCAACACTATTTCAAGTCTTATTTCAATCATCACT
AGAGCAATGATCTATAAAATCTCGAACACTATTAAAATAAGTGCCTCTATAGTCAAGTGA
CATTTCGACCTAACATATGAAGATGACACATCACAGTTACGAGACTAATAGAATCGAAAT
GTCATATACATACGTTTCAACGCTTTCTATTGTTTTAAGCAATTGAAGAAATGTTACTTG
ATTAAAGGGGCTGTCAACTCTTCATTTTTTCACTTAATATAAACTCTCATTCAAAAAAAT
ACTGTTTCTAAAACTACGCTACTCTACAACTCCTGTTTCCAGCTATGATGATTTCTTCGC
ATCTTTGAGTGGTAAAGTTTCATCGTCGTAATTGACCTGCCCTAAAAGGATAGGCTCTGC
TCCGGCGTTTGTATCATTCTGTTCATTGTTTGGTACTTCTCGCTTTTCCAATTCTTCCGA
TAGCTGCTTGAAAAGTTTCTGGAAGACGAATCCTTGCATATTCTTGGCGAGATAATATAA
GAACAGCCAGTCGCCAAACTGGGAGCCGTTGATCACGCTGATCACGTTGTGTGAGTTGAA
CTTGCCGGAGCTCACTCGACGGAACATCATTTCATTGAAACGAAGCGACCGCCGGTAAAA
GTAGAAAGACGCCATTCGCCAGATGACCGCGAGGAGGGAAGCAATGAAGAGGAACAGCAA
CCAGAACCACAGGATAGTGTAGATCTTTTCGTGTATGATGTTGAGCGCCATCACGCAAAG
CGCGTCGTGTTGCTGGATCGACCCGCTCGGACCGTATTTGTGGAAGATACACTTCGTTAC
CTTAGGAAAGATAGTTTCGAGTGGATCTGCGATTTGTCTCCAGTCTTTGTAGTTAACCAC
ATGCGGGCCTAGTGACATGAACTTTCCACCGAGAAACTTGTTAATAATCCAGATCTGCAA
CATCACGTGTAGCAGATTGACCACCTCCATGGACACCAACCAAACTGACCACGTTCTTGT
TATGCGCAACCTCATTACAATATCTTTTCTGATGATGTTGAGACGATTATCAAGAGCCTC
CTTGGAGGGTACGTCCATGCCAGCTACATTCATGCTTTCATCTTTTAGCGCTAGGCTGGC
ATACTGCAGACCATCAACCAATGCTTTAATTCTACCACCTTCTTTCTTCTTCCAAATGTA
ATGCGGCATATAGAAGCAGATGGCCTGGATGAACAGTACGAATGGCACCCACTGGTAGTA
AGTGTGGTGCAATGTTTCATCTGACTCGGATAGGGGACCCACGCCGGGGTGCGGCAGGAA
ACCGCCTTGGAGAAGGCTTTCGTTGTAATGTCGCACAATAGTAAAGGTGGCCATGAAGAA
GCAGTATGTCTGTATCACATGGTCTGGCACTCCTTGGTCCGACAAACACCTGATGTGGTC
TCCGAAGTACTCCCTCGCGCACACGAGGATCACGAAAGCCAAGAGCATCGTTACCGTGAG
CTGGTAATGAAGCTTGAACACCAAGTTTTCTATAATAGGCTTGCGGTAGCTGAACCGCAT
GCGCGGCGTCAGCGTGGTCAGTGTTGCTGCTAACATGTTGATGTTATGTTATTTCAATGC
TCATCTGAAATATAACCCTGAATATAAAGCTCCGATTTTAGCTTTACCACCAAAACCATG
GAGAAAATAACTTTTGCTATATCACAAACATTTCACAAGTACGATTATACAGCGTTCACA
AAACGAGGGCGACGGTAACGACTAGACGCGT
>T_ni_cDNA_10243
CCACTCGTCGGCGGTGAGCGAGGCCTCGTCGCTCAGCGTGTCCGGGTACAGGTCCTCCTG
GAACAGCTCCGACTTGCGCGGGACCGTCATCGATACCACCTGACAGAGTCCAGAGTTATT
CAGCCTGTAGAACTTGGCGATCTCGCAGGTTGCCACGTCGCAACCTCGCTTCGGCATCAT
ACCGATACCTCTTTGTGGGTCTGGTGTCTGGAAGGTGTTGATGTAGTGGACGAATGGAGG
CTCTGGTGTCACCTCAAAGTATCTGATGACGGAGTCCCCCTTGCCGCAGAGGTAGATGAG
GTTGGTGTCGGGGTCGTAGAGCGGGAACATGACGCCGTTGCTGGTGTCGATCTCCACCGT
GACGATGGGCTCGGCCAGCGCGTCCGGCGTGCGCAGGCTGTACTGCCGCTCCGACATGCG
GCTGAAGCCAGTGGTAAATACAAGTCCATGCTTCAAGAAGATAGCGCGCGACGCTTTGCT
GCCCTCGTGAGCTATCGCCTCGGACTCCACCTCGCCTTTACGGGGGTCGATGATCCTGAT
CTTCTTGTCGCGGCAGGTGGTGAGCAGCTTGGAGCCGGTCCAGTTCCAGCAGGCCGAGTA
GATGAGGTCGGGGTGGCAGTCCAGCGTCAGCAGCACCTCGCCAGTGCCCACGTTCCATAT
CGCTATCTGGTTATCGGAGCCCGCGGTGAGCAGCACGTTCTGCGCGGTGGGGTGCCACAG
CACCAGCCCCACGCGGCGCTGGTGGAACACCAGGTCCACCACCGGCTCCGTCAGCGTGCG
CGACAGCCCGCCGTCCGGGATCTGCCACACCTTGACGACACAGTCCTCAGAGCCACTGGC
GATGACATTGTCGTTGTGAGGGCACCACGCGATGTCAAGAACGGGGCCCTTGTGACCTCC
CACTAGAGGATGGTCCGCCGGTATGCGGCCAACCTTATTGTGTGGCAGTACTATGAAGGC
GCCTCCGCCGGCGGACTCGACGATTATAGCCAGAAACTTAGGATTCACCGCACAGAACGT
AGAGTCCCAAGAACTCTTTGACACTCTTATATTGTCATAACATTGCTCACGTTTAAGGGC
CTGCCCGTAAACGTGGCGGAATTTAGAACTGCGCACCACCCTAAACGACATGTTTAATTA
TAAAGAAGAAATAATTATGATTACACTAGAAAATGCAATGAAAACATTTGAATATAACAC
AATTGTTTAAAAGAAAATAAAAACTGAGAGCTACTAA
>T_ni_cDNA_1025
TTTATAATTTCGATTATATTTTTTATTGAATTTCTACTGAAAAATAATTACCACCGTTGC
ACTGCACCAAATTCTGATATCGATACAACAAGATAAGTTGGCTGCAGGTGAACGTCTGGT
GTTGACAAATGACAGTTATCATCGGAAGGCATTCCGAACGAGAGAGTTCTAATGTTTGAG
TTTTGAGTGCTATTTATTAGATAATTATTGGTTTAAATCAAAGAAGTCCGGAGTGCAAAA
TGGGGTTTATATTTAATTTTATAAAAAAAATAATAAAGACAACTTTAAAGTTATCTTTAT
ATTTTGTGATATTTGTTACTGCCATTGTACTTATCCCTAATTTACCACCATACACAAAAT
TCACCAGCATCGAATTAACCCCCTTACAACCAAGGGTTGGCCCTCTGGCTCCAAATAGTG
CCTTAAATAATGCAGAAAGGTCATTCAAAGGCAAGTTTTTGGGACCGGAAGCCTTCCAAG
TGTCAAATGGTGAACTGTACACAAGTCTTGCTACTGGAGAAATTGTGAAGATATCCCCTG
GAGGCCATGTTACTTTTGTAACTAAGATAGGACAGCCATGCACTGGGTTAGTACATGAAC
ATATCTGTGGAAGACCCCTAGGTTTTCAGATTGATGAAGCTGGCAAGTTCATGTATGTAG
CTGATGCGTACCATGGTATCTGGAAGGTAGATCTGAAGACTGACAAGAAACAGTTGCTAG
TGTCTCCAACTGCAGAGATTGAGAAACGCACACCAAAACTGTTTAACTCCTTGGCACTGG
GAAAGAATGGAGACTTCTACTGGACTGACTCTACCAGTGACTTCCATCTGAAGGATGGTG
TACTCAGCTTGTTCGCCGACCCGTCAGGAAGATTGTTCTATTATGATGCAGCTAAGAACA
CCAGCAAAGTACTGCTCGACGATCTATGGTTTCCGAATGGTGTAGTTTTGTCTCCTAACA
ACGATTTCGTGGTTTTCACCGAGACTTCTCGCTTCAGAATTATGAAGTACTATATTGCGG
GCCCAAAAAAAGGGCAATCTGAAGTTTTCGTTGATGGATTACCAGGTGTACCGGACAACG
TGCGCGTGCTTCCCGACGGCTCGGGCGTCCTCGTGGGGCTGTACATGGTGTACGATGAAG
GGCACCCGATCCTCCTGCGGTCGCTGAGCGCCACTCCCGCCGTCAGGAAATTCGTTGCCC
GCTTACATCGACTCATAGAAATTCCCTTCGAACAACTCAACAAGCTGTATCCACACATAA
TTTTCGAAGAAATAGTGTATTACATTGGACATTTCAAAAGCCTGGCAGCGTTTAGTCCAG
GCATGGCTGGTTTACTCCAAATAGACTGGAATGGAAACATTGTAGCAGGATACTACAATA
CCGACGGCACTTTAGGACATATTAGTGACGCTATTGTTTACAATGACAAACTGTACACAG
GCTGTCCACATTTACAAGACTTCCTTGGAACAGTTCCAGTTCCACCACTTTTAAAGAAAG
CATTCGAAACTACGAAAACCGCTCCTAAAGTTGAATCTAAGCCACTAAAAGCCAAGCCTG
TTGACCAACCACCAAAACCGAAAGCTGAAGAAACACGTAAGGTTGAGCAACCCAAAACCC
AGCCTAAGCCTAAAGTAGAAGAAAAACCCAAGGTTGAATCCAAACCGAAACAAGAAAAAC
CAGTTGAAACTAAACCAAAACAAGAAAAACCTAAAGAACAAAAACCTGTGGAAACTAAAC
CTAAAGAACAACCCAAAGCACCCAGGCCTGTTGAACAAGTAAAGCCAAAAGTGGAAGAGA
AAAAGGAGGCACCTAAAGTCACAAAACCCGCCGCAAGTTCACCCAAACCAGCCCAACAGC
CTAAGCCTGTCGAACCTGCCAAACCGGTAGAAAAAGCAGCTCCTCCAGCTCCACCACCGC
CCAAACCAACTCCGCCTCCCGCGAAAGCAGAACCCGCTAAAGTTAAGCCAGTTCAAAGCC
AACCCAAGCCGTCCACTCCTAAACCCGAAGTAAAAACTACGACTGCTAAACCAACTGAGA
AACCTACGGCCCCTCCCCAGAAAGCGCCACCAAAAGAACCGAAAAAGGAAGCAACTAAGG
TGAAATCAGAAGCCCCTAAACCTGTTGAAAACATACCCAAACCAATAAATGAGGAAATCC
CGTCCGACACCATCAAGCCTACCAAGGAATCCCTGAGAGTGATTAAAAAGGGTGGTCCCA
CTGAGATCCCGGTACCCAATCAGTAAGTATAAGATATGGTTGTGGTTAATTTAGTAGTTT
GAAGATCTCTTTGAAGGAACAAATTATGAAGGAAAAAGAAAACCCATTGTTTTTATATTG
ATTTTTTTTAAAGATCTGCAGACTGCATTTATTTGCTTGTGATTAGTGGTATTATTGTCT
TAGAATATTTTACCCCTCCAATGTCATTCCATTATAATTCCTTTTTAGCAGTGTGCAGCT
ACTTTGTCTTTGTTATAAAAATCGAACCCTAGGGGTAGTTTTACATTTTATAGCGCACCA
ATATAATTTTAGTATGTAAAATCTTTGTAGTTAAATTAAGCATTCCTATTTACGAATATC
ATTGGAATCCATCTATTTATTTCATGATTATGAGAGTTTGTTGAAATTGTTAAAATTTAT
CGTGTTGGACCAATCTTTTTTTAATATATCTAATATTTATTTGTCCGAAACTAAGGATGT
TGAAAGCATATTTATTATTTTGTAACCAGTATATTTCAACACAAGTAAAAAGAGCTCTAC
TGGACAGTAAAATCACACGACGCCGATCGTTATATTTATTCCTATTTCACGCATTGTACC
CGTAAGACCGCCAAAGCTCTTTTTACATGCATTGAGCTATATAGGTATGAATATATTTTA
TTGTGTTTAGAAACAATTGTTTTAGTGGAAAAATGTACCTTATGACCTCACTCGTTACAC
ATTGTGCCGTTAATTGTTACTTATATTTGTTAGTTACCAGTCACCAGTTAGTGCAATATT
AAGAATTATACTTATTTACATCGATCCAACATAAATCTCCTGCCATGTCGATATTTATGA
TAGACAAATATATTTATTACTTCACATAAACATTATTTTTATGCACGAATGTTAAAGATG
TGAAAAATTAAGTGAACTACAAATTTGAATGTTTCTAATACCGGTGTCTTATTTTTTCTA
GGATATATTTTAAAGTATGTTTTAGGCATAGAAAAGTTACAAAGTACACTAAATCGTTGT
TGCATCCAATTTTTACAAATAAAACTGAGCAATATTTGTCGTGTAAGCAATAAAGTATAT
TTTTATTACATGTACATTTATATATTAAAACATTTTAATATTTGATGGTTATTTCACTAT
ATCATTGGCCTTTATTCTTTCAAACACAAATTATTTGTTCTTCATTATTTTGTTGCCCTG
TCTCGGGTGGACGGTATGAGCATAAATCATAGCACCGAATGCCGCGGCGTTATATGCATA
ATTATGTACATCCTGCCTGTGTATTAGTACCCCTCTTACACAAAAAGACGTTTATAATTA
TTCAGTGCACTCCTATCCATTCACTGATCGTATTTATTTTATCTTCCAAATGCCGCTTTA
CTCAGTATTAGGGAAAGTTTCTAACGAATAAATCAGCTACCATCATCATAATGTTAGAAA
ACAAAAAAAAAACATTTTCAATTTTATTTTACTTTACT
>T_ni_cDNA_10255
TTTTTTTTAAAGAGTATGTTTGTTTTATTGGATTAACAGACAACAAATACTTTATATAAT
ATATAGATTTTACCACAATTTTACATACAAAATAGTAAATACAGTTCTTGTATAAATTCG
TAAACAAATCAAAATAAATGCCATCGCATCCTTAACCTTACGCATGTAGGAATATGTTTG
TTCCATTAAGTTTTAACTTGTATAGAACAATATATAAATTTGTAATAATATAAAAAGGCA
CGTAACGTTTTCATAGGGCTAGTCGGCTGCCACCTTCGCATACAAACACTAACTTCTACA
AAAACTAATAACCTACGTAAGTATAAAAGTGTAAAGTACTTGGCATTGCCATCTACAAAT
TGCACTTAATTGTTATCAATAAGGTTCATTTTACAATGTACCATTTAGCTTTTCTATTCT
GTTTGCAGAGTTTTTGCACATGGAGGTGGTAAATGCTTTAACTATTGGCGATATGAGTTT
TTTAATTGTTTCGATTATTTCTTAAACTCATCTAGATATTCTAAGTGTAGATGCTGAAAA
TAGGTTATGATTAAGTAACATATTCTTCTCCATGTTTCTCCCAGATTGTGTCACAAATAT
TTGCCAATTATCAATTGTTCTTTAGGCCCATATTTTCAATTGGAACCCATTAACTTATTA
GCGTAATAGTGAGAATAACGCATTTGTTTTAATTTTCTAGTAAATGTAAATTTATCACAA
CACCACGTGATCATATAAGGTTACAACTCAACTATTCACGATATTGTTATACAGGCCTAA
AATTCCTAATTCTACACCATGAAACCAAAACAGCGTATTACAATATTCGGAGCGGCCCTC
CTGCCTTTAGAACTTTCAATAAACCTATGATTGATACTTTTTTTAGATACAGGAAACTCA
TTTGGAAGATTTACAATTGCAACTAATTAGAGACCGCAGTTTCTGGCACAGTAACATTTA
TTGGTTGAAAACAATGGCTACTGATATGTATACGTCATAAAATACAATAATTAAGTACCC
AATAATAAAAAAAGTAAAAAAATATATATTTTAATCCTTTCCAATAAGGAAAGTAACTTC
GTTCATTACTTTAGTTTTATTTTATAAAACAAAACAAAACAAATATAAATCAAGGGGTAT
GCAATTAATTATAAAAATCTCTTAGTTGTAAAACAAAAAAATATATAAAACCGACTTTCC
TAGAGTTCATAACATTTGTAAAAGATGTTACAATTGTCACTCAATGCCATTTATTGTAAT
TTAAATATAAAGGGACATTGCATAACTTTACAACAATTGAATTATTTAAATTCACCAATG
TGTTCTGAATACCGCATAAGATGGAACACTGACATTGAAACTGAACTTTAAATTCAGGGG
CAGTAGAGCTTAATTTCGCAAATCATATCAATGTGAGGTACTTATGTTAATGCCTGACTA
TCTGCCAAAGTAAACTCAGTGTTTAATTACGCATTTGCAGTTTGCGTTCACATCATTTTT
TGTGTTTTGTTAATCGTCTATTCTAAAAACTCAAGCCCAAATACGTATAACATATCAGTA
CCCAGTTACAACATTACATTTTTACACACCCTGTATAGTTTTACAACTTCGAGTCAAAGA
ACTGCAGCTCTTTGTCCTGCGGCAGCTTCTTGAAGTAGCTCTCGACGTAGTCATCGTCCA
CTTCGGCGAGGGTCTTCGGCTTCCACTGAGGGTTGTTGTCCTTGTCAATGAGGAGCGCTC
GCACACCTTCAGGGAAGTCATGGTTCTCGGTGGCTCGGCAGGCCACTCGGTACTCCATCT
GCAGACACTGGCCCAGCGACAGCTGCGCGCCGCGCTGCAGAGCTCGCAGCGTCAGCTTCA
GCGAGCCCGGACACATCTGCCCGAGGGTCTTCAAAGTCTTCACAGACCAATCATTCTGAA
CCTTTTCAAGCCTCTCAATGATCTCCTCAATAGTGGAGGCAGCAAAGCAATAGTTAATGT
GCTTGATGTTGTCAGCCAGAGAAAATTCCTCTGAGGGCTCATTGAACTTGTTCAGCAGGT
TGTCAATCTCCACATTGTTGGTGCATCGAGATAACAACATCTCAAGCTCGTACAGCCTCT
TGCTGGAGACAAAGTGTGTCGCTATTCCTGACTTCACGACGTCCTTGCCCTTTAGTCTGT
CACCAGTAAGACCCAAATATAAACCTAAATTGACCTGCAATCTCGGAAGGAAGTATGAAC
CACCAACATCAGGTATCAATCCAATCTTTGTCTCTGGCATGGCAATCATAGTTTTCTCTG
TGGCTATTCTGTACCTGCCATGCACAGACATTCCTAGCCCACCTCCCATTGTGATCCCAT
TGATTAAGGCAACATATGGGATCTTATATTTACCAATGAGATAGTTTACATTATACTCAG
CATTAAAGAACCGAGGGCCTTCAACTTTGTCTATAGCTACTTTCACATCTCCTCCGGCAC
AGAATGCTTTCTCACCAGCCCCCTTAATGATCACTAGTGTCTTTTGATTTTCCCATTCAC
GAAGTTGGGGAAGTAACTTAGCTACCATAGAGTAGTTGAGTGAGTTTAGGGCCTTAGGTC
TGTTTAGTGTGATGATCCCAGCGTTGTTCAGTGTCTCAAATAATACATCTTGCTCTTGAC
TAGACATTGTGCGTTTCAAGCTGTGTGCAGCTGTGCGTGTAAATTTTACACTTACTTTAA
ACATTTTGGACCTACGAAAACCAACGTTATCTATAAAAACTCGCCAAAATCACTGTACTT
ATCTAACGATAACAAAGCAACGCATTTAAGAAAATACTTATATTTTACTAATACCACTTC
GTATTTAATGCACTGCTTTTTATAAAGTGGTCATGAAAAAGGAATATTTCAATAAACAAA
TCTACCCAAAAACCGGTCGTAGCAGTCCGG
>T_ni_cDNA_10261
CCCCGCCCGCGCCCGCGCCCCCGCCGCCCGCCCACGCGCCCCGCGGACCCATACCCATCG
GTGGCATACCTGGTCCCTGTGGCGGAGGGCCGCGCATGCCGGCGGCGTAGGCCCCGGGGC
TCATGGGGCCCATGCCGGGCCGCGGCGGCGTCATGCGCGGCCCGCCCAGCACGCCGCCGC
CGCCGCGCTCCAGAGAATTGCCCATCATGCCTTGGCCTGGTGGCCCATTAAAATCATTGC
CCATTCCCATTCTGACGGCGCCACGAGGTCCACCTCCCGAGTACCAGGGTCCTATGAACG
GTTGTCCGGTCCCCATCAGCTGTGGCTGCGGGCCGTGCGGTGATGGCTGAGAACCGGGAT
GTGGTGCTGGTGGTGACGGCCGCAGCGGAGAGTTGGGGAAGAAGCCTGGGGGCATCCCAC
CGCCACCCATGCCGTCGTTAGGCGGCGCTGGGCCGGCGCTGTGACCGATGCCGTTGACTC
CGTAACCAGAATTGACAAAACCATAGTCGTGGAAAGCCTTCGCTTCTGATGAGTGCTCAC
AAGTGTCCCGTCTCTCCGGCGCCGCACAGTACAGGTCCCAGAACACGCACCACCACGAGT
GCAGGAACCCGGGCGGCTCGCCGAGTGTTATATTCTTCTCCCATCGTATTTCAGACAGAA
ATGTTTGCGCCGCTTTGGTTGCACCGACATGAAGCAAGTACTCATACACGTAGAGCGCTA
ATTTCTCGCGAGCCTGAGCGTCCGAAGGCACTGTAGAGCCTTTGCCCTTGGCATACATAT
CGACTGGAAGCCGACTTTTATGATGATATTGTTTATTATTTACATTAACGCTTTATATCA
ATAAATTCAACTACACAAAATGTCATTGATCGATGGCG
>T_ni_cDNA_10265
ATGACAGCTAATAAAAAACTAGAGGGAAGCTCAAGTTCAAATTATAACATTGATCTAATC
AATTTGGCACAGATACATACAGTGCCAAATATGAAATAAGATAATCAACCAATCACATCT
GATCTTGACTCTCACTATATCTGGTTATCCTCCAAATAACTGTAAAGTAATAAATAATTT
CCTGATAACATTACATTAAAACTAAACATTACATGAATACTTTCCGAGTAGTCTAGGTAT
GAAAATAATAGAAGTAGAGTCTTGTTGGTATAAGTATTTAATAGGTAGGTATATGTACAT
TCCTTATTTTGGATAATCATTTCTCACCTGTGACAAATGGGATAATTCAAGGAATGTTGC
ATAATCATTAGCTATAATTTCATATTACTAAAGTTGAGAAAGGAATAAATATTATGAAGT
GGTGTTTCAGTGCCAGAAACACTTCCACATGGTATTATAGTGCTGGTCTAAATTACATAG
ATAGTTTACAATTTATGTATATATTGAAATAATTTCGAAAACTAATATATAAAATCACAT
AGTCATGTTTATTCATAACAGAAAACAAATTTACATTGACTTGACTTACTGTAGATACAA
ATAATGCTAAGTTTTATATAGCATCTACTGCATCAGCTTCATCTTCTGAACTAACTTCGT
CACCAAATTCAATATCCTCATCCAGACCATCTACAGAATAGACCACTGTCTCATTGATTC
GTACTGTCTCTGGGAATTCTCCATACGTCTTCAGATTCCTTGCCTCGTCCGGAGTATATT
TCAAGATGACATCAGCCTTGGCGTCTTGGTAATCTCGCAAGCCTATTAGTATTATATCTC
CTTGATTTATCCAAACTTTTTTTCGTAGTTTTCCTCGGATGTGACAAAGACGTTTTATGC
CATCAAAGCACATGGCCTCCAAGCGGCCATTACCGAGCATCTTTGTGACTTGGGCGTACT
CTTGTCCGTCTTCTTTGAAGACCAGTTCACGTTTCTCTGTTTCATTTTCGTTCTTTCCTC
TCCTCCTGTTTTTACCTCCTTTTCCTTTATTCTTCGGCATAGTTTATATAATTTTGAGTA
CAAACATATACAGTTAGACTACGAAAATCTCATAAATTTGCTCTGTAGACAGGTTCTTTT
GACAGTTGTTTTTTTTTTTTTTTTTCTTTTTTTTTNTTTTTTTTTTTTTTTT
>T_ni_cDNA_10287
GCACACTTCTGAATCACGCATATTCGCCGGCAAGCAAGGCACAATCTACAAATCGGAAAC
ATTGAGCACCGTCGTAGCTAAACCTTTGGTATTCGGCAAACAGAACGCTGAAGTATTCAG
TTACGTCGGCCTCTCTCTCGAATCAGTTAAAGAAATCCCTAGCGAGGAATGGAAAATTTC
AGAAGAAGTTCGCAAAATCGACTCACTGTTGTTTACCGAAAAAGAGGATTTGGGTATTGA
GTTTAACGCACAAAACGTTGCTAAGGTTCAAGCCCTGCTCCAGGAACTTGCACCATTATT
GCAGGAGCCCAACAAATTACCGTCTTCCGATTTCCTGGCTAAATTTGAGAGCCTAGTATA
TCTTACAAACTCTCTAAACTCAGAACAGCTTGCTCTTTTGACCAGCAGTTTTGAAGATGC
TAAGTCTTCGGACAATGCCGCTAAGAAAAACTTGTGGGTACTCTACCGTGACGCAATCG
>T_ni_cDNA_10288
ACGCGTCTAGTATTTTTATTGCAATAAAAAAATATTTTTACGCTATAATAAGTTAAATAA
ATAATTAATTAATTATAAAGCTTCAGGTGCTTCAGTTACAGGCTCCAGTCCAAGAGGATT
GCCTAGCCAAGGGTAAACCTTCGGGCACACGTTGCAAATCTGCATCCAGTAGGTATTTTG
GTTGTGCGTAGCGGGTACATTTCCGCAGCTGCTAGGAGGACAGACAGATGAGATCCATGA
TTTGCAGGTCTTTTCTCTGTACTGGTCAACGGGAACTGGGTCCTTTACCCAATCGATGAC
TTCGGCGGAGTTTACCATGAAAACATCACTCAAGTTGTTGATGACATCCAAGAACCTTAT
CATGGCAGCCTTGACAGCTGGGTTGGTGGAGAGGTACCACTCGTGGATGTAGAAGCCGAA
AGGAGCTCGGTTGCTGAAGTAGTGACGTTCGAAGTTTGAGAGGATGAACTGGAACCAGCC
GGCTTCATCATCGAGTTCAGGAGTGTAGTAGCAAGTATCGGCCATTGCGCACTTGGTGTG
GTTCAAGTCAGTCCATGAGACCATGGGCATGACCCAAGTCTTAGGGATGGAGGCAGTTGG
GCATGGAGGCACTACGCAGTCCTGGGTTGATTTGTACTCTAGGGTGTATGGCCAAAGAGC
AGGGTCAGAGTAGTTGTTGGTGATCCAGGAACAGTCGTACACCAGGCCAAAGTCAGACAT
AACTTGGAAGCTGGTGTCGCCAGACATTTGCAGGAATGGGAGGCGGACACCCTTGATAGC
ATCCATAGGAATGTTAGCGAAGTGAGATGTTAGCACCCTCTGGTCAGCAAACTCCTCCTT
TAAGCTATTATAACTGGCGGTGGCCCAGTAGGTCTGTGGTGTCTGATGGCTGATGGAGTG
GAGGGCAATCTCATAACCCTGATTGTAGAGCTCATTGACGAACTGATAGTTAGTGTACTC
GTGGCTTACGTAGAAGGTGGCACCAGCGGGGCAACCGTTGGAGTTCTTACGGTTGTAGAG
AACCTCGCGGTAGGTCATGATGTTCAAGTTGTTCACACCATCGTCAAAGGTTACTGTGAC
GAACTGTGGCGTATCTCTTGGCAATAGATCACCAGGAATATTGGTACTTGAACATCTGCA
GTCAGGAAGCTTGCACAGTTCCACATCACAGTCTTTAGCTAGGACTACTTCATCAGCCAC
TGCTACAGCTGCACCCACAAACAACAAAACCACCGACCACTTCATTTTGCCACTAGACGC
GT
>T_ni_cDNA_10291
TGGCGGGAGAAGAACCGGAGCTTGACCCTTTCAATAATCTTCATATCGACGAAACAGTAG
TCGGCTGTGCAGCAACTGCCTGGAGTTCTAGGATCGTAAGTCACTGTCTTAGCTTTCAAA
GTTTTGAAGATCATCTGATAGTATTGTCTGTACTTCCTCTTCATGATAAGAACTACTTGT
TTTCCCTCAAATGGGTACTTGGCACTGAGAGCATCCAACTCAAGGTGCCAGTAAACGGCT
GCTTTTGCCACCTCCACACTGGTGGAATCTATCTCCAATATTCTTGGATGTTTTAGCCAT
TCATATAGATATTCCTGCAAAAACTTCTTGCATCTAAAGCTGTCATATATGAAGTTCACA
TGTATCAGCCACTTGCCGGTCGCCAGCGCGCAAACCATCATCCCCGTAAATGTATCGTTT
GGTAACACTGCTATGAAATGTGTTGCCAACATTTCCATTTTTGTATTCTCTGCCACAACT
CCTCCCAATTCGTTTATCATCGCTGCGATCCGCTCTCGATTATTGATGGTCTCTGAAAGC
ATAAAAACCTTTTTCTCACAGGCACATATTAAATTTTGTTTTAACTTCCAAGACTCCTCA
GATGTGCCACTTGGAGAATGATAATCACTGTCTGATGTCATTTCAGAAAGGCTAGCCTTA
ATTCTGGTGGAAACTTGCATCTTGCCCTTAATAGGACTGTAACTTGATGCCTTCTTCTTA
AGTTTATAGTTCTGAATATATTTCTGGAAAGGCAAGTAGTTAGCTGTCTTCTCTTTACCA
CTTTCAATCAGTTTCCGGAAGCTCACTTTCTTAGGTGTGCTCTGCCTACTGAATGTTTCA
TTCCCCAACTTGGAAAAGAAATTTTTAAAGGGACTTGAAGTGGGTGTTTTATTTTCTTCA
ACCTTTTTACAATCAATCTCTTGATAAATATCCTCAACAGACCAACCTATTTGACGGCGA
ACAGCCTTGGGTTTCCTAGTTTTCTCTAATGATGGTACAAAATCAACACAGTCCACACCA
GGATCAACAAAACCAGCTTTGTAATGCACAACAGTCTCTTTAGAAGTGACCTTAAAATGT
TCAGCTTTAAGATGCTCTAAGTAAGCCAGTTTCTCAGTATATATGTCATGGCAAACAGGA
CAGACATAATGGTGCAATTTGACATTGGTGGTACACCTATTGAAATGTATCACATACTTG
TCATACTGATCAAACTTTTCATCACATAATACACAAGTGACATCCATGTCTTCAGGGATG
TCGGGCAGTGGTTGTGTGGCTCGCACAGGATGACTGTGTACAGACTGTGCAGCTCCAACT
GGCTGCTCAGAGGGACACACATCAGAAGCTACCAGAGTTTCATTACTGCTTGACCTTTGC
AGTTGATTGCGCTCAATAGTGCATGTCGTCCTGCAAGTGTGGGTGCCCAGTTTACTGTAA
GACTCATTACACCCTCCACATTTTATGGAGTCAACATCACTATCTGTCTCATCACTTATA
GTCAGGAAGCTGTTAGAATCCATATTATCCTTAAAAAAGTTCTCATTGTTGTCACCCTCA
GCAGATACATATTCTTCCATTGTACCATCATGCATGTGAAACTCTTTGTTGAATAAGTCA
TTATAGTCACTTGCAGATGGTTTGTTAATGCTAGTATCTGGGCACTGTCTAATCAAGCGA
TCAATTCGTTCACACTGTTGCTTAAATAAGTAGGCGGTACTTAAATTCTCAATGCATGAG
GTACATACACGGTCAGAGAACCCATCACCTTCGTAAATTTGAATATCTGTAAAAGACATA
ACCATGTCAGATAACTTAATCGAGTCATCTTGTTCGAATATAGAACAAAATTCACCAAGT
TTGAGGCACAATCTGCATTTATGAAAGCGGGATTCCATTTTCGTCAGTCTTTAGTACTAT
ATGCACATACGACATTAAAATTTAAGCAACACTATTACTTTACATCTTCACTTAAAATTA
AATTTACATTCAACGGTACTTTACAGATAACACGAAGGACAGAATGGCATGGCTGTGAGA
ATGGCACTCAACCCAACTCAACAAGCAAAAGCAAACAAAATCACGTTTATCACCAACGGT
CTTTTTCAAATTCGACTTTTATCAATGTGTCACTT
>T_ni_cDNA_10297
TTTTTTTTTATAACTCAAACAGTTTTATTTTTGTACTATTTTATCACATATGTTAACAGA
AATATATTTTTACTAAACAATTACACAAGCCCTCATTCCGTCCACTCAAAACTTCTATTT
CTCACTCCACTTTTGTCTTCGGGTGCGCTACTAATTGCTTTCGGTTTCTCCTGTCCTAAT
GCTTCAGCCTCTTTGACTGTATCAGGTAGGGCATCGTTCGCAGTATCAGGAACCATGAAC
GTAGCTAGACCAGCTATTAGCGACGTGATACCAAATATCAAAGCTGGAAGACCATTCCAG
TATGCCGCCAATAAAGGCATCTGCGGCGCGGCTATAGACCCGATCCTGCCTAAAGACGAG
CACAGCGCGTGCATGGAGTTCCTCGTGTACGTGGGGAACAGCTCCGACGTATACATGTAC
GTCATCATGAAGAACATGGACGCCATCAACTTGCCGATCATGAACATTGTTATTGATAAC
CATGCTAGATGTAACGGCAAAAAAGGTTGTCCCACACAAAACACGCCACCAATCAAGAAC
GTTATTATCAACGGAATCTTTCTCCTGTAGTTCATCAGAATATACATCACCATGAAGTAT
CCAGGAAGGTCTACCACGGATACTATAGCAAAATTCAAATATCTGTTCCCTTGAAGAGTT
ACCGATGCTATCGTCAAGCCGTAGTTGACGAAGGTTGAAGTTATCCACCAAATAACACAT
ACTATGAATCTTCTGAACAGAGTTATTGATGTAAAGGTACTCTTTAATACGCTTTTGAAG
CCTAAGTCGTTGTCTCCATCTGTATCACGAACCAAACCATCAAGCGTCTTCTCGTCAACT
TTAATCTTGTTTGTCTTCGCCATCTTTCTAATGATAGCCGCTGCTTCATTCTTCCTGCCC
TTCGTTAGCAGCCACCTGGGGCTTTCATCTAACAGGTACAAGTAGAGGAAGAACAGTAGA
GCTGGTGCATATAGCACTCTTAGGAAGTTCCTCCAGTCCTGGACCTGCCAGGCTATCAAA
GCTTGTATAACGCCTCCTATAGCATATCCTATACCACAGATCACGTAAAACGGTACGCGT
TTCTTTGTTGTTACAATTTCGACATTTAATATATAGACTGGTGAACAAGAATCTCCGAAG
GCAGACTCCAGGAACTCCAATACCATGTACCATGCGTAGTTAGGCGCAAAGCTTTTAGCG
ATGCCCAGTACACCTCCAGTCATGCCTGTTAGTACTATAGCCTTCTTTCTGCCTATCCTG
TCAGATAGGGGACCCACAAAAAGTAGGCCAAACATATAAGCAACGCTGCGAATGGTCCCC
ACTAGAGTCCTCTTCCAGTCTTGACACGCTAAATCAAATTCTGCCATAAAACTGTCTTCT
TTCTCATACACCCACTCAGTACACCTCGTACCGTTGATAGACCCGCACTTGTTGATAGCA
AACGTTTCATCTTTACACCTATATTCAACATGTTCGGCCGCAAAAATGTAATTAGCGCAA
AAGGCAGCATTCGATGCATAGGCCAAGCCGATGAGCAATATTAGTTTAGAATGGTACCGC
CCAAACATACCAAACTGTTTCAACACATCGTCCAAATGAGTCCTCGCCACTTTCTCCTCT
GACGTCATGATGAGCTTTTATTTAACAAATTTAATTATAAAAATAAAAAATAATTTTCTT
ATTAAATCTTTGTTTTGAAAAATTATTATTATTTTTTCAATTTCATAATGGCTTTCTATT
ATTAACTGATACACGACACTATTTTATTTCGATTTCAATTTAAATGAACATTTTATTCAA
CACAAAAACACTTCAAACGTAAAATACACAAATAAGGCGTCCTTTTCACAGCGACGCGAC
GCGACTAAGTCTCAATAATGAATGTAAATCTCAATTTGTAGGGCAAGGTACGGATCGGAG
AACGAACAAACGCATTGTTACACGATTGTCAATAACGACTACCATTCACAGCCCGACTGT
AATCGCACATCCGCTCATACGGGAGCGGAGGCGAC
>T_ni_cDNA_10298
TTTTTTTTTTAGATCGGTTTAATTTATTAAAGTAAAAATTACTTATCTAGTACACCTCAA
AACCAGATTCACCTCTTGTTTCCAAAAATAATAATAAACGGTGTAAGGGAGGCACTGCGA
CAATGATAACAATTGACAACACTTAGAAATAGGGCGAAAACAGTAACTAGTATAATATAG
TATATATTATATTATCTATATTTGTGATGGCATAATAAGGTGAAGACAGACGAGTGTAAT
TTGTTGAGTTATAAGTCATATAATCTCTGCTTCTCTCTGCTCTGCTCAGTTTCGTCTACC
TACTAATGTTTAGTAAACACGGCGACACAAAATGAGTTGTCAGCCGACAAGAATCTTAGT
AACTGAATGTAGCAGAACTAAAAGGACTCGCGACACAAAAAATTACGCTCGTCTACCTTC
ACAATTATCAACAACAATATTAAGAAGGCAATTAACGCGGTGAATGACCAGCATGATATA
TTATAACAAATATTCCATTAAAACAAATTACAATAATCTACTAACACACAATCATCAATT
TAACATTTCAAACATGTCGCAGTGCCAACATTAGAAAATCTCGTATAATTTGTGCGAAAA
GAAATAATACATGAAATCCTTCTTTCTATGTAAAAAAAAAATAGTCAATTAAAGATAAAA
CAGGTTATCGGTACAAAAATAACTTTGGACCCAATTCACTTCCACGCACGTTAAATATAT
AATTTTACAGTTAATTAATGTAATTATTATGTAAAAAAGTCTATGTATGTTTTCTGTACA
ACTCAGAAATGTTTACTATTTGCAAGTAAGCATTCAAAACCGCCACATTAGTAGCCTAAA
GTAAAATAAGCAGTTGTGGAAGAGAGACACACTGATACACCGTATAGAGCGCTGTTTCGC
TATCACAACTCACTCCTAAGAGGTGGCGACAGGGCCTCAGATGGATATTGCCGAAGAAAA
CTCCTTGGAGATACATGAACTGAAAACAGTCTCAATATTCTAACATTTCACCCATTTAGA
AACATACATAGACTTAGATAAGGCTAAGCTGTGACGGTCGTTGAACCTGGTGTTATCCGC
ATTAGTTATTATTACTTATTAAGTTCGCAGGCTAGAAAAATATTTCAAACTGAGTTTTCG
TTTTAACTTATGAAATATCCATATGCAGGCTTGGATACTAGCGAAATGGTCTATATCTTA
CTTACATTCTGAAATAAAGGATCGATAGGAATCATTTGCACTGGTACCCAGCCTTAGGGT
GGTTTCAAATTGGCGTTTCTTTGCGCACGTATATACATTTCGCGGTTCATAATCCTCAAC
CTGCGTCCACATATTACGAAGTTTCATATATTTCTGCTACTAGGTGACACTTTTGGCACA
ATAGACGCCTACAAGCTAGGAGAGAGAGATTATGCGCGCATTTAAAACGCCACTCTGAAC
CCGGCCTTAAGTCTATTGTGAGCTCCTCCTAATACAAATACTTCGTTGTCTGAGGTACGT
TCATTATAAAATATTAAGTACAAATTACAGCGTTAGAATTATTTGATGTATGAATTCAGC
TTAACAAATAATCAGTCGTTTTGCATGCATGTATGTGTGATAGAAAATTACATGGCGTAG
CTATCGAACAATTTTTTATGGTCTATCAAAAGCCTGATGAATAAGTAAAAAGCGAAAGTA
TGATAGAGACGCCATTGTAAATATTATAATATATTGACTTAAAGAGGTAATACATTTTAC
GGAAAAGCTCACAACAGAAAAGTTAACGAACTATAGCAAAAAATCGATTAGAAATGAGAA
GTAAGATTAGTCTCTCGATAGCTTTGAAAATAATAAAACCATAAATAATATCAGTAGACT
CCCATCCAGAACAAGCCTAACATTAAGTTTACATCATAGTTAAAATAACAATATAAATTT
CAGCGGGTCACTTCATTCTTACTACCATTTCGTTTACACGTCAATATATAAAAAAGACAA
GCCATTTCTGAACAATGACATAAAAAAAATTAAGAGTACCTACATATAGCTCTATGAAAA
ATACTTAAAATTTACACTTTTTACAAAATAAGGCAAACTCTCTATCCCATACATTAGTAA
TGAGTAATTGAATTACATGTTTAGTATCCAAAATGTACTTAGCTATAAAGGTGATGAATG
ACGAATAAAAAAACAATAGAAGTGGGTAGCTGACAATATGCGGCCGTAAAATACATACAT
GACGAAATGTAGGCGCCAATATTCAAAGGAGGTAGATAACTTTTACATAAATAGTTTAAG
CATTGCCGAGACAACGGTGATATGGTTGGATGCCCTGCATACATAAGCACGTGTTTTCCT
TCTAAATCAGTCGACTATCGTTTTTAGTTTAACCATGCAAATATACATTTTACTGACACA
AAAAAAAAACATCATTTAAAACATACCAGATCCTTTGCAACAAACAGATACAGATACTTT
GTCGCTTTAATTTAAATAAGAGTTATCCGGAAGTTCGCATAATTTTTAATACATCTATTT
TGGAAGAGTATCAGTATGTATACTCACAAGCATTTTAAATGGACGGCCAACTTGCTTCAA
CTTTCAAAGCGAATAGAGCCGCAATAGGCCCTTCATGTTAAAATTCATGCTAACCTCGGT
AAAAGACCTGATGTTGAGAACAAGAAGGATTGGCTACACTCTACGCGCGTGAGTTGGTCA
CCTCCTAAGGTACGTGAGCGGTGAGACGTGGTAGGATTGACAACACTCACAACGTCGTCT
ACTGTACTTTGTCTCCCTTCCACATCTTGCTGATCATATACCTCAGGAGATGACTAGAAT
ACGCGCAGACACTACAGTCCGTTGTCACGTTACCGCCACGTTATCTATCGTATCGTCAGG
CATCTACTTAAAATGTTTGTCCAGCATACATTTGTTGGTGCATATGTACAGTGTGGCCCC
GCAGCTACCCCGTGCGGGCTCAGTAGTTCCGGAAGCTCCTGTTGGGCTTGCTGAAGCCAC
CGCCGCCGCCACCACCACCGCCACCGCCACCACCACCACCACCACCGCCACCGCCACTGC
CGCCGCCGCCTGGTGACGAGTTCAGGAACAACTCGATGTAACGGTGATCCATATTGTTCT
TATCGCGTCGCATTGCTCTCATAGCATCCTCGTGGCACTCGAATTCAACGTCAGCTTCAC
CTGACGGCCTGCCACTGTTGTCGTATAATATGTTTATGTTCATGGGACGGATTGGCTTGA
AGAAGTATGCGATATCTTGTGGGTTGGCCTTGAAGGGCAGGCCGCGCATGTGCACGCAGT
GGCAGCCGCCGCCGCGGGAGCGGAACCCGCCGCCGCGGCTGCTGCTGTAGCCGCCGCCCC
TCCCGAAGGCGGCGCGGCCCCTGCCCGCGAACCTGCCGGCGAAGCGGTCGCTGCGGTCGT
AGGGCGTGGGCCGGTAGCCGCGCGCCGAGCGGAAGCCGCCCTCCACGCGCGCGCTGTACG
CGCGGACCTCGTCCGCTGAGCTCACGAACACCTCTATGTATCTGTGTCCTATTTTCTCCC
TGTCCCTGTTGAGAGCCTCTTGTGCGCTCTCCTTGTCAACGAAGTGTACGAAGGCCTCTC
CCGAGGCCCGCCCCGTGATGTCCGAGAGCAAGTGGACCCCGTCCGTGGCGACCGTCAGCC
CGTCAAAAAACTGAATAATTTCGTCCTTGGAGCAGCCGAAAGGCAGGCCCCGAAGTTTGA
CGATACCCATGTCGTCAGACACGTTGGGTATGCCGTCGAAACCGTTTTCTGTCTGACGCA
TCGCGTTCAGGGCCCAATCCATGTCTTGGCGATCGGTGGAGAAGATCTCAATGTATCTCT
TCCCCATGATATCTTTATCCTTCTTGAGAGCCTCTTCAACATCTTGAGGGCTCTCTACTT
CTACAAAGCACTCGCCAGAAGGTCTTCCCGGACGTACTTCTGTTAAATGTACACCTTCTT
TGCCGTTGACTACGTTGACGGGGCCGAGGAAATCGAGGACATCTTCCACGGTGGTTTTGA
AAGGCAAGCCGCGTAGCTTTATGATGTAGCTACTATCCCCAGAGCCTAACATCGTCTCAA
CCACAGCAGAGCCGGTGTAATTAAACCAATCGTTTGATAAATGAAAAACAATTAAAAATA
ATAAATCAATAAGTAAATTGCGATAATTCGCAAAACAAAATTGTATTTTTTTGCGGCAAG
CTATCACC
>T_ni_cDNA_10300
TTTTTTTTTTCACATACTTGTGTTTTATTTTCGGTAGTTGTTTTACAATGATTCCAAAGT
TCATTATAAAGCTGTTGCATTTTGAATCAGTCACTAGCCATGGAATTACCACGACATATT
TAATTTAGTATACCTTTTGCAATAAACAAGCGGCGACTGCCTGATTTAAAATACACAAGT
TTTATAATATGGATAATTCATGGCCAGTGTCAACAGTGTATGGTCAACCGCACATGAATC
GTAACAAGGATTAATAAATTGATATCTGTTCCTTTAAGATAAAGGCGTAGTGTGAAGAGT
TACAACTAATGCGCGGACCGTAAATTATAGGCTTTCAATAATAACATGTCGGACATAACG
TATGTAGCATTTACTGGAAAGAAATAGAAAAGACGTATCTTCCTTCAACATTTTTACAAT
TCTTTAGTGTGGAAGTAATATTCCCAAGCATGGCAATAGACAAACACGCCAAAATTAATT
ACTTAGTATATTAGTATAGAACTCATGGAAAAAACAATACAACCCAACTGAAGTCACGCA
AACATTATCAAAGTGCATTTTTTCCACTCGCCCTATGCTATCCTAGTTGCTGTACAAAAT
GTAATATTAACGTCCACCCTAAAAGAAGAGGCCTCTCATACGACGACCCATGCCCTGTCT
GTCGTAGAGAACATTAAATCTATTGACTAGCTGGTTGATAGCATTGCAGCCTTTTGTGAT
TGTGCCCAGGTACGTCATCAGAGCTACGTCATTGCATTGATTATAAAAGTGTGTGCGGAA
CTGTTGCGACGTGAGCAGCGGCAGTCGGTTGGAAAGAGCGCGAGCTTCGCGTAACAGTGC
AGGCCGCGGCGGCAGCGAGCCGTCGCGGATCGCGCGGACCGTGGCCAGCACCGCGCGCAC
GCGGGACACCAACATCTTGATAGCAGAGCGTTGAGCCGTTAAGTGCTCAGCGACTAAACT
GTTGAGAGCAGCTTCACCAGAGGACACCCTGGCAACATGGTCCACACCAATCCTTTCAGC
TTCTTCCGCTGCCAGTGTGTATGTAAGAGGTGCCAGTAACATGGTTGCTCTACCGTTCAC
TACATCTATTACTGACTCATACAGTACTACTGGAAGTTGTTCACCATTCCGTCCAGCTGG
ATTGAGCATCAACATGACGGGGCACTCATTGATGTCACAGATTTGTCTGTGGACAGCAAT
GTCTTTCTCTGTGGGAGTGTCACCAGTTGTGTACCAGCCCAGGAAGTCCATGTCCGAAAA
CACTTGTTTAAATTGTTCTTCCTTCAAGTTGTAGTAATCTCTGTCGATAATAATATCCCC
ATCAATCACACTAAACACTAATTCGAATGAGTTCATAACTTCTATGTTGCGACCTTTTTG
CTTGCCAATAACTGCTCCAATTACTGTTTGCGGAGATCCTTCTTGTGCTCGTAATCTCGT
CCAATGCTCAGAAACATTCATAATGACAAGTGGATGTAAAGACACTGTGACTGAGCCGGA
GGTGGCCGTCGTAACTACCACGCTTTTGTTGCCTCCAGGGGTCGGAGGCGCAGGGGATGT
AGGGTTAGGCGGATCTACTGCCGGCCCTGATGAAGCACTCTCCACCTCAACCTCCATTTC
AAAGTCAATTCTGTCGGCGCTCGACATACTGAATCTCGATCACTTATTGACAAGTCAATT
TGTGCAACAAAAGCTGCACATGCAATAGTTTAAACACCTCACCAACAAATAAATAAATAG
AAGTCGATGAACAACAGCCTGACTCT
>T_ni_cDNA_10307
TTTTTTTTTAACATTATTAAAAAAAGTATAATCGAACACCATCTAAAAATAACGAGTGTA
TAATAACATAATATTTAGTTAACTCTGACCCCCACAACCGAAGTGATATGACTTTTCATG
TGGTAGCTCGGCTCTGCTTCTCTTTATGCAGTTTGACCCAGTCCAGGGGCTCCCGAAGAA
CTTTGAGTAACTTCTCCTCCGGGGAATCCTCTTTCGGAACATGCATGTACTCCCATTTAG
CGTTAAGCGGCAGCGACATAAGGATAGACTCGTAGCGCGCCTCGGGCGTGTGCAGCCCGA
ACTTGGTGCCGCGGTCGTACATGAGGTTGAACTCCACGTAGCGCCCGCGCCGCAGCAGCT
GCCACTGCCTCTCGCGGTAGCCGTACCCGTCTTCCTTATGCTTTTTAACAATAGGCAGAT
AACTAGGTATGACGGCCTCCGCACAAGATGTGACGAACTTGAAGGCGGACTGCTGGTCAG
GCGTGTCCAGGTCATCAAAGAAGATGCCACCGAGGCCGCGCCGCTCGCCCCGGTGCGGGA
TAGAGAAATAATCGTCACACCATTTCTTATATTTTTCATAATAGGATTTGTCATGTTCAT
CGCAGGCCTCCTTCAGCGTGAGGTGGAAATGTTCGGCGTCTTCTTCGTTTAGGTAATACG
GGGTCAGGTCGGTGCCGCCGCCGAACCACCACTGGACACCGTCTTTATCTTTGACTTCGA
AGTATCTGTAGTTGAAGTGTATGGTGGGCACCATGGGGTTGCGCGGGTGGATGACGGCGC
TCACGCCGGCCGCGAAGAAAGGCAGGTCGGAGTTCTGCAGGTTCTTACCTCTGCTCCTCA
TTTGCTGCACAGCAGCTTGTGGCAGTGTTCCAGAGACGACGGATATGTTGACACCAGCCT
TCTCGAAGACGCGGCCGTCCTGCAGCACGCACGTGATGCCGCCACCACCGTCCTTACGAA
GCCAGCGATCGACTTTGAATTTGGCTTCCGGTTGCATCATGAAAATATCTTTCTCATAAT
CATATTGGTCCGCTGTTTTATCATCTTCCCAAGCCTCATCCTCCTCTTTTTCCAAGGCCC
TACAGAACTCCGCCTGTATTCTCATGATGAGCAGTTCCATCTGAGTCTTCATATCTTTTT
GGTTTTTCTCCAACTGCTTTACGGGTGTGATGGGTTCAGCCATGTAGCTCTTTAATTGCA
TTATTTCCTTCATTTCTGCTTTGTTCTTTTTCAGCTGATGGTAAGCTACAAAGCCAGTGC
CCACTATTGCAGCACAGTACAATCTGTACGGTCGGTCTCTGATCTTTTTGTAGCCCCCCA
CATAACTCAGTGTCCTTAAACTTTTGGTAATAGAGTTGAACGTCATTTTGTATATATTCA
CTTAAAAAACACCGGTATTCTAAAGTTTTATTGTGGAAATCTAATTAATTTCACAAGCGG
TACGGCCAACTGCAAAGCCGGTTTGACACTTGACAGAAGTGAAATGTCACGCGTTGTTTT
GGCTTAAGCGCCTCCTTGCGGTGGCATGCGAAACTATTTGGTTATCAGCTGTGAAATTTT
TCTTCCGCAAGACGCGCCTACATGCGCAATATGTGTTCATCTCTCTCCTGAGCGTGGCCG
AGCGCATCGATCGGTCGTGTCGCGCTTTTTCCGGCCAGTCCGCGGCGGCCTCGCTGACAG
CGTGTCGCCAGTGCGCGTGTGTACACCGCTGTCCCGGCTATCGATCCGTCAGCGGAGCCG
CATTGCCGTACATTCCGGAGGCGGTGCCTCGCCTAGTTTTCGTCGATCGTCGGCGTCGGC
GGGCGCGTGTCGGCGTCGGCGGCGGCCCCGGGCGGCCCTGCGCAGTAGCGACCAAGTGTA
GCGCGGGAGCGACCGACCTTCCTTCCGCCAAAACCGGCTCGCTGTCCGCGGCGGACGGCT
GTGATGTAGCCGCGGCCGGCGCGAGCGGCCTTCGGACAAAGGATCCGCTACTCGGTGATT
CGCGATGAAGAAGTTCACGTTCAAGGGGGTGCTGGACGGGTTCCGCAGCTCGGTGCAGGC
GGCACCGCGGGGGACCGAGCAGGAGATTCAAGAGACTCTGCGTCCCGACCACTTCCAAAT
CAAAAAGGCATTTCGACACGGGTTCCCAGTCTCGCCGACGGCGCTGGCATGGGACCCCAT
ACAGAAACTGCTCGCCATCGGCGACAAAGGCGGCAACCGTCAGAATCCTGGGCGGGCCGG
GCGTGGACGCGCACGTGCGGCACGAGTGCGGCGAGGCGGTGCTGCACGCGCGCTTCCTCG
TCAACGAGGGCGCGCTCGTCACCGCCACCG
>T_ni_cDNA_1031
TTTTTTTTTTTATAAATTATGGTTAAATGCTTTTATTTACAATGTCAATCAGCACTGTGA
TATGACTGCAGATTCAGATTTGATTTCCAAGTTCTCCGTTTGGGGCTCAGGTTTGGTCTC
CGCAAAGGCACTTAGGTCCCGCATCATAGAGTATGCGTCTTCACCATCAGCATAGTACTT
CGGTTCAATTTCCAGTATCTTAAATCCAAGACTGTTGGTGTATAAGTTCAGTGCTGCTCT
GTTACTTTTTCTTACATGTAGAGATACATACTTAGCCTGAAAACATTCAACCATAGCTAG
TGAGGCTTGGTTCATGAGTTTCTGTGCAAGACCGAGGCGACGGTGAGATCGCTTTACAGC
CAGAGAAGTGATGTGTCCATGGCGGTTGTCCTCGCCATCTTCTTCCATTTTAGCTAGTAC
ATAACCCACAATATGTCCCTTTTCATCTTCAGCCACATAACTGAGCTGAGGCCAAGATAG
TCCATGATAGAAGTAGTATTTCATCTGGTAGTTTTCTGGCAAGCACAGCAGATTGCAGTG
CTGCATGTTCATTAGATCACTAGGCCGAGCACACCGGATATTCATTTTGTGTTTTTTCGA
GTTACTCCCTACGAATTTTCCTTGTCTTGTTAGGCTGCCTGACTTCAGATGCCGGAGGGC
TATCTGACATACCACCCAGCAGCTCACGCACAAATCGGAACTTCGACAAACAACACTTCC
ACACAATATACCAACCAGAACAACCACTATCTCTACGTAAATTATCAGTCGTAAGGAGCG
TGTCAGATTTTTAATGTGAGCTATGTTATTGCTTTAGATTTTTACAGCGCCATTTTGGTT
CAAGATGCGTATTAAATTATATCAATGCATAAAATCTTAATTGCTACCACGTTTGACGGT
CCTAAACAATGTACTATTACAACATATAGGTGAAAAATATTAAAA
>T_ni_cDNA_10311
GTTGATAATTCTTTTTATTATGTATAGTATTATCAGGATGACTGCTAGGAGGTCCAGGAA
CAGGCGTTGGTAGAGGGGGACGTTCAGGGCTGGTGAGCGAAGGTGTAGGGCACCACGGGT
CCGCACCACGTGTTCCACCCAATGTACCATCTCTTTGCCTGGCGGGACTAGTCGGTCGTG
GTAGATAGTGGATAGCTCAGTGATTCTCTTTTTGTAGGTATTATCAGTCAGCATGGATTT
GATAGCTGGTCTTAAGGTCTCAGGTAAGTCGTAACTAAGTGGCACTCTGATGGCATATCC
ATTTT
>T_ni_cDNA_10312
TAGCTGGTCTTAAGGTCTCAGGTAAGTCGTAACTAAGTGGCACTCTGATGGCATATCCAT
TTTTCACCGCTTTTTCTGCATTCGTAAAACTGATCGAAGTATACTGGGATTGTTATGACT
GGTACACCAAAGTGGATAGCTTCAATTGATGATAGCAGACCACCGTGTGTTATGAAGAAC
TTGAGGTTTGGATGAGCTAAAATGCTAGCTTGAGGTGCCCATTGTAAAATGTGTAAGTTG
CTCGGTAGATCAGTCAAATCTTCCTCGAATTTCCATAAAACTGTCTCTTTGAGTTCCCCA
AATGTCTTCACAAGGCCCCTGACTAAACTCTGTGGTAAGTGTTTGCTTTTGAAGAATGAT
CCCATACTGAAGTAAATGACGCCATGCTTAGCGTTGTCCATTAGGTCTTGCAATTTCTTC
GGCAATGGTGTCACAGGATCGGGTATATGTATTCCACCGACGTACTTGAAGTTCTGTGGA
GTGCTTGGCCTATGTTTCACAGCATTGTGTTCGTTCCCAAAGACAAGGGATGCGTTGTAA
ATGACATTTTCGTAGTTTGGAAGAGTTCTGCCAC
>T_ni_cDNA_10313
TAGCTGGTCTTAAGGTCTCAGGTAAGTCGTAACTAAGTGGCACTCTGATGGCATATCCAT
TTTCTACCGCTTTCCGTACATTCGTGAACTGGTCAAAGTATACTGGGATGGCTATTACTG
GTACACCGAAGTGAATAGCTTCAATGGATGATAGCAGACCACCATGGGTTATGAAGAACT
TGAGGTTTTTATGAGCTAAAATACTCGATTGGGGTGCCCATTGTAAAATGTGTAAGTTGC
TCGGTAGATCAGGCAAATCTTCCTCGAATTTCCATAAAACTGTCTCTTTGAGTTCCCCAA
ATGTCTTCACAAGGCCCCTTACTAAACTCTTTGGTAGGTGTTTGCTTTTGAAGAATGATC
CCATACTGAAGTAAATGACGCCGTGCTTAGCGTTGTCCATTAGGTCTTGCAGTTTCTTTG
GCAATGGCGTCACAGGGTCAGGTATATGCATACCACCAATGTACTTGAAGTTCTGTGGAG
TGCTTGGCCTAAGTTTCACAGCATTGTGTTCATTTCCAAAAATAATAGAAGCATTATAAA
TGACATCCTCGTAGTTTGGAAGGGTTCTGCCACGTTGAGCAACTAGTGGGGTGAAGATTT
CTTCGTACATTTTCTTTTCGTCTGGTAGAGTAATGAATGTTTTTAGTGCCATGTACTTGA
TTCTGGCCCAAAGCTGTTCCACTCTTTCTAAGAATGAGAAAGGTACTACATTTGTGGTTA
AATAATCAGGATCATAGGCAGGATTCCTTCCTTCGTCAATCAGCCTTAAAACATTCCAGT
GGGCGCCCATAGAATAGAACCATACCAATGGACAATCGTATACGACCGATAACCCAGCAC
ATACTTCAGACTCAAAAAGGTCTGAGAAAACGAGATCGAAGCGTTGACTAGTATCTTGTA
AGAATTTCGTGAAGTTTTTGTTCGTGAACGTTTGTCTGGTATTTTCTTTCGCAAACTCTT
GAATATGAAGTACGTCGTTGTCTTGAACGTTGTTTTCCAACATATGAGATATGGATAGAC
TGTCGTCCTTCGCTAACATTTCTTCATTACCGCTTATATCGACTTGTTTTAAAGTCGGTG
GCATATTTTTCAATGGATACACAGTAACGTATGTCACCTCATGCCCGGCGTCCAATAAAT
GCCTTACTACTCCATTTCCCAGCATGCTTACACTTCTTACCGGCAAAGGATAATATACAA
GCACCTTCAACGACTCCACTCCACAAAGGAGTGTTAAACCAAAAAGTATTAATAACTTCA
TTTTGTTTCTCGTTACTGCATGGAGATGCAATACGCGTCTGTCCCCGAC
>T_ni_cDNA_10315
ACGCGTCTAGTGTTAAATAGTCAGGGTCATAAGCAGGATTCTTTCCTTCATCAATCAGCC
TTAAAACATGCCAATGGGCGCCCATAGAATAGTACCATACATATGGACAGTCGTAGACAA
CCGATAACCCTGCAGACACTTCAGACTCCATCAAGTCAGCTAAGACGAGGTCGAAGCGTT
GACTCGTATCTTGTAAGTAATTTTGTAAAGTTTTCGTTTGTAAACGTCTGTCTGGAGTTT
TCTTTGAAAAAGGTTTGAATATACAGGACGTCGGTGTCTTGAACATTATTTTCCAACATA
AAAGATAACATAAGGCTTTCGTCCTTCGCTACTAATTCTTTATTGCTGCTAATATCGACT
TGTTTTAAGGAGGGTCGCACGTCTTTCATCGGATACACAGTAACGAATGTCACCTCATGT
CCGGCGTCCAATAAATGTCTGACTATTCCTTGTCCTAGCATGCCAACACTCCGAACCGGC
AAAGGGAAATATACTAAAATTTTCAACGACTCCACTCCACAAAGGAGTGTTAAACCAAAA
AGTATTAATAACTTCATTTTGTTATTATTTTGTCACTGCTTGGTACGCGTCTGTCTAACG
CTGTGTTACAAGGGCGACAGAGGCGCATATGTTAGTCT
>T_ni_cDNA_1032
CGACAATTTATCGTGTATTTACATTTAAATATATTAAAACACATATTTTAATATAATTTT
TCCCTTGGCAACACTCACTTCAAAACCTCAAGTGTTACCAACAAGAATAATTTAGCTCCA
TTTTTATGGCAACACTGTGAGTATTGTTGAGTGTTGCCAGTTCTAATATTAAATTACACA
TGACGTCAAGCAAACTCGAGTCGTTAACGCTAGTTCTTTATCACTATTTGTTTAGCCACC
GATTCTCACACAATATATTAACATTCTCCATTCATATTGGAAGAATAATTTGGCAGAAGG
AGTTCTGTCATGCTAGCGAATAAATAAAATCAGTCGTTGGATCTAAATGGAGTCACTTTA
GCCTTTATGTACTTAATGTTAAGGCTCATTTAGGCATGGCGCGAAATATCGTCAAAGTCG
CGGTAGATTGTTGCTGCAAGGTAGATTTGACTGCATTTGAATAGAAACCCTTGAAATTAT
GTAAATGACATTACTTTGATTTTGATTTTTCATGATGATTCCTATCGAACAAAGACATGG
CATAGAGCTTATATCTCCATATATTGGAGTTCCTTCTGCCGATTCTTATTCACAAGAATA
ACATTTCGGAACACGTTTCAGAAAGACCAGAAAAAGGTCTACTTTTAATATATATTTTTT
TACATTCTAGTGTTTTCTATTGACGTTTACCATTGCAGCAGTTACTTGGCTAGGGAGCAG
TACATTTGAGGGATTCGTCATCATTAATGATAAGAAAAATACAACTTGTGTACAGGCAAC
AAGCAGGGCATGTCCCTAATGTATTGCAACATGATGATATTTACCGCTTCATCTAAATGA
GCCTTTACTGTCAAAAGGAACGATTAAATAGTAATGAAAGGTGACCTTGAGATGATGTAA
CATTTGGAGTGACGTCACTGGTTTGTAGTGTTAACATCGATTAAGAGGTCGTCAAATATT
GACTGTTAATGACTTAGTCGATTAGGGGAAAGGTAACAATTACTTTTTACATTTTCAGGT
ATTTACATAGGCACTTTATGCGTACACGAGGGAAGGTATTATGTAAAATGCCCGACGATT
TTATTTATTCAACGGCTTCACTTTATTCAACAAAATGTTGGCTACATCGTGTCATGGCGT
CTTTGAGAATAAAATCGTCGGGTATTGGAGATTTGCCTTTCCTCGTGTATAGACGGCTTT
CGGTATAATAGAAAAATATATCTACTAGCTCAATACATTCACATATTTCTGCAGCACTGA
CAATACCATCCACCTTGGCCAAGTGACTTTACAATAATTTCTTAAAGCAGGAATTTACTC
ATCGTGGAAGCGAGATGGCGCTATACACTAAACATTTGCGTCTCGCTTCAACCTTTTACA
TCACTTCCCACTTTAAGTGCTAATAGTAAAAGCAATGAACCGTAAACACATAATATACAT
TGAAAGTCACGCTAAGAATGTCATGTCATGAAAGAATGAATGATAAGATAAAATAAACTC
AATAACATTACCGAAGCTAGATGAAGGTCAATCTAATCATTATTATTTAATCACTTCACA
AAACAATCACGATGGTCACACTCAACTAGGTATAAAAATTACGTTCACATAGAAAACCAC
ACGGTGGTCCCATCTACACGTTAATCTATGAAACTCTATGACTCAGTGGAAACTTTTTGG
AAAAAGACAGTCTATACTGAAAAATCGTTTATGGTTTTGATTTCGATATACGAATTTGAC
GCTTAATTACACCACTCACAGAATTATACAAATTATTATTAAGAAAAAATAATTAAACCG
ACTGAGTCAACAAAAATATCAGGTAAATCTGATAACATATTTTCCTATTTAATTTTATTT
ACGTTCATAAAGTATAATCTGTAACGGAACACTAATGGTCGAAGACTGAAACGTCACTCA
GTTATCATGCTATCTATCTCACTTTAGGGTATAAAGCTGCGATAGATATACATCTTGGAT
TCAGTTGCGTTTCAGTAATCGTAAACATACAACTTAACAGACACTACCTACCAAATATAA
AAAGAAAACGAACTGAAAAAAAAAAACAAAAGACGCGTTAAAATCACAACATACCTTATC
CCGTTCACATAAGCGCCAAATTCCTATAACAACCAAAACCTGCTTGGTTACATGAAGAAC
TCCCGGTTTTCCTGTGGTGGTCACGTATGCCTCATTTGCGTGGTCGAGTTGCCAGTCGGA
CTCTGGCAGTTGGGGACGTCTATAACTGTGATCTCTATGACTCGGACGCCCCCTTAATAT
TGGATCTGTTATGTGTATACCGCGAGGGTTGTATACTCTTTCATTTTGCGTCGCTATGAA
TTTTGATACTTTTCTTAAGTGCTTTTCATAGTGTGTCTCAGTACATATGTATATGAAGTA
GGCGGTCAGGCAGGCAAGACATCCCTCACAGTAGGTGCTACAGTCAGCTGTTTCAGCCAT
CTCAAAGTGCTCGTTCAACCGCTCCATTGTATATTCAAATGTTTGTCTGTCTATCCGATC
TTCGAGTTCTGGTGGAAAACGAGTCTGGAACTTCACAGCAGTGCCTTCGGAATAGTCCCT
CTGTATAAATATCTTGATTCCTTGCTGTGTAGGGGTCTGTTGGCTCCCAGGCGTATTGGG
ACCCGAAGGTATACGATTATTTGCCATCATTTGGAACTCACAAATTAACGTCCATTAACA
CAGAAGTAACACTAAAAGAATGCTTTATGTTATGAATGTATCATAGTCTAAGCATCGTCG
TTACGAATCTATTAGAAATACCAGGAAATATCTGTTTTCTCGAGTTCAATTTCGACAAAA
GTACAATGACGTGCGTCAG
>T_ni_cDNA_10323
GTAACCGGCTTGTGGTCCTATACCGTTGCGCTCGTCCATCACCCTCTGGGGCTGGTTGTT
GACCACCTTGCCGTCATCGTTGCCCTTCCACGTACCGTCGTCCTCCTTGAACGATGCTCC
CTTGTTGCAGGGCAGGACACAGATGCCGCAGCACTTCTCCATGCCCGACAGATTCTTCTC
GGCCTCGCGCATGTCCGCGTTGATCTGGTCCATGCCCTCCTCGATTCTGTCCAATTGCTC
GCCCTGTTCATCCAGCATGACCAGGGTTTTCATGCCCACCTCGTGACTCT
>T_ni_cDNA_10324
TGTCCAATTGCTCGCCCTGTTCATCCAGCATGACCAGGGTTTTCATGCCCACCTCGTGAC
TCTCTTCGCATAGCATCATCATGCGCCGCGTCGACTCCAGAGACTCGTCGGTGACTTGAC
CGGCGCGCATCTGGAGCTGTTCCAGCTCGCTGCGGGGAGCGCCATTTTCGGCGGGTGGCG
CTGCTGAAGGCATCCTGTAAGTTTATTGTTTACTAGCACCCAAATTATACGATACGCCTT
CCAATACACTTAGCACACGCTTGAATACACTAGGCACCAAAATACAGCACAAAGACGAAA
TGAATAGGTTTTCGCACTGACAGCTCGTTCGCTGCTGCTGGTCGATCGACTCGGTTAGGT
TAGCCACGAAATGCGCAATGCTTTGACTATGCGCATTGACCCCCCACAGTAAAAAAGTCA
TGCGCGTTTAGGAATGAGAACATTAAATGTCAATAAGGAAACCTTT
>T_ni_cDNA_10328
TTTTTTTTTTATATTTTTATCGGTGGATGTTTATTTGAATATATCATTACATTCAGAATC
TAGTTTACATTTTTTGGCATGTTAGAAACATTTGTTTTATAACAAAATTACAGTACTTCC
TAAAGGCCATCCGTCTTGATATACCTATTATATTTCAACATTAGTACTTACTTTCAAAAT
AAACACATTACTGATCTAAAATATGGACTTGAGCAAGGACTTTGGGAAGCCATATGAAGC
ATATTATGGCGGCCAATGTCTTAACATTTAATTTAAGAGTTGTTGATAATATATTGTCAT
TGTTCGGCACAAACAAAACATACCATTTATGCTAACTATAATTATTTTAGAACTAAGTAA
GGGTTTTTTTAACTAAGAGTTCTACTAGAGATTACGAGCTGTAGGCCACACACAACACAC
TTTATTCCTAAGTGTTGTACAAGACTAACTTGCTTATACAATTGAATAATAATGAAAGGC
ACAAAGATATTACAAATCATTAAAATCTATTACATTTGACATAATTTACAACTAGTGACA
TCTCTTGCTGCAGTGTTTCAGAGTAAAATGTGTTTGGAACCAAATATTTGTTCTTGAAAG
TAAAGTTTTAAGTACTTTTTCACTTTTAACTTAGAACTCGCTAATTTGTAAGTTTTACAA
AGGCAAAGATCAATGAATAAAATGAATGTAACATGTTCATTTTATCAGTGATTTTATTAT
AACTGTAAAAACCTTATACATAATGTACTTCCATGTGTTAAATATTAGTTTTATCACTCT
GAGGGCCTCCCCTATTCAAGATCAGGTAAATTTTCATCATCCGAATCTGTTTCTAAGTCA
TCGAAGGACGGTTTCTCAGCCTTGTCGCCTCCACCGCCGCCCATTGTTCTCAGCATTTCT
TCTATGTCATAAGAGTTGCCTCCACCGTTTTCCTCTTCGTCGTCTTCGTCTTTCCACTTA
TTAAAATCTACCTTGAGGTAATGTGGTTTCTTCTTATCTTTTGTTAATGATGGCCAGTAA
GGTGCGTCTTTCTTCTCCTTCAGAAGAATCATTTCTATGCATCTACCTTTATTTACGTAG
GCGCTGGTTTCTGGGATTACTGCTTCATACAATTGTATAGTCACCTCATTAACTCTATTA
TCTGATGCATTAACGCCTTTAAAATAAACCCGGTCCTTTTCTATTTTAATTGTAGGATCT
TTCGACTCGATGCTGAACGTGAGAAAAACGTCTTCTTTGCGCTGGGCCCATAAAACGGGA
GGAGGCACTGGTGTTTCGTTAGACATGTTTAAAATTATTACAGTTTAATCCTTCTAAGAA
CTTCTAGACTAGATTTACTATTCGACTCACGAAAATTGATAGTCTTTCTATGCCGCCGCC
TCGCCGCACCGATTCATTTATGGAAAACGGGTGCACAGATAAAAAAGAAGCTTCCGCTAT
GACAACATCTGCTGTAATCTTTTTCGGTAATCGAATAACTCGACTAAAAATTCGACTTAT
ATTTACATCGAAGAGTATA
>T_ni_cDNA_10346
GACGCCGACCACGCCTCTAGTCTTCATACCCGGCAACACATAACGTGTGGGATACGCGGT
ACCGAAATAATTCAGATCGACCATTTGTTTAATGTCTTCAATTTTCATTTTCTCAAATTG
GCCGCATATACACATACCGGCGCAATTGACCAACATAAAAATAGGTCCTATCTTTTCTTC
TATTGACGAAAAAACATTTTTCAATTTCCTTGTAATGTGACGTAACGTCTAAGGCCGCAT
ATTCCACTTTTTGATTACTTTTATCAGCGCAATGAGAAGTTATTTCGGCTACTGCCTCAG
TTAGTTTCACCACATCCCGCCCTATAACAGTTACATTAGCACCAAGTTTAGCCGCTTCTA
CTGCAGCGGCTTTTCCTATACCACTTGATCCACCCGTTATTACGACATGTTTACCCTTTA
AGTCTTTGTAATTAATCTTTTTATCTAAAGAAAAGTGGATCACCAGTCCCAAAGCGACTA
ACACAATTAATAATAGAAATATGTATAAAAACATGGTATTAATATACTTAGAATCAATTA
TTAAAGTAAATGCAACACTAATGATAGATTAACATTTAAAATGGAACAGTAGATAATTTT
AATAGCGATAAAATTTAATTAATAATGTTTTCTGATTTTCTCGTAACC
>T_ni_cDNA_10367
TTTTTTTTTTTTCAATTTAAATAAAGATATATTTTATCACAAAAAATAAACAATCATCCT
TAAAACCTATCCAATATATCATCACACAGTGCGTTTGCAAGATATTAATTACTTTTTACT
CATAAGCTAAACTAGGTTTAGTATATTTACATTGTTCTTTCGACATGCCAGATTTAATAG
CGATAGGTAAAAAGTATTTGTGATATACATATATATTATGCAGAAAATATAGACATTTGA
GAAAAGTTAAATGCTGAAAACAGTACAATAAACTGTAAAAACTATCTACATTCTAGGTGA
CATTAGAAAATGCTCTTTGAATGACCGAAATGAATAAATTTATTTGTCTCATCACCAGTA
CTTCTCAAGAGACTTGACCAAGTCCAACGGGTCAACATTGGGGCCGTGACGCTCAACGGG
CACTCCGTCCTTGTCAACGATGAATTTAGTGAAGTTCCATTTGACAAAGCTGCCCAGAGT
GCCTCCTTGCTTGTACTTCAAGAACTTCCATAATGGGCTAGCATTGTCGCCATTAACATC
AATCTTTTCAAATAGGTCAAACTTCACTTTCCTTTCTGATGCAAAGCAGACAATGTCTTC
AGGGTTGCCTGGCTCCTGGCCGGCGAACTGATTGCAAGGGAACGCGAGAATACGCAGACC
TTTTTCCTCAGCATATTTCTCAAAAAGTTCGTTTAATTGCTTGTAGTTGTTTGCGGTGAG
ACCGCACTGTGAAGCCACATTCACAATTATACAAACATGCCCTTTATACACATCCAATTT
CACTTCTTCGCCTTTGATGTTCTTTACCACGAA
>T_ni_cDNA_10372
TTTTTTTTGGAGTTATAAAAAATATTTATTTTCTTATATCAACAAAAAACATATACAAAA
GTGATTTATTCGTACATAATACAGAGACCACGCGAATCCTCCATTAGACAATTATATTAT
TAACTTACATCACTAAAAAACTTTAACAAAAATAATGAAATATATTTTCAAAATTAACAA
TATACTGCTGCAAAACAAAACAAAATCCAACAATTATTATAAAGAATCATAATAGACATT
GAGACAAATTAATTTTACTTTTATATGTTAGAAGGCAGTTGCCATATTATTCTATCGTTT
AAGGAAATGCTTACTTAAACATAATTATACCAAAAGCCCAAATTAGTATCATATTCACAA
TTACAATAGTTTTGTAGCTACCTTGGGCCGTATATCCGTATATTCGTCCGTCTTGTATAT
CCATCTCATTTTAGATTAAAGTTCTAAAATTAGCCACCAGTAGTTTATTTCTGGAATAAC
TGTGTTAAATGTTTGTTAAAAGTCAAATAAAAATTTGTTATTGTTGAATTAAGTACCTTA
ATGGAGAATTAACGTCTTGATAACTCAGCATAATATATAAATACACGTGATATCAATAAG
AAATGCGACCAACGACGGCACAGATGTTTACTGCTTTTTACTTGAGTTCCAGTCCCTCAT
CAGCTTATCTGCCAAAGCCAGGTTTTCGTCTTTCTTGATAAAGCAGAACCTAGCATAATT
CTCTCCTAGATTCTTGTTCTGTTCTGAGTAGAAGGCGCTCGGCGGTATGGCCAGCACTCC
AGCCTCCTTCGCAAACTTCTTTGTGAATCTGTAGTCATTGTACCGGTCTGATTCCTTGGA
CAAGTCGATTTTGTCGCCCAGCTTAGTCCAGTCAGCGATGATGAAGTATCCAGCTTCAGG
GACGTAAGGGTTGAAGCCGTTCTCTTTCAGGGACTTGACGACAAAGTCTCGCTTTGGTAA
CAGTTCCCGGGCAAGAGATCTGAGGTAGCAGTCCGGTGAGTCGCGACGAGACAACTCGAA
CTCTAATGAACGGGCGATGGCTTCCTGCACGGGAGTACAGCAGGTGTAGACACAGTTCTG
ATGGACGACCTGCAAGTTCCTCATGAGGGCAGCTGGTCCGTACGCCCAGCCCGTCTTCCA
GCCGGTGACTGAGAACGTCTTGCCGGCTGAGCCGATGGTTATCGTGCGATCCCACATACC
GGGGAGGGTCGCGATCCTAATATGCTTCTTGGGTTCAAAGACCATCCACTCATAAACCTC
ATCAGCTACGCAGAGTACGTTGTACTTCTTGCAGAGGTCTGCCACCATCTGAAGCTCTTC
CATTGTGAAAACCTTGCCGGTGGGGTTGTGGGGGGTGTTCAGGATTATCATCTTTGTGCG
ATCGCTGAAGAGGGACTCCAACTCGGCTTTGTCGAGTACCCATTGTGCTGACGTTTGAGT
TTCGCTGTCTGTTACTTTTGGTTTGAGTGGTATAAACCGGGCAACACCGCCGGCGCATTT
GATCATGAACTCGTAGCAGTCGAAGAACGGCTCGATGACGACCACCTCGTCACCTTCATC
TACGTGACCTAAAATAGCTGAGTAAAGGGCCTCGTAAGCACCAGCTGTGACCAAAATCTC
ATTCTGAGGGTCAATCTGTCTGTTTACTAACGGAGAGTATAGTTTCGATAAGTTCGCAAC
CAGTGTAGGGTGACCAAATCCTCTAGTATATTGATTTAAAAGTGGGTTGTCACTTGTGGT
GATCTGAGCCAGGTTCTTTGTGACATGGTCAGGTGAATGGTAGTCGGGGAAGCCCTGCCC
AAGGTTCACTTTCGGCTTGTATTCAGCAGCTAATTGAATGTACTCCACCCAGACGCTCTT
TTCGCCGGCGCCGTAGCGGGCAGGTAACTTGAATTTATCGGCCATCACGCTAGCTGTACT
AATGTTCTTAACCACACTGTTGAATTTCTTGAGATCCACAGCTCCACTGCGCCCTATCAC
ACTGCCACTAACTGCTGTGAACAACGTTTGCCCCCCTCTAAACATAGTTACGGTTATAAT
AAATAAATGATAAACGTAGATAATCGAGAAACTAAAGTTAACCTATAATGACATGACATT
AAAAACAAATTGTCAAGTCAAACTGATAAGAAATTAAGATTGTTACTCACTGTATTTTAA
TTTCTAGTAAAAGCTAATCAACAATCAATATAAATCAGGAATATTATATTAGATAATACG
ATTAAATTGAGGAGATAAAGACCGAAT
>T_ni_cDNA_10374
TTTTTTTTTTTATTTGTACAGTTTTGTTTTATTTTACAACAATTCAAGTTTACTGTTTAA
GCAGAATACAACATGACAATATGATAGGGTAACTTGCCCGCGGTTACCAATTGAAAGTTA
ACCCACGGAACATAAATTCGGGATACAATATATGTTATAAACAAGTATCAAGTGGTATAA
GTAGTGACCAAAGTTTTATCTTAATCCGTTCAGTGGTTTTTGCGTGATAGAGTAACAAGC
GCGCCCTAATATTAGTAGGTTTCTTGAATATAAGAGTAAATAGTTCAGCATATTTTTGAG
TGAAGTTGCTTGAGAATACTGATGAATATTGTTTCTACTGAGTAACATGACAAAATATTT
AAGGGACTGGTTTCCTTTTTTTATAGTTAACTTACGTCTATAAATGATACGTTTTATGAA
GGTGAAAAATAAACAAGCCTTTATACATAGGCATGATATGAAATTTAAACAATGTTGCAT
TAATAAATACAGGTATCTTTGGCACCATAAACAACAACAAAGTAATTAAAAAAAAAGAGG
CTATACAATTTTTTATCACTCAAAGTTAACAATAAGCTGTGGCATTTAATACTACAGGGG
ATTCTTAGCGTAAAAGAATTGTTCGTGTTTACTCTTAAACTGACCATACACTACGGCAAA
ATACATAAACCAGTTATTATTATGTTATAGAAAAAAACTTCCGCTCAAAGGACTTTAATC
CTTGTGTCTCAGGGCGATTCATAAACATTCAAGACACAAAAACGCCCGCCCACTCGGTAC
AAGCATTTGCCATACGCGGGAATCGCACCCATTACAGGTTGTTGACAAAGTGGGTTTGAC
GTGGTGAGCTCAACCCCTTGGCTAACCGTGCTGTCGTGTGTTTAGGCCGTACTTTCCTAT
AGAGTAAAAATAAAAACAGGAATACCGTGTCATGTATAGCCAGCTTTAGAGCGACCATAA
ACGGACTGCTACTAAGGCCGACATGAAAAACAAAAAGCTATCGCAGCTATAAAGTGTCGC
GAAAACTTGGCAGCTCAAACAGTCCATGTCTAACAAATATTAAAACTTAACACAAGAATT
AACATATAAATACAAGAATATCGCCCATTATGAGCTTAACATTGATTTGCCCTACCTTCA
TACCTAAAACTACAGATACAGAAATAAGGGTTATGTTTGAAACCTATTTTATGATTTCTT
GTCGTCCGTTTTTTGTTGTACATTATGCGAGTCGAGAGATACTTTGCTGTCGGTGTCTTC
GAGCTCCCACTCCTTAAGAGGTACTTCTGTTAGTTTGTAGAACTTGCCGTGTTTGCCGAT
ACCTGCTTGGAACTTCTTAACGCCTTCCTTCATATCCTCGATAGCGTTCCCCAGCAGACT
GGTCATGACGGCCTCGTCGCGCATGCTCTCCTCGCTGTTGGGGTTCAGCTGCGAGTTGAT
GGCCGCTAGTTTGTCCATTATCATCGCACTCTCGGGGAACTTTACCAATGATTTGGCGAG
CTTCATTGATTCGCCAAGAGCGGTGCCAGTGGACGTGACTTTAGTGGCGAGTCCGAACTG
ATGCGCTTCAGTGCCCGTGATCAGTCGGCCGGTGATGAGCAGGTCGAGAGCGCGCGACAA
ACCGATCAGTGACGTCAGCTTGCGACCGCCGAACAACGATTGTGGAACACCAAACCTCCT
TCCTAAACATCCGAGGACGGCGGTATCCTCAATGATGCGCAGGTCACACGACAGCGCGAG
CTCGAAGCCTTCTGCCACCGCGTACCCCGAGACTGAAGCTATCGTGATCTTATCACAGAG
AGGCCGGCGGAGGAGTCGAGTCGCAGCATCTTTTAAAGTGTTATATCCTTTAGTGCCTAT
TTCGTCCATATCAAAGCCAGAGCAGAAGCTGCCTCCTTCCCCGTTGATGACCAATACTTT
GGCTTCCGGATCTCGGTCAAAGGTATTCATTGCCTCTTCAATCTCTCTGAGAGTGGCTTC
GTCAAGACTGTTACGGCATTTTGGACGGTCTATGTTAAGTGTAGTGATCGCACCAAATTT
TTCCACCATTATATTTTTTCTAATATCTTCGAATTTCTCCTCTTCTTTCTTCTCGGTTTT
TGTATCATTGGAGGCAAAGCGTACAGCATATCGACGAGTCTGAAGTCCTGTCGCTGTTAA
AAACCTTTTAAGTATAATTCTCATTTTTACTTTAGTGCGAATCCACGGTATTAGAGATCG
CAAATCAAAACAAAACGAATTGAAATGTTCAGTCAGTCAGTGGGTTGAACTGTCACTCAA
AATACCATTTTATGAATATGGCAATGAACCAAAC
>T_ni_cDNA_10394
TTTTTTTTTTGTATCAACACAACTATTTATTAATATAGCCCCCCTAAATGTATCACTACA
TAAAACAATAATATAAAATAATATTAATTATAATATAAAATATCAACTATTCAGTGTAAC
TCCACAATTTAATTTCACCATCATCACTACAAGACAGCATCTCCTTATTGCCAGTTGGAT
TCCAAGTAACACAGTTCACATCTTGTGTGTGTGCATTCAACTTGGTGCAGACAAGATCAA
AAGTAGGGGCATTTGGATCAGAGGTTTCACTCTCCTTGAATATCCTTATAATGTCATCTC
CGCAAGCTGTGGCCAGCAAGCCAGTGTGATGACACCAGGTGATATCATATATGCATCTTG
TGTGGAAGCCAGATAATGTACAGACACATTTCCACACAGATTCTCTATCAGTCACAATTA
CACCTTCTTGGTTGTCCGGTTTGTACTCCCTCCATATTTTGACAGTTTTGTCATCACTGC
AAGTGGCTAATCTCTCTCCAGTCTTGTCAAAAGTCAGACTCCATACAGTGGACTCGTGTG
ATTGTAGAGTTGCTATACAGCTCCAATCATTGTCAGATGGATCTTCTTTATACAGCTTTA
CTGAGTTATCATATGATGCAGAAGCCAAGATGTCTAGTGAAGGATGCCAAGCAACTTTTT
TAACATCTTGATGGTGTGCATTAAGTACAGATTCACATTCATATTCATCATCTCCAGCCA
CCTCCCACACCCAGACAGACTTGTCTCGCCCACAGGTTGCCAGCAGCTGGCCAGACGGTG
ACCATGCTACACTTTTTACTTCATTCTCATGGCCCTCCAGTGCTGCATTACATTCAAACT
GACCACTTTTCTTGTCCCAAATAGCTGTAGTTGCATCAAAACTGGCTGATGCCAGATAAT
TTCCACAAGGAGACCAGGCCACTTCTCTGATCGTGCGTTGATGACCATCTACAAGAACTG
TTTTTATGGTCCACTGTTGACCCTCCTTGCTCCATAGTTTTATTGTCTTGTCCTCGCCAC
AAGATGCAAATATTTTTCCTTGAGGATGCCAAGATACATTCCATACTATTCCCTTGTGCC
CCGTCAGGGTTTGCACCAACTCCAACTTGGACATTTCTTAGAATACGTTTACGAATGAAA
TTTCTTGACCTTCTGTATTAATTTTCGTTACAGAGATAAATAATTAAAATGTGCAGTACC
TAGCAATTCGAATCACCGAGAACAATATTCAAATTAAAATATAAATTGACGTATCAGTAT
TTATCGATATCACATGTAGCTGTCAACTTGACAAACAGATGACTCTTGACATTTAAGTTC
GTAAATTAGCGTTGTTGGCAAAAAAATATTTATATTTTAGTTTATAAAGTTACACCTTAT
TCAATAACTTTCTTACTACATAAATAATTTAGTGATTGTTCGGGACATATATATCCTAAA
GG
>T_ni_cDNA_10395
TTTTTTTTTTGAACTTATAAATTTGTTTTATTTTATTTTAGGAGGGGTTACACTGTGACT
AAGGGATCTTTGTCTAGTTTACTTACAAATACCTGGACCTCGTTATTTAATAAGTTTTGG
AAGTTATTAGAAAACACTTTGAGAAAGCCTCTTTCAGAATCCGAATGGTTTGTAAGGATA
ACGCTGATTCCTTTTTGAGCAGCGTCAAGAACGTCGTGATGGAGCATTTCACCTGTTAGG
TACAGATCAGCAACCGCGCCTTTTAGGACTGAGCTACCGGAACCAGCGCATAATGCTACA
GTTTTAATATTACTTGACATTTGTTTTCCCCTTCCCAAAGCAAACCGCACATGGGGTATT
TCAATCAATTCCTGCACTTTCGATATTGCGGTCGACAAAGAAATTTCGGATGTCAGTTGC
AACAACCTTCCAGCCCCGAACTGAGGGTCTGAACCAGGAATCAGCGGTACCGACTCAGTG
AAGGAAAAGGCACTGGCCAACCAATCATTCACACCACCGCGAACGCAATCCCAACTTGTA
TGCGGAGAGTACAGGGATATACGGTTCTCTAATAGGTATGATACAATGCGCTCCTTCCAT
GAACTCTGAACGACGGACTTCATTGGCGCAAATATCGGTGGATGGTAGGACACAATCATC
TCACAGCCAAGATTATGAGCTTCCAATGCAACATCTTCAGTCAGGTCATTGGTCAATAAA
ACTTTTGTTATATTCCTTGCAGTATAAGGCTCCACAAGTAAACCAGTATTATCCCAACTT
TCAGACAGTTTTTTTGGAGCAAAATTTTCCAAAACAGTTGTAACCTTCTTCAAAGTAACT
CCAATATTATCTCCAGTCGACATTTTGATTTTGGCTGATGATATATACCTCTTGAAACTG
TTCTGGTTTAGAAAATATTTTCGTATTGTAAAAATCATTAGATGTGAACTTAGAATACGT
TTACGAATGAAATTTCTTGACCTTCTGTATTAATTTTCACTAGAGGCGT
>T_ni_cDNA_10398
CAAACAAATAAAAAAAAACCACAAAATTCACAGATTTTTGAACAGCTGAAACATCCCTTC
TATTTATTTCCGTCTTGTTTTTAATCTACGTGAGACTTTTTCGGCTGACGTTTCGACTGT
CCCTGTTTTGGACGAACTGTCACTGAGTTCTTTTAATCTGTGATTATCTAAAAAGCCATG
TGAGAATTGTTATTTTGCAACAAATTGAACAAAATAATCACTTTAATTAATTTAGAAACA
TGACGGACAAAACGGAATCAAACATGGAAACTGGAAACATAAATATCGATGAGTTCTTAC
CTGCGAAAAAGACAGTGAAATTGAAAAATATGAAGCGAAGAGCAATATCGGAATCTGGCG
AAGGTATGGATGTGGAAGAACATAATGGTATCCAAGGGAAGGCGAAACACAACCGTTCGA
AGGCTAAAAAGAAGAGAAACACGGAACCTAATGAATCTAAGGAGAATATGAGGAAAATTG
CTGTCCCTGCACACAGATACACACCTCTTAAAGAAAATTGGTTGAAGATCTTCACTCCTA
TAGTGGAACACCTGCTGCTGCAAGCAAGATTCAACACTAAAACACGTAACGTCGAAATCA
AAGTTGGTCCTGAAACTAAAGACATTGCTAACTTACAGAAAGCTGCGGATTTTGTTAAGG
CGTTTATCTACGGATTCGAAGTCGACGACGCGCTCGCCCTCCTCAGACTAGACGACTTAT
TTGTCGAGTCATTCGAAGTCAAAGATGTGAAAACCTTAAATGGCGACCATCTGAGCCGCG
CCATCGGCCGCTTGGCGGGAAAAGCTGGCCGGACGAAATTCACCATAGAGAACGTTACGA
AAACCAGAATAGTGTTGGCAGACTCGAAAATTCACATCCTTGGCAGTTATCAAAATATTG
CACTGGCAAGACGGGCGGTATGTAACCTCATTATGGGTTCTCCACCTTCCAAAGTATATG
GAAATCTACGAAATGTTGCCAACAGAGTTGCCGAGAGGTTTTAATTGTAAATAAACTGTA
TATTTATAAAAAAAAAAAA
>T_ni_cDNA_10404
GTTTTATTTAATTTTGTGTTGTGTATTTTTTATCAAAAACACAAGAATAATGCTGGAAAG
CGCCTTAGAACAGTTTATTGAAAGCATATTTTTCTTTCTAACTGCAGAAAGACAAGACAC
AAGAAATCTTTTAGTTAAGAAACACAATGAAAACCTGGAAACGCACGGCGATTTCAGTTT
TCCTAGTTCGGTGAAATCTTGGCACAAATATGCCATTTGTGATCAAGTAAAAAACAAAAA
TGACGCTTTATTATTGGAAGTTATAAGTAAAAGTCTAACAGACCTAATAGAAGATTCAAA
AACATGGAATTTGCGAATTATAAAAGCAAATGAAGAGAATGGCCGAGTTTATTTGTTTCT
GGAAAGGCCTTTAGCGATTCGTGTCGGCTTGTTGGAGTCTCTTCGTAATAATGAGATTAT
ATTAGAAATACTCAGAGAGTGGTCACTAACAGTCGAAGTTAGTTGTGCGGAAGACAGTAA
TGACTTAACCACACTTCGTGCGAAGTATCTTTGTAATGTGATAAGAAATCTATGTGCAAT
AAATAATGTTAAACATCGTATACTAGTCACAACGAAATCTACTCGTAAGCAAGATGGATG
TCACACAGTATTATGTGGGACAGTGTTAAATTCCAAGTCTGGAGTTAAAGAAACCAACTT
AACTGCAGATGATTATATTAGATTAAGACAAGATGAGATGACTTTAATAGCTCAACACAA
GTACGGCGTCAGAGTATCCACAGATACTAAATGGCGGGAATTCGTGGCGCATCTAGGAGA
ATCTGCAGCAGCCTTTGAGTTGTTACAATCAAAACCAAGTGGTGCTGTCAAAATCAACTT
TGATTGTGCCTCTGTTGGATCTAGTAAAGGTGCATCATTCATATTGTACAATTGTGCCCG
TCTGGAGACTATAATAAAGACATACAATGACAGAGTCAGCGAGGGAACATATCCGCCATT
GCCTGATATTGATGTTGTGGATTTATCATTGTTGACGCAAGAGGATGAATGGTATTTAAT
ATTCAACTACATATTGGGCCTGCCATCACTTTTAAACAGCTGTGTGGAGGAGAGCACCAA
AGGGATTGAGTTCCGACCTCATTTCATTTGCAACTACCTCTGTTCCATGGTCCGAGTGAT
TAGCCAATATTATAGGAGAGTTAGGATATTGGTGGAGCCCAGAAAACATCTGCTTCCAGT
AATATTTGCTAGAATCCATATGCTGAAAATATTAAATGAAACTCTCAAGACATGTTTACA
TATTTTAAATATTAAAAGTGTTTCCCAAATGTGAAAAAAAAAA
>T_ni_cDNA_10415
CACTTCAGTCGCTTCAAATTATTCCTCCGAGGCCATCTTTTGCCAAGCGAAGATGCCGTA
TGAGAGGCCGGCGCCCAGCGCGAAGGCGAGTACGTACGGCAAGAACTTGAGGGAGGGGCC
GAACCGCTTCTTCATTAGCATCGTGATCATGTTCAGGTTAGCGTCGGTGTACGGTGGGTA
GCGGCCAGAAGCCAGTTTCTCTCCAATGGGTGAGAAGTTCTTGATGAGACAGCTCTTCTT
GTGCGTGAACGTGTCGAAGGTCTTCTTGCCGTGGTAGGAGCCCATTCCACTGGCCCCCAC
ACCGCCGAAAGGCAGTGTCTCAACTCCCATGTGCATCATGGTATCGTTGATGCACATCCC
TCCGCTACTAGTGTTGTCCACAAAACTGGACACGACCTTGCTGTTCTTGCTGAACACGTA
CAGCACTAGCGGCTTCTCTCGCTCGTTAATGAATTTGATTGCTTCGTAAGCATTCTCAAT
AGTTACTATGGGGAGTAGGGGTCCAAAGATTTCATCCTGCATTATTTTGTCTGAAGCTGT
CACGTTGGTAAGGACTGTGGGTTCAATGAATTTGTCGTTAGCGTCGTACGACCCGCCGAT
AGCTATTTTGTCTTTGCTTGCGTCGACTATCGCTTGTAGACGGCTAAAATGCCTGTTATT
AATAATCCTGCAGAAATCAGCTGACTTCTGGGCATCAGAGCCGTACCACTCACGGAGGAT
CTTCTTGGCGGCCTCCACAAACTTGTCCTGGACCTCCTTGGTGCACAGGATGTAGTCGGG
AGCGATGCAGGTCTGACCTGAGTTGATGAACTTGCCCCACAACACTCGCTTAGCGGTTAT
CATGATGTCGCCCGTGTTGTCGATGTAGACCGGGCTCTTTCCTCCAAGTTCCAGAGTGAC
TGGAGTGAGGTTCTTGGTGGCTGCCTCGTAGATGATCTTGCCGATGCTGGTGCCGCCAGT
AAAGAAGATGTAGTCGAACTTCTGCTGGAGAAGTTCTGTGGTTTCCTTAGGACCACCTTC
TACTACAATGAAGGCATCGTTATCTAAGTACTTGGGCACCATCTCGGCTACGAAGTTAGC
GCACGCCACTGATAGCTCACTAGGCTTCATGATGACAGTGTTACCAGCTGCGATCGCGCC
ACTCACGGGTAACAGCAGCAGTTGTAGAGGATAGTTCCAAGCTCCGATCACAAGGACCAC
GCCGTAGGGATCGTTGTAGATCACGACCTCGTCAAGCATGTTCACGAAGCCTTTTTCTGG
CTTCTCTGGCTTGGACCACTCATCCAAGTGGTGCAACAGGCTCTTAATATCATTGATGAG
GTAGTCGACCTCCAGGAGCACGGCCTCCATCTTGCTCCTCCTCAGATCCTTGCGGAGGGC
CTCGATCATGGCGCTCTTGTTCTCCTCGTACATCCTGAGCAGGTTCTTCAGCTGTTGACG
ACGCCATTCTATTGGGCGGGTGACACCGCGGTTGAAAGTGTCGCGAGCTTTTTGAACAGC
CTCCGCGACATCAACCGCTTTGGGCTTCTGATTTCCTATTCCCAGAGTCATTATGAAGTA
TGATTATTACACACAATAGGGATCAAGTTCAAAGTAACACTGACAACAAGTATTATTTTA
GAGCGGTGATTAAAATAATTACTAGATAAAGTATCTGTTATCAACGCATTCCGTTCACTC
TAGCACTTTGTAGATAGCAACGTATTTCGAAATATTTATCTTCGTCAGCGGGAAACCAAA
TATTAAAAACAACAGCGACTCAAATTATTTAACCCGTGAATATAACTTTCCGTCAGCTGT
TTGACGTATGGAATGAATCAAAGCAATCCACT
>T_ni_cDNA_10418
TTTTTTTTTAATATGAAATTCAATATTATTTCGTTATGGTTTTAAGTAATACAATATATT
TGCATACCATATACTATCGGTAGTATATTATTGATGACCAATCATTAAACAATGAAAAAT
GATATTCATCAATTCTCCTTTAACATTCGTTTAATAAATAGCTGTATACAAAAAAACAAT
TATTTACAGGATAAGGCAGTACAATTACCACGTAAAATGTGCCTCGTCTTACTTTTAGCT
ATACAAGCAGTAAAAAAATGGGAATTGAATTAACATTGAATGGGGTCAGTTAAACAAATC
TTAGCTCCAGTCAAAATTTAACATAATCACTAACGAGTTAAATATTATAACAAATAAGCA
ATATTATTAGTTTGTGAACTTGTTAACTTTATATGTGAGGAGACAGTTCTACTTAACAAA
ATTATGAATCTAAATTACCAAACGTAATTTGACATTTTGGCTGTAACATTTTTGAGACAA
TTTGATAATTTGGAACGTATCGACCATCTCACTAATACATATGGCAAACATTGCGATTAT
ACACTGAGTAACACATTTGGAACTAACGCAGCATCAATCAACGCATACATACGTTATCCG
GCGCGGAACTAACACAACTCGCGGCTCTCGGTCGCGCCGGCCGAAGCTAACACATAACAA
ACTCGATTCGAGCCGACAACCTCCCTAACTGTACAATATGACACAGGCACCGCGGGCCGC
GCCTCGTCCGTCGTTCGCGATTACCTACAATTGATTACTATGACTCGAGATTGATTACAG
CTTACGGCGACGGGCGAACGAGGCGGCCGGTACAGAACACATCGGTCGACAACACACCTT
TGCACAAGCAAAATTAACATAATTTTCATGTTCAATAAAACAGCTTCCGCCGAGGAAAAC
GCACTAACCGACTCTTTAAAATACAATGTATTGGACACTGGCACTATTGCCCTACCATAG
CGTTAAACTGAAGAGTAAAAAAGGCTTGACTCGACTGCCGCCGGCGACTAGATAATGGAT
TCTTTAAAATTTAGTAGAACGCGTGGCCGTCTAAATGACGAGCGCCATGTCCTTCTTGCT
GGGAAGCTGCACCTTCTTCCCCTGCCACAGCGAGTTGTGTATCGTGAAAGCGTCGATCGT
CACCGTCAGGTGCTTCGTGTGCACCTGCGAGAAGCACTTGCTGCCCGAGTTGTATTTGAA
GAACTTATCGAACATCCTGTCGTTGACGTGTTTGGGCCCGGTACCGTAGAGCTTGGCCAC
CTGCTCGGTGTCGGGGCAGTAGGAGTAGAGCGCGCGGAACTGGCAGCCGGCGTCGCGGAA
TAGCACGAGGAAGTGCTTGCTCTCGGAGCGCGCGATCTCCTCCAGCACGCGCCGCTTGGC
CTCCGCGTTCACGGCGCCCGGGAACACGCAGTACTCCACCGCGTTCAGCATTATGCCGCG
GTTCGACTTCGTCGTCGGCTGCTTATACAGCCGAGGACCGGAGTAGTCCATGATGGAGGA
GTGCGTGGAGGACACGTCGGAGGTGTCGTCGTTGTTGTTGTGGTGGCGGCGCTTGCCGAT
GGCGCCGGGCAGCGAGCCGGGCAGGGAGCCGGGCAGCGAGCCGGGGCCCGA
>T_ni_cDNA_10419
ATTACTATGTTGGATATTTCTCCAAGTAATTGCGCCAAGGACTGCAGCGTCCTCTCGGCT
GATGTGAGCTGCTCGAGGGTCCGGATCCGCAGCAGGTTGTCGATCTCCCACTGGCGAGGA
GTCACCGAGCGGAGCGGCTCCAAATGGGCGCCGGTTATGTGCTCAGCATCAGTGATCCCC
AGCAGTTTCCTGAGCTGTGATATGAAGGTGCCCATGATGAGCCTAACGTTCGGCCGCCAG
ATGGCGCGCTCGTGTCTGCAGTCGCCTGCGCTCGGGCTGCCCAGCACCACGCCCCCCCAC
TTCGGAGACATGAAGGCTTGGACGGGGGATGACACCTTTTTATCATTGAGATCGTAGATG
ATGAGCGGCGCAGCCTGGCACCTGACGGCGTACAGCGCCAGGTTGAGCGTGGGCAGCTCG
GACACGTGCGTGGCGGCGCGCTCCTCCAGCCGCGTCAGCAGCAGGTGCAGCCGCTCCGTG
CGGACCGAGAAGTGGCGGCCCCACTCTGAGGTGTCTTTTACCTCTTTGGCTTGAAAATCA
AAGTCTAGAAGATGCAGCCATTGTGATTTTAAAGTGAAATTGTGAAGAACGCTCAATTCA
TCCACAAAAGAACCGATGTAATCTTCAACTGCCTCTCCGGCATCCAGCTCCACATCCAAC
GCTTCAGGGTTCGGATGGACTACAGACAGGACGATATGGTAACCAGCTCCCGGCGGGAAC
CTGGTCTGGCGGGCCACGTCAGCTGTCTCGGACTTGGCACCTTCCAGCACTGCGGTCTGG
TAAACCACGCGCTTCAGAGTTTCTACCACTGTTGTAGCCGCTTTAGCATCCCGGAAGAAC
AGCACCCTGTCTCCGGCCAGCCAGGTGTCCTGGAACAGCGGCTTCCGCTGCACCACGTAG
AAGCTGTTGTGCTGCGTCAGGTCGAAGGTCACCCCCACCTCCTCCACCGCCTCCGCCTCG
TCAGCCACGAACTCCAAGGTCGACTGGAGTTGCTTCGAAATTATAGACTTGGATATCTTC
AGTTTAATTACATCAGAATCTTTAAAGGCATGTTCAATGAGGCCAATGATCTCGGTCGCG
GTGGCGTCGTCATTAGCGAGCACCGACAGCTCGGTGGTGATCGCATGCGGCAGCGTGTCG
AACGAGCTGATCTTGTCGAACGGTAATGATACCCTGTATACTTCCGTGGTCTTCCACCAG
AGAGGCAGCCCGATGATGATGAGAACCCCCACGAAGGACGCGCTCGCCCACATCCGGTTG
GATTCTTCCGTCTCGCCTTTTCGTTCCTGTTTTGCCATTTTAAATAAGTTTACACTAAGA
CCGCATATATAGTGACTACCTTAAATGATTAGTATTACTTTAAATGTAGTATTTTAACAT
TAAATAACTTAATTCTCTTGTTATCATCAGTTGTTTTGGTTTATACAATTGACGTTTTTC
TGACATACATTTTCTAAATGTTGGTATAATGGTAGTTGTCGATCGAAGCTGTTAAATTGT
GTCAAGCAGGTGGGCATAGGAATTGCGTCATTTTGTTGTCATTCGATTTTGATTGGAGAA
TAATGCGCGATAATTATTTATGACTTTACGTTTCATTTGAAATGCTCAATGTTTTT
>T_ni_cDNA_10427
GGACCCGCGGCGGCGCGGCGGGGACCAGGCGGGGGCCGGGCTGTTGTAATGCTTGACGGG
GGTCTCGGGGTCGCGGCTGTTGTGTGGGGGGGTCTCGTCTACCAGCATGTCGCCCCCCCC
GCCTTCATCCTTGTCACGGTCTTTCTTATCATTAGTCGGTCCGTTGCTTTTGATATCACT
ACTCCGCTTCTTGTCGAAGCGCGCGAAGTGTCGCGTCTGGTTCGGAGGGGTCACTGAGTT
TTGGTTGTTTTGTCTATCATTATTCCTTAATAAATGTAGCCTCCTTAACATCAATGGTAC
TAACATTGCATTTAAGTCCCTAAAGTTGGTAGCTATCTCCTGCACTTCCATGGCGGCCGC
TAGGAGTCCCGTCGCGTAACACTGAAGCGGCTCCGTCGAGTTCGTAGCCCAGTTCACTAG
CCTATGTATCAATGCTTCGTTATCCTGGAACACGACGCTCATCTCCAGCCCTGGCATCAG
GTCCAAGGTCAGCCTGCAGGCGGCCACGTTCAGCTTGTGGACGTCGCGCCCCGTCATGTT
CTGGCGCGAGTAGTATGTGTCCCGGACGTAGTCGTTCACCAACTTAGTCATAAAGTTATC
CTTTTTGAACATGACCTTGAGCGCGTGCCCGAGCGCGCACTCGGGGTCCGTGCGCGACGG
GTGCCTCTCATCGAACGGGTCCGGATCCTTCTTCATAAAGTTCTCTGTCTCCGCTTCTAT
TATTTCTGCTATCCTCGTCAATGTAGGGATGGGGTCGTAATTTGGCGTCGTGTGCTGTTC
CTCCCATTGTTTCAACAGCTCAGTAACCTCCTGTGCAGGCGCCGAATCCATTTATTTTAC
AAAACGTTAGCAATATCTAACCTCACCGAAACAACTTTGTCACTTGTATACCCTGACACG
ACAAGATGATAATATGACCAAAAATTTCACAATAGTATAATTATGGTTCATTGTACATTG
TATCATATAAAATTATTTACTTTTATTACAACTAAATTCGTTAAAATACAAGGTTTTGTC
TTTGAACCGCGCACTCTTACAACAAATTTTCAGGC
>T_ni_cDNA_10428
AGTGCGTCGAGTCCGTCGTGCACGCGCCTCCGTTGCGGCATTGGCACACGCTCTCCATCT
CAGGGATATCTCCGCGGTCGTAGTTGTTGCACTCTTGAACGTTAGCAGACTGAATGGTGG
AGTTGACGATGTCGACAGCTTCTCCGTGCAGCATGAAGTCCTTAATGCAGCCATTGAAGC
CTCCAGTCACACCGGTGTTGTTGTTAAGTGTAATGGAGTCGTCTACGCCACCCACGAATA
TCGGAGTATCCAGGTTCAAATCCCCTTTAGGTGACGTGAGCTTTTGTTCGAAGCTGTAAA
CGGAGTTAATTCTGAGCGAGACTACGGAGCCGGCTCTGACAATGTGCACGTTGGTCCAGT
CGCCCGCCGTAAGAGTTCTGTTGCTTATCAGCACGACGGGTTGGCTTCCTCCGCCAAGGT
CGTAACGGAACTCGAGGCGGCCGTCGTGGACGGCGAGGGAGGTGAATCCTCCGTAGCCTC
GCGGAGATTCAGCGCAGTACATTATGATTCCGTCGGTGACGGGCGCCGCTGCTTTGATCT
TCATCGACATCCGCAGAGCGCGGGCCGGGCCCGGCGGCTTGATGGCCAGGTAGGCGCTGC
CGGTGAAGGCGGGGTACTCGATCGATTGTTTCACTTCGCAGTTCCTGCCGGTGTGCGTGA
CGGGGCAGGCGCACTTGTAGCCGGTGCCGGTGTCGGCGCACTTGCCGGGCCCGCACGCGC
CGGGCCGGCACGCCTCGCCCGCGCGGTCGCAGTTCAGCCCCGCGAAGCCCGCCGCGCAGA
TACACATGAAGCCGCGCTCGTTGCGGGCTTCCTGGCACACGCCGTTATTCAGGCAAAGGT
TAGGTGCGCAAGAATTGCACTCGCTGACCCTGAAGCGTTCTAGACTGTCCATCATTATAT
TCTTCTCTTCTCTGCCCAAGATAACCATGCTCGCGCAACCGATGAAACCTGCAGCTCCAG
CCAGTTCTCTAGGCAGTTGGTCGTAGTCCGGCACTCCTCCGATGTAAAGAGGTTGCTTCA
GTTCGAGTACCTCCCACTGTCCGGGAGACTCCGCGATGAACGGCCCAGTGTTGTCGACGT
CCATTGTCACCTTAGATTTTGCCCTGCTCAGTCTAATTGTGTGCCAGGTGTTTAGTTGTA
GAGGTCGGTCGCCCTTCACTATTAGCGGCTCAGTGCCGGTGTCCATTATGAACTCAGGCA
CTCCGTCGTGAAGCTGCAGAGCTATGTAGTCGCCTTCTCGACCTTGGTTTTCACTGTTGT
ACAGAATCAGGCCATTTATATCGGTGGGTTTGAAAGAAATTTCAATTTCGAACTGCTTAT
AGGCGTCTTTCAAATTGGGCAGCGAGAGGAAGCTGTCGCCGTCGAACCTCGGCACGACGC
CGGTCACGGTGAGGATAGCCTTGGCTTCGATGCTGGCGCGGCTGTTGCTGATGCGGCACA
CGTACGTGCCCGCGTCCGCCTCGCTCACCGACTCCAAGTGGAGATTAGGCTGGTTGGAGC
TGATCTCAGAAGGCAGAGGGGAGAATTCCCTCCTCCATTCTATGGTGACGGGTGTTTCGA
GGTCATGGATGCAAGGCAGGTCTACGGAGTCCCGCAGGTGCGCCGTGTACTCTGACACTC
TGACATCTCTCTGGTCAGGGTATGAGGTGTCGCCTGAACCTGGCAGAACCTCAAGATTAA
AGTCATCGTAGTAAGTGCGACCTAGCGAGTCTCTGCCGATGCAGCGGTACACGCCAGCGT
CGGCGAACGCCACGCCTTGCAGAGACATCATGACGCCGTCTCCGTATGTCAGCGATGCGA
CGTACTGCTTGGTGCCGGGCCGCAGCCACTGCAGCTTGATGTCGCCGGACAGCGCCTTGC
AGCGCACGTCTACGTTGTCGCCGGCTCTGAATGGTCGTCGCGGCTGATCAA
>T_ni_cDNA_10431
TTTTAACATTTGAAAAAAAACTATATTTTCTTGGTTTTCATAAAATTTATAAGTAGTTAA
GTAAGTACATATTATTATAAATACCTATTCGCATTAAAAATAAATGTATTGCACTAGTTT
TTTAATTACATCTACCCCTTCTCTGTTTAACACTCCATTTGCTACATATTTCTTTTCGCA
TGAGTTTTATGTAAGTATATTGCTTTAAAAAAATAAAACTATTTATGACATTCGAGCTTT
ATTCTTCAAAATGTGAACCGAAATACTGTTCATACAGGTATAAATTAACAACCAACAAAA
TAGTTCTTATTTAGTCCTTTGTCTTTTTTATCAACATTTTCAGCAAGTTTTTGATTCATT
TTGACCCTATTCAAAATGTAGATACTTGTTACGTTTTATTGGTGAACCAAATTAACTTAA
TTTTACAGCTTGGATAGCGTACTGGAGATGTTGGTACGTAGAGAAGTCCCATTTGCGAGA
TACAGGATTGTAAAGAATACCGTAAGTTAATTCCACGTGGCAATCATTTCTCTCTAATAT
AAAAGTGAGTTCGTTAGGCGTAATGAATTTCTCATACTGATGTGCTCCTTTAGGTATAAA
ATTAAATACATTTTCGCTAAGAAATATTACAAAGAATTGTGACATCTTAGTTCTGTTAGG
CGTTGTAATAAATATCCGTCCACCTGGTTTTAAAGCGTGTATGCATGACTTAACAAATAG
CTCTTGGTTGTTAACGTGTTCTATCACTTCAGAGGCGACGACGGCGTCATAGTGGTTGGC
TACCGACTTCGCGTGGTCCTCTATGGTGCAATTTATATAATCAGGTTTGTTATTTGCTAT
TTTAGGGTCTACATTTCTGTGCTCCTGAGCTAGGGCTATTAAATCCTTGCTTGCATCAAT
ACCTGTGACACTAGCACCAAGTCTTGCTAAACTCTCAGAGAGTATTCCACCTCCACAGCC
AACATCTAAAATCTTTTTATCTTTTAGTGGGTACAAATCTCTTTGTGAAGTATTGACTAG
ACCATCTCTTACAAATGGAACTCTTAATAAATTAAATGTATGTAACAGGGCCATTGGTCC
GTCAGGAGTCCACCAATCCTTCATTTGTTTAGAAAATAGTTCCACATCTGAAGTATCGAT
AGTAGAATGTGTAAGACGCTTCGTGTCTGCTACTGGTGCAGATGACTGTGTCGAACACCA
AACTAGCTTTTTTATTCCACTATTTCTAGTCCCATTTAAAACACTTCTGCTCAATTTGTA
AGACCACATTTTCGTGTTTGTGTGAAATTGATAAATAAATAAACACCGGTAATGAATGTC
TTCTTTGGTTTGACGTTTAGCTTCACATAACCTCGAATTTATGTCAAAATAAAATTGCCT
ATTAGAAAATTTTACAAAAAAGTTAGGTAAATATTTAATT
>T_ni_cDNA_10433
ACGCGTCTAGTGTAATTGAAGCTTCATCAAAACTAATAAAGTATTTTGGCGCTGTTGTAT
CCGACGGTATCTTTTAATCGTCTTTATGACTTTGTAAAATGTAAAATATAGCATTTTATT
TAACAAGCTATGTTTATTTTGGGCTATTGTGACTGTTTGTGTTATTTTATTTATACTATA
ATAGACTTATTGGATTACACTAATTTCCTAGTGTTAGCGGAAAGGCCCCTAAACGCGCAT
ATTAATCGGTTTTAAAGTCTCAATTTATAATGATCAGAAAGTTCATAATTATAAATACTG
CATAGTATTTACTAGTATTTTTCTTCTTGAATACACATGACCGACGAGAAAACTGATAAA
TATTCGCGTAACTTACAGAATTATTCACAACAGCGCGTGAAAATAAAGTTTACAACTAAG
ACTTATGAGTAGAATGTACAAGTAGATCGCGAACAGTCAAACGGACAGACGGACACGCAT
GTCGTCAGACACAAGATGACATTAAAACGTTGACTGAGCGAAAAAAAAATAAACAAAAAC
CTTCGGTACTTAATCGCACATCAGTGGGAACATAAACTGCAAAAATCGACCTTATCGTGT
TAACAATAAGACGTTTTGACATTAAAGTTTCTGAAAGACCGATCCGATAATCTGTCGAAG
TTTAAACTAAGGGCTGTGATTGGTCGCCATCGTCGATAGTCTTCTATTCAACCAATCACA
TTCGTTGACGTACATTTGAGTACAGATTAAAATATTTAGAAACTGGGGTGTTTATGTTAC
CACTGAAGTGTGACGCATTATTTACTTATTTCTCAAAAATACACTTCATATTGTCTTGGA
GAATACCTAGGATATCACTCATCGCTCCCCCATTAAGACTAAAGCCAGTGAATCGCATAC
TAATAAAAATATTAAAAAACTATTCTAAAATTGCATTTTTAATAAGTGTTTCGGCGTAGC
AGTGACTAGTATGATGCAATTTGAACCGAAAACGTCCAAAAAGTTCCAATAACTACGAAG
TATAAAGATTTCGCACTGCTCGTTATTGCTTTTGATTCACCAATTTATATTGACCAATAT
TGATACGGATTTGAGTAAAAATATCTTAATTTAATAATTGTAGCACGTATAACTTAAGCC
ATAGAGTTGATAATCGCTTTGTTTGTAGACAATTTGGACTCTGTATAAGGCAAGTAAGTC
CTGCGATGTGCAACTGTATGGATTTAGAACTTTCAACTGTTTTACTAGAATTTGCAATTT
GTATTATACACGACACTAATATGACATTATATAAGGTATCGTGGCCTCGTCGCGAGATTA
TGCGGCATTCATCAGATGGATGTTTTAAGAAACAGATGCAGCTCTGTATTTGCAGCTAGA
ACATTTTCTCTGAAATAACCCTAACTTTAAAATTACACGGCCTTGTTAAATGCTTTGAAA
GCAGCCTTAATTTAAAGTACAAGACCAAGTGAGAGAAAAAGACAGCAATACACAAGTACG
TAGCTGCATCTTTTACTAAAAGGTCATCAATATGGAGGCACAGGAAGTTTTCCGCGCAGG
CACTGATCGTCTCTCATTAAAATTGCAATATTGAACTTTAATCTCGCAGAATTAAAGTGC
ATATCTAGTAGACAGTTGAAGGTAAAGTTGTTATATAGTATGAGCAGCTCGCCAGCGAGT
CTTACCGGTGGAGGAGCGCGTCCTGTGCGTGATCACTGGCAGAGCATGTTGAAGAAGGAG
TTCGCGTACGCCATTGGCTTCACGTCTGGATGTGGCACAGCTTGATAAGTTGTCATATTA
GGTTTCAAGTCTTTGCCGTTCATTGTGATGAAAGCACCGAGGTTGCCCATTGTATCACAG
TAATTAGGCGCAGAGAAGACAGTGATACACTTCCCGTTGTGCGCGTAATCGTACCCGTCG
TTCTTGACCTCGTGACTGCGGATGATGTAGTCGAGTCCGTTGCGCGCGAGGAAGGCGTGC
GTGACGTCAGGCCCGAACTGGCAGCCCACGCCGCGCTTGGACGGCGCGCGGCCCTCCATG
GGCTGCGGGTCCGACCACAGCAGCTCGCACATTATACCATCCTCAGGAGGCTGCTTATTC
CTATCAACCTTCCTAATATCATCGAGAGTGACGTCATCCTTGGAGAACAGACCTCCGTGC
ATGACCAATACCCTGTTGTTGATGCAGTGGGCCAGCGGCAGCCAGTTGTACACTTCAGTG
AACAGGTCGGCCATCTGTGATGTATACTTCGATGTGACTTCGCCTCGGAAACCGTACATG
CGGTTCATGTCTAGAGTTTCATGGTTGCCCCTAGACATATAGAAATGATCAGGGAACAAC
AACTTGAAACTGAATAGTGTAAAGATGCATTCCACACTGAAGGATCCCCGGTCTACAAAG
TCTCCATTGAACAGGTACGCGTCTAGCCTCCGAGGGCAGACCGTTCAGCTTGAAGATGTT
CATCAGGTCATAGTACTGGCCGTGGATGTCTCCGCAGACGGTGAACTTGTTCTCATCTGG
CACTTTGATGTCTACCAACGATGGCTGCTTTTGAAGGTAGGATTTCACGTCGATTAGAAT
CTTGTAAGCATATTTCTTGTGTAACTTTTTCTGCTGCTTATAAAACTCCATTAATTCGGT
GACAAACTTGAGCGTAACCTTTCCATCTTCCAGAGCTGGACCCTCGTATTCACATCCAAA
TCACAATGGAAGGATGTTCCACAAGAAGGCCAAGTACAGGTTTGTGGGCAAAAAGAACCC
CAAGCCAGAAAA
>T_ni_cDNA_10433
ACGCGTCTAGTGTAATTGAAGCTTCATCAAAACTAATAAAGTATTTTGGCGCTGTTGTAT
CCGACGGTATCTTTTAATCGTCTTTATGACTTTGTAAAATGTAAAATATAGCATTTTATT
TAACAAGCTATGTTTATTTTGGGCTATTGTGACTGTTTGTGTTATTTTATTTATACTATA
ATAGACTTATTGGATTACACTAATTTCCTAGTGTTAGCGGAAAGGCCCCTAAACGCGCAT
ATTAATCGGTTTTAAAGTCTCAATTTATAATGATCAGAAAGTTCATAATTATAAATACTG
CATAGTATTTACTAGTATTTTTCTTCTTGAATACACATGACCGACGAGAAAACTGATAAA
TATTCGCGTAACTTACAGAATTATTCACAACAGCGCGTGAAAATAAAGTTTACAACTAAG
ACTTATGAGTAGAATGTACAAGTAGATCGCGAACAGTCAAACGGACAGACGGACACGCAT
GTCGTCAGACACAAGATGACATTAAAACGTTGACTGAGCGAAAAAAAAATAAACAAAAAC
CTTCGGTACTTAATCGCACATCAGTGGGAACATAAACTGCAAAAATCGACCTTATCGTGT
TAACAATAAGACGTTTTGACATTAAAGTTTCTGAAAGACCGATCCGATAATCTGTCGAAG
TTTAAACTAAGGGCTGTGATTGGTCGCCATCGTCGATAGTCTTCTATTCAACCAATCACA
TTCGTTGACGTACATTTGAGTACAGATTAAAATATTTAGAAACTGGGGTGTTTATGTTAC
CACTGAAGTGTGACGCATTATTTACTTATTTCTCAAAAATACACTTCATATTGTCTTGGA
GAATACCTAGGATATCACTCATCGCTCCCCCATTAAGACTAAAGCCAGTGAATCGCATAC
TAATAAAAATATTAAAAAACTATTCTAAAATTGCATTTTTAATAAGTGTTTCGGCGTAGC
AGTGACTAGTATGATGCAATTTGAACCGAAAACGTCCAAAAAGTTCCAATAACTACGAAG
TATAAAGATTTCGCACTGCTCGTTATTGCTTTTGATTCACCAATTTATATTGACCAATAT
TGATACGGATTTGAGTAAAAATATCTTAATTTAATAATTGTAGCACGTATAACTTAAGCC
ATAGAGTTGATAATCGCTTTGTTTGTAGACAATTTGGACTCTGTATAAGGCAAGTAAGTC
CTGCGATGTGCAACTGTATGGATTTAGAACTTTCAACTGTTTTACTAGAATTTGCAATTT
GTATTATACACGACACTAATATGACATTATATAAGGTATCGTGGCCTCGTCGCGAGATTA
TGCGGCATTCATCAGATGGATGTTTTAAGAAACAGATGCAGCTCTGTATTTGCAGCTAGA
ACATTTTCTCTGAAATAACCCTAACTTTAAAATTACACGGCCTTGTTAAATGCTTTGAAA
GCAGCCTTAATTTAAAGTACAAGACCAAGTGAGAGAAAAAGACAGCAATACACAAGTACG
TAGCTGCATCTTTTACTAAAAGGTCATCAATATGGAGGCACAGGAAGTTTTCCGCGCAGG
CACTGATCGTCTCTCATTAAAATTGCAATATTGAACTTTAATCTCGCAGAATTAAAGTGC
ATATCTAGTAGACAGTTGAAGGTAAAGTTGTTATATAGTATGAGCAGCTCGCCAGCGAGT
CTTACCGGTGGAGGAGCGCGTCCTGTGCGTGATCACTGGCAGAGCATGTTGAAGAAGGAG
TTCGCGTACGCCATTGGCTTCACGTCTGGATGTGGCACAGCTTGATAAGTTGTCATATTA
GGTTTCAAGTCTTTGCCGTTCATTGTGATGAAAGCACCGAGGTTGCCCATTGTATCACAG
TAATTAGGCGCAGAGAAGACAGTGATACACTTCCCGTTGTGCGCGTAATCGTACCCGTCG
TTCTTGACCTCGTGACTGCGGATGATGTAGTCGAGTCCGTTGCGCGCGAGGAAGGCGTGC
GTGACGTCAGGCCCGAACTGGCAGCCCACGCCGCGCTTGGACGGCGCGCGGCCCTCCATG
GGCTGCGGGTCCGACCACAGCAGCTCGCACATTATACCATCCTCAGGAGGCTGCTTATTC
CTATCAACCTTCCTAATATCATCGAGAGTGACGTCATCCTTGGAGAACAGACCTCCGTGC
ATGACCAATACCCTGTTGTTGATGCAGTGGGCCAGCGGCAGCCAGTTGTACACTTCAGTG
AACAGGTCGGCCATCTGTGATGTATACTTCGATGTGACTTCGCCTCGGAAACCGTACATG
CGGTTCATGTCTAGAGTTTCATGGTTGCCCCTAGACATATAGAAATGATCAGGGAACAAC
AACTTGAAACTGAATAGTGTAAAGATGCATTCCACACTGAAGGATCCCCGGTCTACAAAG
TCTCCATTGAACAGGTACGCGTCTAGCCTCCGAGGGCAGACCGTTCAGCTTGAAGATGTT
CATCAGGTCATAGTACTGGCCGTGGATGTCTCCGCAGACGGTGAACTTGTTCTCATCTGG
CACTTTGATGTCTACCAACGATGGCTGCTTTTGAAGGTAGGATTTCACGTCGATTAGAAT
CTTGTAAGCATATTTCTTGTGTAACTTTTTCTGCTGCTTATAAAACTCCATTAATTCGGT
GACAAACTTGAGCGTAACCTTTCCATCTTCCAGAGCTGGACCCTCGTATTCACATCCAAA
TCACAATGGAAGGATGTTCCACAAGAAGGCCAAGTACAGGTTTGTGGGCAAAAAGAACCC
CAAGCCAGAAAA
>T_ni_cDNA_10453
TTTTTTTTTTACGATATAAACAATGTATTTATTATAAAATTTATTGCTTTCTTATACATA
GTGATCGGTAACGTAGTTCATTTGTGTTATTTAACACACTACTATTTTTAGGCAGAATAG
GCACTCGACCACAATAAGTAGGCACCGAAGGGCAGACAATAGTACAAATTATATTAAATT
TAAGTAACATAATTCAGACAAATGGCAATTTTTGTTGTACACATAACTGCAGTTCAAAAA
AGAGAAATTTATCGCAGTGATTTACATCAAAAATGTTATATTCCATTAATAAAATAGCGA
AGCTTGTAATTTCCAACGCTATCAATAAATTATACGGAAATAAGAAGACCCATAGGAAAA
TATAACACATGAAAAATAATAAGGTTTCACAAATAATTAACATAAATTAATATTTCAACG
AAACGTGAAAAAATAGATAATAGAAACAATTGATAATCGTTCGTACATAGGTGATCACTC
TTTCTAGTAGGTAAGCCAGTAGTTATTTATGGCGCAAAGCTTTCTTCTTACCTCCTTAAA
TTGAACACTGGAGTTCTAAAGTTCTAATTACCTACCTTAAATTAAGAACTAGCCATTGCT
AATAGAGCTTATGCATTAATAAATTTTAACAGTAGTATGAATTAAGTATTCACAAAATTT
ATTTGGTTTTATGGAAACTTTCTTTACATCTCAATTCAACCTCATTATCTTAGTAGATAC
CTACGTATTTCACAATTACTAAAGCATTAAAAAGGCTTAATCAAGCCTAAACTACTTCGG
AATGTCATTGTATCTAAAATTAATAATAAATATTGCTTCATAGAGTTTTTACTTATAAAT
ATCATAACGACTATAATATTTATCTTGAGTATTTGGCCGTACGACCTAAATTTATTTTTG
CTAGTAGGAAAGCCCTAAGTAAAATATCAATTTGTATCTCATAAGCAATTCTGCTAATTA
TTTAAGGTACTATTTTAATCAGGCCAAGTTACATTACATTCATAGGTAAATATATTTTTT
TACTGTTATTCTCTAAGGAGCTAACATTAATATTGAACGAATCTTGTTCTTAATAATATT
TACGAAGAAATCAAAGTCAATAATTCGATAATATGTGACTTTAGATAAAGAAGCCTAGGA
CATCGCGTAGTAACAATTTTAAGTATCTAATTCAAAATAATATCTTATAATATTTTTGCT
AAAGCAATAGCAGCGGGAGGAGCACTTTCTTGTAAATTGACATGAATTTTATTGAACATT
AAAGAATCGTGTGCGTCAGTTACGTGTGCATTTACGAAGTTGTAAAGTCTCTAAGGTCAG
TGATGGCAATTTAGCAATAAAAGTTCAAAGTACAAATTAGTAATCACGTGCGTTGCACGA
TGTTAATGCCAAGATATCAACATTTGCAACACTCATTGTTTCTTTCATTTTTTAAGTAGA
TATCAGGTGATATCTCCAATATCAAATATAAAACCGGTAATTTTTCTAGTTTGGTATTTT
TCCATAGTATAACATGCATAAAATTCTGAAAATACTTTGGTCTTATAAAGAACAGACATT
ACGTACGTAATAAGAATAACAGTTATTATATTAGTCGCGAGAGATATATTTATTGCAGAG
TTCATTCACAACCAATACCTATGTCGTCTTTATCAGTGTATTAAGACTGGTTATCTCTAT
AACTATTACGTAATCAACAAACTACAATCTACAGAGACTAAGAACAACGGCAATTATATT
AATTAATCATTTAACAATGCTGGGTAAATACGTTGCGAAATGCTGCAATTATAGGCAAAA
CTACCACCATTATGAACATTATACTTCTAAAATAGAATTGTTTGGTGTTTTTAGTAAAAC
TTACTCATGCTATCTATTGAATTGATATATAAAGCGTATCGAATACATTACATCCAATAT
TTGGAGTAAACATGAATAGTGTCAGGATTAAGTCCAGACCCTTTTTCCTATATTTCAAAC
ACACACAATCACTATTCACGCGAGATGAGGAAATATGTTATTTGCGTATATATCATTACT
ACAAATGCTTTGTAAATGAAATAAACAAAAAATAATTTGAATTTGTTTTTAAATGCACCA
TTTGGTAAATTACAATTCAAGGGTATTAATTTAATCAAGATGTTTTATAACGAAATAGGT
TTAAATGTTTTAAAAATACTAACTGGGGTTATTTGTTATCACTTTAAGAGTCTGACCTAA
TAACAGGCAAGTAAGAACACAAAATTTAATTCAAATATAACATAAGCATATTAAATCACT
CATTTTTTATTCTATATACATAGATGTCTATAATTCTAACCCATAAGCTTTAATTAATTA
GCCTACACCTTAAAACTTTCACCAACTTAAATTTTTAGGTACTAAACCAGAGCAAGAAGC
TAGGTTTACAAATAGGCTATTATCTAAACTTTCTTTTTCCATTATTTGGCCTTTTTCTTC
CCAGATCTAACTGTTTTTTCTACCTCAGAGGACCAAACAGCCTTGTTGATAGTTTCTCCT
AAAGTGTATGTACAGCATGACAGTACCAGACAGAATATGTAAAAGCAAATTCTCAGTGGC
CAGTTGAGGACATTAAGGATAGGATACACCCAGCTTCCAGTATTGAAGTAAATAACATGT
ATCCATACCAGGTAGCCAATCATAAAACTAGAAAGGATGGACAATCCAGCTTTCCTCTTT
GGATACATCCTGAATGATGTAAGGAGATCAATAAGAATGAACACTACAATATTGGTGTGC
ATCACATGATTCAACCACAGAGGGAAGTAGGGATCCATGCTCCTAGGTAAGATCAACTCT
CTATCAACAGCATATATACCCCAAAAGGATACTCCCACAAATATGGCCAGTGGAAATGCT
AATGAACTGAAAACAGTGTCCTTAATTTTTCTAATAAGAGGCTTCTCAGATGGTGATGGC
TCATTATTCCCGAAAAGATCATTTAACAGTGCCAAGGTAAAATATGCAGTTTGAATCATA
GCATCCCAATAAGTCAAATATTTAAATTTGCCTCCAAATGGTGTAACAGCAGATGAAGTA
ACTGGTATATTGACATATCTGTAGTCATAGTAACATCCATAGAAAAATTGGATGGCACTA
AAAAGATGAAACAGTGTCCTCCACATTTTTAAGATTCTGTTCGGTCCTATGCGAAAAATC
ACAATTCGCCGCCGGTTTAATTTACTAGCTACCTTCTAGATAAGCCGTAAAATTCTTTAA
TTATTTTGATACAATAGTAGCACCCACTCGCTTTCGCAAGCGTAACATAAATATCTAAAT
CAGCGACTGAGGATTATTGTCTTTGATTAATTGAAAAATCCGTATGCTTTATTCCCATTA
GCTACGTTAAAACAAGGCCCGGACGTCGACCCGACTGCATCAACTTGACACTTCATTTGA
CAGACACTTGTCAATTGGCCACAGATAGTAACATAAAGTTGACGCCTTTTAGAAATCGAC
TAAATTTTAAATAATAATTTTATTCCTCACTGTTAACTGAATTTAACAAAGGAATTTAAT
GAGCCTTTAAAAAAAAACATGCGTGATT
>T_ni_cDNA_10461
ACGCGTCTAGTGCGAGTTGCCCGTCATTAGTGTCAAACATGCGCTTGCGCAGTGTGCTTG
TGTTCTGTTCTATAATCGCCGCCGCGCGATGTTCCTTGCGAACCGACCAAAAATTTTGGA
AAGGTCTCGCCGAAAGCGAGTTAGAAGAAGCTCTGAAAGTGAAATGGAACCTGAATCCGG
CGACCAACGTGATTCTCTTCGTTGGAGACGGCATGGGGCCGAACACCGTGACCGCTACCA
GGATGTACAAGGGAGGAGAGACTCATCGACTGGCTTATGAGAAGTTCCCACACATGGGGT
TACTGAAGACATACTCAGCCAACAAAATAGTGCCAGACTCAGCGTGCACGGCGACCGCTA
TGTTCTGCGGCGTGAAGACCAACCAGGACACGATAGGGGTAGACGCTACAGTCAAGAAAA
ATGACTGTGAAGCTTCTCTCCAACCAGAAGGCAGACTGCAGTCGCTGGCAGCCCTCGCTT
TGAAAGCAGGGAAAAGTGCAGGATTTGTGACAACCATGCGCGTGACGCACGCCACCCCCG
GGCCTATCTACGCGCACAGTGCGAACCGCAACTGGGAATGCGAGGCCAGACTGCCAGAGG
GCAGTCCGTGCAAGGACATCGCTAGGCAACTCGTTGAAGACTGGCCTGGACGTGACCTAC
ATGTAATAATGGGAGGCGGCAGACAAGCCCTAGTCTCTAACTCTACAGGCACTCCAATAG
ACCCGATCAGCAAGGACTGGTGGACGTGCTACCGACAAGATGGCAGGAACCTCATAGAAA
CATACAGGGAAGACAAAACCAACCGAGGGTTAAAACATACCGTAGTCGCCAACAATCAAG
AGCTAGATGAGCTGGATGTGGAAAATACTGATTATTTAATGGGTATTTTCTCCAACGAAC
ATTTGAGCTACGATCACCAGAGGCACAAGGGCCCCGACGGTATGCCTTCCTTATCCGACA
TGGTAAAAGCAGCCATCAAGGTTCTGCAGAAGAACAAAAAAGGCTACTTCCTCATGGTAG
AAGGAGGCAACGTCGACATGGCTCACCATAGAGGCTGGGCCAAGAGGGCGGTGGACGAGG
CCGCGGCGATGGAGACCGCAGTCCAAGTGGCTGCCAACATGACTGATGAAGAGGACACAC
TTCTCATCGTCACGAGTGACCACACTCACACGTTGAACATAAATGGGTACCCTAATAGAG
GGGAAAGCATCTTTGGCATAGCTGGTGCATCGAGCGTGGACGGCGTAAACTACACCACGC
TGTCCTACAGCAATGGAGGTCCGGGTTCATTCCAGTTCTACGTGAAGACAGACGAGGAAG
GCAGCAAGGTGGCCAGGAAGGACCCCAGTGGGGAAGACACTGAGGCCTTCGACTATAACC
AGGTGGCTGGGATACAGCTGGTCGAGAACTCGCACGGAGGTGGTGATGTCGCTATTTATG
CTAGAGGTCCTCACTCACACTTATTCCACAACGTGCACGAGCAGCACTACGTGTTCCACG
CTATCTCCTACGCGGCCAAGATTGGTGATTACTATGGCACATCCAGTGGAACAATAACCA
ACATCAATGTAGTGTACATTTGTATCACAACGACAATTGCTGTGCTCTTTGCTACTTTGA
AGATATGACAGAGGATATGGAATTGTATTTCTAATTTTATACAATCAAAATGTAATTTAT
TTTATTAAAATAATGTTTAGAATTTTGGCAGTGATTTTACCTGTCAAAATAGTGCAATTT
TTATTTGTAGGTACAGTTGCAAAGAAACGCATTTGAAACGAATTGTATGAAATAATAATC
CTATATTATTTAGGAGTACCTACATAATTTTTACAGTCAATGAAAAGCAGTTTTATTAAA
TAAAATCACAAGCTTGTCACTAAGAACTATTTTATTGTCATAATAAATAAGAAAATTGTA
ACAATCATATAAAACAGATTTGTACATATTATCACAAAATAAATGCTACAGCATCTTAAT
AATAATTTCTATTCGAAATTATTGAAGAAAAACTGAATGCAAATATTAATATCATTGATG
AGCATTGTCTTACAGACAAGTTTCTATCCAAAATTCATGAATATTGCAAAATAAATAACT
ACATATTATGCACTAATCAACCAATAAAACAAATCTTTGTATTGATTCAATATTTACTGG
ATTCGTAATATAAACATACAACAAATTAAGTTATGTTATAAATAAATAGATTAGGAATAT
TGGATTGTTTCATTTATACAGACTTGATAAACCTGTATTTCACTGGTGTTTGGTTACTCT
TAAAATTGACCACTGAAGTATAAATGCTACAAAATAAGACGCGGTTAAAAATATTTCGAG
TATAAGGCGGCAGACATTTTGTGTACTTCTTACTAATGTGAGGGTAGTGTAGTTAGTGAG
AAAACTAAATCGTATAAACCTCAGTGGACAGTTAGAATATTGCCTGGGTTCGTATTATGA
CGTTTCAAGATGACTATGTGAGATAAAGGTAGAGCCGTCTGTGTAGCTCTATCTCTTTCT
CACGACAAAATACGGCGGAGTATCCACGGCGCGTGGTCGGTCGGCCGACTACAGTAAATA
GGCGTATTGCGTCGTACCGTACCCACGCGACGTTCATTTGCACCTCTAAACGTCATAAAA
TGAGTTTTTATTAAAGTTAGGCTTACACTACGCCTTGACTGGTCAAACCAGTGTTGTTGG
ACCCCTACTATATTTTGTATTTAACTAGCTAACCCAGCGGCGTAATTTTTTGTACGCTAG
ACCAATTACTATTGCGCCCGCCAAAGCCAGCAATGCCCATTTCAGTCGGGAACAGGTTTC
ACCAGGGGCTAATGTTCCAATTTTATATTTCTTCAGCATAGTTACTGCATCTTCACTGTG
TCCAACATCATCAAATGCAATGGTGGCATCTAGGCCTGCTGCGTCAAGTAAAGGATCTTC
ACCCCCGGGATGCTCATTGAGAAAAGCCGTGACATCGTAAACTTCATTGCGTATAACCAA
CCATACGCTTCGCCTGGTGTTGTGTTTTTTTACTTCACTTGCGGTTATGTAGTGGGTGGT
CATATTGTAATTTTATGTATGTAGTGTGTTGATGGATTATTTTACGGACCAATAATCGGA
TGGGTTGATGGCCTGTTTACGGGAAAATTTTTAGTTGCGTCACTGTC
>T_ni_cDNA_10465
CGAGAAACTGAAAAATTCCAACATCTTGGACGTTCAAATTTTGCAAGCGGTAAACTGATT
GCTGTTGGCGTACTTGACGACACTCTTAATCTGGAAATCAGCCCCCTATACAGGGAGTTT
ATTGTGTGCTAGAGTGTAGGCGGGCGGCGGCGGAGCTTACTGCTTGGAGGCGGCCTCGTG
CAGCTTCTTCTGCACCTGCTCAGCCTGCTTCACGAAGTCGTCGTAGGCTTCCTTGATCTT
GGGTGCGAGCTTCTGGTTGGTGGTCTCCACGTTGCTGGCTACTTCCTTAACGAGCTTCTG
GGTCTCCTGCACGGTGTTCTGCACGGCAGCCTGCAGCTTCTCACGCAGAGCGCCGGCCTG
CTTCTCCACCTCGGGGTGCGCCTTGCGGAGCTCCTCGGCGGTCTTCTCGAGGTTAGCGCG
CGCCTCCTCCAGAGCGGTCTTGGCCTTGCCGTTGGCGTCGTTCAGCGCGCCCTGCAGACT
GTTGGAGAAAGCAGACAACTGTTGCAGCACAGAGTCGGAGCCGTCCTTGAGCGCCTTGTT
CAGCTCCTGGGTGTTCTTAGAGTTGACGAGTGAGTTGAATTGCTCAGAGAAGGTCTTCTG
GAACTCAGCGGCGTGCTTCTCGATGTCCTGCAGCGGGCTAGGGGGCGCGTCGCGGCGCAC
CATGCCGGCGTGGCTGAGAGCGATGCAGGCGACGAGGACCAACAACTTAGCTGCCATTGT
GCTGATATAATATGAAGACGAGGACGGGATCAAGTGAATCTGCCTGAAACACA
>T_ni_cDNA_10470
AGTGGCCGGTACGCGGGCCGCAAGGCGATCGTAGTCAAAAACTACGACGAAGGCACATCA
GACAAGCCATACGGACACGCTTTCGTCGCCGGCATCGACAGGTATCCCCGTAAAGTCCAC
AAGAGGATGGGCAAAAACAAAATCCACAAGCGCTCCAAAGTTAAGCCTTTTGTGAAGGTG
GTCAACTACAACCACTTGATGCCCACTCGCTACTCCGTAGACTTCAGCTTCGAGAAGTTC
AGCGCAAAGGACCTGAAAGACCCCGCGAAGCGCAAGAAGCTCCGTTTCAACACACGAGTG
CGCTTCGAGGAGAGATACAAGAGCGGAAAGAACAAGTGGTTCTTCCAGAAGCTTAGGTTC
TAAGTAATTTTAAAAAATAAAACATTACACCCGTAATGCAAAAAAAAAAAACAA
>T_ni_cDNA_10471
AGCACTATTGATATTTAGTTAACGATTCTGAATAACTTCACGTTAAAATGTATACCATTG
TCTATGATTCGTCCGAGTTGAGCTGAGCGTCATCAACGTCGACGGGATGCTGTGGGAGCG
GTTCATCAAGCTGCGACGGCGACGTGACTGTTGCGGTAGCTGTTACGGTAGCGGTTACGG
TAGCTGTTACTGTAGCGGTTACAGTAGCGGTGACTGCGGTGGAGGCGGGCTTAGCAGTAG
CGGGCGCCTTCGGGTAGTCATTAAAGATGTGGATGTGGGTAACGCGACGTCAGTCCGCCT
CGTGCTCGTGTAACTGAGCCAGCAAAGCGGCTCGCCGAGATTCCAGCTCTGCATCACTCC
AAGCAGTAGATCCACTGGATCGTTCCTTCTTTTCCTTTTTATCCTTCTTCTTTTTAGGTT
TATGCGCATGTTCATGTGCTTCTTCCTCAGGGCTGGAGGGCGCACTACGCTTGGATTTTT
TGCTTTTATGTCGCAGCTGTTCGTCATCCGTTATACCACCCTCTTCCGGAGTCGGCGATT
TCGGAATGGGCGAGTGTTTGCGATGCTTCTTTTTAGACTTCTTATGTTTCCTGCCTTCAT
CTGACGTCCAAGTGCCATGGCTCGGCACTGGAGACGGCGAGCGCGCCGTTTGCATAGGAG
ACGGAGACCGCGACCTCGACAGAGACGCGGAGTGAGATCGTTTCTTCTTCTTTGATCGCT
TGGCTTTCCTGGACTTCGGATGATGGTAATGCATACAACTTTCTTCCTGCTCATGTTGGA
AGTCCTTATAAATTCTAACTCTGTCCTCTTCATAGGGCACAGCGGCAAATTCTGGAGCAC
TGAGATCTAGCTTTTCTTTGACCTCATTCCATGAAAGCTGGTGATCTATGTTGGCATCAG
TCAGGGCCCATTTAAATGCACTTTCTATCTTCTTCTGAGCTTTAGATTCTTCTTTTATCT
TTTCTTTATTCCTGGCTTCAGCCTTTTCGAGTAGTGAATTATAAGTTAACTTAACATTGC
CAGCATCCAGAGATGCTGACTTACTATCTTCACAGACAACAGTGGCAAACTCTTCGAAAG
TAGTATCAGGCTTGACATCGAAGCTCTTCTCTTTCAATATTTCTTTGATAACCTTCTTTT
CGTCATGGAATCGTGCTTTCAGATTCTCGACATAAAACTTGAATAAATCCAGTGGCGTCG
ATCCGCTTTGCCCGAGCATAGCAGAGAATCGCATGTCAGCAGATATAACAGGGTATAATT
CTACCCACAATGACATGGACGTCAGTTTTCCTTCTTCATGTAATGTGTCGAGCAAAACCA
AGAAGTTATCTCTGTTCTTTCTTTGCTGTCTTTTGTTGCGTTTCTTAACTTGTTCACGTT
CTTGCAAATATTCGGCTTCTAAATTCCTGATATGTTGTTCAAACACAATGAGAGCATCTT
CTTTGTCCATGCCTAACAAACTCACATCGTTTTTGAAAGCCGAGTTTTCTAATAATAACA
CCTGTGCTTCACTCCATGTGCTACTGTAAGTAATTTCACTCATATTTTCTAAAACCTGGG
CCAGCATTTTCATATTGCGTTTTTTCAAAGTCTTTGCCTCTTCCTTCTCTCTTTTCGTGA
TAGTAAATATGCAATCTTCAAATATATCTCTTCGATCCGATTCGGGAACACACCGCCATA
TCTCAAGATTACTAAACATCTCTTCACATTTGTAATATTTTGTTAATGATGTCACACGGT
CACAACTTAACAAGAACTCTTCTAAGTTTTCTCTATTTTTCTTAGTTTTTAATCTTTGTT
CCTCTCTTTCATCTTTCAATTTCTGAGTTTTGTAGGCATTAAATGCTTGCTTCTTTTCAT
TTAACTTCTTAAATGCTGTATATCTAGGATCTTTTGATATGATTTTTACACACTGTTCCC
ATGTAGCGTTTGATGGCACATTCCTATCCTTAAGGAGTTCTTTGAAAGCTTCAATAGCCT
CCTTCTTGTCTTTATACTGCATTTCTGGCTGAATTTCCACATTATCAGTATTGTTGCCTT
GCATGGGTGCTGACATTTCTTCAGGTTTACTTTCTTCAGGGATGGGTATAGAGTTGGCAA
GGTTTGTATCTATAGATGCAAGGGTTTTGGCCATTGCCTCATCTAAAGCTGAGCTTCCAG
TTTGGTTAGATGGTGAAGCTGGTAAAGGGACTTCTCCAGGAGTTACTTCAGCACTTAAAG
CAGCCTGGGCAGCTTCTTCTGCAGCTATTTTATCCTTGATCTCCTGAAGATCTTTAGGTA
TAATCCAGCTGGACTCCTTAGTTTCGATGTTATGATAATACACACGGCCAGCATCTGTTG
TGTATTCCTTCCAAACACAGGCTAACAGTAATTTTTCTGCAGCAGTTTTCAAATCATCAG
GTTTCTCCCAAAGACTTTGCTTAGTGACAGAGTTATAGTAATATGTTCTTCCATCAGGAG
CTTTGTGTTCAGACCAGGGACTGCTCTGGTTAGCCATTGGAGCCACATCCGGTGCAGGAG
CATTCATATCAGGTTTAAATGCAGGAAACCCAGGAGGAGGCATAGAAAATGGTGGTATCA
TTGGAGGAAACCCCATAGGCGGAGGCATGCCACCCATGTTCGGCGGCATACCAGGCACAG
GAGGCATACCCACTGCAGGTGGCATCGGCGGTGGTAGTCCACCCAGCATAGCCGGAGGCA
TTAACGGCCCAGAACCGATAAGACCAGGCGAACTGGTCCCACTATTGGGCGGCTCCATTT
TAACGAAATATTGTTTTAAACAAATGAAAGTTCTTCACATTCAGTGTCCTAAACTCCAAT
TACAGTTCCGCACTAACATCAAAAACATGAAGACGAGTTTTTTCACAAAACACCAAACAG
CAGATTTTTTATTTACTTTTGACAAGATTCATTACATTGATTGGCATTC
>T_ni_cDNA_10474
CAAACCAGTAAGTACACGATTTTGATAACTAATATTAAACTAAAATAAATAACAAATTTA
CTTCTGTAATACATAGTTTCACAACCCGTATTATAAGTACATATACAAATAATTGATAAA
TAACAAGTTACTATCACAATGTTGATTATTATATTGGTGATTGGTGATAACTGATCACCA
CTCGCAGACTCCTGGGATGTACTTCTCAATCAGCTTCTCGTAATAAGGCCAGAGAGCCTC
GATGTCAGGGACCTTTGTGCTCTTAGTGTAGAGGTCGTATTTATTGAACTCGAGCACCCA
CTCCAGGATCTGCTCATCCTTCTCGTTGGTGAGGTGGCGGTAGTCGCCGCCAGCGTGCCA
CGGGTACAGGGAGTGGTATCTGATCATGTAGAGTCCCTTGTCGGGGATCTTGCTCTTGTT
GTGCTTCAGAAACTGGTACATGTACTCGTCGTGGCTCCAGGAGATCTCGAGCGCGTCCAG
CCCACAGTGCGGCTTGTACATGCCGTACTCAGTGTTGTATTTAGGGTTGTAAGTATCGGG
GTTGTCCTTGAAGCTCTCCGGGCCGTACACGATGGAGTTGGCCCACTTGCAGCCGACGGG
GAAGGTGTCTCCCACCACACACCACTGGGGCTCGCCGTAGAAAGCCATCACCTTGCCCAG
ATCATGGAGGAGTCCAGTAAGATGGAACCAGTCATCATCAGGGTGGTCTGCGCGGATCCT
CTCGGCGGTCTGGAAGGCGTGCACGATGTTCGGCAGGCTCGTGTCAGGGTCTGACTCGTC
CACCAGCTCGTTCAACTTGATCAGAGCATCCTTGATGGTGCTCTTGAAAGTGTTGAACTT
CAGCCATTTTTCTTTCTTTTGTTTAACGAGTTCCACAGTGACATTAGTGTGCATGTCATA
GTAAGTCTTGCGCACGCGCTCCCTGATGGGGTCCGTGTCGTCCACCGTGTAGTCGCGGAA
CGCATCAATCGGCTTGTCGTTGAAAGCCGGCTCCGGACGCAGTAGCTGCGAGACTAGACG
CGT
>T_ni_cDNA_10478
ACGCCTCTAGTGAATTTATTGCATTCAGTTACATTACAATCTCAATATAAGGTTTACCTA
GTGGTATTATCATAGATGGAGGAAAGTATCTGCTTCGTCCCCTGATCAGGAATGAAAAGC
GTTGGATTTCCTTCAAATGCACACGCTTCGTATATAATAGTTATTGTTATCTAAGCATTA
AGGATACTCTTTATCATCGGCGTCGTAATGCACACCTAACTGCTTCCTCACGGTGTCCAT
GAGTCTGGCCAAGACGAGAGTCTCCTTATGAGACATACGTGGGGACTCTATCTTACCTGC
GCGAATACACTTCGCTATTTCAAGGGTCTGGTATGCAAGGCCGGGGCTGTTAGGACCGAA
GTTGTACGGGATACTCGAAGTGTGCAGAGGGAATGACTTCAGTGATCCGTCGCTCCCGGT
GGTCTCGAGAGGAAAGTGGAAAGGCTCGTGCAGCTTATAACTCCCCTTTGTACCATATAT
TGTGGTATGGTTATCAAGTTTGAGTGTAGCATCTATGTTGAGGACCGCTCTCTTGCCATT
GCTGTACTCCAAGATTACTGTCTCCGATATATCCACATCGGTCTCACCCCGAATACCAAC
AGTCGTTACGTTCTTGGGTTCTTCTTTGAACACGTACTGGGATATTTGCAACAAGTATAT
CCCTATGTCCAGAACAGCACTGCCGCCATATTCCTTTTTGAACATTCTCTCGCTTTCACA
GGCAAAACCAAAGTTTCCTTGTACAAGGCGAACTTCTCCAAGTTTTCCAGATTCTATTTC
TTTTTCCAAGTCAAGGTAAGCCGGAGAAAAGCGACTCCAGACAGCCTCCATGAAAAATCG
GTTCTTTTTTATAGCCAACTTGATCAAACTCTCAGATTGTTTGGCATTGAGACACAGGGG
TTTCTCACACAGCACGTGTTTGTTATTTTCAAGGAACAACTTTGAGAGTTCATAGTGGTA
AGGATTTAAAGTGCCGATGTATGCAATATCGATGTCGTCACTTTTTGCTAATGCTTCATA
TGAGTCAAATACTTTAGGAATGTTAAAGGTTTTCGCAAACTCTGCCGCCTTGCTCTTGTC
CCTAGCTGCCACTGCTACTACTGCCTGGTCACCCTTTTCAGGGAACGTGTTCAAAGCATT
GACAAAGTCGGCACAGATAAAGCCCGCGGACACGATACCCCAGCGTAAAGTCATCTTAAA
AATGCACGTCAACTAATACAACTGTAAAATAATAATTGAAATTATATGTGATAATTGAAA
CGGTCCACGTATTACTGTGTGTTTACGGACACTGCATGCGTATTTATCATAAATAGACAA
ATAAAACGAAATGAATTCAAAATTAGCTAGCTTAAAACAGACAAGATTAATGAGCTTCAA
TCTTTGTAAAAACAGTCAGGGATACAGTACTTTAAGGTCATAGGGACACCACTAATTATC
ACTGAGGCAGTAGACGGTAATCATAAATTTTACTGCTTAATGACATATGTCAAAACTGTC
ATGGGCGACGGCAACAACTGACAACGTCAGTGTGTCGCATCCGCAATGGTTATTGCTGAA
CCTACTCCAGTTTTTGTGTAGTTCCTCTCTAAAATTG
>T_ni_cDNA_10483
ATCCGTGCCGGTAACTATACCAACATTTTGGTTGTCTAGCTTATTTTATATGTGTATGAT
AATTAATTTATCATTTACGTAACACTTCATTATTATAATCATGATATTTAAAACGGTATT
TATGCTTCTTGCTGTGCAGCTGTGCTATTATATTATTTACTTGATTTTGGTTCAGCACAC
AGACTATGGATCGAACACTATGTTTTAGATTATTTACTTAAATTTCGTTACATGTATTTG
ATTGCAATGACAATCTGATACATACCATTGAAGTTTGGTTTCAAATATTATTATTTATAC
GTATTTTAATGACCAGAAGATTTCAGTATGGACGAATCAACGTCGTATTGAATTTACTAA
CAAATTATGATATTACACGTTACACTTGTCCTTGTGGCATATTTTAATTAGAACATGCGA
GTAAAATGTTAAAAAATAAGATCTTTGAACCTACATTAGTAGTCGTTTATTATATTATTG
TATAATCGAGATATTATCATTGAAAGCTACTTATTTATAGTTTTGATATTGATTTTATCA
AATTTAGAGGGAAAATGGAGTAACGAGTTTTTATGCTATTTTCTACTTAGAACCAACATT
TAGAATGAGGGAGAAAAGGTTAATGGATTACCTAAGGCCAGCGCAGTGCTGAGGTGCACT
GTAGGTGCTTAGAAACTCGCATCTTTCATTGTTTATACACTACTATAACATTTTGAAACC
TGTTACAATTTCGCACTGGGCCATATCCGCCAAACCAGCACCTAAACATTGAAAGCTGTA
GTTGGTGCCATAGCTGGATTCTGAACTGTTGTGTAAACAACATTTTTCCTGTACTGTTTA
TATACTCGGGCGAAGTGTATTTTGTGAGCAATGTAAATCGTAACGAATAGACAAAGTCCA
ACGACAAACGAAGCTCCAAGCAATGCGGGGAACTGTTCACTGCACTCTGCCTCCCAATTT
ACAGTAAGAAGATTATCATAAAGCTTCTTGAATCTTTCTACTGGACAGACAGATCCACAG
AATGGTATTTCCAGAACATTTGGCTCCACAATTTCTGTAGAATTCCTGTATAAGATTCTA
ACAAAGTGTCCAGCGGGCTCAGTTTTATTATCTACTATAAGTTCAAAGAGTATGGTAGAT
GTGTAAACTGGACAGTTCCCATCATACAAGCCCAATGCATTGAGCACACTTCCAACAGTC
AAGTCATGGCCGCTGTACATCACCACTTTATGATGATTTAAATCATTGTCATTAGACGTG
GCTTTCAACATATGAGCCATAATATGCTTGAGAAGGGGTCCCACTTTCAATCGGGCAAGA
AGTGGTGTTCCAGTTGGAGTTGTAAAACTGTAGCACGCTGGCTCTCGCATTTGAGCAGGA
TACACTGAATGCGTCCAGTTGGGCAATGTAAAATTATATAGTGATTCGATATACAGTGTA
CTGTAGATGTCATCAATATCGTAGTAGTCTTTAACTTTCATCCCAGTGTATGCAGATAAG
TAGTCCATCAGATGTTGGTATTTACTCAGTCTGTCTTTATATGGTTTTGAGTGTATCAGT
CTGTCCAGCTCCTTGTCATAGGCACGACACGGTTTCTTCATAGCAAGGAGTTCGTCATCT
TTTTCTGGTACAGTGTGGACTGGGATAGGTTGCCACATCAGATCTGAGTTCCATATAGCC
TTACCATTCGCTGGATACATTCCCGCTAGATTTACTTGAGCTGACATGAGAGTGCGGTCT
ACATCAGTTGATCTGACATATATCTGTGTAGGATCAAAGTCATCGGACAGTAAATGCGAA
TATCTTTGTCTAAGCCATTTTCCAAGGGTCATAGTGCTGGCTTTTACCAATATTGGTAAG
TTCTCCAAATTTCACCGGCCACAGTGACTCATTCTTCCAAGGATCCGTGGGGTAAGGATC
GACGGGAGTTCTATCGCCATGTCTAAATATTATAGCTGCATATTTTACACTTTCATCGCC
ATATGTAAACGTAGTAAAGAATACAAATAATATAAAAGGAATCATTTTGGTAAACGTTGC
TAATTTAGTAGATAAAATTGAAAGCCTGTAGGTATTTCTAAGATCGCATAGCAAATGGTA
GTTAAATAATAATATTTTTAAAGCAACTGAATAGATAAATAACACCTCAATAAAAATATT
GCAAACACTGGCAAACAGTATGTACA
>T_ni_cDNA_10483
ATCCGTGCCGGTAACTATACCAACATTTTGGTTGTCTAGCTTATTTTATATGTGTATGAT
AATTAATTTATCATTTACGTAACACTTCATTATTATAATCATGATATTTAAAACGGTATT
TATGCTTCTTGCTGTGCAGCTGTGCTATTATATTATTTACTTGATTTTGGTTCAGCACAC
AGACTATGGATCGAACACTATGTTTTAGATTATTTACTTAAATTTCGTTACATGTATTTG
ATTGCAATGACAATCTGATACATACCATTGAAGTTTGGTTTCAAATATTATTATTTATAC
GTATTTTAATGACCAGAAGATTTCAGTATGGACGAATCAACGTCGTATTGAATTTACTAA
CAAATTATGATATTACACGTTACACTTGTCCTTGTGGCATATTTTAATTAGAACATGCGA
GTAAAATGTTAAAAAATAAGATCTTTGAACCTACATTAGTAGTCGTTTATTATATTATTG
TATAATCGAGATATTATCATTGAAAGCTACTTATTTATAGTTTTGATATTGATTTTATCA
AATTTAGAGGGAAAATGGAGTAACGAGTTTTTATGCTATTTTCTACTTAGAACCAACATT
TAGAATGAGGGAGAAAAGGTTAATGGATTACCTAAGGCCAGCGCAGTGCTGAGGTGCACT
GTAGGTGCTTAGAAACTCGCATCTTTCATTGTTTATACACTACTATAACATTTTGAAACC
TGTTACAATTTCGCACTGGGCCATATCCGCCAAACCAGCACCTAAACATTGAAAGCTGTA
GTTGGTGCCATAGCTGGATTCTGAACTGTTGTGTAAACAACATTTTTCCTGTACTGTTTA
TATACTCGGGCGAAGTGTATTTTGTGAGCAATGTAAATCGTAACGAATAGACAAAGTCCA
ACGACAAACGAAGCTCCAAGCAATGCGGGGAACTGTTCACTGCACTCTGCCTCCCAATTT
ACAGTAAGAAGATTATCATAAAGCTTCTTGAATCTTTCTACTGGACAGACAGATCCACAG
AATGGTATTTCCAGAACATTTGGCTCCACAATTTCTGTAGAATTCCTGTATAAGATTCTA
ACAAAGTGTCCAGCGGGCTCAGTTTTATTATCTACTATAAGTTCAAAGAGTATGGTAGAT
GTGTAAACTGGACAGTTCCCATCATACAAGCCCAATGCATTGAGCACACTTCCAACAGTC
AAGTCATGGCCGCTGTACATCACCACTTTATGATGATTTAAATCATTGTCATTAGACGTG
GCTTTCAACATATGAGCCATAATATGCTTGAGAAGGGGTCCCACTTTCAATCGGGCAAGA
AGTGGTGTTCCAGTTGGAGTTGTAAAACTGTAGCACGCTGGCTCTCGCATTTGAGCAGGA
TACACTGAATGCGTCCAGTTGGGCAATGTAAAATTATATAGTGATTCGATATACAGTGTA
CTGTAGATGTCATCAATATCGTAGTAGTCTTTAACTTTCATCCCAGTGTATGCAGATAAG
TAGTCCATCAGATGTTGGTATTTACTCAGTCTGTCTTTATATGGTTTTGAGTGTATCAGT
CTGTCCAGCTCCTTGTCATAGGCACGACACGGTTTCTTCATAGCAAGGAGTTCGTCATCT
TTTTCTGGTACAGTGTGGACTGGGATAGGTTGCCACATCAGATCTGAGTTCCATATAGCC
TTACCATTCGCTGGATACATTCCCGCTAGATTTACTTGAGCTGACATGAGAGTGCGGTCT
ACATCAGTTGATCTGACATATATCTGTGTAGGATCAAAGTCATCGGACAGTAAATGCGAA
TATCTTTGTCTAAGCCATTTTCCAAGGGTCATAGTGCTGGCTTTTACCAATATTGGTAAG
TTCTCCAAATTTCACCGGCCACAGTGACTCATTCTTCCAAGGATCCGTGGGGTAAGGATC
GACGGGAGTTCTATCGCCATGTCTAAATATTATAGCTGCATATTTTACACTTTCATCGCC
ATATGTAAACGTAGTAAAGAATACAAATAATATAAAAGGAATCATTTTGGTAAACGTTGC
TAATTTAGTAGATAAAATTGAAAGCCTGTAGGTATTTCTAAGATCGCATAGCAAATGGTA
GTTAAATAATAATATTTTTAAAGCAACTGAATAGATAAATAACACCTCAATAAAAATATT
GCAAACACTGGCAAACAGTATGTACA
>T_ni_cDNA_10484
CGTTCGTAGCGTGCGGACGCGTGACGATACGGAATTAAATTATTTGATTTAGTTTGTGTG
TGGGTTCGTTAATTCGCGACGTAATGGCTCGTACAAAGCAGACCGCTCGTAAATCCACCG
GTGGTAAGGCGCCGAGGAAGCAGCTCGCCACCAAGGCGGCGCGCAAGAGCGCACCGGCGA
CCGGTGGCGTCAAGAAGCCCCATCGTTACAGGCCCGGTACCGTGGCCCTGCGTGAGATCC
GTCGTTACCAGAAGAGTACCGAGCTGTTGATCCGCAAGCTGCCTTTCCAGCGTTTGGTGC
GTGAGATAGCTCAGGACTTCAAGACCGATCTCAGATTCCAGAGCTCCGCCGTGATGGCTC
TTCAGGAAGCCAGCGAAGCTTACCTCGTCGGTCTCTTCGAAGACACCAACCTGTGCGCCA
TTCACGCGAAACGCGTCACCATCATGCCTAAGGACATACAGTTGGCGCGCAGAATTCGAG
GCGAGCGCGCTTAAACAAAACAATAAAGCGTGCTTTCGTTTCGTACCGACGCCGCCGTGG
CTAGGCACATGCTGCAGTGCGCAGCGCTTAGCTTACTATCGTCGTTATAACAACACAAAA
AGGCCCTTTTCAGGGCCACATATATTTCATATATTATCATCAAAAATAATATGTTTCTTA
TGTCGAGACGCGTCAATAACGTTCACTCGAAATATCGAATATAAAAATAAATATGATATG
ACAATCACGCATGACATACAAATAGAATAGATGTATGTATGCATGCATGCATGCATGCAA
CTTATGTGTGTGTAA
>T_ni_cDNA_10489
TTTTTTTTTTTCTGTAACAAATTTATAATAAGAAATGCAACGGAGATAACATCAATATCC
CATCTCACAACATAGTAGCATATTACACAATCACATAATATTCATTCACTACTTGTACTA
AATTTAAGACTAACAGTAAACAGAATCAGAATCACCAAAATTAAAACTAACACAAAATTC
AGTTTTCAATCTTCGCCAGGATGTCAGACTCTCGGAATAGGTGGTATTCCTTCTCGTCGT
TTTCTATGGACACTTTGGTGCCGCCGTATTCCGGCAGAAGGACTTTGTCGCCAACCTTGA
CCAGGACTGGGACGAAGTCACCGTTGTCTTTTCTGGCGCCAGGTCCAACGGCAACTACTT
CTCCATGCAGCATTTTGGACTGCGCCTTCTCGGGGATGACGATGCCGCCAGCGGTCTTCG
TTACCGCTTCAGCCCTTTTGATCAGAACGCGGTCGAGCAGAGGAATCAAGCGCTTTACTA
CGTTAGCCGCCATATTATCAATTAGAAATGCAGATAGAAGTTATGGAGGAATCGGCAGAA
ACGCCTATTGACTGGACCTTGTCTAGAATATTCGAGCTACACCGGCGACCGACCGTCGTT
CAACTTTTTGACACTTGAACGAATGACTGACATTAGTGACAGACGTGACAGTCGCTATTT
CGAAATCTCATTCACGGTTGTCTGTACCGTTTTGTTCCTGAAGAAATGTATTGACTATTT
TCCGAAACGTAAAATTATTACGATTGAATACGTTTATAGATTGAAATAGAAGTTGTCATT
CCTATTTAGAGATCTGATAGCTTTTAATTTAATGTTTCGTGTTTATTAAGCAGGTGTATT
TGTGATGTGACGACGTTATTTTTAAAGCACTGAAATAATGAATTTGTTTCTGAGTTCCGT
GTCATTTATTTTGTATTTGGTGGCAGTATGTCAAGCTTCAGGAACAGATATTGCGCTGGA
CGCAAAAGCAACACTTCTACATCGGATAGACAGCTTAAATCTGCTAATTTATACCTGTCT
TTTAACTCTGACTGTGTTAACTATATGGGTATTTAAACATCGCCGTGTGAGCTGGCTCCA
TGAAACAGGACTCGCTGTTATATATGGTTTAATAGTAGGGGCAATAATTCGCTATGCGGG
CAGTACAAACCAAGTTACGTACATCAATGTGCATCCAGCACCAGAGACAAAGTACAACCT
GTCTGTTCCACCAGACATGTTACGTCTGCACTTCCCGGACAAGATGCAGGTGTCATCTGG
AGATGCTCCAGTGCCTAACAAGACTTATGCCTATAGCTTTAGAGGTGAAATAGTGAATGT
GGAACAAAATGAGATAGATCTGAAAGCTACATTTGATCCTGAGATATTTTTCAATATAAT
TTTACCACCTATTATATTCCATGCTGGATATTGCCTGAAAAGGAAATATTTCTTCCGCAA
CCTTGGCGCCATATTAACATTTGCGATGGTCGGCACAGCGCTATCTGCGCTGGTGATCGG
AGCCCTTATGTACGGCTGTGTGCAACTGATGCCGGAGTCCCTAGCCACAAGTTTCACCTT
CCTAGATACCCTGTACTTTGGTGCTCTCATCTCGCCGACCGATCCCCTGACAGTACTCGC
CATCTTCTCACAATTAAAGGTGGATGTGAATTTGTATGCAATGATATTCGGCGAAAGTGT
CCTCAATGATGCGGTGGCTTTAGTACTTAGCGGAGCCATTCAAAACTACGAGCTGAGATA
CTCGAATGATGGCGGGTTTGAGATCACCGCGTTCCTCGGAGCGATTGGAGATTTTATTGG
GATCTTCAGTTTGTCACTGCTCGTTGGTGCTCTAATTGGATGTTTAACGGCTTTGATGAC
GAAGTTCACTCACGTTCGAGAGTGGCCGCTCCTCGAGTCAGCGCTCTTCGTGCTGACTTC
GTACGCTGCCTTCCTTATTGCTGAAGTCTGCGAGCTAACAGGTGTGGTAGCGGTATTATT
CTGCGGTATATGCCAGGCGCACTACACTTACAACAATCTCTCGTCGGACTCCCGGAACCG
CACGAAGCAACTCTTCGAACTGCTCAACTTCCTGGCTGAGAACTTCATCTTTACGTACAT
CGGCGTGTCAATGTTCACCTTCCCTAAGCATCACTTTGACCCGTGGTTTATCATAGCTGG
TTTTGTAACATCAACACTCGGTCGCGCCGTCAACATCTACCCGCTCTCGTTCCTCCTCAA
CCTAGGACGCAACCCACCGATACCCATGAACTTCCAACACATGCTATTCTTCTCAGGTCT
GCGTGGAGCGATGTCATTTGCTCTAGCCATCCGCAACACGGTATCGGAAGCGCGGCAAGC
TATGCTGACGACCACATCTCTGATAGTCATAGCGACCGTCGTGCTGCAGGGAGGCGCCGC
TACACACGCGCTTGCATATCTACGTATACCTACTGGGGAAGGAGGAAACGATGAGAGCGA
TGCGCTTCCCTACAGAGATGTCAGAAGT
>T_ni_cDNA_1049
ACGCGTCTAGTCCGGTATATAAATTATCTTTTATTACAAATGTTCAGGTTAGTAACGATT
TATAAATAAATAAAAATCTTTGTCAAAAATTACGGAATGACAAGTTTCCGCTTCAATTAC
GTAATATGCATATTACGATACCTTACAACCTAGTTTTTAAATACTGAACTTAAACACAAG
ATCACAAGCGTAATTTGAGCCGCCCAATTAGGGGCCTGGTGTAGGGCATCATAAATTAGG
AATAGTCTTACTTGTAGCTTAGAAGCACTTCCTGTGCACGATGGAGGGGCCGGACTCATC
GTACTCCTGTTTCGAGATCCACATCTGCTGGAAGGTGGAGAGGGAGGCGAGGATGGAACC
ACCGATCCATACGGAGTATTTCCTCTCTGGAGGTGCGATGATCTTGATCTTCATGGTGGA
TGGGGCCAGGGCTGTGATTTCCTTCTGCATACGGTCAGCGATGCCTGGGTACATGGTAGT
ACCACCAGACAGAACTGTGTTGGCGTACAGGTCCTTACGGATGTCGACGTCGCACTTCAT
GATCGAGTTGTAGGTGGTCTCGTGGATGCCGTTAGCTTCCATTCCCAAGAATGAGGGCTG
GAAGAGAGCTTCAGGGCAACGGAATCTTTCGTTTCCGATGGTGATGACTTGTCCGTCGGG
AAGTTCGTAGGACTTCTCCAGGGAGCTGCTGGAGGCGGCGGTGGCCATCTCCTGCTCGAA
GTCGAGCGCGACGTAGCAGAGCTTCTCCTTGATGTCGCGCACGATCTCACGCTCGGCGGT
GGTGGTGAACGAGTAGCCGCGCTCGGTGAGGATCTTCATCAGGTAGTCTGTGAGGTCGCG
GCCGGCCAAGTCCAGACGCAGGATGGCGTGCGGCAGCGCGTAGCCCTCGTAGATGGGCAC
CGTGTGCGAGACACCGTCGCCGGAGTCCAGCACGATACCGGTGGTACGACCGGAGGCGTA
TAGCGAGAGCACGGCCTGGATGGCGACGTACATGGCGGGCGTGTTGAACGTCTCGAACAT
GATCTGTGTCATCTTCTCTCTGTTGGCCTTGGGGTTGAGCGGGGCCTCGGTGAGCAGCAC
GGGGTGCTCCTCAGGGGCCACACGCAGCTCATTGTAGAAGGTGTGGTGCCAGATCTTCTC
CATGTCGTCCCAGTTGGTGACGATGCCGTGCTCGATGGGGTACTTGAGCGTGAGGATACC
TCTCTTGCTCTGGGCCTCGTCTCCTACGTACGAGTCCTTCTGTCCCATGCCGACCATGAC
GCCCTGGTGGCGCGGCCTGCCCACAATCGAGGGGAACACGGCGCGGGGCGCGTCGTCTCC
CGCGAACCCGGCCTTGCACATACCGGAGCCATTGTCTACTACCAACGCAGCAACTTCCTC
GTCGCACATTTTGATTTAGTTGTTAAATTAAGTTAATGACTAGGTACGACTCGTGCTGCT
TCGGTCAAGCACACCTTACTAAATGAGAAC
>T_ni_cDNA_10509
GTTCAGGACAGCCTGCTTTGCGGCTTCCAGTTCTGTGGTGTTACTGGTGCCAGTAGCCTG
AACTGCTCTGCAGTGTGACACCCCGGGCACGACGATCACAGGGGACTTGCTGTGTCCGTG
AGAGGCATTGGGTCCCATCGGAGACCAGGGGTCGTGTCCTCCAGCCACCGAGATGACGCG
GTCAGGCATGTGCGTCAAACCACCGAACATTAGATTGGTCCTTCTGATGCCTCGACGAAG
GTTTTCCTCATCGAAACTGGCAGAAAAGAAGTCCTTACACATCTGGTGGAAGTACTCCAG
AGGGACAGCAGAGAGGAAGGGTTGGTTATCGCTGGTGGTGGTCTGGTACCAACCGAACTC
GACACATGTCTGGTAAGTCCAAAGACGCATGACGGCATCATCAGAATCGAAGCTGGTGTT
CCTGTGGTCGGCTAAGACCTGTGTGTAGCGGGACTCTATGCAGGGCTGGGTCCAAGGCTG
CGACGTGATCCAGTTGGCCAAACGTTGGACTGGACTAGAAACTGCAGGATCTGTGATGAC
AGCGCAGGCCTTGGGGATGTCCCCGGGGGTGGCGTACTGGACCAGGTAGGCGAAGGTCTC
CGTGATGCCGTACCAGAAGAAAGTGGCCATGTCCAGGGGAGTGGGCTGAATGGTGGTACA
GGTCTTGAACATCTCGGACACCTGTGCAGGCCCGGTTGGCTCCGCCAGAAGGTCGACTAC
CTCCTTAATAGCCTCCTCAATACTGGAGAGACAAGCTTCACTACCCTGCTCTTTGATGGC
TGTGTTGATCACCTCCAGATATTCAGGGAAGTCTTCCTGGGCATGCAGGGGTCCACTGTC
GGAGAAAGCAGCATCCACCAGGTGCGGATACACCAGCCTCATCCACGTCGCCATCGTGCC
AGCGTATGAGCATCCCACCAGCACCACCTTACCATTCTTGTACCGTCCCTCTTCGAAGTC
ATCACTCTTGACGTACTGGATGAACTGCGCGAGATCAGCCAGACCTTGATCAATTGTCAG
GAACTTTAGATTATCGACTTCAGTGTTTTCAAAAGGCCTGGTCCTCCCGTAGTATCGGTG
CTCGGTGTAGAACAGGCCCGCGCCCAGCTCCTCCGCCATCTCGTACCCGAGACCGCCCGT
CGTCCAGCCCGGACTGATGGCCCACTCTCCACCCACAAATATTACTATGTTGTTCCCCGC
GAATTCGCCGTTGTAGTAAAAACGCATTTGAAAGGTCCTGGTATCAGAAGCCATAAACTG
ATTGAGCCTGACAGGCAACCATCGCTCTACAGGAGTCTGGCGGGACGCGGGGGCGGGGGG
CGGCGGCTCCAGGGTCTGCAGCGCCAGGCTAGGGGCCACCAGGAGAACTAGCAACC
>T_ni_cDNA_10520
TTTTTTTTTTGTTATACAAAATTACATTTATTTCAAATCCAAAAGGAGTAATTTAAAATT
TAACGTCTACTGTAAGATGGCTCCACCTCCATGGGCTGCGGGCTGGCAGTGATGTTAACA
GATGTGACCTCCAGAGGGATCACTCGCTGCTTTAGGACAGCTGTAGTACCCAGGGCATAT
CTGTAAGATCCTTGCTTCTTGCCCTTAACATTGGCTTCTTCATACGTTCTGAGGTACTGG
GCTGGTCCTGTGTTGCGGATGACACAAAGATCAACATTAGAACCTGATCCCAAATCATTG
AAGATACCAGCAGCAATGGCATCTCTCACAAGTTTTTTGCCTTCCTCCTCATTCATGTTT
GGCTTCCAGCCAGATTCAAATACTGCCATGGCAGCAAGAGAACCAGATCCCATTGTTGCG
TAGGGCAGCTTGTCTACAGAACCATGGGGGTAAATGCAAAAGATATGAGGTCCAGTTCTA
TCAACGCCGCCAAGAACTAGCGCAGCGCCAATATAGCCCTGGTAACGGAATAGCATACGC
TTCAACAGGGTAGCGGCTGTCTCCACTGGCACCGTGCGCCCCGTGTGAAGTCTTTGCAAC
TCCAATTGAGAAGCCACTGTTTGAGTAGTCATTTCAGTGTCAGCG
>T_ni_cDNA_10522
GTGTGAAGTCTTTGCAACTCCAATTGAGAAGCCACTGTTTGAGTAGTCATTTCAGTGTCA
GCGGCAGTGCCCGCGCCGCAGCAATACATGTTGTTCGCTAAGTAATGAATTTTCTGACAA
TTTTTATCGGATACTACAGTGTTTTCCGTCGCCCTAGTGTCAGCACCGAGAATAACACCG
TCAGCGTATATTATACCAACGATGGTGGTACCGGTCTTCGTAGCTGTAGGAGCTGGAAAA
CCTTTCTGTGCCAAAAACGCATTGCGTTGGCAATTTTCGAAAGAAAATCCCTGAGCGGGA
ACTTCTGGTACGAGAATGGAGGTCATTTTTAAACACTTGGTATCTTTCTTCGAGCGGGGG
CGCGGGCGCCGCCGCCTTGGGCGAGCGCGGGGGCGGCGTAACAGGCCTGATCTCAACCGC
ATTATGCTGCGACCTCCTCTTCTCTCTCTTCTCCTCCAAACCTTCATCAACGGAACTTGA
TCTCGAGTAATTCTTCTCCAGCCGACTGACTTCTGCGCTAACTCTATTTACTTCTATACC
AGTCTTAATAACATCTCTTTTCGTGCCCGTTTTTATCACAGTAACATCTTCGACGGAGTC
CGTTCGTGTATTAATATCTTTATTGATTTCTGTTCTGATTATTGTGACGTCTTCGGTTGA
GCCTGTTCTTGAATTGTTGATCTCTTTGGACTGTACTATGGATATTTCTTCTGTGGAATT
TGTTCGTGATACGTTGTCTTCTTGCTGCGTTCTGTTGACTGTTAGTTTGACGTCCGATTC
TTCTTTGTTTGATTCTTCTTTTTGTTTTGTCGCGTCTTTCTCTGTGTGTTTGTCTTCGAC
TGCTTTTTCTGCGTCTCTGCATACCTGGTCCACGATGAGCCTGCCGGCGGCGGCGGCGGG
CGAGGCCTGGTCCGGCGGCAGCG
>T_ni_cDNA_10525
TTTTTTTTTAAGTTACTTAAGAGATTTACTTAAATCGTTATATATTGAAATATATACAAA
GTTTATTTTCACTCACTCTTATATCTATTAATTTTTAAGTCATGAGTTGATTAAATCAAT
CTTACATAAAATTTAACACACATAGTGTTTCTGTTTACATGTCAACTCTCTACATTAACA
TTACAACTAAATGTTGCGTTGAAATAACTAATTGCACCAAGTGTACATGCTATTTGTTAA
AAGGAAATTTTCATCAGATTGCAAAACATAAGAACCCGTTAGGTTACAAACTGTGTACAA
TTTTATTATTAGTTATTTTAAATTCCAACTATACATACATTGTTTACAATTATGATATTT
AACTGACTAACACAAATGAGATTTATCAGTTCTTTACTAACGGGCCTTAAAATAAAACTA
ATTATGATTATCAAGTCTAGTCAGATAATCTCCATAGTGTTGACAAAAGAAAAACAATGT
ATACAGTAAACTTCTTTGTTCTATCTCCCTTTTCTTTTGGGCAAAAGAAGGGAATTCTTC
TATATAAAATATTATGTTCACTACATACTAACTTATATGATAGATCTTTTGAAGCAACCT
GCAAATTGTACTTGACAAAATATATACTATGTAAGTAATGGACTATTGGTTAAAATAGAG
ATTGCTTTTGGGAGTTGTTCCCCTTATACTCTCACATTATCCAACAAAATTTAAATACTA
ATTGTTCTAGTCTGATTCAATTGAGCTACTCAATGTGAATAATATAATCTTAAATAATAT
TCATAGTGTAAAACTTTCTAAATAAGATGACAATAAAACATAAGTAAACTTGGTATGTAA
AATGGTCAACATTTTACCTACCCCGTCGCCGATCATAAAATGTGATGTATTTGAAGAATT
TAATTTATATTTACAACAAGCAAAATTAGTTTATGGGGCCTACTTTATCTGTATTACAAG
GAGTGTCACAGTATCTTAATAGAAAGGCCTCTGAAAAACCCAATAAATTAAAAATTACTG
TCAATGTGACTCTCAATTTGTAAAAGTTTATACATGTATATGCAATTTTTCATCCATAAT
AAAACATTTGATGAGTGAAATAAATAAAAGAAAACAAAATATTTGTATTAAACCTTGATT
AGTGAAATAAAACTTGTCATAAAAAATAACTAAAATTACATATATATTTTGTATATCCAA
TCCTCAAGACAGTAGTTTACATGACTGTGTTTGTTTGTTACGAAATAATTATTTATACAA
ACTAATACAAAGGTAATAGACTATATAGAGCAGTGTTTTGTTCGAGTTTGCTGTGGCCTT
GGAAGCTCGAGTTCTGTATAGCCAAAACATAAAACTGTAAATTTTAACTTTTATTTTAAA
GTTGACTTTAATTTCGAACTTAAAAGATTTATAGCATTACATTTTTTATATTATCTATCA
GGCAACCAAAGTACTGCTATCATAATATATTTTACCTTCATAATTTCTGTTCTTGTTTTC
TCACTTAATATATTTATTTAATGATACACTAGTATTGGCTCGCACATCTAAAGCAATGCA
TCCATTATTTAATAGATTTTGTATATTGTTCTGCTTGTTAAATAGAACCACAAATATCTA
TTTTAATATCACAATCGATTGCCAAACATAGATGCCTGTATGTTGTAGCTACTAATTTAC
CTTTAGTTTCAGACATAATATGGTACACGATAAATAAAATACGTTTACACTGATAGACAT
AAGGAAACAAAACCTAGTAATCATGAAGTTTCAATCACTAATACAAAAGTATATAAATCC
ACGACAATCATTAACAAAGTTTGCAAACAATTTGTGAAGGAAGGAGGCCAGCTTTAGGTA
TTTTTTTATGTTTATATAGACAATTTTGATCCACACGTCACATAAAATTTTTGAGAGCAA
GCATCAAGGTGTATCAAGCATTAAACCAATAAAACATACCTTTTCAATTACTAAATTTTT
AACTACAACATGTCACAAAATTACATCCTCCATTGTAACAAAATGAGAACTGAGTCCATC
ATAGGGCTAATTTTGCTTGCTAAGTTGGTATCCGTCCTTACACAATTGTTTGCAATAGTC
CCTACGGCTGCGCTGACTCGCCAGCTGCTTCGGAGATCCTCTTCGCTTCGCAACACTGGA
CGTACCGACACTACTATCTATTATTGTTCTTATAATAGTTTTCAAGCCTCAATCATTATT
AAGTGGGTTTAAATTTCACACTCAAAAGCAATTAGTAACCGTGAGATCTGAACTTTCCAA
TAATAATCCATACAAGAGATCGAAACTTTAAGGATGCAAATGAAAGAACATCGCGTTTGA
GGACATGATATAGTTAAAAATATTAATATGAAAAGGTATTTCCTATTGGTTTTAAAGCAA
ACCAGATGACATATAACGCTTACCGGCACCAATATCATAGTATCAGTGAACACCAAAGCT
GGCTTCCTCTCCTCACTAACAACTGTTTTGTGCCTTTACCAACATTTCTTATAATGCGCA
CTATAGACTCATATTATACATTATTGAATCATACTTCAGGTGGTATCCCTCTCCAATATC
ACAGTAATGAAAATAATATTTACTCAAAACTACTTTCACAGGACTCACTCATACTCTCAA
CACAAACAATAGTTTACACAGTTTTGGGGATGCTCTGAATTTACTTAAAATCATAGTGCT
TACTTAACTCATTTCTCATCTTTACGTAAAAGTCACGATTTTAGCACCTGATACAATTTA
TCCCCATTTGACAAAACAATTAACTAACACAATCACACTATGGCTGTTAAATTATTTCCT
TCATTTATTAGCTAATATAAATGATCATGTTCATGACAACATTTAATTATTACCTAATTC
AATACTTAATGGAGGCACACTCATCTATAAATTATAAATGAGAGGCACGACTGCCAAATA
AGATAAAAAATATGTTTTAAATCCTCAGTATTGAGTCTTTAATAAATAAATACTATATAA
ATAATATGAGGGAAAACTTTGTCCCCAACATGTGCTTTCACATAATTACCTTCATCTAAA
CAAAATAACACATACACAATAACACATATCTCAGTAGATGTTACTTAGAGTTATAGCAAA
TTTCCCTGGTCATTTTCTTATCATTCATTCGGTCACTGTCATAATTTTAGACTAGAAACA
CATTAAAACGGTTAAAATTGCATTTCATATTAAAAATAAAGAAATGTGTGTAGTTCGGTC
ATATCAATAAAAAATACTGGCAAAGGTAAAAACTTTAAGTTCCATCTTTGAAATGTTCAT
GAAAAAATTGCTAATAACCTATATCTATTTATATATCTCAAGCATTTGAACATATCCATA
CAAAGTGAAATATCCATCTTAATTTAAATGCAAGTATCATTAAAATCTATTACTAAAACT
GTAATTTACATCATATGGTACAAATAAGGTACCACTCAGTGCTATACTTTGTGTCTGTCT
GTGAACGAAATGATAGGATCAGTTACGTAAGTCGACGGCAATGTGATCTAACCTGCTTCA
CTATCACTGCTGTCTGAAGAGCTGGTGTCCGTGCTCGACGAAGAGTTGGAAGAGTCGGAC
GAGCTCGACGACGACGACATACCGCCGCCGAGTGCCTCCTTGCAACCCTCTTTTTTCTGC
TGTTGCTTTTTGTTTGTTCCTAGTTGCCCAGATACATCTTGCAACCTTTTTTCTAATTCT
TGTTTCTTTTCTGCTATTTGTTCGTCTTTAGATTTACCAGATACTTTACGATGTGTCTTT
TTCCGTAGACATGAGGCCACGTAGTTTTCTAGTTCACGAAGCGTCGACGGTTTTAGAGTT
TCGAAATCAATTTCGATTTCGTCAGGATTAGAGTCTCGTAAAGAGGGTTCTCTACTTTGT
ATAATGTGAACTACTTTGCCAAGTTTGTCACCAGGCAGTTTGTTGATATCGAGCGAGAGC
TGGCGCTTCTCGTCGTAGGACATGGGCTTGGCCTGGTCCTCGTCGTCGGTGTCGACATGC
GGCGGCGGGTGCGGCGGCGG
>T_ni_cDNA_10537
TTTTTTTTTTCTGTTTGTAATTATATATTTAAATTTATAAAAATAGTTAACATTTTATTT
TGTTTTTAATTAACAGTAGCGGTTTCTGATTCGAGTAGATATTTACTGTATTATAGACAT
GAAATATAAATAAAAATGGATTAAATGTAAAAACTTTCAAAAAACTTTTTCCTTAATTTT
ACGTAGATATCTTATACTATATTTGGATACAAACTACCTATTAGTGGATGCCGTGATCTA
ATCATATTATTAGTGTGTTATCACTTGTTTCCTCCGTTTTGAACCGTCTCTGGATTGAAT
GCTGGGTCCAGGCCTAATTTCTTCATTTCCACAGCCATTTCAAATAAATAATCGTAGCAT
TCCGCCATAGTCTTGGCCTGCTGCCAGGTGTCGCCCCACACGTACACTCCATGCCTCCTC
ACCAGCACGGCGCTCGTGCCCGGGTACTGTCGTATTGCCTCGGCCATGCTGCCGGCTAGG
TCTTTCTCGAACGGCGTGTTCTCTATGATGGGAACAACCAGCTTCTCGTCATAACGCAGG
TAGCGACCGAGAGATGCGTCTTTTATTCCCTTAATCATCTCCTGATGTGTGATAACAAAC
TCCTTGTCGTACAGCAGCGTGCAGCGGACAGCGTGCGGTGAGTGAGTGTGTATTACAGCG
CCGGCGCCTCTGTCTTTGTATGCAAGCATAAATAGAGGTGTGCATTGACTCTTCTTTAGT
TTCTTCTCAGGAGGTGGTAGTTCCAAATCTTCATCATTGATTGTCTGAACAAACAGATCA
TCAAACCGCATCCGCTCCTTCTGTACTCCTGATGGTGCTATGAAGATTTTGTCCCCTTCC
TTAATAGAGATACCTCCTCCAGTACCGGTCACCCATCCTAAGTGGTAAAACTGCTTGCAG
AGCTCCGGAATCAAATTCCTTGGATGTTCCGCACCGAGTTCCGTCATATTCCTGAAACTT
AATTACAGTAAACTATACACTGTCTAACAATATAGAAGATTTATCTGCACCTATGTTATC
TTATCGACATGAGACGTTTGTTGGAAAACGTGATTATACACAAT
>T_ni_cDNA_10539
ACGCGTCTAGTGTCCGCTCCTGCTGCTGTCTGCTACGCCAAGCTGCTCATGCCGGAGACC
AAGCGATCGCTCACAGCGTCGACTGGTCTTCACTTTGTACCGGCTGTATGTTATCAACGG
TTGTCAGCGATCGCTTGGTCTCCGGCATGAGCAGCTTGGCGTAGCAGACAGCAGCAGGAG
CGGACATGACGCTGGCCGTCACCAGGTGACTCGGCTCCGCGCCAAAACCGATGTAGGAAG
CCAGGATCGTACCAGACACAGTGGCAAACCCAGATGACATGATGACATGTAGCTCTGACG
GGGTTTGCAGAGCGAGGTACGGCTTCACCAGGAGCACTGACTCTGTCATTCCTAGAAACA
CATTCCCAACAGCTATGACACTCTCGCAGACTGTGGTGTCGGTAGCCGCTCGCAGCACCA
GCCCCAGCTTCAGGCACTTAGACGCGT
>T_ni_cDNA_10540
ACGCGTCTAGTGTCAGTTGTAAATGCACTAATATATGTGGCTGTCTTGCCTTCGAATTCT
GTGGTCTTAAGGGCGACTATTGCTTGATCATCCGTTCCCGGTATGAATTTGAACGATGAA
AAGCCGTGCTTTGGTTGGTGTTTTGTTATCTCAAGAGCATGAATATATTTAAAATTCGAG
TCAGCAGTAATTAAATAATTGCATCCCATAACTTCGTCTTTAGTTTCATTGTAGGGCTCA
TGACTGCACCTCCTTGGTAAGAAATGCCACATCTGCTTTATAACTGACCAGACTCCAGAC
TCATGGATCATGTAGCCGGGCCATTGGATGCCAATGGAGCCCCGGACCGCCTTGTATTGG
TTCACCCAACTTAAGTGGTGGACCTCTCCGTGCATGTTAATAGCTTTCACCCACATAGGG
TCATAGCTCTGGAACTCTCCGCTGGCCGTGGTCCATTCCTTGCCCATAGAGCCAACATAG
AGTATGTCATCCTTTACTGTCGCCCATTCTGACTTAAAACCTTTTTCAACATGGCCATTG
CCATCTGTCAGTATCACCCATGGCACCATTTTATTATTTACAATTTCAAAGATCATTCCT
GATCTGTCATCAAATGTGAGCAATCTACCGTCATACACAATCAGCTCTGATAACTCCATA
CCTCTTCCCTTATGGGAGTATGTAGATGACAGTAATGTTGCCGGCCCATTATCCCATGAC
ACTTGCACAACCTTCTTCCCACGGTGGTAACTCAAAACTCCCCTCTTCAAATAACTATTG
TATGTATGTTTGTTTGTATTGCTCTTACTGTCTGTATCCAAGTCTGCCACTATACCAATC
CTGTACGTAACCACGTCTCCCGTTACCAGCGGCGCCGACAACGGATACGTGCTGTTGTAA
GGTCGAACAGAACTGGCCCATCTCTGAACACTCACTGGCTGGTTACTTGTCCACCAATTG
TAATAAAACAACACCACTAAAAAAGTACCAATTAACACTATTAACAATACAAACTGTGGC
TGTATCCTCACAGCGTTCCCGACCCTGTATGTGGCCGGAGTGCGCAAGGCCTTGCGCCAG
TCACGAAGGGTTCCTTTCATTTTGCGATCTTCTAATTCGTAAGATTCGTACATAATAATA
TAATTATAACATATTAGTTTCACTTATATTGACTTCTCATACCATATGACTAGTGGAATA
ATAGTAAACGTGTTATTTACACTAATAAAATTCCTAATTATTACTTAATTAATGTATGAA
AGACTTCGTAATCGTAAGCAATTAACACTTCTATTTTGACATAATGATATCCTCGTTTTA
TGATGGTATAAAATATGGCTCATTTTGGATAAAATTAAATATTACATTCTATAACGA
>T_ni_cDNA_10545
GGCGGGGTTGAGACTGGCGAGGTTGTCGTCCAGCCAGCACTGGAACCGCACCAGGCAGTC
GTGCAGGTGGTGGTGGGAGCTGTCGAGCCGGAACGCGCGCTTTATGCTCTGCAGCATCAG
CAAGGGCTTGTCTTTTCTATAGTATATTTCGAAGGCCATTAAATGTGTGTCTATCCTATC
TGCGGCGAGCGTTCTTAATGGTTGCAGGAACTTGATAGCCTGTTCTAGAGGATCCTCGAC
CCTAGCCAGTTTGTCAGGTATGAGTTCGTCTAACTGTGGTGCTTCGGGATCGCCCTGCTC
CTGTTGCTGGCGCGCCTTGTGATGCTGCTCGCGCTTCACCTGTACCTGAGCTTGTAAAGC
ACTTTCTTGTTCAGCTTTACGTTTCGCTTTCCTTTGTTTATTTCTAAGTTTCTTCAACTC
CGAAGGCGCCAAGTTCTCTGTGTCGGGCTCGGCGGTCTGCGGCGCGTCCTGCAGCGGCTG
CGTGTAGAGGCGCAGGTACACGGAGATAGCGACGCGTGCGCAGCGGAAGTAGAACGGATG
CGCACGAAGAACGTCCTCAAGCCGCAAAAGCCCCACGTACGACCGCAGCGTCATCTTGCG
CATGCAGTATGAGTGGAAGTCGAACTGGTCCTCCATTATCTCGGAGAAGTGCCGGTCCAC
TTCGTGAGCTTTTTTGAGGGCCTCGCCCCATTGTTGTTGCCGTTGGTACGCTGCCGCCGC
TTCCGTTTGGAACCACATGCACTGCATTTCGTTAAGGTTCTCTGTAGCTGGGACACCCTC
GCGCGTGAACTTGGCGCACATGTCCTCTGCGCGCTTGACGTGTCCGGCGCGCAGCATGTA
GCGCGCGCACTTGCTGTTGACGTAGCGGTCGGCCGTGTCCATGGCCTGCGCCTCCTCCAG
CCACTGGTAGGCCGACACCGGGTCGCCCGCGTGCTTATATATCCTTCCTTTGACAATAAA
CAGTTCTATGAGCGTGGGCGTGTGTTCGATAGCGGCATCTATGTACAAGAGCGCGCGATC
AGTATCCTTCTTGTAGTCGAAGTGTTGCGCGGCGTAGTAGTAGGCCCACAGCAACGCGCT
GGCCGGCTGCTTGGTCTCGCCGGCGTCCGAACTGAACGTGCCCACTGAGCTCAAGTTCTC
AATGTACTGCAGTATTAACTTCTCTATCGTATCTGCTTTACTCTGGTCTGCGTATAATGA
CCTGAGGTCGACAAACAGCGGTGGTATTCCCTTGTGCAGGCCGTGTCGCAGGTAGTCGTC
GGCGAGCCTCTCGAACACGGGCTGCGCGTGCGCCTCCGTCAGCTGCAGCCGCCGCGGGGC
TATCGCGCGCGGGAACTCTTTCTTATATACATCAAAGAAGGCCACTTTTTCGTCTGCATT
ACTTAGCTGTTTAGCTTCTATTAGTTTCTCATAATACATCACATTTTCAGGATTTCTTTT
TAATAAGTCTTCATAAACAGCTTCCGCTTCCTTAAACCTCTTCAATTTCAAATAATATTC
GCCAGAGGTCTCCTTAATCGATAACTTATCAAGAATTTGAGATGAGAACTTATTTAGGTG
TTGGAGAGCCCTCTCGTACTGGCCAGACTCCGCCAGCACCATGTTCTGGTATAGCAGGAG
TTCTGAATGTTCATAGTCATAAGGCCCCTTCATCTGGTTGGTACGGAAGGCATCTAGGAT
GCTGTTCGCCATCTCATAGTCGCCGAGGAGATGGTAACTCATGGCGAAACCGATCCATGA
CGCCCTTTGCGTTGGTCTCAACATAAACAGTTGGTAACGGGTATCTTTATACCCTTCCAA
GTCACGCATCTGAATCTGTAACAGTGACAAATCCCGTAGAATCTGAATATTTTCCTTCTC
CCACTTGAGAGCATTACGGTAGCACTTGATGGCCTCATCATACTTTTTGTCAGACCGCTG
GAGAAGTCCGTACACATGCCAGCACACGGGAGACTTCAGGTCATTACGCAGTCCTCTGCG
GACATACTCATATGCTTCATCTTTGCGACCCAGACAGTTCAGAGTTAATCCTTTCATAGC
CAATGTTTCTCCATGGTCTGCATATTTGGGGTTAGAAAGAATTTGCTTGGCAAATTTCAA
CCCATTTTTATATTGTTTATGTTCGTAACAGCGCAAAATTCTTTTGAAAAGCGCATTTTC
TTTAGGTGGCAAAGGATTACTGGGTGGCATTTTGTTCGAATAAAATGAAGTATCTTTTTA
TTATTTCACTAATAAATTGAAATATTTCTAAAAACCTCGTGGCTATAAACCA
>T_ni_cDNA_1055
ATTTTGATAAAAAATAATCTTTTCGTATTATATAAAACCATCGTACGATATTTTAAAACA
ACTTTTGTGTACGTTAGACTCTGTTACTAACTATGGAAGCGCTTATACCAGTTATTAATA
AGTTACAAGACGTTTTTAATACGGTCGGAGCTGATGCCATCCAATTACCTCAAATCATAG
TTTTAGGAACTCAGAGCTCTGGAAAGAGTTCTGTTATAGAGAGCCTAGTTGGTCGATCAT
TCCTCCCCCGTGGCCCAGGAATAGTGACCCGTCGGCCTCTTGTCCTGCAATTAGTCTACA
GCCCTAAGGACAGTAAGGAACATCGCACCGCTGAAGAAGGTACTGTAAATTTAGAAGAAT
GGGGCAAATTCCTCCATACCAAAGACAAAATTTACTCAGATTTCGAGCAAATCAGACAAG
AGATCGAGAGAGAAACAGACCGTATGGCTGGCAGCAACAAAGGCATTTGTCCAGAACCAT
AATTAAATATATTGGAAACCCAAATTCCATTATTTTGGCCGTTACTGCTGCTAATACAGA
TATGGCCACAAGTGAGGCTATTAAAATGTCTAAGGAGGTTGATCCTGATGGCAGGCGGAC
CTTGGCTGTGGTCACTAAACTTGATCTCATGGATGCAGGAACTGATGCGATAGACATCCT
GTGCGGTCGCGTCATACCAGTAAAACTTGGTATTATTGGTGTTGTAAACAGGTCACAACA
AGACATTATTGATAGGAAGTCGATTGGGGATGCTCTCAAAGATGAAGCGACGTACTTACA
AAGGAAATATCCTACTATCGCTACACGCAACGGCACGCCGTACTTGGCAAAGACCTTGAA
CAGACTACTGATGCATCATATAAGGGATTGTCTACCGGAATTGAAGGTTCGCGTCAACGT
AATGATCTCACAATTCCAATCGCTTCTCAACTCGTATGGAGAAGATGTTTCGGATAAGTC
ACAGACGTTACTGCAAATCATCACAAAGTTCGCCAGCGCTTATTGCTCCACAATCGAGGG
TACCGCTAGAAACATAGAGACCACAGAACTCTGTGGAGGCGCTAGAATATGCTACATTTT
CCATGAAACATTTGGCCGCACTTTGGATTCCATACATCCCTTAGTTGGTTTGACACGCAT
GGATATTTTGACGGCAATTCGTAATGCTACGGGTCCAAGGCCTGCCCTGTTTGTACCTGA
AGTGTCCTTTGAATTGCTAGTAAAGCGGCAGATTAGGAGATTAGAAGATCCATCTCTTCG
TTGTGTGGAACTGGTGCACGAGGAGATGCAGCGCATCG
>T_ni_cDNA_1055
ATTTTGATAAAAAATAATCTTTTCGTATTATATAAAACCATCGTACGATATTTTAAAACA
ACTTTTGTGTACGTTAGACTCTGTTACTAACTATGGAAGCGCTTATACCAGTTATTAATA
AGTTACAAGACGTTTTTAATACGGTCGGAGCTGATGCCATCCAATTACCTCAAATCATAG
TTTTAGGAACTCAGAGCTCTGGAAAGAGTTCTGTTATAGAGAGCCTAGTTGGTCGATCAT
TCCTCCCCCGTGGCCCAGGAATAGTGACCCGTCGGCCTCTTGTCCTGCAATTAGTCTACA
GCCCTAAGGACAGTAAGGAACATCGCACCGCTGAAGAAGGTACTGTAAATTTAGAAGAAT
GGGGCAAATTCCTCCATACCAAAGACAAAATTTACTCAGATTTCGAGCAAATCAGACAAG
AGATCGAGAGAGAAACAGACCGTATGGCTGGCAGCAACAAAGGCATTTGTCCAGAACCAT
AATTAAATATATTGGAAACCCAAATTCCATTATTTTGGCCGTTACTGCTGCTAATACAGA
TATGGCCACAAGTGAGGCTATTAAAATGTCTAAGGAGGTTGATCCTGATGGCAGGCGGAC
CTTGGCTGTGGTCACTAAACTTGATCTCATGGATGCAGGAACTGATGCGATAGACATCCT
GTGCGGTCGCGTCATACCAGTAAAACTTGGTATTATTGGTGTTGTAAACAGGTCACAACA
AGACATTATTGATAGGAAGTCGATTGGGGATGCTCTCAAAGATGAAGCGACGTACTTACA
AAGGAAATATCCTACTATCGCTACACGCAACGGCACGCCGTACTTGGCAAAGACCTTGAA
CAGACTACTGATGCATCATATAAGGGATTGTCTACCGGAATTGAAGGTTCGCGTCAACGT
AATGATCTCACAATTCCAATCGCTTCTCAACTCGTATGGAGAAGATGTTTCGGATAAGTC
ACAGACGTTACTGCAAATCATCACAAAGTTCGCCAGCGCTTATTGCTCCACAATCGAGGG
TACCGCTAGAAACATAGAGACCACAGAACTCTGTGGAGGCGCTAGAATATGCTACATTTT
CCATGAAACATTTGGCCGCACTTTGGATTCCATACATCCCTTAGTTGGTTTGACACGCAT
GGATATTTTGACGGCAATTCGTAATGCTACGGGTCCAAGGCCTGCCCTGTTTGTACCTGA
AGTGTCCTTTGAATTGCTAGTAAAGCGGCAGATTAGGAGATTAGAAGATCCATCTCTTCG
TTGTGTGGAACTGGTGCACGAGGAGATGCAGCGCATCG
>T_ni_cDNA_10560
TTTTTTTTTAAAGAAAATAATATTATATTATATTTATATTCATATACAAGTAATAAATAC
TATTGATGAGTTAGCTAGATTTGGTGTATAGAATTTACAACGAGAAACTGTGTCCTTATA
AGCATATTCAAATAAAACTTGTTTTAAAAATATGTGTTTGATTTGTGTGAGCCCAAACAT
GGCATACAAAATTTCAAAACATTTTCTTCTTCATAGCGGTGTATCTCTCTGTATACTCAT
TGAATCCTTCCATTGATATCAGTTGTTTAGACTCAAATAGATTACCATCTAGGTTTATTG
TATGCATTTTGGAATCTCTAAGTAAACTAGGTCTTATAGCATCTAAGCTAAGACAATTTT
CTTCTAGTCTCAATATCTTAAGTCTAGGTGCTTGATGCAAATCCTCACCAATCGTTGATA
TTTCATTTTGACTTAGATTCAGCTCAGCAGCATACAGCTCTGACATTCCATTCGGTATTT
CTGTAATCTTATTGTTGGAAATTTCCAACACATCTAAATTATGAAGGCCCAGCAATTGCA
TAGGGAATTCTTTAAGCCTGTTGTTATTTAAATATACTTGTTTCAAGTTTGACAACTTGG
CAAAGGAATCCGGTAGAGAAGTGATTAAATTATTCGATATATTGAACATTTCAAGCTTCC
TCAGATTGCCAAGAGCGGCTGGAATAGTATCTATTTTGTTTGTATCCAGGTTTAGCTGTT
TTAACAGTTTAAATTTACAGATATCATCGGGTAAAGTTGACAGCCGGTTCTTAGATAAGT
CTAGATTTCTCAAAGTGTCTGTTAAATTTAGAGCTTCGACTGGAATTTCCTTTAGTCTGT
GATCAGATAATTGTAAAACACCTGTTTTCGATGCAGTTTCATAATGTTGTTTAAGTCCTG
AATTACCCATCGCAGAGACACAGACGATCTATTTACTGTACAATATTTATCATTAACATG
AACTGAAACTTTACGCAACGAAATCAACAAAACAATGCCATTTATAAAAAATGTAATTTA
CTTGTTTGTTTTATCAAGTGTTGTGTTTTCAACAATTTGACATATTTTCTGTAGTACGTG
TTGAC
>T_ni_cDNA_10562
CTAAAACGTAATATAATTCTGAATTACCTATTATCACTCAGTCTTCTAAAGTTTTATACA
TTTTAAATCCGTACTGCTAAAAGCGGAAAATAATTAAATCAAGATCCAGTTGTAATTTTT
TTCGTGCGTTAATTCACTTCATCTCGCTTGAACCGTTTGTTTTCAGTAGGATTTTTTTCT
TTCAAAGAGGTTTTTCATTCGCGGCTTCGCCATTTACCTTTGCCATTCAACTTGACTACT
CCACACTATTCTGTCAACAGAAATGTCAAGAAATATCTACACTCGTTCAGAAACACAAAA
ATAATTCCACAAAGTTCTATTCTCCGTCATACCGCAATTTCGTTAGTCACCGATTATTTT
TATTATTATAAACCGCATTGAACTGTTGTTTCTGTTATTTGTGCTCCTGCTGTTGGAAGT
GTAACAGTCGTTAATTGTTGTCGGAACAAAGTTCAAAAAGTTTCAAAATGAGTTTACAGT
GGACAATAATCGCGACGTTTTTGTACGCCGAAATAGCCATTGTGCTGCTTTTGACATTGC
CGATCGCAAGTCCATCCAAATGGCAGAGGTTTTTCAAGTCGAAATTCCTGGCTTACATAA
GTGGTCAGGCATCTATTTATTTTCTAGTACTGATTGGAGTGTTGGTACTATGCCTTCTGG
ACGCTATTCGGGAGATGCAGAAGTACTCGAACATCGAGTCTACTGACCACCAACACCTGG
ACGCGGAGATGCAAGGTAACATGAGGCTGTTCCGCGCTCAGAGGAACTTCTACATTTCCG
GCTTCGCGCTGTTCCTGCTCGTCGTCATTCGCCGGTTAGTGCAGCTTATATCCGAGCTTG
CGACTCTGTTGGCGCAGTCTGAAGCTAATTTCCGCCAAGCACAGAGCGCCTCGGTCACCG
CCAAGACTCTGCTGGACCAGCAGGGAGCAGGCGACGAGAAGAACAAGAAGGAATTAGAGG
ACCTCAAAGGTCAAATTTCTTTACTTGAGAAGGAATTATCTAAAGAGAAGAAAGACAAGG
AGGCTGTCAAGTCCCAAGCCGAGAGCCTCAACAAGGAGTATGACAGGCTTGCAGAGGAAC
ACAGCAAACTGCAGAAGAAGCTAACAGTGGCAAGCGGAGGTGACTCCAAGAAGGATGAAT
AGATTTAAAAATATTTTTTATGGTCTGAGTTCTAGGCAGTGATGTATAAAATCAATTAAT
CTTTCATGTTATCAGCACATCACTATTAAGGCTTAATGAACAATTTTTAATAATTTGCTG
TGTATGGAGAAATGTTATGATAGGACTGTGATTTATGTAATGTTCTAAATCTGATACATT
GCCTTAATCTTGTTAATCTGTTTAAAATAATTAATAATGTTTAATTGTTTATCTATGGAG
TAGCTGATGTATTTGTAATGGTGTCAAGTTATTAATAGAAAACCAATTAGATTTCCACAA
CAAATTCTAAGAAGGTAGCATTTAACAATTACCAACATTTGTTATTTTTTATAGTTGAAG
GTATCACCATTTTTTTTTATACTACATACAAAGCAATTGAGAAATCAAAATTACTTCCTC
TAGAGTATTTTTTATAAAAAAACTTGTAAGTTACATTTGAAGTTTGTAACAAAAAGTCTG
GAATTATTATTTATTTTTGTTTTTTTTTTATTAAAAATGTTAGAAGAATGGCATAATTAT
TGAAATATAAAGTTAACATGGATTCTTACAACGAGTTTTTATATGCTTTCCTTGTGCAAA
ATGTTTTTTTTGTCAAATTTTAATCCCTGTAATCACATGAGGTTAATTACTAAAATAGAA
TTGACAAGCAAGTGAGTAATTTGCATGAGTTGTGTGCAATATAAGGTGAATGAACAATTT
GAACTTTGCTTACATCATTTTTATTGGAATTTGATAAGAATTATTATGTTGAGTCACTGA
TAACTAATGTTGATGTCCAAAGGTACCTGACCCACTATTGGTTATATTCAGTTGACGCAT
CCATTTTGGATTGTTTGTTACTTTTTATATTTAAGTAAACAGATTAGTTAGCAAATGGAG
TGAGTATGCGAAAATGTAGATGTGGAATTTAGTAGGTGATGTCATTATCTATGTATTTAA
GACAGTGTTGTTGCCCTTGGACGTCGAATTATGTCTATGATTATGAGGTTCCATGAAAAA
AACTTACAACATACTATAATTAATCGCAGCACATGCCTTAGTACTGCATTATTATTGCAG
ACATGGAATAGAGATTCCGCTATATGGTAGGTCTCATGCTCTTGTGTATCTATAACTCCA
ATAGTTTTTATTTGACAGGCTGTGGTGTATTCGTTACATAAAACAATGAGGCACCCATAT
GGAGTGTCTGTCTTATCAAGGCATTTAATTTACACTTTCACTGTAACTACATTTTGACTC
CTACTTTATGTGCTTGGGGCGTCGATATTCGTTCAATCTTGGTTTATAAGTTGTTACTCC
ATTTGCTACCTAATCTGTGATGGTATGTTTCCCGCTATGTCTAGTGGACCTGAGGATGGG
TTGTTTTGGGTAGTATAGTCTTATCGTGGGTTTTGATTTGTGATTATTGTAATCTATTAA
ACTATTT
>T_ni_cDNA_10563
TTTTTTAAAAAAGTGATTAGATATTTATTTAATTAATTAACACTAATCAATATCAATTAT
ATTTACAATATGTCACATCATTCACTCTCTCTGCTAGACACAATCAACAAATGCAATAAA
ATCTGCAAAAAATATTTACTTTTTTATACCATACATTCAACTGTTACCCATAACTATTGG
ATTTTATAAAAGAAAAAATAAAATAAAATGAATACTAATTCGTATAGATTCACAGGGCCA
TTGCAGAAATGCTATTGCTTATAGACTAACAAATTAAAATGCATAATAATCAATGTGATG
TACACCAAATGCTCAACAACAACCCACTCCACCAATTGACAGACTTTATAATATGGAATT
AATTTGAGATCGTCGGGCACTCGTAACAAATGAATCATACGGCATACCTATTTCTACATT
GGTTCTGTGAACAGCCTTTAGTTATGCGGGCGGGTGCGGGCATCATGAGTGCTTGGCGGG
TGGCGCGGGGTCGGGCCCGAGCTCAGCCAGGTCCACGAGCGTGGCTTCAGCGGGCGCGGG
CGCCGCCGCCGCCGCCTCGCCCGCGAACGCCGGCGTCACCTGCGACTGCATCTTCCTCAC
CGCGTCCATATTCACTTTGGTCGATAGGTTCTTCTGTCGCGTCTGTTCGGAAGTCTTCGA
TAATCTCTCGCTCAACGCCTTGAGCGCGATTTGTCTCCGCCTCTCCATATCTTGCGGCTC
GACGCCGGGCATGGAGATGGTGACGCCGCGCGGGCTGAGCGCCAGGTGCACGCGGCGCGG
GCTGGGCGCGCACAGCCCCAGCCGCACCAGGCAGCGGTGCGGCGGGCCCAGCACGCCGCG
GACCAGCGGCTGCAGGACCGTCGGGAAGAAATTATCAAAACTGAAATTATCAGCCATATC
TCCTCTGGTCCCGCTGCTATGCCTCTGCCAAAACCTCAGGTATATCCAGGATAGGATTGT
CCCACTTCCCCACATGCAAGGGTATGTGCCCTCTAATGCCCCTATTGCCCATAGTATAAT
GGCTGCTATTAAAATCAGAAGTGGCAAAGACCTGTTTGTTAACTTTCCTAATGGGGTTTT
TATCAGCAGATGATCTGGCATTATCTGCTTAACTGCCACACTCACGGCGGCTAGGTATCC
CGCCAGCCCATGTACATGAATGTCGAACAAGTAAGACGTCTGACCAGTACACGCAAATAT
CACTAAGTAGTAGAACGTCGTCAGAAATGCAACTCCAACATTCGTCAGAAAGAAGAACTT
CATCATTTCCATTTGACCCCATAGCGGCTCTATTAGTTTCCCACACAGTCCCACTGTCAC
AATGTCGATGATCACTTCCCATAAATGTATCTCAAGAAACCAGAACGTGAAAGTAGACCA
CAATTGAAAAGAAGGTGGCAACAAATACCCTGGAGTGACACTGAGAACGTTCACCACATC
ATCAGAAAACGATAAAATGTACCCTATTATAACTAACTACACATATGAATTTTACCGTAC
GGAGACGTGTTTCCTAACAAAGCGGAAAATTGTTGTCGTAAATACGGTAAATTACGACTG
AATACCCTAAGCGCAGCCATTTTTGTGAAGGATGAGC
>T_ni_cDNA_10569
TTTTTTTTTTATCGTTATTCGCATTTATTTTCATGCCAAAATAGTTACAATAATGTTGGA
TGGCATATCATTACAAATTTATCTGCGTACAAAAATTATGAACCAATGTGTCTAGAATCT
CATTAATGTCGCTTTTGGAATCTGCTCATAAAGCACTAGTATTTACAAGTTAAAGTTGAA
ATAGATCTCAAAATTACACCACAATTTAAACGACATGTTACGAGATAGTAATTAATGCAT
AGTATAAGTGTCCTTTACTCTCATTATTGCTCTAATTACAACTATGAAGTAATAGTATAA
TAAATTATACTTCACAACTAACATACGAACTTATGATTTAGACTTTTTAGAGAAAAACAT
TTTAAGTCGCCACCAGTCATTAAAACTATCTTGGAGATTATAGTTGGTAAGACTCTCTTG
CTGGTAGTATCTTGTCAAAGTATATATTTCGGAGAATCTACCGCGACGTGCTAAAGTTAT
ATTATTGCAGTTGTGGGAGGGTGACACCGCAATACTTTTTGTGCACTGTTAGGCTTTCAC
AACTGCTGCAAATATTACTTGAGAATTGTGGTGCTAGCTCCTCTGACACTACATACATAT
ACTATATCTCAAAGACTAGCGAAAGCTCAACATACCACTGAACCACACTAGATCTTAGTC
GACAAAAAGACAGTTTCACATTAGCCATCTACAGATAGGGCCTGATGGGATTAGAGAATA
TTGCTAATAACAACAAAGTTATTATAATTTTACACTAAACAGGTGACATCTTTTTAAAAC
TATGCATATATTTAAAATCACTAGATAGACTGGGAAAATATTTACATACCATAGGAACAG
CATGGAAAGAAATAGCAGTAGAATTACATACATTGACTAACAATAATAAAGATACATTGC
ATAACAAACAAATTGGCCAGGATACATTAAATAACTCTAGGTAATGTTATGTCAGCATAT
TATCACTAAAACTTACACCAAAACACTTAACATGATCTCAAGTGTCATATATTTTTCATT
GTTTTATAATACTTTTATAATTACTTTACCATTACATAATATTTATCTATACTTTTTTAT
ATTATCAAGCTTTATATGGATATTTTTTTACATTATTGCAAAATTTCACAGATTCTAACA
CTTTATAGGTATCATAAGATTTTGAGAACAAGATTAAGTTGAAAATACATACTTTGTTTA
CAGGACATTTAGATTACAAAGTTTTTTGGAAATCATAATCTAAACAGACCTAACAACACA
CTTAATTGATATTGGCAGTAATAAAATAATGGTGTACACATGTGATAAAAATTATTTGAT
ATACAACAATATACTAGTCAAGTAGCAACATAAATTATTACAATGTACATTCATATCAAT
TATACAGCAAATATGATTAAGGTGCCTAACTCTGATGTGTGAGAAATGTGTAGCATTTTC
AGGAATGTATTCAACACATTATTCAGGTCAGAATCAAAATTTATGTTCACTTAAATTTAG
ATATGTTTGAACCAATATTAAATGCTATTTGTTAACCTGATTGCTTCACATAAGGACATA
CTTGAATAAAAACATACTTGAAACTATGCAATCACAATTAACAAAAAAATACCAGCTATA
TAATCATTTACATCAAATCACAACATTTCAATCAATCTTAACAGTTGAATAAATTTTCCT
GACAAATATGCTGGTGCCTATGTACCCCACAGTTCCACAAATAATGCCCAGAGCTAAGCT
AAATAGTGCCATGTAACCAAAGTAGAAAGTAGTTTGGAACAAGCCGTACATTTTCGTTTT
GAAGACAAAGTAGTAGAATGAATACAAGTAGACATAGATTGCTGTGCTGCCTGCAGACAG
AAAACTAGTCCATTGCCAGCGATAATCCTCAGCATTCAACAAGAAGTAAGTACAAACAAT
GGTTACACAAACAGTTACTATCATTAGAATTAGGAAAACAAGCAGCATGAATCCATACAC
ATAATATATTTTGTAAGCCCAGAAAGATGTGAAGATGAAGTACATCTCAATAAATATAGA
ACCGAATGGCAGGATACCTCCAACAATAATTATGATTAAAGGCTCCATAAACCATTTTTT
TCTGGTATAGGTCTAGGCACAGCATTGATGCGACAAGGATAGTCTGGCTGTCCTGCTAAA
TTACGTCCCAGTACTGTTCCAACAAGAGTTAGTGGCAATATTACAAAAGTGCAAATTGAC
ATAACTGCTATCATACTGCCAAAGGGAATTGCTCTGGAAGCATGGTAATACATAGCAATA
AAGTTAATAAAGAATGCTGTCCCACAAACAAGTACAGGCAACAGGAAAGCTGAGAGTAAC
ATCTGCTTGATCCACAGTTTGCCACCCATTCTAGCATACAGAGACCCACCAAAGTAACCA
TTAACAGGAGAGGTAGCAGCATAAATAAATATTGCTGTGGACAGTAATGAACCTCTTTCA
GTGTAAAGTTCACCAAATATGGTAAATATTATAACAGCTAAAGTGACCACAGTGAGTTGG
TATCCTGCTCCAATGAGCGCCGAAAATAGAGGTAAATGAGGCACTGGCCTGAATACATCA
CCATGCACCTGCTTCCAGCCATATTCATCCCCTAAATCTTTTTCTAGATCATCAAGGTCA
TCATCCTTGGAGTATCTAGCGTAGTCCTTACGGAGTGTTCTCATAAGGATCATTGAGACA
AGTCCAACTAAAAATATGACCATCATGAAACTGTTGAAGATACTAAACCAGTGAATCCGG
TGTTGGAAGAAATTGGGATCCAAGTATTTATCAAATCTATCTTCAAAGTGTATATTGCTC
TTCTTCCAGTTTACTTCGTAAGTGAATGGAATTTTTGCGTCGGGTGTCAGTCGTTCTTTA
TTTTCAGCTGTGAGGTTTACTTCAACAATTCTGTTTCCATTGTAGCCAATGTCGAATTTC
TTGTGAGTCCAAATATAATAATGGTCGCCGTCGATTTCGCCAACTGTTCCCCATATCGGT
AGATCATCTATGTACATTTGATACCAGTAATGGTTTTTGACGGCATACACGAGAGCTTTG
TATGATTGGTCCGTAAGTTCGATGGCACAAAATTGCTGTGCCGGTATATTATCCTTGTAC
GTAATATCGAGACCACTGAATTCCAATTCGACACCCTGAAGAGCTTCAGATAAGGTCTCA
TGGTAATGGCCAATGGTCACTTTAGTACCTACGCAAAATGGTAATGAAAAATATGCATAC
GTTTCTTGGCGATTGTGATACGGACCCACTGTATTCATCCACAGTACCACCTGTTCTCCA
TCTTTATACGAATGTGTATGTTCGTCACAATTAACTATAGTCCAAAAAATAAACAACAAA
TACAAATATTTCATTTTTATGCTGCAAATAACTTCCTAAAACCAATTAAAGTATTTTAAA
AGAAAAATTAATTAATTTACTAGACGCGT
>T_ni_cDNA_10580
TTTGGTTGANGTTTTTGATTGCAGTGAGGACACCCTTGCCATGGTATTCTCCTTTGACAT
TGTCTCTCAGTTCAAGGGCTTCATGGACACCGGTGGAGGCTCCAGAAGGCACAGCCGCGC
GGAAGAGGCCCAGCTCAGTTACCAGGTCGACCTCCACAGTGGGGTTGCCACGGGAGTCAA
AGATTTGACGAGCTTTGATTGACTTGATCGGCATTTTCAACAAATATCTGTAAATTCAAC
AGCAACTGATTTCGCACACAATTTGCCGGATGAATATGCCGGTATGTTTAAATAACGGTA
TGACGTCATACCGTAAAAAAATAGTTACCGCTATATTTGGATACCTAATTTTATTTCGGT
ACCTTAATTTTTGGGAACCAATATAAAAAGGTATATTTCGCTAGCAGTACTTAGCCGTTA
CTAAATAAAGGTATGAAAGAGACGGAAAGACGAAGAAAACAGGATTGTTGCCGGTGCGCA
CGGTCGTGCCTTGGCCTTGACCACCCTTTTCGGTGCCTCGCACCCCTCGCCCACGTCCCG
CAACTGTCAACGCTATATTTTTCGGTACCGATATCGCATAAAGGTTAAATAGCGGTATAC
CCTTACTTTTATTTTTTTAAGGTACACTTATTTTATACCGGTAGCGTAACCTTATACCGT
AACCCCTTTCAGTCCCTG
>T_ni_cDNA_10586
ACGCCTCTAGTGCCGCTAATGATGTCGCCATCATCAACATTGCTAAAAGTAACTGAAGGA
TGTTGATGATGGCTCTTCGATAGTCACACTTTAAACTGGTTTAGACACTAAAGAATTACT
TCTTTGCCGGTTTCTTGCCGACGGGCTTCTTGGTGCGCACCTTCTTGGCGGCTGCCTTGG
GTACGAGCTTCTTGCCGAACGTGCCGGAGCGCGCAGCTTTAACCTTCAGACTCTTGAACA
CTGCAGTTCTCGCACGGTTTCTCTTCACACGCGCTGACGTTAACTTGAAGCGGTCGTAAT
CAGTCATCTGAGCACGTTTCTCTTTGTTAGCAAGCTTGGTGGCCCACTGGCTGTCTGTCC
ATTTCTCGCTGAGTTTAGAATCCGTCCATGCTTTCCTCACCATGCGCGTGGGCGCTGTGA
AGGGGAACCTGAGACGGAACTTTGTAAGATGCAGTTGGTTCAGGCGGATCTGTTGACGTG
AGACGCCGCTGCAAGGCCCGTCGACGAGAGCACGGGTCTGGTCAATGATATCGACCACGC
TTACTAGCTTTCCCTTCAAGGGACCTTCAGCTACCAGGGCAACGCGCCCTGGTTCCACAA
ACCGCGCGAAAGGCATGACGTCCTTACAACGTCTTTACACAAACACTGTATTCACGAAAA
GAGTTTATTCCTTTCCGGTTTT
>T_ni_cDNA_10587
TAAATGAAAACTTGTATTAAAAAAAAAAGCGGGTCCAGAGCGGGTTCGAAAACAGCCTAA
TACTCCAAATATACATATTTTTTAGGATGTCGTGTTATTGGTTTCGCTGGTACTGACGAA
AAATGTGAATACTTGGTGAAAGAACTGGGTTTCGATAGTGCAGCGAATTATAAAACAACG
GATTTGGCGAAATTTCTAAAAGACAATGCGCCGAAGGGAGTAGACTGCTACTTCGACAAT
GTTGGCGGAGAAATAAGTAGCACCGTCATATCGCAAATGAATCAATATGGCCGAGTCGCT
ATTTGTGGTGCTATTTCCAGTTACAACGAAACAGATCCGGCAAAGCGAAAAGACAACAAT
TTTGCAAGGATTTATTGTGGCCAAAGAGCTGAAATTAGAAGGTTTCCAGGTAAACAAGAT
ACGCCGATCGCACTATGGAAGGCATCATACAAAATTTGGAGTGGATTAAAGAAGGAAAGT
TAAAATATAGTAGAACATGTAAACAACGGATTCGAGTCAGCTCCTGCGGCTTTTATAGGG
ATGTTCAAGACTAGAGGCGT
>T_ni_cDNA_10593
TCGTGTGACGTCACTTACCAGTACACATTGTAAAGACAAATGACGTCACTAGTCCGATTT
GTATATGTTGCACATGTGTGCGATTTTAAAACAAAATTCTATAACATAATAAATATCATC
TTTCTATAAACGAATCGTTATAAAATAATTGCATAGCCAAAACAAGTGATTATCTAAACT
TAACACCACATTTACATAAGGGAATTATATTTAAATATACGACTAAAAAGTCTATTACTA
TCATACCGCAAAATCATACAACAACCATAACGACTGCCATAACTGGGACTGCGTTGTCAG
TCCATCCGTCACTAGGCTGTATCTCACGAACCGTGATAACTAACTGGACAATTTAAATTT
TAGACAGATGATGCATTTCTAATGTCGCTATAACAACGAATACAGATTGAGGTTAAGCAA
CGCTTGTTGCGTTCATAAATTTACTTATCACCCAACCATGTTTTTTAACTTTATCCAATT
CGTACGGAACCCTCAGAGTCGCAAGTCTGACTATCCATTGTCCTAATTCTTTCAAATAAA
ACTAGAAAAAAAGGACATTTTAGTAAACGGTTGTTCTACAATTTTGTAGTAAGATAGTTT
TGGATATATTTCATAACTTATACTAATAAGTATATTATTGTATTTTGACGTGATTTCAGT
GAGCTTTTTCTCTTCGACAGCAAAATGTCATGTTCACTGGCACTCCTTGAGCACTTGTAG
AGATTTCCTGAACAGCTCCTGTTGGGAGCGAGCGTGCTTGATCTCCAACTCTGCTAGGTC
CAATAGTACTTTTCCTGAAAGCCGCGACCCGCCGAGTCCGGAAGTCGATGAGTTCTTCCC
GCGCACGCGCCGACAGCTGCTCGAACTTAGCGCACGCGTCCGCCTGCGCCTGCTCCGCCG
CATGTACATCCTTGTTCTTCGCTCTAGCTTTCTCAAGATTCCTATTAGCAGCTTCATAAG
CCGCAAGACATCTCAGTCTCCGTACCAGCACAGCCTTCGCGGCGTGCGCGTCCCGCATGT
AGTACCGGAGCGTGTCCGCCAGCTTCAGGTCCTGGTCTGATGCCATGCGACCCTCGATTT
TCCGGCACTTGTCGAAGGTCTCTGCGGCTCTCGTGAGGAACCTCTCGGTGGGAGGCTGCT
CCCTGGTGGCCAGCTGAGTGATGCACGACGACAGTCTGATGTGGGCGTCCGCCACCTCTT
TATGCTTAGTAGTCATCCTGTCGACTTTGGCAACAGCCTCTTTCAGATGCGAGTAGTATT
CTTGCAAGAACGTGGTCTCTTGCTCGAAGAAGTCGTTCACATCTCGAACCGTCGCGCCGA
GATATATCTCATCCGTCGTTGTTGTCATAGAACGCATCAGTCCACCAATGAGATCCATCC
TGCCCCTGGGCTTGGCGCACAGATCCTGCTCGTACTCCAGGAACACGCGCAAGTGAGCGT
CGCCGCGGAACACCGGGTGCGCCGCCAACCGCTGCAGGAACACCTCGTGCATGGCTACAG
TCTTCTTGAAGGTGGCTAGGTATTCATCTTCCAGTTCCTCCTTCATCTTGAGGAACTCTT
CCCTGGTGAGAGCACCCTCGCCTTCTCCGAGACGTTGGAGCTTCTCCCGGGAAGCGTCGA
AGTCAGGTCGGGGGGGTGCCGGTGGGATAATATATCCAGCGTACTCCTCATTCTCTTCGT
AGCGGTCATGAAGCCAGACAAACTCCTCGTGTTGCCGCACTACAATAAACTCAGACTTTT
GGAACTCTGGCAATGTTGTTTTAGTGTGTACCGTAAACTTGACTTTTTCTTTTTCACTTA
AAGCATCCGATATGTCGACCAACAAACTATTATCAGCTAAACACACATTCTCATTGGGTT
TCTTCTTGTCTAGTTTAGGGTCTAGAGAGCCTGGAGAAGTCACTGAGGGTGCCGACAGGG
GATCATGGTTGGTGTCTTCCACACAATCCATCATTATGAGAGATAAGCTTCGTACTGTTG
TTTAAAAACTAATTTGGACGCTTTCGATTATTATCCTTGTTGGAATTAACGATTTAATTA
AGCGACAGCAAGTTTTTGTACAC
>T_ni_cDNA_10593
TCGTGTGACGTCACTTACCAGTACACATTGTAAAGACAAATGACGTCACTAGTCCGATTT
GTATATGTTGCACATGTGTGCGATTTTAAAACAAAATTCTATAACATAATAAATATCATC
TTTCTATAAACGAATCGTTATAAAATAATTGCATAGCCAAAACAAGTGATTATCTAAACT
TAACACCACATTTACATAAGGGAATTATATTTAAATATACGACTAAAAAGTCTATTACTA
TCATACCGCAAAATCATACAACAACCATAACGACTGCCATAACTGGGACTGCGTTGTCAG
TCCATCCGTCACTAGGCTGTATCTCACGAACCGTGATAACTAACTGGACAATTTAAATTT
TAGACAGATGATGCATTTCTAATGTCGCTATAACAACGAATACAGATTGAGGTTAAGCAA
CGCTTGTTGCGTTCATAAATTTACTTATCACCCAACCATGTTTTTTAACTTTATCCAATT
CGTACGGAACCCTCAGAGTCGCAAGTCTGACTATCCATTGTCCTAATTCTTTCAAATAAA
ACTAGAAAAAAAGGACATTTTAGTAAACGGTTGTTCTACAATTTTGTAGTAAGATAGTTT
TGGATATATTTCATAACTTATACTAATAAGTATATTATTGTATTTTGACGTGATTTCAGT
GAGCTTTTTCTCTTCGACAGCAAAATGTCATGTTCACTGGCACTCCTTGAGCACTTGTAG
AGATTTCCTGAACAGCTCCTGTTGGGAGCGAGCGTGCTTGATCTCCAACTCTGCTAGGTC
CAATAGTACTTTTCCTGAAAGCCGCGACCCGCCGAGTCCGGAAGTCGATGAGTTCTTCCC
GCGCACGCGCCGACAGCTGCTCGAACTTAGCGCACGCGTCCGCCTGCGCCTGCTCCGCCG
CATGTACATCCTTGTTCTTCGCTCTAGCTTTCTCAAGATTCCTATTAGCAGCTTCATAAG
CCGCAAGACATCTCAGTCTCCGTACCAGCACAGCCTTCGCGGCGTGCGCGTCCCGCATGT
AGTACCGGAGCGTGTCCGCCAGCTTCAGGTCCTGGTCTGATGCCATGCGACCCTCGATTT
TCCGGCACTTGTCGAAGGTCTCTGCGGCTCTCGTGAGGAACCTCTCGGTGGGAGGCTGCT
CCCTGGTGGCCAGCTGAGTGATGCACGACGACAGTCTGATGTGGGCGTCCGCCACCTCTT
TATGCTTAGTAGTCATCCTGTCGACTTTGGCAACAGCCTCTTTCAGATGCGAGTAGTATT
CTTGCAAGAACGTGGTCTCTTGCTCGAAGAAGTCGTTCACATCTCGAACCGTCGCGCCGA
GATATATCTCATCCGTCGTTGTTGTCATAGAACGCATCAGTCCACCAATGAGATCCATCC
TGCCCCTGGGCTTGGCGCACAGATCCTGCTCGTACTCCAGGAACACGCGCAAGTGAGCGT
CGCCGCGGAACACCGGGTGCGCCGCCAACCGCTGCAGGAACACCTCGTGCATGGCTACAG
TCTTCTTGAAGGTGGCTAGGTATTCATCTTCCAGTTCCTCCTTCATCTTGAGGAACTCTT
CCCTGGTGAGAGCACCCTCGCCTTCTCCGAGACGTTGGAGCTTCTCCCGGGAAGCGTCGA
AGTCAGGTCGGGGGGGTGCCGGTGGGATAATATATCCAGCGTACTCCTCATTCTCTTCGT
AGCGGTCATGAAGCCAGACAAACTCCTCGTGTTGCCGCACTACAATAAACTCAGACTTTT
GGAACTCTGGCAATGTTGTTTTAGTGTGTACCGTAAACTTGACTTTTTCTTTTTCACTTA
AAGCATCCGATATGTCGACCAACAAACTATTATCAGCTAAACACACATTCTCATTGGGTT
TCTTCTTGTCTAGTTTAGGGTCTAGAGAGCCTGGAGAAGTCACTGAGGGTGCCGACAGGG
GATCATGGTTGGTGTCTTCCACACAATCCATCATTATGAGAGATAAGCTTCGTACTGTTG
TTTAAAAACTAATTTGGACGCTTTCGATTATTATCCTTGTTGGAATTAACGATTTAATTA
AGCGACAGCAAGTTTTTGTACAC
>T_ni_cDNA_10594
ACGCGTCTAGTCGGAAATCAGATGTTTTATTTCGGACGTTTTAGTATATACAAAGTATAT
TTTGTATATGCAGGCTATGTAACAATCTGCACGTTACAAGTTTATGCTTTCTGGTTTTGC
GCGGCGTATTCGATCTGCGCGGCGGCAACGGACTTCATGGCTTCGTGCGCGGAGTGCACG
TTGGAGCGCCAGGCCAGCAGCACGTCGCGCAGCTGCTGCCACTGCGCGCGCCCGAACGTG
CGGTGCATCGTGCTGGACACGCGGACCACGCGCTCTGCCTGGTCCATGCGCGCACGGACC
AACTTTGTCTTTAATACTTCAATTATGAAAGCTTCAACATCTTTCTCTTCAATTTGTAAC
TCAGATGTAATCTCATCATAGCTTAGTTCAGGGTTGGTTTCAGCCATCTGCATGAAGGAT
AATATCCTCATTTTCTTTACATTCTGTTCATGATCAAGACCTTGAGAATGAACAAATTCC
TTGTGATTATTGTAAAAGGTCTGATAGCTGGATAATTTCTCTGATACAAAAATGGTGAGC
AGGTCATGGATGAGTTCACCTTCCAGGAATCGTACAGGTTTGAGGTCAAGCAGAGGGTCC
AACAGGAATGTAGTGGGGTCAGCTAGAGCTGTAGCAATACATTTGATGGCATCCTCTCTT
GCATATGAAGCATTCTCATCAGTGTAAGTGCCCAAGAGTTCAATCATCACCTTTGATGCC
AATTCACTGTTCTGGTCTTTCAAAACTTGATGCAAAAGTCTGTATAGTTTCTGCATTTGT
TCATTGGAGGGTGTGCAAGCAGAGAACTCTCTTCTCAGCTGGTCTACACCAGTGAAGACC
TCTTTGACATAGCCAACACGGGCGGCTAACTCAATGACATGGTAGTATACATGGTAACGC
AGAGGTGAGTTGGCCTCCAAGTTATTGTATAGGCGCCATAATGACTGTAGCACCACCATG
CCGAGTTTAGGTCCAGGTGCCTTTGTAAGCCTCTGACTGAAAGCCAAGATAAGATTTTCA
CCTCTCTCCAAGGGAATAGACACCATGATAGATACAATACTGTTTAGTATCGCTTCTATC
TCGGACTCATTCGGTTCTTTGAAACAAACATCACAAACTCCCACAATCTTGTGTAAATCA
TCTTCAATCCCTTTGGGCGATTTTTCTTCTGCAATCTCAGCACCAAGGCTTTTGAAGTAT
TTTCTTAGTTCAAGGGCCTGATCTTCGAGAGATATATCCATAAAAACTGCTGGACCCTGC
ATCCTGAATGTTGTTTATTGTGAGTGTCACTTCGTAATAAATACAAATATCACTCTGAAA
GAGATATCGTTAAAAAATACATGTGCCACAAGCAGTTTATGACACGGCACGGCGCTAACA
AGAACGTCAAATTACTACCTCTGTACCACAGAGTGTATTTTGATATTTACGGTTTTTGAA
GAAAGTATTTTTTCCGAAAACTTATTAGTCAAAGTTAAACGTATAGATGTTAATATTATT
AATAAACAATGTTAATGCTTAAAAAGTACTTTTTAA
>T_ni_cDNA_10597
GGGAATGGTTAATTATGCTTAAATTATTATAAAGAATAAAAACAGTTTCACATGCATAGG
TAAGAGTTGGTCTTCCCTCTAGACCAGTTCGATTCATGTTCAATACATTTTAGGAATTTG
TCGGCACATCGCTTAATGTGGTCGAAAAATTGAATTGAAATTTCCTTTTGATAAAAGGAA
CTATTGTAAAGTTACGTAATGTTAGGCCGTCTGGTCCATTATGTTTTTGCTCTTCAGAAA
TTACATCTGTACGGAACAGAAAAAAAAATCTTTAAATTTTGTGGCACATCTTCCGGTACC
ACTCGGGGTCATCCTTGGCAACGGTTTCGGGCCTTCCATCCTTGTGTCTGTAGTGGAACT
CGGAGACACCTCGTCCCGGGACGTTGTTGACCACAAACTTGCAGAACCTCTCAACCATGC
GAGCGTCCCAATCCGAAGACACGTAGTGAACAGACTCATATTCTACTAAAACTTGCACGG
TATACTCCTCGTCCCCAGCCTTAAATACGAACGCGTAGTCCTTGGGGGCAGTGCCGTCCT
CCCCATGCTGATACAGCTTCAAGTCCACCCATTTAACTGGAAGTACTTCCCCACTAGGCA
GTGCTAGGACACCAACTTCGAATACGGATGCGGTGGAGGGTTGACAGATGACGCCAACGC
TGACGCTGGTGCCGTCTTCTAGGAAGATGTGGTGGAAGGCGTAGCGATGCATCAGAGTCC
AGTCACGCTTCTGACCAAAACTATGGTCTCTAAAGGACGGCAAAGTATACTCGTACGATT
CGTTCTCAATCTTAAACTTGCACTTCAAAGATCCGAACTGTTCGTAATGCGACTGATGTG
CTGTTTTGAGTCCCTCGAAGTACTGTCTGCTCCACTTCTCCCGCGCTATGGACTTGATAA
CGGCCGGCGGATACAAATCCGAGTCGAAATCGAAGTATTTTGAGGTCGCTTTCCATTCCC
CAAAGAAGTCAACTTCAACCATTTTTTCCGGATCATTTTGATACCACATCTGTCCTTTGT
AGGAGATCGTCCACTTCTCCATGGGCACCACAGGGGTCATCTTGATCCCCTCTGCTCCGA
ACTTGCCCGGCTCAGCACCGAATAATACCGTGTCGGGGATCTTCTTACTGCATAGTAAAC
CCTTGTTTGGTAGTCCAATATAAAAGAGTCCGTTGCACATCCCTAAAGGACGTCTCTCAC
ATCCCGCGATCACGTACACCCCTTTATTTCCCTCGCTTTTTGAGGATATGAAGAAAATAG
CATCGAAAGCCTTAGCATCATCGCTTAGTTGTTGTGCCCGATCCATTAGGGTCACATCCG
TCATAGCTTTAGCACCCTGACCAGCACTGCTTTTGGACCCGCTTGCAGAGTACTTTCTGA
AGAAATATATCGCAGAAAAGAAAACATATTTCACATAATACCACTTTCCAGGCACTGCAT
ATATCCCAAATATGGGTTTAGGTTCCTTTTTGAAAACACCGTAAATAAATAAAATTATTG
CGAATCCACTAGACGCGT
>T_ni_cDNA_10601
AGCAACCTTGGAAGCAAATGTCTTTAACATTGCAAAGTTTGGAATAAAAAATAGAATAAA
TTGGAATTATATTTTTTTGCAATAAAAACAATTAATATTTTAGATAGTATACAACTAATA
TATATCTAAACATATAACATAAAATACTCGGAAAGAGTTTTAACAATACAATATGAGTTT
CCACCAAAGGTACACAAGTATACGCCGTCGATATTTTGGAATCTGCAGTCACGACGAATT
TGGACTGCATAAAAACTAGGTAGCATTAGCATATTCGGCGGTTCCGGTAATGTGCAGACA
CTGACATCATTACATATTTCCATTCGAACGCTACTTCATACATATATACTTTTGGTGAGA
ACAGATCTATCGATACACGTAACAACATCCACGCAATTTTATTTAATTTTAATGAATAAA
ATGACAAAATAAATATTAGTCTATTTTGAGCTGCGCACACACGAACGGGTAATGAAAAGT
ATGCCAAATCATGTAAGTAATGAGTTCTATAATGCTGTGCTGCTTACGGAGCTTAATAAA
TAGTCTGGACTAGAGCAGCTCTATATGTGATTTTGATGAAGTATGTGAAGTAAAATATAT
AGTAAACAATGTTCATGTGGATGCTGACTACCGGGTTGTTCACACCACAACGGTTCTCTT
ATCTCATAAAATAATTTCTCCGCGATCAGTTCATCGCGGTTCTAAAACATAATGGACGGT
TGTCGTGTGAACCGGCCTTAACATGTAAAGGTGCAACACAACGTACCCACACATCGAAAT
GCGGACCTCGCCGCACACACAGACATCGTATCGTGAACACAATAATACAATTTTATATAT
CAGTCACAACACTCGGCCAAGACAACGTTTGTTCCACATTTTATACTAAAAAGTTATCAA
ACCAGACATCAGAGCCGGTCGACTGTGAACCGCTGTAGATGATTTGAAAGTTGTATAAAG
TTAAATATTTTAACAGATGCCTCGATGTAAATATTCAAAGCATTCGACAGACTTATATGT
ACACATGTTTGACAGTAGAGATATAGACAAATATTATACGTAGATCACACATATAAAATA
GTTTTGAGATCTTCGTCTCAATATATTTTTATAATTAAATTATGATGACACAAATCTAAC
TACTATACGTAATGAACGTTAAACTTCATGTTTTTTGAAAGGAAAGTCTCAGTCTTACCT
CACGACAAGTGATAGAAAGCAAAACTTTCGTTGGGCTATCAACAACAAATATAATATTAG
ATATACACAGTAAATAATAATAACGACTATAACATTAAAGCAAACAGCCCAAAATATACC
CATCTAATACCTTTTAGTTTATTGACGATTGCAATGTAGAAAACTGGATCAAATGCAGTT
ACAGTTTCGTTGAATAACATAACAAAATAATTTCATGTTCAATCCTCTCCAACAAGCCAA
AGAGGCTAAATTATATATTCATTTAATACTAATGAAAAATCATTAGTATTAAATGAATAA
ACATATGCTACCTCTTTACTTTATTAGGCTGTTTGAAGCGAAAATACGACCGGGCGTTGA
TTTGTGAAGAAAGAAGACTTTATTTTCTCAGCAATACAATTCAAATTTGACTGATGGAAA
ATTTACTTGAAACTAAAAGTTTAACTACGTGCGACCTAAGAACCGCAATTCAAAACAGTA
ACATCTACGCGTTAACTTTGACATTCTGGCATCAGGGTCGCCAGATTACCCGTTCTAGCG
TTACATATAGTGTTGCCAAGTAAATAAAGTCCGTTATCCCCGTATTTGTAGGTAATGGTG
CAGCACGTACTGTGTCCTAGTGTTCTGCCTGGTCGGGCCTGGGCGCGGGCGCCAGCAGGA
CGCCGACGTCCCACACCTTGATGACGCGGTCCTTGCCCGCCGTGCACATGCGGCCCGTCG
CCTCGTCCATGTACAGCGAGCACACCGCGTGCTTCATGTCGTGGAATGACGCCAGAGACT
CGCGTGGCTCATGGCGCAGCGTGTCGTAGCAGGCGGAGCAGACGCGCTGCGGGAACTCGA
AGCCCATGACGGGCAGCGGCAGGCGGTGCGGCGAGCACGCCGCGCACACCGCCGCGCCGC
ACCAGCGGCAGTGGTGCTGCCGGAGCCCAAGTTGTTTCATCTCCATCATAGCCCTGACGT
TCCATATGAAGGGCGCGCGACATATCTGGCACAGGTCGGACTCCTTCCATGCGGGAGTCT
CGCGACGCCGCACTCCCATCTCCCACACGCCCAGCGCGCCATCCTCGCCCGCCGAGATCA
GGCGCTCGCAGCTGCCCACGTACCACAGACCCGTCACCTTGTTACTGTGACCTTGTAGTT
CGTACGCTGTGCCTTTTTGCCCGCCGATGTCCCAAACTATTATCGTTTGATCGAATGACC
CGCTGAACAGCAACTGAGGTAATGGTGCCCAGTTGAGTACTCTTACGGACCCAGTGTGTC
CCTTGAGCGTGGTCACCAGTGTAGCGCCGTTATTATCTAACTTCAGCATCGTTATCTGGC
CGCTGTAGTCACCGACAAACGCGTATTTCGATTGAGAGTCAAATTGCAAAGACGTGCACC
ATGCTTCGAAGGAGTACCCACCGATCCTGCGGCCGGTCTCGCTGCAGTGGTACGCGAAGA
ACTTGTCGCGACTTACCGACAACACCCACTCGCAGCTCAGAGAAAAGTTTACGGCGGTCA
CGCGGGCCGTGTGGGCTAAATACTCACGAGTAGGGTTTATTCTATTGCAGTCTGGTGCCA
GTGTAAATTCTGATACTGTACCATTCTCCTGCCCAATAAATAGCTGTCTTGTCTCTGGTG
TATAGAACATTGAAGTGCATCCTGATGGCATGTATTGACAAATGGACGGCCAGTATTGTC
CTGAATCACGCTTCAACCAAACTCGCACGGTCTTATCATCACAAACGCTAATTACACCGT
CCTCGCCAGGTATAACGACCGCTGCATTTACATCGTCGGTGCAACCTTCCAATTTGCTCA
AAAGTGCTGGTTTTTTGGTCGTGGAAAACCTATCATTGGGCGTCCTTGGCGCAGGCTTGA
TTTCAGCAGCCATATTTCAATATTTTAGGGCAGTATTACTAAATAAACACGATTAATCGA
CACTAATTCTTTCAGCGAAAAGAAAAACGTCATAATAATTTTGACATATTCGTTTGGTGT
GCTATTC
>T_ni_cDNA_10604
ACACAGCAACACTTCTATCAAGCTGTCAATTTCTGAATATACAGTTCTTTTTACTCAACT
TCTTCCTTGCACCGGTTAGTGTCAATCTTAAATCTTATAATTTCATAGAAATCCTATAAC
CAAATACGTGAAATTATGTGGATCTAGGTGCTGTGACTATTGTGCTAGACTTTCATATTG
TAATTTGTGGTTATCGTGTTTTAGGTGAGGTTGTGGTTATCTAAACATGGGGAAGGGAAA
TAATATGATCCCTAATGGCCATTTCCATAAGGATTGGCAAAGGTTTGTTAAAACTTGGTT
TAACCAACCTGCGAGACGTTACCGCAGAAAGCAAAATAGGATAAAGAAAGCCAAGGCTGT
CGCGCCGAGACCTGCTGCTGGACCATTGAGACCTGTTGTTCGTTGTCCAACTGTACGTTA
TCATACGAAAGTTCGTGCTGGTCGTGGCTTTACTCTACGTGAAATCAGGGCAGCTGGACT
AAATCCTGCTTTTGCCAGAACTATTGGCATTGCTGTAGACCCTCGCAGGCGTAATAAATC
AGTGGAGTCTCTGCAAACCAATGTTCAAAGACTGAAGGAGTACCGCGCAAGGTTAATACT
CTTCCCAAAGGGCAAGAAGGTATTGAAGGGTGAAGCCAATGAAGAAGAGCGCAAACTGGC
CACACAGTTACGTGGACCCTTGATGCCAGTGCAGCAGCCAGCACCTAAGTCTATTGCAAG
GGCTATCACTGAGGAGGAGAAGGACTTCAAGGCTTATCAATACCTCAGAGGAGCGCGTTC
TATTGCCAAACTGGTTGGTATCCGCGCCAAGAGATTGAAGGATGCTGCAGAAAATCCTGA
CGACGTCACTAAAGCTCCTACTGCAGTAAAAGAAACTAAAGCTAAGAAGTGATGAAATAA
AAGGTTAAATAAAGATAAAAAAAAAAAAAAA
>T_ni_cDNA_10621
CGGCGCCACGCGCAGCGCCACCACGCTGCCGGGCAGCAGCGCGCGGAACTCCAGCACGCT
GTGGGCGCCCTCGCTGCGCGCGCTCGCGAACACGCCGGACGCGCCCAGCGCCGGCGCGCG
CCGCACCTCGCACTCGTACTGCGACAGCCCCGTGATGTAGCGCGCGTGCCGCGAGAACGG
CCCGGGCGGCCGCAGCGGGCTGCCCTCCGACCGATGGTCCACGTGCCGTAAGCAAGCTTC
GAACAGAATTTCTTCGAGTTGTCCCTCGAATCGCAGAGGTTTCACGTATCGTCCGCTCGA
ATTCTGATCAGGCGGGTTGAACGCCGTAAATGCCACCAGAATCACCGACTTTCTGGACCG
CGGCTCGTGTCTCGTAACTGCGACTACGTCTGTATCCATTTGGTCGACATATACCTCGTC
GTATCCGTCGGCGGCGAGCTGGAAATGCAACTCGTTGAGCAGGCGCTTGGCGGCCACGAT
GCCGGTGTCGGGCCCGACGCGCGGCTCCTGCGCGTCGGCGGCGGCGGCGGCGGGGGCGGG
GGCGGGGTCGGCCCACTCGGGGTAGAGGCGCGCCTCGTCCACCACGTGCACATGGTGCGG
CACCAGCTCGTCCAGGCCGCGCGTGCTGCCCGTGGCGCAGCGCGCCAGCGCCACCAGCGC
GGCGGCCGGCAGCACGTGGAACACGCCGCGCCGCTCCAGCGGGGACGGGTTGTCGTGCGT
CAGGTCCAGCAGCATGGCGTGCGCCACGCGCGGCGCGGCGGCGCGGCGCGGGCCCCGCAG
GAAGCTGCCCACCGCGCGCCCGCCGAAGCGGTGCACCAGCCGCCCCAGCTCCTGCGCCTC
CCACGCGCTCTCCGCCTCGCGAATGAGCGACGTGATGCCCAGGCGGTTGACGAAAATGTT
ATCCACGTGGTCCGAGTTGGTGAACAGTTCGGCCACTACGTACAGGTCCGGTTTTACGTT
ACGCGCGCAGTCCAACATGTACTCTGCGACGTGCAATGGGGTAGAGTGGCAGTTATCGAG
TCGTACACCATCGAAGACTTCGGCCGTGAGCTCCACGTACTCGCGCATGTGCGCCCACAG
GAAGGGGCTGTCCTCGGGCTTGTCACCGTACCGCAGCTTGACGCTGTCGCCCCAGGCGAT
GAGCTCGCGGCGCAGGTAGACGCGCGCGGCCGCGGCCTTGGCGGCGAAGTCCTGCAGCGG
GTCGGCGTCCATGACCCAGCCGTTGTGCGCCATGCACAGGCGGCCCGACTCCGAGTACAG
TACGGCCTCCACCTCGGCCAGCGAGCTGCTCTCCACGGGACACGCCCATGTGAAGTACCT
CGGCACGAGTGGGTTCTTTGCGCTCACTTCCTCTATCTTTGGTCCATCTGACTGCAGGCG
GAAGTATCTCATGCCGGCTATTACATTGTCGACGGCGGAGCGCAGATGCTCGCGTAATGT
CTCTGCTGCGGCCTCGTTAAGTTGCTCTAGCTTCCTTTTCATCTCCTCGCAGCATTTTTT
GAGCCGAGTCTCTTCGTCATAGCACTCTGCTCTGTAGACGTTGTAGAGCTGCAGAGCGAG
GTCCATGTCGATGGTGGCTCGCAGGCGGCGGTGCTGCGGGTCGGGCAGCAGGCGCAGCTC
GGCCGCGTCCGCCGCCGCCGCGCCCGGCGCCGGCACCTTGTTGCGGGCCATGTAGTAGAA
CTCCTGCACCAGCTCGGCCGCGTTGCACATGTACATCTCGTGCAGCCGCGCCTCCGGCAA
CAGCTGCGTCAGCAGCAGGTGCTTGATGGCCTCCAGGTGCTCGTGCGCGGTCACGCGGCG
CGGCACTCCGCGCGCCTCGTGGTCGCCGCGCGCCACGTCCGCCGTGAGGCGCGCCAACAG
CGCGTCCAGCAGCGCGGCCGGCCGCAGGTGCGGGCAGTTGCTGCAGTTGTATGTCGCCTC
GGGGTGTTCCGACAGCCACGGCGTCTCGTTTGCCGTGTGGTTCAATACGATGTCGCAAAT
GGACAGCATCTTCCAGTCAGTTCGCATTTTGGAGACGATGTTTTCTACGTCGGCGAAGGT
AGCTTCGCGACCCGCGTCCACACTGAATAGCGGATTGAGTCGCAGCTGATTAGCGATACT
GTAGCTGGAGTTAGAAGCGCCGAGCTCCTGCACGGGCGTGAAGTGGATCATGTTGTAGCC
GGACTCCTTGGCAACGCGCAGCACGCGCTCCCAGCGCGGCAGCGGGCCCAGGCACTTGGC
CAGCACGGTCTGGCACATGACGGCGTCCAGCGGCAGCAGGTCGCGGCCGCCGGGGCCCGC
GCGCAGCTCCGGCGCCACGTGGAACCAGCCCGAGCCCTGCGGACCCACCGGCGACTCCGC
ATTGTCGTACACAAAGTAGTAGTGGAAGGAGCCGGCGCGCGAGAGCCGTAGCTGGCAGTA
GTAGTCGGTGTCCGTGACCAGCAGCCCCGTGCCCAGCGGCGCCGGCGACTCGTCCTCCTC
GCTGGCACGGTACCACTCCAGCCCGTAATATTGATTGCGAATAAACTCTGCTTGCTCGAT
TTGCTTATCATCCTGGTTATCAGACATCACATAATTAGTATAGAGAAATACTTTTCGACC
CAGTAAAGAAGGACCGGGGCAGAATTGTAAATAGCAGCCTTTTTGAAACCGATAGAGCGT
GGAGTCGTGGTGCTCGCCGTGCTCCAGCGTGAGCAGGCGCGTGTGCGTGAACTGCGGCGG
CGCGCAGTCGGCGGCGGGCGCGGCGCCGGAGGGCCGCTCGCCGCCCGCGGCCGC
>T_ni_cDNA_10633
TTTTTTTTTTACAATAACTTAAAATTCATTTATTCGCAGCTATTGAGTATGTAACACTTA
AGATAAATAACAAAAGTTCATTGTAAATAATATTGTATTTGACTGATTGCTGGTTAACGA
ACCGATACGCATACGTGGCTATCACAATGCTTTCACTTTCAATTGCTTCATTTTTGGCGT
TTTGCGCTTCTGCTGACGTTTCTGCTCTTTCAGCTCCCAGCGACGCTGCTTCTCTGGGTC
ATCCTCCGCAAGAATCCTCTCTTTCTCCTGCTTGCGCTTTTCCTCGCGCTTGGCGGCGGC
CAGCTCCTGGCGGGCAGCGTGTGCTCCACGAAGCCACGCTTCTGCTACTTTCTGGCGACG
CTTCTCGCACTTGCTCAGCGCCTCCTTGCTGAGCCGCAGCCGCTTGAGCTTGTCCATGAG
ATGGAAGACGAGCAGCAGCAGCGGGCGCAGCTCGTCGCCGCCGCCGTCCGCGCCCAGCGC
CACGCTCACCAGCAACACGCGCTCCGTGTCCGGGGGCTTCGTCACGCCGCCCTCCTCCAT
CTGCTTGGGCCCGGAGTAGCGGTCGGACACGTGTATGTAGTGCAGGTGCTGGTGGTAGCG
CGCCAGCGCGGCCTGCACGCGCGCGTCCAGCAGCGCCGCCGTGGCCTCCGCCGTCTCCGA
CATCACGGACAGCGTCGCCGGCAGCCCGTGCTTGTCGCCCGCGCGACGCTCCGGGCAGAA
CACGCTCAAGTCCTGCATCTCCTTGGAGAGGCGCGTGGCGATCTTCTTCTGCGCGACACA
AAGCACGAAGGGGTCGCTGTCGTCTTTACCCAGCTCCACGCGGATGAGGAGCGTGTCCGG
AGTTGGTCTAACTACACCCAGGAGCACGTGGACTAGGTCTTGGCGCTTGATGAGCTTGAG
CGTGAGCAGCATGCCCTCGCAGCAGAGGCGGCCGCTGCACCACATGGTGAAGCAGTGCTC
GGCCTCGCGCCGCCAGCCGCGCTCCTCGCCCGCGGACACCACGTCCGCGCCCGTCTCACC
AACTAAAGTAAAGTTATCATCTAACAAAGGTTTGTGTAGCTTCAGGAAGTTGACAGCTAT
GGAGGTATTCTTAGCGCGGCCCACCGCGTAGGCGAGCGCGTAGGCCGCCAGCAGGCAACA
CAGGATGCCCTCCAGCCAGTACGCGTCCCACCGCGGCCGGACCATTATAGGAACCTTAGA
AATAGTGATCTTTGGCTGCTCAGAAGTACGCGGCGCACTGTCCTGGAAGCCCTCGAACTC
CTCGGGGTCTTGGAAGTGCTCGAACTCATTGTCTTCATCCTCAACTAAGATATCATCCTC
AGTTTCAACATTAGCTTCAAACTGTTCTTTAGATGACGCCTTCTGTTTTGATGCCGGTAC
TTCTTTTTCATCACCAAAGTCACTGACTATATCATCGTCTTCAGCATCAAACTGCTCAAA
CTCTGCGAAGTCATCATCCTCCAGAGCCTGGTCCTCAAAAGCCTGAGCCACGTAGGAGGT
ACACAGTAGCACAACTATTGATAATAGCACCCACCGCATTTTGTACCTTTTAACTAATTC
TTGAAGTTATTATCAACTAAACTAGCTCATTAACTTATTAATTAGATTATTTTACACAAA
TTCAAACACATTTCACCTACTTTATTGC
>T_ni_cDNA_10635
AATAATAAAATCATTTAACTGTTACTTGAGATTGTTTATTTGAATGTTCATATTAGATTC
TAAGTAGGTAACACATTCATTTTGGCATATCCTAACAATCAGTATGATTATTAAATTAAT
TTAGGTAATTTATGTGATTCAATGACCAGTTGAACTAAATACTACTTAATTTTTCTTTTG
TCTTCTTTTTAATCTTTCTTACATTTTTCTTCTTGATTGTACAATTATGGTAGGTACTGG
CAATTATTAATATAAGAATACCTAATAATAAAAAGAAAATAGTGACAATAATTGACATTG
TCAATTTCACTCGGTCATTTCGTTAATTTTGATTATTTAACAATTATGGCAAACAAATAT
GGATTTTCTGATCTTGAATGCAAAATTATTTTGGAACAAATTGAGCGACGCGCGAAATAT
CGAAAAGAGTTTTTAAAGCAGAGGACTGATCCGTGTAAACATGCAAAGGAATCTGGTTAT
GTTGTATGTAACAGTATTGGCATATTTTCTACTAATCTCTGTGTTTTTCCTAATCAAATT
AAGTATTTTCACGTAATACAATAGATCTTACTTTTTACTTGCAAGAATTCCAATAAACAC
TAATCAGGGCTCATTAGTTCCATTTACAATGGTCCATAAATGAAAGGCAATTTGACACTA
TTTGCATTCTCCTAAGCATTTATCCAGCAAAGTAATTGAATCCAGTGTGGGGCAGCACAC
TCACGATTAATACATTGAATTTGTATTGATTGTGTCATTTTAATCCAATTTCCATTCAAC
ATCGGCCATTGTAAATAGCTAAATCGGGGCTCTGGTTTAGTGTTTGTAAAAATTAGCTAT
ATTAGTAGAAGCCTGTCTTACCACTGTATTAATGTCAGTTTTTATTATCTTCCAGTTCGA
CAAAGCGATACAAAACTGGTATTCTATGAAAGTCTGTACCCTGGATCATTTCCCATTTAA
CTTCCGAACTATCCGTTTCGCTATATTAAGCATTATTTTGCCGATGGGCTCGCTTGGTTA
TCTCTTATGGACCACGCGTACGAAGCTCGAACGGGAGCGACGCTGCGGCAGACTTAAATA
CAGGGACAGACCATGGAAGCTTCAATAGTGTATACTTACCGCTATAATTATACTGAATGG
TAACGAATATTTTATAAACCCGTTGTCAGTAAAATTCTTTAAATTGAAATTTTCAAAGAG
AAGTCAAAAGTACATACATATTTTTGCTTTCTAGGGACATTCACATTCAATTATTAAAGG
CCTGATTTGTTGGATCAACAATTGGTTGGATAAAGCAAGCTTTAATACTCTTCCATTTAA
GCAATGTTTACATTCAGTACAATTGGTTCAGAATTATTTCAATTTAGTACCTATTAATTA
TGTTAGTATGGACATAATATTAATAAAACATACAAACACATTTAAAAAGAATACTTTTAT
TTCAGTGACTACAAAACTATTCAGCAAAACAAATCAGTCAAATTTAACAGAAACTAACTA
TGTACTTAAACAAGTATATTAGACATTTGTTGGCAACACTAAGGATTTCCCTTAGATATT
GCCAACATGAAAATATTTTATGGCATAGATTTAATTCAGTAAGGAAGGATATAATGAGTT
GAAAATCAACACAAATAAGTTGCCTAATGCTTACAGAACAAGCAAAACTTAAAGATGGAT
TCTGTGGTTGCAACTTTGTATGAGTAATTTTGCAGACATAACTTATTCATTATACATGAG
AGACAATTACAATAGCTTAGACAAATATAATCATTAAATATAATTAAATTAGCGATCATC
CAGTGACTTGTCTCTGGTTATGACGGTGTCATCAAACTTCACCATGTAGGTAGTTCCCTT
GTGCCAGTGAGCTGTAACTTTTGCAGGAAATCCACTCTTAGTAAGGACTGCTTCTATAAT
CCCAGCATTGAATGTGGCACAGTTGAGGGAGCCTTTGTCCTTTGGGACACTTATGAATTT
GTTGATCAGTGCATCTTTCTCAATGATGTAGTAAGTCCTCTCATCATCATTAGCATGTTC
CAGTTTATCTGCTTCTTTACCAAACAATACCTTCCATAGTGTAGACTTTACAAATAAAAG
CATATTCAGAAGTTTTATTTCTCGCTTACTGTTTCTTTCTCTAACAAAATATAAATCCAA
TAATCTTGTTCCAACATCTTGTCCTATATCTGATAGCTTGTTTTGCAGTTCGTGTATAGA
ATGTGAACGATTCTGACAATATTGCACTATTTCAGAGAATAAAAGTGCATAAAGTGCTAA
TGAAACCTCCCCTTTTCCCTTACTTAAAGGCTTGTCAAGAATCGACGATTTGGAGCGACT
AGAAGACATATTTTATATATTCTTATTCACAAAATCCAAATCTCATGAATTAACTTAAAA
TAACTACCACAACATTCACTACAGAATATATTCTATTGTGTGTGTAAAATTGTTTTACAC
GAACGAAAACCAATACACCACTTATGTTTTGAAATCCTTTGGTATATGGTGATCATCACT
TTATACTTTTCTCTGTTTTACTCAAAAAAATCCTATCTGTTATTTC
>T_ni_cDNA_10643
TTTTTTTTTTAAATCTTAATCTATATATCGATACTTTTATTTTATTCATTTTGTTGTACT
ATATTTACAGATATAAAATTAGTTTAATATAAAATCAGTCTTGACGATTGCTGGGCGGTA
CACTTTCGAACAGGACTTGAGTCACGAATGTGAATTTTCTTAAAAGATAAGTTGGAGTCT
TCTTATAGTATACAAATACAGTGTAGACGGTGGCACCCATCACGATGAAGCCCACAGCAA
ACAAGTACTTGAGCGACGGATCATGTACTATGGGCAGTATTGATAAAAATATCGCCACAA
TTAGCACGAATATGGGTACGATTGTGGGGACTCGGTACGGCCGAGGCGTCGACGCTTGTG
TTTTTCGCAGTACCAACAGAGCGACCATTGCCAGCCCGTAGAAGAACCAAAGGAACCAAC
TGGCGAACTCTATTAAAGTTTTAATGTTACCAACTAATATGAATGCTGTTGTCAGTATTG
CCTGGAAAGCCACAGCAGGCGCAGGCGTCATTCGCCTGACATTTACATAAGAGAGTACTT
CTAACATATGTCCACTACGAGCCGCTGTGTAACACACTCTCGTAACACCAAACTGCACAC
TCATAGCACATCCGAAGGTCGCTATAGAAACCCCTAAAGGTATCAGAAAGCTGGCAGGTC
CTAGCACCCGCGTCCCGAAGGCCACGGCCACGGCTGGCACTGACGTCATCTCCGCGTAGC
TCAGGACCGTCATGTACGCCACGTTCATGAACACGTAAAGGCCCGTGATGAGGGGCACGG
CGATTGATATGCTGAGGGGTACGTTAACTCCAGGGTTAATAATCTCCTCAGTGACGACAG
TGACACTGTTCCATCCATCATAGGCCCATAAACCTGAGTACAGTGCGAGGGCGATACCCC
CGGGACTGGTGGTGCTGCCTTCGAAGCCTTTGTTCAAGTGGTCCGTGTGACCTCTAGCAA
TTTCATAAATGCCTCCTCCAATAACAATCAGACAGGCCAACACTTTGCAGACTCCAAATA
TATTCTGCACTTTGACAAATAGCTTCACACTCGTGATATTTATGTAGGTCATTACAAATA
ATGCGGCTACTGAAGTGAGTTTTATCACTATACTTTTCTGGTCTGGGTGCATTTCTGGCG
CAAAAGGTTGAATTGAATATTCAGCAAACGTCATCACAATAATCGCAACTTCTGCGGGCC
TTAAAATAACTACGTAAATCCATGCGCATATAAAAGAAGGCAATGGCCCCCAGTATTTAT
GAATATTTCCAAACGCCTCTTGAAAATAAGAATATTCAGCGCCGGATTTTCCAACAACAG
TTCCCAACTCTGCAAACGATAGCGCTCCTAATAATGATATAATTCCAGAGACTGTCCATA
TAATCAGACATAGGGCGACGGATCCGGAGTATTCTAACGCTGATGCCGGTGACACAAATA
TACCAGACCCGATCATCACACCAAGGATTAAATTGACAGCAGAGAACAACCCCAACTCTC
GTTTGAGTTTTACTTCGCCCCCCGAGGAATCCGCCATGCCGTTGAGGGACTGACGCTTTT
CCATCAATTCTGAATCTTTTTTC
>T_ni_cDNA_10644
CAGGCGGGCGGCCTCGCTTTCGCGGGCGGTCGTCGTCCGCACTCGCGTCGGAGATGTCGC
TCTCGCCGTCGCCGTCCAAGTCCGCGCCATCGCCGCCCTCGCCAGACCCACGACCCCGAC
GCTTACGACCTTCAGTACCATCAGCATTATTAGCTTGTAGATTCTTTCTCCTAGGTGGCA
AGTATAAGTCTTCCATTTCTTTGTTTTTCTCCTGCTCAGCGATAGTTTTCCTCACATGGT
CAGGTATAATGTCATCCCAATCTTTGCTTTCTTCTTCCGCATTCTCTTTTTTAACCTCCA
TTACTGCTTTGTCTTCATCAAAGGCAAAGCTAGCAACTTTGAAAGCTGACAGAAGTTCAT
CTCCCGCCATGGAGGGGACTTCATCGCGAGTTTCAGCTCTTTGCAGGATTTCATCAATAT
CACAGACGGGGTCCTCATCATTCTCATCATCATCCTTAAACAATTCCTCAGCACCAAATT
TTAATATTGCATTTAAATCTTCCTTATTAAATGGGTTATTGGCGCTTGTCCCTGAAGCAT
CGCGTTTATTAAGAACAGTTCTACCAGTGGTGTCCATACGCTGGATAACAAGATGATCAA
GCACCATTTTCCTTTTAGCTCTCTCAACAATATCTTCTTCTACTGACCGAGCGGTAACTA
ATCTATAAATGTTGACCTGGTTCTTTTGTCCGATACGATGAGCTCGCGCTTGAGCTTGCA
AATCGTTTTGAGGGTTCCAATCAGAGTCAAATATAATCACAGTATCTGCAGTAGCTAAGT
TTATACCTAAACCACCAGCTCGGGTGGATAGTAGAAAACAGAAATCGGTAGATCCCTCTG
CATTAAAGTGATCTAAGGCTTGCTTTCTTATTTCACCCTTTATACTGCCATCAAGACGTT
GAAAGGGAAAATGCCTCCTTTGTAAATATTCTGCCAAAATGTCTAACATTCTGACCATTT
GAGAAAATATTAGCACTCTATGACCTGTCTCTTTTAACCTACATAATAGTTTATCTAACA
GGAGTAATTTTCCAGAGCCCCTCAGCAGTTTCTCTACAGCGTCCGTTGTAGCTAACGACG
CTCTGGACTCAAAATCTTCAGGCTTAGTCAATAAGGCGTGATTGCAACATTTCTTAAGTT
CAATAACTATATTAATAAACGTATTTATAGACCCTTTAACACCCTTTCGTAAAGCACTAT
AGTTTTTAGTTAAGATCCACTTATAATATTGCTTTTGAATTGATGTCATTTCTACTCGTA
ATATTTGTTCTACTTTAGCTGGCAATGATTTCTCTACGTCTTTCTTTTGCCTCCTTAATA
TAAAAGGTTCTAATTGCTTATGTAGTTTTTCATAACCCTTGGTCGCAGCATCTTCGTGGT
CTTTCTCAAACTCCTCCCATGATTCAAACTTGTAAGGCATAATAAAATGTAATAAGGCCC
ATAATTCTTTGAGTGAGTTTTGTAATGGAGTACCAGTAACTAATAATCTGTGATTCGTAT
CAAATTCTTTAAGTGCTTTATACAACAAAGAATCATCATTTTTTAATCTGTGCGCTTCAT
CAACTAATAAGCAAGCCCAACTAAAGGACCTTAAGAATTGTCTATCTTTGAGTAAAATTT
CATATGTAGTTAAAATGGCATTGAACTTCAGTCTTTTCGAACTGGCAAAACTCCATTCAA
ACTGTCTGATAATATCCCTACTACTGAGATCACCAATATAAGTAACAACATTAATATCAG
GTGCCCACTGCTGAAACTCCCTTTGCCATGCTGTCATTGTACTTAAAGGCACCACACATA
GGAATGGTCCATATAATTGTTGAGATTGAAAGAGGTAGTACAGGAAACAAATTGTCTGTA
TAGTTTTACCTAAACCCATTTCATCGGCAAGAATAACAGAGTTGTCTTTACACCAGGAAT
GTATTAACCAATTCAACCCATCCATTTGATAATCTCTTAAAACATAACTCGCATCTTTGC
CCATGTAATCTGGCTGTTCCTTGACATGGTGAAACTTAGGTCTTCTTCGCAAGACGGGAC
AATGTCTTGAGGGTGTCGTTTTAGCAGCTTCTCTGTATTTAAATTGTTCCACTTCTTCAG
GCCATCTTTTTTCTATTAGTAATGCATCTTCCCAAGTAGCATCAGCATATGGTAAAGATT
CCCACTTGCAGAAATACTCATGAGCTGTGCCACCACCCTCTAATTCACGTGTTTGTTCCG
CTATGATCCTTTCTACATTATTGTAGGTCTTGACTAATTCCTGCTGCAACTCATTTTGGC
ATTCATAGTAATCTATATCCTCAGGACCTGCCTGTTGTCTCCACCATGACAAATCAGCTT
CTTTCTTTATATAATTTTCTAATTTTTTGTAGACCTTTAACTTTTTGTTCATTAATTGTC
CTTTCTGACTCCCAAGTATTGTGAATATGTGACCAGCCTTTCCATTTGATCAAATATTGA
GGTTCAGTGTTTTCAATATCATCTGGATCACAGCCTTCATTAGGATCTCCATGCTCCTCT
ATATAGTAAAGTGTAGTCACATTTCCAGTGACTCCTTTCTTCCCTCTCCTGTGCCCTAAG
ATTCTTTCTATAGTCTCACTATGGTCTTCAGGTTCTGGTTCTGCTTCAGCTTCACCATCC
ACACCTTCCACCTCCAAAAGATCGGAAGAGTCAGTTTGTTCATCACTTGCTTCTTTGTAA
CTAACTGCTGCGCCCGTACGTCGTGTTGCTGTTCTGCTTTTGTGGTCATCATCACTGCCT
TCAGAACTTTCATCCTCATCACTAGTAAATCTTCTACGAGTAGGTTTTCTTTTTCGAAGA
GGTACACTTCTTTGGCCTGGTCGTTTTGAAGGTGGAGGTGGTGAACCTTTTAAGTCACTA
TCACTATCTGAAGAGTCTGAATTCCATGAATCACTTCTTTTCCTACTTTTTCTACTGTGA
GTCCTGCCTCTTTCACTAGAATCACTATCTGCTAATTTAAGTCTATCTGGCTCTTTTCGA
GATCTAGCTGATCTTCTGATTCCATATATGTCTGGATTATCCTCCCATAGGTCAGATTTC
AATTTGGCATGATTATTGCGTGATTTAGATTTAGAAGGAGAATCCTCATCTGAAGAATTT
TTGTCAGTGTGGTGGTCAGATTTGGAAGAGTTCGCGTTACTGTGCTTTGGTGATGATTTG
GTATCATCACTGTGATGTGACCTGTCCCCCGATTTGTCAGATCCTGACCTCTCAGATCCA
GAACCAGATGAACTAGATCCGCTTTCACTTTCGCTGCCTGAGCCTGAACCACTGGAATCA
CTCTTCTCACCTTTCTCGCTATTAGAATCACTTCCAGATTCATTCATGAATCCCTTCAAG
TGCATTTTGTAGTAAATTCAAGGAATACACGGTTTCTTATATAATTAACGACCGAAACGA
AGAAAAACTGGATAGTTCATTGAGAAAAATGTTAAGAAAACACACGGTATTAAATTTAAC
TGCATATTTTTATGATAAGCGAATAAAATGCGAAAAAATATTTTGCAGTAAAATCTTGTC
AAGCGACGCCATTTTGTCGTCGAATAAATTCTGGTGACGACGGAAATGAAATATCAGTAA
TTTTGCCACAAAACTTTAGTTAAATCAAGGTAAACAGAGACAACAACCACTAAAAAAACT
AAAAACGAAACTTTAGAGCCGTCAGAAATACTACTTCTGTACTGAAAATGATGCGAGC
>T_ni_cDNA_10650
TTTTTTTTTTTTAGTTTACTTAAATTTTATTAATCTACGTACTTCCATAAAGTATTAAGT
ACTTCATGAAACTTACACAACTATAATTACGCGTCGTCATAGAATATATACGTAACTATA
TGAAAATATAGGTATAGAATGTAGTATAAAATCATTAATCACAGTGTGTACTAACATACT
AGACAAGTAAATATGGAATGATTAATTTCTTTTTTAATAAATAAAACAAAATAGAAGGGC
AACCCTGATTTAAAGTCAAAAGCGATTATACATAAGTTGTTAGACACCTTTTTCAAACAT
AGTCTCTCAGCTCCTATGGAGCTCGAAGGCACAAGTATTACTATAAAAGAATTTATAATT
CTAATAATTGTACTGTTTTAATAACATTTTTTATAATAAGAACGTTGTGTGTGCGACGTT
ATTGGCACATTTCTAAATATATGTATTGTGAAGCAAACAAAAAAAAATAGTAAACTTAAA
AACAACCAGTTAATATCAAATGCTAGCTGACTTAAACTTATTAAGTATAAATTAGATATA
AACGGCACAAACATTGTGGAATGATTTCGGAATGAATTTTTCGAAGTGATAAAAGGTAGG
TATAAATTTCAAACTGCAATATCTTAGTCTTTATAAAAGTTTTTGCGTCAAGTCGTATCG
TCAATCTTTATTTAAGACACGTAGATAATTGCAGATGGACCCAAAGAGATTCAAAAAGAG
ATTATTATAGTACTCCATCTATTTAAAATTATTAAGTAATTTGAATCTATAAGTACTGCA
CTATGTATTTTATTATTCGATTCGTGTGAACATAAGAATGATTTTAACCAGAACACAGTC
AATAATTTTATCCTAATTACGTTACATATTTTTAATTACTTTTGTAATTTAACGTCAAAG
AGTCAACGCTGTTAATTAAAACAAGAATTTAATTGCTATAGTTGTTGAGTTATATTCTAA
CACCAAGAGTCGAAATCTATAAAATTTTCTTATTAAAATCATTCCTATTAACACTGATCT
GAGTGTACATACAGGTTAGGTAGAACTAAATTGACAGCACGCCATATTGAAACAACAACG
AGATTTTTAAGAACAATTTGGTTGCCGTGCATTGGCGTGTAGTTCTACCTTTCAATGCTT
AGCGTGTTCAACAGATACGAGAGCTCAAGCGCTTAAAAGCAAGATGGCGACTGTTTATTT
ATCTCCGATATTTAAAAAGGATTTACGAGATATTTGTTATTCAGTGTTTTATTTTTTTAA
TTGGTCATTCAATCACGTTTTGTCGTCAATGGAGATTTACAGTAATGAAAAGTCAGCCAT
TAAAAAAATTGCGTTTAAGGAAGCCGAGTCATTACTGAACATTGCTTGTCAGTGCTGACT
AAACTCGTATCCGCTGAACGAAGCCATGGCTGACTCGTTTACATGTGCCTCGTGTTGCCG
AAGTTAATGCCGCTCTGGGTGGCTCCCTTGTTGGAGCCATACTGCAGTGATATGACTCCC
TGTCCAGCCCTGAGCTGCTCCTCCGAGAAGTTCCTCACATTCTTCTCTGATTCCTTTGGT
CCTATCGAAGGCTTGCCGTAGTTTCCAGCCTTTCGGCCAAGTGACTGCAGGCAGATGACG
ACAGAGTTTAGGTTTTGCCTCTCCCACAAGTCGACTGTCTGGAAGGTTTCCTGTGCCGGC
ACGCCGAGCGTTTTCGCGGCTTCGAGGAAAGCGTTGATGTTCTCCATACATTTGAACGCC
ATCTTGGACACGTTTACTTTCTTCACCATGTTCGGCTGAATGTTGTTTACAAGCTTGCAC
AATATGGTTCCGTCTTTGAGCACTTCGTAGAAGTTGTCCATGTCTCCAGAGGTGTTCTCT
GGCTCACCGATGATGGCCTGTATCCATTCTAGGCACTCCTGTGCAAGCTCCTCGCTGTAT
TTGCTGTTGATCTTTCTCTGAGCCTCCGCGGCAAATCCAGACTTAGCAGCCCTGTTGTTG
GCCATGTTTGACTTTGAACTATCTAAGAGCAAGCTAATATAAATAATAAATTAAATCACA
GACACGGTGTACGCCGTGAAGTCACTGTGTACAGAATGTAAACAGGCGCGCGGGTCAACA
CGACACGACCAAGTCACACGGAG
>T_ni_cDNA_10651
TTTTTTTTTTTAGGTATTACATGTTTTTATTTTGGAATTACAAAATTGGCATATAACCGC
ACCCTATCCCTCTCATAAGAAACATATTGTTAAACATTTTATATTTTTTTTGCTTACTTT
CTTATTGGTTAGGGCAATGATACTTAACACATTATAATTAAGGTTTCCTATCCATTAGTA
GTGTAATCCACAGAATATTATTATCCTATAAAATTGATAACAACAATATGCAATACAAGA
TGAGCAAATATGAAATCTGCGAAACCACGCTCTGCACTTAGACCCTGGAATTCATTCTTG
TTCTCTGGATTCACTTGCAAGCGAAGACAAACTCCAAGAACGAAAGAACTGACTGTTGAA
ATAAACCCGCTCAGAAAAGAATTGAACGGAAAAGTGCCGACAAGGCAGCAATACACAAAC
TGTATCACAGCGGTCAAAAATATATAAAATAGATACGCGTCGATTATTTTCAACTTTTTA
GGTGTTTTAGTTGAATATTCCTGATACAGTTTCGGAATTACGGACGTTAAGGAGGTCATT
TTGTATTATTAAATCGTTGTAGCTTGTATAATGGATGTATGACTCTGATCTGTTTCAGGA
AATAGTTGACGTTTGGCTGTTGACAGTTTATAGACAGGTAGACTACACGTCCTGACATCC
GATTGGATCTCATCTGTT
>T_ni_cDNA_10659
ACCACCTGAACAATTAGAACAAAGTACAGAACTTGACTTAGTTTATGATGAACAAGACAC
AATTAATCAAGTTCAAAATGAAGGAAGTGTGATCACACAAGGATTTAATGTTGGTAATGA
AAGAACTTCTATAGCAGAACCTTTACCTCCACCATTTAATGATCAAAATGAAAACACAGT
AGAATCATTTGATGGAAATGAAAATAATAAAAGAGCTTTATTAGAGGAACCATCACCTCC
AACTTTCAAGACAGGGAAGGACCTATTTCAAATGTTGAATACCTGCACATACTCTGAGGA
TGAAGCTGATAAAATAACTTGGGTCTCATTACCTCAGTTTGAGAAGAACCAGTATAGTCG
AGCTGAGCCCAATAGCCATGCCAGCAGCAAATGAAGCCAAAAATACGTGTGACTCTGTGG
CCCTGTAGTGCTCATCTCCTTTCAAATTGTGCACCCAACGTTTAGCTTTCACTTCCTTCT
TCTTTAATAAATCTTCGGCTTTATCCAATTTACGGTCCACAAACCTCTCGACTTTTTCAA
ACCAATCTGGTGATTGTCCTGTGGCTTCCTTTTCAATTTTGTCTGTGATTTTATCAACCT
TCTTATTGATTTTGTCCCAATTTATGTCAATGTACCCTTTTTGGCTGGCAATATGTAACA
GTATAACACTTCCGCCTAAACCAACAGCAGCGAATTTCCCAATTTTCATTGAAATGAATC
CAGTTATCCATCCTGACGCAGTTCCTAAAATTAACTGCTTTGTTGCTGATGTCTTTCCGA
TATCTGATATCGCCTTTTCAATAAAGTTCTTAGCATCGTCTACTATTTTCTTAGCATCCT
CCGACGCATCTTCTTTACCTGGCCTCGCCATATCTGGTATCGGAAATTATGCTCCTTACT
ACAAATTTATCACAATAAGTACGGTAACACCAGCTAAGCCAAACTCTTCGAAAGGATACT
GAGATGGACTGAAATGAAAATGAATAATAAAAAGTCACTCACTCAGACAAACAATAAGAA
TAACCATAGACAAAATTAATGTACATCTTATACAGATTACAAATGGCTTACGAACATCTT
ATTAGATGGTATCAT
>T_ni_cDNA_10664
GTAACAATCTTATCGCGACGACAAAAATTAAAACTAAAAGAGTAACTTAAATATAATTTC
ATTGCACCTATCGTGTAGCTAGACTTAAATAAAGTATTTGGTGATGGTTATGGCTGTGGT
CTGTGGGCTGTGGTTAGAGTTCTTCGTGTTTGGCGGGCGTGTGGTCGCTGACGTAGTACC
TGGTGTCGGGCAGGTCCGCGCCGTGGTCGGCGGCGGCGAGCGCGTGGTAGCGCGCGCGGA
GGTGGTGCGCCGCGGCCTTGGGCTGCCGGCTGCGCGTGAAGATGCCCTTCTTGTTGCCAC
CCACGCGGGTTATGGATTGCGGAGTCTTGAAGTCAGCGAAGTTCCAAATGAACTCTCCAG
CGAAGAAGCCGGCCTTCCTCAGGTGGTCGAACGCCTTGAAATGCTCTGAGAGGAGCGCGC
ACTGGTACTCCTCCGACCAGATAAACTCAGGATATAGATGCAGTCCGGCGATGGTGTCGG
CCCCATACTCGGTCATGATGACGGGCTTGTTGTGCAGGCGGTGCCAGGCGCTGGCCTCCT
CCACCACGTTGTGCGTGATCTGCTGCGTCTGGCCCGGGCTCGCGTACCAGCCGTTGTAGC
GGTTGAAGCTGATCACGTCCAAGTGACGACCAGATTTATCGGTATTATGACCTGTTGATA
TAGCGATAGTTACTGGTCTCGATAGGTCCATAGATTTAACATGTCGTACAACCTCCCCAA
AATATTTGTCGGCCAGTTTGTTGGAGGACCTGGGCTCGTTGGAGATGGACCACATGATGA
CGCTCGGGTGGTTTTTGTCGCGACGGATGAGCTCCGTCAGTGACTGCTTGTGTTTAGCGA
GTAACGCATCCGAGAACACGTCTGTATCAACACTGGGACACTCGTCGATGATC
>T_ni_cDNA_10669
CACGCGATTAAACTTAGAAAACGATTTTTGAAAAGCCCAAATGACTGCAGGCGTCCGCCA
TAATGTTTCCTTCGAAACGAATAATATAGTTCTTATTGCTCTTGTAGCAATTCTCTATTC
GCTATTCAAAATGGCGACCGTGTTGCGTTCACAGTGCGCGTTTGCGCGACTTTTTGCTGG
AAAAACTGTACAAATCCTGAACAACTCGACTGATTTGGGTGCAAAACTTGGTCCGGGATC
ACAATCGGTACTATCAAGGAAGTACTCAAACTACGCTCATTCCCCATTCGTAACCAAAAT
AAAAGAACAATATGACTACGAAATCGTAAAAAAGCCAGCAGAGTGGGCGTTTGTGGAGAG
ACTGCTTCCGTTTGAGACGATTCCCGCAGTTTCTCCAAAAGAGAGCTACCCTTCCGGATG
GATCCCACCAAAAGAAGAAGCTGCTAATCTCCCTTATTTTATCGCAAGAACAAAAACCAT
GAAGTACCAATTTATTTGGAGATAACGTACAGAGGCATGCGTAAAATAACAAAAATTAGG
AAGATTGAAGGCGATATATGGTTGTTGAACGATGAAATTAAAAGCTACTTAAAGGAAAAA
AATAACAGATATGTAGAAACCCGTGTTCACGAAATCGGTAGATTTATAAGAAACTAAGGG
TGATTACGTACATGATCTAATGCAGTGGGCATATTCCAAAGGGTTTTAGTCAATATTAAT
TTTTTAGTAGAAAAATAAATTGATTTAGTAAAAAAAAAAAA
>T_ni_cDNA_10669
CACGCGATTAAACTTAGAAAACGATTTTTGAAAAGCCCAAATGACTGCAGGCGTCCGCCA
TAATGTTTCCTTCGAAACGAATAATATAGTTCTTATTGCTCTTGTAGCAATTCTCTATTC
GCTATTCAAAATGGCGACCGTGTTGCGTTCACAGTGCGCGTTTGCGCGACTTTTTGCTGG
AAAAACTGTACAAATCCTGAACAACTCGACTGATTTGGGTGCAAAACTTGGTCCGGGATC
ACAATCGGTACTATCAAGGAAGTACTCAAACTACGCTCATTCCCCATTCGTAACCAAAAT
AAAAGAACAATATGACTACGAAATCGTAAAAAAGCCAGCAGAGTGGGCGTTTGTGGAGAG
ACTGCTTCCGTTTGAGACGATTCCCGCAGTTTCTCCAAAAGAGAGCTACCCTTCCGGATG
GATCCCACCAAAAGAAGAAGCTGCTAATCTCCCTTATTTTATCGCAAGAACAAAAACCAT
GAAGTACCAATTTATTTGGAGATAACGTACAGAGGCATGCGTAAAATAACAAAAATTAGG
AAGATTGAAGGCGATATATGGTTGTTGAACGATGAAATTAAAAGCTACTTAAAGGAAAAA
AATAACAGATATGTAGAAACCCGTGTTCACGAAATCGGTAGATTTATAAGAAACTAAGGG
TGATTACGTACATGATCTAATGCAGTGGGCATATTCCAAAGGGTTTTAGTCAATATTAAT
TTTTTAGTAGAAAAATAAATTGATTTAGTAAAAAAAAAAAA
>T_ni_cDNA_10671
TTTTGTTTTTTTTTTTAACGAATCACATTACTTTTATTATGTAAAATTATATTACATTGA
TTTGTTTTTTAGGAACTCTACTGAATGCGAAAATTTATAAAATCTTGTTTGTTGCTACAT
CAGCAGAGTTCCTAAATTACAGGAACAACTAAAGTGAAATCAGTAATTTTCCACACATTC
AATTATTCTAGTATGATACTTATTCTGGAGACATTTTAAGGACAGTGCTGATTGAATTCA
ATTGCCTGAACATGATTCGTTGCTTCACACTGTCACACATCTCTTGCATAACTCATTGGA
AATAAATTGCAATAACAAGTCTATAAATTATATCTAATAAAATAAATCTTAGTGCGCAAG
TTACTGTTTACTAGAACAAACTATTTAGATTACCATGGTAATTGGAAAATATCCATTCGT
CTGATCATTTATTTGTAAAGTAATTAATGTAATGCTATCTCACTTTCTCACAAAAGGGTA
ATAAAACTTATCTGTAAGTATCGTACTCGTTATAAACCTAGATTTTTATCAGACTTAAAT
ATCACAAGCACACGAACTACCATAACAAATACCCGCCATTCACAAGAATATTCTGAATAG
TTTGTCCACATAACCTAGGGTGGCGAATGTAACTTGTGGTTAAAGTGTAGTGTGGTGATT
AGCGCGAGTGCGCCTTGTCCTTGACGAGGCGGCGCAGCAGGCGGTGGCCCGACAGGAACG
TGAGCGCGCCCAGCGGGACCAGGTAGCGGACCGTGTCGAACATGGACAGCTGCAGCCACA
ACACGCCGTACAGGCCCAGGGACGCTCCGAGCGCGAGATGGAAGATGAGTGCGCTGGGTG
TGAGAGGGAAGTTGGAGAAGTTGAGTCCGAGCCTGGCCCAGAGCAGCAGCAGCAGCAGCA
GCGGCGCGGCGCAGGCGGCCGCGAACACGTCCGACACCACGCGCGCCGGCCGCGCCTCCG
GGGACCGGAACACGTGCGAGATGCTCGCCAGCGGCCCGCGGACTGCCGGCTTGCGCTCAA
CGGCAGCAGCTACTTGGTTCCCAAAGTTGAAGAGCACTTCCCCGACAGGCCACGCGATGG
GGTTGGACACGGCGCTGTCGCCGAGGTACATCGTCAGCGAGTACGCTCCCGACTGATAGT
TCAGGTGTTTGGCGATGCCGCCCACGTTAAGTTCAACTTTGTAAGCCTTGGTGTTATCAG
GTTCAGCTACGAAGATGGTCTCGTGGTCATCGTTAGCAGAGGCGACACGAACGAAGGCTT
GCTGCACCAACACCGGCTTGTTCCACTTGTCTTTCACCGTAAACTTCAGGGTCACCTTTT
GCAAATGGTCAGCCTGTAGCTTTTCAGTCAACTTATTGGGGTGTGCTACAGTAGTAACTT
TAGGGCTGGTAGTTCCATCAACATCGCCGATGCCGACCTCAACTGTGCTTACTTGGATCT
CGCCCAAAACCGCAACATTCACATTGGCTGTTTTGGATGCAGCACTCAGTGCGATCTTGT
ACAAACCATACTGAGCCTTAATCTTGCTGAGGTTAAGGACGAAAGTTGTAGGTTCATTGG
CTTTCTGTGTTAAAGGTTGTTTAGAGAGGACTACGACGTCGTCAGCGAGACGGGTGCCGG
ACTGTGCGACCACTTCTTCAGCCTTGAGGAATCGCACTGGGCGGCCTATCAAATCGGTGA
TGGAGAACTCAATTGAATCAGACTCTGATGTGATGTACTTCTTTCCCTTGATAGTGATAC
TGATTGGAGAAGGCACATCGTCAGCCAGAGCAGTAGCGGCTTCGAGCAGCAGACAGGCGC
CCTTCGGTGTGTTGACGGAGCGGCGCGACAACAGGTACTCGGCGAACTTGTATCTCTGCT
CCTCACTCAGAGGGGAAGGCTTCTTCTGGCCTCTGTAAGTCCTGGAGATAGTGGTAAGCA
GGTTGGAGGTAACAGGCAGTCCCCCCTCGAAGTGCAGCGCCTTGCTGTCGCTCTCGTCGG
CGGCCAGCAGCACGCCCTCCGCGTGAGTGGCGGTCCACGCGCCGCAACCCATGTGCTCAC
ACAGCGCGAACACGTAGGCATAGTTGGCAGGAGAGTCGTCTTTCTTCAACAATTGAATCA
GATTCTTCAGAGCATCCTCTTTATCATAAACTGTACCCTTGCCAAGAGCCTTCAGGGCGT
AAACTGCATGATATATCTCAGGAATGGTAGCATCCTTCTTGTCCAACACTTGTGTTGCCG
CTGACAAAATATCTGGCTTCAATGAGTTGAGGCAGTTGGATATATGAGCAGCATTTGCCA
GTTGGAATACTTGTTCAATATTGCTTGGATCATATTTCACTGTTTTGAGATCCTCACAAA
TGTTAGGAATGTTAGCATTTAATTGCACTAAACCTTTAATAGAGTAGTACAGAGATGTGA
TCTCTTTACTTTTTACATTATCTTGGAGAATAGTCTGCAGTCGCTTCAGGTCTATGGTGC
CTTGCAAAGTGTTGCTCAGACATAGTGTACTTAGTGATAATAGGAGTAATGCACGAAGAT
ACATTTCTATAACCTACTGAATCAGAGGATTCCCTGTTTTTGTATTTAAAATCTTATTTT
ATGCAAGTATTCAGCTATTTTTCTAATAAATGCTTCGATCGCCGGTTTCACTTGACAAAC
ACGTTTGACGTAAAATCATCGACGTAGCATTGTAAGTGTTGCTACATGTAAAAATAGAAC
ACAAATAAACCTTCTTTACGAACGTCAATGGCAGCTTGACAGCTCTCGGATTTTACCATC
CTTAGCCATTCCAAAGTTAAATTTTCGATTGCACTTCATCTGTTTTCATTAATTTAACGA
AATGGCAGCCGCAAAGTTACCGGCATTAGTAAGCTCGGCTATGGCCCAGGCTCGCCCCAA
ATTCAATATCTTCATGAAGTACGCTCGCGTTGAATTGGCACCCCCTAAACTCAGTGAGAT
TCCACAGATCAAGGCTGGTATTGCTAAGCTCTTAACAAGTGCCAAGTCTGGAGCCTGGAA
GAACCAGACAGTGAAGCAGGCCTCATTGAACGCCCTCGTCGGCGCTGAGGTGATCTTCTG
GTTCTACATTGGAGAATGCATCGGCAAACGCCACATTGTTGGTTATGATGTTTAAGTTAT
CAATATAAGAGCAAGTCTGTGGATATTATGTTCAGTAAAATAAATTATTAAATCA
>T_ni_cDNA_10677
TTTTTTTTTTACTAGTTTTATAACAACTATTTATTGTATATCTTTTAACAACGCAAACAA
ACATACATTCATTACAATACAGATCAGAGCAAGTATTGCGTATAAAAGCAGAAATTCCAT
AATTTATACATCATTCATTCATTTCACGTATGTACAAACTATTTTCAGGCTATTTATTTG
TACTAAATTTGTAGGACGGACTAGACTAGACGATTCTCTTCTTTTGGCGTAGACCGAATG
GCATCCGTTTGTTTTGTAAAGATTGCGGGCCACCTCTCACATCTTGCTGTTTCGGCATCG
TTATTTCACTGTTCAGAATTTGATCTAGCGCCTTGTTATCAATAAGACCTCGCTCTTTTA
AAGCTTTTTCAATATCATCGAACTCTTTCTTAATGTCTTTATTGTCCGATTTTTCAACTG
CCTCTTTCACCCTTTGCACAGTTTCTGCAAAGAATGTGTGTTTGTCCTTTTGTAAAGGAC
TGTCAATTTGCAGAACTCCTTTGAGTATCGGTAACGTGTCACTCACTCTTCCAATGTCTG
CTAATGCAATGGCCTTAATATTTCTTATTGTGACGTAATGCTGCTTTTGTGTTGATATTG
ATTCCAGTGCTATATGTGGAGCTCCTTGTTTCAGAGCTAAAGCAGCAAAGTATGTGCATG
CTCTTCTGACTGGAATAGTCCCTGAATTAGTCATGTCAGACCATAGTTTTGATGCATACT
GAAGACTCTGTGGTGTATTTTGTTTGTAGCAAGCTGCCAGTATCAATACAACAGAATACT
TGGGGAACTTAGTCATGTTGATCTGTTTTTGTTGAGCCTTCTCAAACACCGCATACATCT
CATCATACATCTCATGGCTGTATAACAGATCCAATAATATGTGGTACGACACTAGCTGGT
CAAAGAACCCATCATTGGTCTTATCATTGAAACACTCTAGTGCTTCTTTTGGTGCATCCA
GGAAATGGAACATTCTCATCACCACGGGTCCAAAGACAAAAGAACCAAACCTGAACTCTG
TGTTTTGAGAGTTGAATTTTTTAATCATATCTAAAACAAGCTGCAAGTCTGTAGGTTCTG
CTAAGTGTACCATATTTTTTAAGTCTTCTGTAAATATCATGTTTTTTGAGTCCGTAACAA
ATTCAGTCATTTTAGACCGGAATTTATCCGTGTAACTTGTGAATTGCTCCTTTGCCTTCT
TGCGAGTTTGAAGATAGCCATCTATTCCTAATGCGGCAGGCGAATACAGATTTTTAACTT
GTGTTACGTGAAAGCTCCTGCATGGTGCTAATAGTCTTAAATTTGAAAAACTGTTTTTCA
CTAACAAATTCACAAATAAAGACATTTTAAATCTATCAAGTATCAATAGTTTTCAAATTT
CAATGATTATAAGCGAC
>T_ni_cDNA_10686
TCCGGACTCTTTGCTGCCACAATTCCTCTTCCTACAACTATGACATCAGCTCCTTTTTCC
AGAATAACCTTTTCTGGAGTATTGTAGACTTGGCCCAGGTCATCCTTGCTGCTCTCTAGC
TGTACTCCAGGGGTCAACTGGATAAGACCTGGGTCTTTAAATGTGTCTATGTTTTGACAA
ACAAACCCAGTGATTAGTTCAGGGTATTTGGAAGCCATGACCACTGTTGCTTCTTTGTAG
TCTGGGGTAATGAGGTTGCCCTCACTACTCATTTCAGCCAATAGAAACACACCTCTGTCA
CACCCATTTGGTGCATTCAAAGCTTTCAGAATTCCTTCACCAGGCAGAGAGTGAGCAGTA
ACACAGTCTGCCCAATCTCCTACTTTATACAGCCCTTTTGTGTACTGCAAAGAGACTGTA
TGTCCTATATCTGCATACTTTCTATCTTCTAACAATAAAAAGTTGAATCTATCAGCCAGT
TGCTTAATTCTTTTTATAAAGTCATCAGTATAGTCTTCTATGATATCAGCATGAGTCTTT
ACAAGACAAACATGTTCTCCAACTTGTTCAAGAAGGTCCAATATCTTTGTGGTGGATGTC
AGATCCACAGAGAGACATAAGTTTGTCTTTTTTGTAGCCATTATGGTGAAGAGTTGTTTG
GCTATGCCATTCTTAGCCAGTTCTGCACGCTTTTCATATGGCAGCAGAATTCTGTTCAAG
GGCTTTTCAATAACAGGAGCTTGAGTCTCTTTGAGATAATTTTTGACTTTGATTACTGTT
TCTTCAGTTATCTTACCATTCTTCACCAAAATATCAATCAGGGAAGACATGGTAAATAAT
GATTTGACTTGAACCTCATTAGAATCAAGATTTTTGCTGCCACCCTGTTCTCTGTCTAGA
ATGATCACTGTGTCTGTCACCAACAACCCTTTCTTTACGTAAGTCTCGGACTAGTTTCTA
GAACACTGGATCCTGATGTTACAACATCTTCGACAATGAGGCAAGTCTGGCCGGCCTTGT
AGTGGCCCTCAATAGATTTCTTAGTCCCGTAGGCTTTGGTCTCTTTTCGCCTCATCAACA
TTGACTTCTTTGTCAGTACACTGAGTATTGTAGCGATAGGTAGAGCGGTGTACGGTACCC
CACATACGTGATCGTATTTCAAATCCTTCATAGTAACATCTAATAAGAGGTTTGAAATGG
ATTCCATAACATCGGGGTAGCTAACTATAACCCTCAAATCAAAATAGACAGGTGTTTTGA
TGCCGCTCTTAGTTGTAAACTCGCCAAACTTTACGGCATCTATTGAGAACAGCTTAATTG
CTAACTCAACTAATTTCGAATCATAAGCCATTTTTAATTTTGTTGTTATTTAAACAACGT
TAACACTAATTTTTGACCACGTGAAATTAATAAGTTCAAAAGTCACGCCTTGAATCGAAA
GACCAAGTTTAA
>T_ni_cDNA_10689
TTTTTTTTTTTACAAAATTATAATGTATTTATTATAAAATGTATACATGTAACTGAAAAA
AAAAGAGTCTGCCGTACATTCACTTAAGCCATCTCAATATAAGCAGAAAAGAATGCCAAA
TATTTCGTTTATGATAATGTACAATTTGAATTTTCAAAAATAGGCAATTGATCATTACTT
ATACCTAGTTAACCAAACAATAGCTGTTCGTAATAGCGTGGCGACTATCAGCAATAATGT
ATTTTTTCTTAATCGATATCTCGTGATTAGTATTAGGCAGCTATATCGTGGATGCCTAAG
CGAAATAGGTCGTGTTGGACGAAGAATGAGTCTCCAAGTGGCTTCAGAACAAATGTTTGC
ATGTACGGGTGTGGAGGGTCGTCGTCGCACTGTAACTGTCCAAGAACGTTAATTAGTACT
CCACCATCAAACATGGGTTGTGAATCTACTGCAGTTATAACTCTTCCAATCTTTTGAAAT
GTCAGACTATTTAACTTTTCCATTATTTTAACTGCTCCCTGCAACTGCACACCCTCAAAG
GTCATAAACGAAGTTTCAACATTATACATATTAACCAAGTTTGGTCGCTGTGCCGGATCA
TCGAATAGTGTGTAATATTGTTGTACGAATCCTTTTCCAATTGCATCGTATTGTGGATTG
AGCGCCATTATGACGAGTTATATTTACCTAAATTCCACTAAAACCACCGTAATTCACTTT
TACTAGCAATGTTCAGGCCTTTTTAGGGCTTTTGCATACCCTGGAACCTCGGCCTGGGTG
CTTTCTTTTTGTCACTCGGTGAAAATGGCAATTGGCAAACCGTTTAAGGTGTTGCCTATA
GCGACTGACTATTACTGAACGAAACAGGACGAAATGATATTGGTATTTAGACATAATCTT
ATATTGGTTTTGTAAATATTTAATTTAATATTTCTTTTCACCTATACTGTTTTC
>T_ni_cDNA_10698
TTTTTTTTTTAGAGACATATTTTTAATGATTATTACGCTTATCTTACTTTTTTAGGGCAT
GGCCCATCCAATAAGTTACAATTCCAGTAATATCCTTAATAATAATACATTAAGTTTTCT
ACTAATGCATGCTATTCTCTGAGATTTTTCTATGGGTTCGTAATAAAATGCAGAATAATA
CTTCACATTTAAAATGTTTAGAGAATAACACTACATTCTTAACATCTATCACATTTAGGT
AAACAATGAGAGAAAGTCCACATTGCAATGTAGAGACACACTAGAGACTATTGTAAAAGT
TCTTAACTTAGAACAATAGTAGTAGAATTGCAATGCAGGTACGAAAAGTTAAAAGAGAAA
TGGGTGACAAAGAACTTTACATGTCAATCAGTCTTAAATGGCATCAATAGGCCTGATAAT
CTACATCTTCGTACTTTCTCGAACACCAACCTCTTTTCTTTCTTCAATTTCTTTGCCACC
TAATGTAATATTAAGTAAACTTTGGCCGTTAATAGTATCCCTCGTCGTCGGACAGCCCGG
TGGGCGCGTCGATGTCCGGCGCGGGCGGGTTGCCGGGGCCCAGCAGCGGCGCGGGGCCCG
ACCCGCGCACGCGCAGCGCGTACACCGCCATCTCCACTTTGTTCACGTTAGCGCGAGTTG
TTGTTAACTTGCGGAGCAGGTGGCGGTTGTTTGTGATACCTAAATATCCAGTATACAAGT
CCCTCACAAGCTGGCAGGCCTGGATACAGTCCTCGCTCTCACCAGTGGACACACTGTTGA
TGGCCTTCCTCATCAGCTCTCCAGTCAGATCAGCCAAACCCAGCATATAATCATTATCAG
TTATTGTTGTAACCACTTTCCGTTGTTCATCATTCTCTGTGATCACAAACTCGAGTTCCT
TCTGAACCTCTGGGAATGTGATGATCTGACCAGTAGCCATGATAGAGAACATGGTCCTAG
CTTCAACAAATTCTTGGAAGCCATTAGTCACAGCCCGCAAGTGTAAGTAAGCGGGACTGA
ACTCAAGCTCTATGCCAATGCTTTTGATTGGTCCATTGATAAGCTTTTGAATCCGATCAT
TGGCATCTGCTAGGACTTTTGCATTTGATTCTTTAGTCATAGCAGAATGAAGGACAAAAA
TGATCCGTTTGCTTTCAATGGTAATGTCTCTGGATAGTTTGACGAGCCTCTCATGTCTGT
CTTGACGCGCAGTCAGCTTTAATGATATATCTTTGAAAATTGCCAGAACTGGACTGTCTT
CTGGGAGAGCTAAGGCGTTTTCCCGCGCCACTGACGATAGACTCGGCGGATTTGGATTCG
GCGCTCTACGGTTGCCGCGGTAATGTCTTCCTGGGCCAGGCATATTGATAATGCAGCGAA
TGGAATGCTTTAAACTTTACAAAACACAGAGGGAGTTAACTATTTATTTAGTATTTTAAT
AAATGCGTTTCCTCGCTAATAATAATGGCAGTACGTTCAAGCCTCGTTGCAGTATTGATT
TTTGTGAGTAAACTCTTTTTTATTTATTTGCTGTCATTTTGACACCCACTTGGCATGTGT
TACCAGATTATAAAGCAGAGCTTACAGGTCAACAGAAAAGGTGGATTTCTTGCTTTTAAT
TTAATAATTTAGAGGTTTGTTTCGTGATCTATGCCTCATTATTTTTAATAAGCTAAAATA
TTGAATCGTTGGTTAATCGGATTCAAA
>T_ni_cDNA_10723
AACAATTTTAGTGGTCAGTTGTATGGAAAAATTCAGAAATAATAATTATATACAACAAAA
ATAAATCATTTTATATAATATGACATCGCAATAGGATATTAAACTAAAAAAAACGAATAA
GAAAGTCAGGTAGATTTGAATAAAAAATGTTGGATATCTAAAATGGTGGAATGTGGGACA
AAACGTCACTTGTCGGTAAAAAGAGTACTGATAAGTGACGTCACAAGAGTTAAACTTTGT
ATCACATTAATTTTGTTTTTACGTTACAATTAGAAATCTATCTGACAGACTTATTCGATT
TTTTTATTTAAACACCCAATTAAATAATGTAAAATCATAATAAAATAATATAAATTTATG
CATACTGGTGTATATTTGTATGTAAATTTACTAAATATACATATAAAATATAATATACTT
TGCAATACGTACATTTTAATTGACTAACTACTTAGTTACAATTTGAATTAATATTTTGAT
GTTTTGACACAACCACCGGTATATTTATCACAAATTAAATATTATAATAACATATTAACT
TTGATGGTTCATGTCCAAACATATAAAGAATATGATATGATACAATATAATATACTTTGA
ATAACAGTTTTTTAATGCTAAAATACGGTTTTATTTTTATTATTCCAAAAAAGTCCAACG
AATTTTAAAAATACCCGATCGGGAGTTTGAAAGAATCTGAACATACATATTTAATGTTGA
TTATAAACATTGAAAACAAAACCGTATTTTGATATATACAATAATAAAACATTACAAACA
AATATATCCGATCAGTATGCAAGACCCTGTAACCCAACCCGAATAAAAACAAAATTATAT
TAAAATAAACATTTATTTGTGAACAAAACCTTCGACTATTCGAACGCAGGTGGAGTCGAA
ATAACAAATTACAATATTTATGGGAAGGTACATCATATGTAGTGTGTGTGCTGTTAACCA
TTTTGAAATCAATCAATTTAAAGGTTCAAAACAAAACCTTCAATTCAGAAATACCGTATA
CCCTAACACCATGGCTTATAGAATAAAAATTGAACATTGAGTTTGATATTTAACATTCAA
ACGATATTTTCATAGAGAAAATTAATACTAGAAAAGAATAAGGTAAATAATATGGCACAG
TATTGCCTCAAAATAATAACAATAATAACATGATTGCACATACTTAACACAGAAAACGGA
ATACAAAAGATATAGAAACAATACGATTGTAATCATCACTCAGTATCAACAAACAGTATT
CATTTATTCAACTGTTTTGTCTATTAATGTACGAAATGTTTTACAAGATGACCCTTCGTT
GCCATAGCAACAGCACACACAAATACCGACACTCACTTCATAAGTGCATGAACGACCGCA
TTAGCATTCAAGGCTTTCAAGTCTGTGTACGTTTGTCCTGTGCCGACAAAAACTATAGGC
TGGCCAGTGATGTACGTCATAGAGATAGCTGCACCGACTTTATCGTCAATAGTATCAAAC
TTGGTTAAAACAATACCGTCTATGACGTGCGGGTTGTTTGAGGAGCTGTGGTCGGCTAAG
GCTTGGTTGAACTTGACTAGTTGGTCGACGGCCTCGTTGCCTACGAGGGCCTCGCCTACG
AACAGTACGAGGTCGGGGTCGTTGACCTTGATGAGTTTGGCGAGGGCTCGCATGAGAGGC
TCGTTGTCCTGCATGCGGCCGGCCGTGTCTATGAGTACTACGTCGATCTTGGAGTCGGAC
GCGAAGCGGATTGCTTCCATTGCGATGCCGGCTGCGTCTTTGCCGTATCCCTTCTCGTAC
AGCGTGACCATGCCCCTGCCCCGATGCGCGGCGGGCGGGTGCAGCGCGGTGAGATGCCGC
GCGTGTGTCCGCAGCTGCTCGACGGCGCCCGCGCGGAACGTGTCGCACGCCGCGATCAGG
ACCGACAGGTCGTTCTCGATCAACCAGAAGCAGATCTTTGCTAGGTTCGTCGATTTGCCG
ACGCCGTTCACCCCACAAAAGGCCATAACATAAGGTCTCCCCTCCTGCTTGGCGTGCAGA
CAGTCCCTCAGGATGTCGACGCGGCGCTTCGGAGACAGGATCTGCACCAGCGAGTCCGTC
AGAGTCTGCTTCACTGTCTTAGCCACGCTGTCGAATGTGCCTAGAACCTTTCCCTCCAGC
TTGGTAGCCACGGAATCACACAGCTTGGTGGCTATCTCCGCGGCGACGTTCTTCCCGATG
AGGTGGTCCTGCAGCTTGTCCAGCACCGGACGCATCGTCTCCTCCGTCAGGGCCTTCGAG
CCCACCAGCCCCTTGAATATGCTGAACATTCCTCCGCTCTTCTTGGCCGCGGGCGCACTC
TGGTGTTCCACCTCCTCCTCATCGCTGCTCTCCTCGGACTCCACCTCCAGGTCTCGGATG
GCACCAGTCATTTGACCGATCAACTGTGTGTCGGGTATGACCTCGTTGTTGGCGTCCTCC
GCCTTGTCCGTACTGAAGTCCAGTGAGGGCAGGTCGCGCGTGTTGCCGCCGAGCTCCCAC
ACGCGCGGCTGCTTCACACGCTCAACCTTCGGACTCTTTGGTGACTTCTTAGGTAACTCC
TTCTTGCCTTTAGAGGCCAGTTTCTGAGCCAGCTTGGCTCTGTTCATAGCGATCACATCG
TCTTCCGGCTCGGGAGATTCCTCCACCTTGCCATTGGTCATGTTCTTATTTTCTACTATT
TTAACTGATTTCTTGCCCTTTTCTTCCCCTCCCCTGCGTTCTATCATAGAAGCTACAGTC
TTTTTAGACTTCTGCGAGTCTTCAAATGATCTCATTAGTTTTGGAATCTTAGCTTGTGAC
TTAGCCCATTTTTCGCAATCCCTCAAAACTTTATCAAATGACATCTTGAAATCGAAATCC
ATGATATGCCGGGCCCCCTGCAGCTCATTCTTATACTTGTCCCTAAACTCCAGGTGGACA
TCATTGAGGAACTTGTCCACATATGATAGCTGCAGGATGCGCTGGTACGCCACCACAAAC
ACCAGCTCAAACTCATTGTCGAGTTTGTATTGCAGTGTTAAGGCATTATGGTTGAATGTA
TTGTTGCCTGAACGCTCTTGTAATATCACACTGCGAATTAGAGCGTTCACCGACGGTGAA
AAAATTTCACTTGTACTCTGGAAACACCACAGCACTATACCTCCTTTACTAAAGATGCTG
AATAGGTCTAACATTTTGTAAAATAATTGCGACTAGACGCGT
>T_ni_cDNA_10736
TTTTGTTTTTTTTTTTTCTGATTCAAATAATTTTATTACATCTCTTAAACTGACAATAAA
TAAATAATACCCAACAATATTCAACTTTTATTCAGGTCCTGAATTCGATTATAATGCAGC
TAAGAGTAGCGTGATTGCTACAGTTAGTCCAAGCATAGCATATCCCGAGGAGTAGACCTC
CTTGATTGTCAGACCCTTAGCCATGTCCCAGACCAAATGTCTGATTCCATTAGCAAAGTG
GTAGCCCACAGGTGCAGCAAGCAAGAACTTTGCTAGGAATATGGTTGCTGGTGACAAATT
CATGTTTTCAACTATGGCAATGTAGTGTGAGATGTCATGTGGCAGAACCAACGCTCCAAT
ACCCAGAGCACTGAAGTATCCCGACAGAATCATTCCTGTAGTTCTGTGAGTAATTGACAG
CATGCTGGTCAGCTGTGGGGAGTAGATGGTAAGATGTGGAGACATCGGCCTCTTGAGACG
CGCGTTTCTGTCATCATGATGCTCAATTTTAGGCTCTTGGTACGGCTTGAATACGATTTT
TGGCACTCCCGCTGCGGCTTGGGCGTAGTTGACAGAACCCAATATAGATGGGATCTTATT
TAAACTCGCAAGCACGGACTTGCTGCCCAATCTGCCACAGCTTAATAGTGCCATAGTTTT
ATCGTAGTATTTACTTAAACACTTTCGTAGGCTTCTGCAAAGAGCACAAGTAATACAGTT
AAATAAAAAGATCTAATTTTCCATATAAAAACACAAACAAATTACGCTCACCACTGAGTC
TGACAAAGTGACACTTGACAGAACTTAC
>T_ni_cDNA_10737
CGCGTCTAGTATTCTTTTGAAATTTTGTTTACTTAAGTTTACTTTTTGCTGTTAAGGATG
ATACCATCGTATTTCTGTTGGAACCACTTCATGGCATCCTCCTTTGTAAGACGATGGGGG
AACCCAACTTTGCCGGTCTTGCGTCTTCTGTGAGCTACATTGAATCCTGGTCGTCCAAGT
ACAACGTAGAAGTCCAGACCATAGATACCAATGGAAGGATCATACTTGATGCCCAAGTCA
ATGTGTTCTTGGATACCAAATCCGAAGTTGCCTGTGGCAGAAAAGTTGTCACGTCTCAAC
TCGTATTCCCTGACTTTAAGACCCCTCTCAAGGATTTCTTCAGCCTTGGCACCACGGACT
GTACAGTGGACTGCAATCTTTTCATTACGACGGATACCAAAGGATCGTACAGTGTACCTG
GCCTTTGAAAACACTGGCTGTTGACCAGTGAGCTGTTCCAACACCTTAGCAGCACGAGTC
AGCCTGTCACCAGACTCTCCGACACAGATGTTCAGGCAGAGTTTCCTGATGTGAAGGTTT
CGCATAACATTCTTAGAGTTATCTTTAGGAGGCTTCTTCTCCTTCTTGTCCTTCTTCAAC
GCGGGCGGTGGTACACGCGCCATGGTTACAACTTATCAAAAAAAAAGATCTTTTCCTTTG
TGTTATCAGTGTGTCGACAGCACTGCGTGGTGATCAGGCGAAGGGCCCACGTCGCTGGGG
GAACCTGTTTACAGCCATAAACATCCGAGACTAGACGCGT
>T_ni_cDNA_10739
AGCTTGGAGCCATATGTCTTCATGGCCTGCTCAGACATGGCACTCAGCTTGTCACGGTAC
ATCTGGGCCACTCTCGAGCTGTATTTTTGTCTAGCGTCTTCTGTTGACAGTCCGTGTGTG
CGGAAGAACTGAGTAGCGTTGACGTTCCCGCCAAGCTGCATGTTCCTGAGCTGTTTCCAT
GTCCAGTTGGTGTCGAGCTGCGTGGAGCGCACGAACGTGAGGTGCACGCCGAGGCTGCGG
TGCACGGCCGAGCAGTCCAGGCAGATGAACACTCCGTACGTCACCGATGACCACGTAGGG
TTCTTCGCGTTGCAGTCGAAACATACTTTATTCGAAGGAATCGAACGTAATCTTTGAAAA
ATTGCTTCAATATCGCTTTTACTAGGCACCAGAGTCAGCCATTTTCGACGTGTTGTC
>T_ni_cDNA_10740
TTTTTTTTTTTTATTTTAGAATTTATTCAGTGTAGTTGCATAAGGTTTACAACAAAGCCA
TAAGTGGAGCAAGATGGTCAAACTCAATCTTTTCAGTAATATTTTTAGTCTTAATGTTTT
CATCCTGATTGGCAATAAAGATGAGGTTCCCATCGTCTCTCCATCCATATTTCTTAACCC
AGTGCTTCAATGCAACATCCTCAATTCCTCCCAGTAGATTAGCAAGGTTGTTCTTATCAA
TGGTCTGGAACGTGATTCCAACAACATGGCACACAAATTTTCTGATGGAGTCATGGAACC
CACTGATTCTGTTACATAGTTCAGGCATCTGGTGAACCCGGTTCCAGAACTGTGCAAAGT
CACACTGCTCTAGAATATCAGCCAAATACTTGATTTGTGAAATTGTTTCATTTTCCACCA
CTGATTCAAGAAGCAGACATTTGCACAGAGTGAAATCTGTGTGTGGGAAATTAGTCAAGG
CCTTCAATAGGATCTGGCATGTGATATCGGCGTTGAACTTTTCTGGGTTGAACTGATACA
GCTTGAGGACTGCCAAATTTGCTTCCAAGTCATATGTGTTCTCTCTTGATTGCATCTCTA
CATACCTCTCTAAAGTTTGTAGATTGGCAGGGTTGTATCTTTCAATACTTTTTAATATTG
TTGCAACTGTTTGCTTCATGGTCTCAGCCATTTTTAAGTCTTTTTAATACAATCTAACAC
AGAAAGTAAAAATAAATGTACTACGAGCGTGGCATCAAGACTAGACGCGT
>T_ni_cDNA_10741
GTTAAGCAATGCAGACATTTACTTAGAAGAAATAAAAAAAAAAATTTAATTTCGACCTTC
ATTTGACACATAAAAAAAATACTGTTTGACTCCGAACTTTCGGTATTGGTCTCAATTGCA
AGCGTAGGAAGGTGGCGCTTAGTCCTGCGATGTAGTTTTGTTCTTTTACATATGGCGGGT
GTTGCCAAAGCCGCCATGGCCTGACTGTGAAGCGCCCTTGTTGAAGCCCATTTGCAGGTT
CAGTTCACTCTCGTGGGCACGAAGCTGCTCCTCGGTGAATGTTCGTTCGTTCTTTTCCGC
CATTTTGGGTCCTAGCTGGGGACCGGTCCATTCTGGATGCTTTTGAGTAATTCTGCCGAG
CGCGTATAAGCAGAGTGTGACTTGGGGAATGTTACGCCTCTCAAACAGATCGGCAGTCTG
GAAAATTTCTTCTTCTGGCACGCCGTACTTCTTAATAGCGGCTTGGAACCTTTGAATGTT
CTCCATAAGCTGGAAGTTGGTTCCTCTCTCCTGGATTTTCTTGACTGATCCAGGAGCCAG
TTTGTTGATGAGCTTGCAGAGGACGACACCATCTTTAAGATAGTCTTCGTAGGGGGCACT
GGTGACGGGTTCGCCGAGGACAGCGCCGATCCAGTTCAGCACCTCCTGCTCTTGTTCCTT
GTTCCTAGGAGCCATGTTACAATTTCACAAAACTTTTGACACTTGACTGTGAGCGAGCTT
TCG
>T_ni_cDNA_10752
TTTTTTTTAACAACTTTTCTCTTGTTTTATTTTCATAATATAATATTCCTCATTGAGAGC
TAAATCTTAATTAGAAGCTATGTTAATGTATAAATAACTCAATATCAAAAGTCAAGCTAC
AATAAAAAAATATGTAATCTTAAAATAAATTTAATCTCTCGACAAATAAATTAACAAAAT
GCAAACTTTCAATACAGTATTATCTTTAAAATAAGGATGATATAATAAATAATAGCAATT
ATTTCTTATTCACAATGTCGACAAATTATTCATTATTTGAATACAAATTACACTGATTTA
CATTTCAATTAAAAAAATAACTATTACAATCACAAAATAAAATAGCATGTCCGAAGTTAA
AACCTTGGGTAAGCTTTCCCATATGATAATTCAAATAAAATAATACAATGATCACATAGA
AACAATACGAGTAAGAAAATTAGACCTCATCCATGTCTAGCTTCGGGGTTTTATCATCGC
ACAATATTAATACAGATAGCGAAAGTCGAGAATGCAAACGATTGTTTCTTCTGAAACTCG
AGACAGTCACACACCTTACAGCTAACTTAACTAACTCCCGTACCGAGCGGTACTCCAAGA
ATGTTGCCTTCTCCACAAGTCAAAACTCCAAAATATTAGTGTAAGGAACATCTTTACGTA
ACACACAAAGGCCAGTAAATACTTGAGTTATAGTTATTTCTACGTCGTATTAGATTTATA
ATATTAAATACTACAATCGAGCACAATGAGCAAGAAATGAAGACAGTTCTTAATTAAGAT
GATACAAGACTAAGAGACGCATGGACTCGAGAACGCACGTCGTGGTGATGGCTGACGATG
ACGGTTTGTGCTTCTCATAGCGGGTACTTCGAGGCGAATCATGGTAGTGAACTAATATTG
AACTAGACCGTGCAAAGTATTACCTTAATTAAATAAAGACTCGCCTTGCCTCGAATTTAT
AATGAAAGCTAGATAGTGAACGATACAAGGTTCCCGAGTATACTGGATGACGGATACCAT
TAGGTAATAAATACGGTGTGGTTTGGACCTGTTGAGTACGTACATAAAACAAAACAGAAG
CTCTTATTTGTTAAATTTTAGGTGTATAAAATGTGTTAGTTTTAATAAGTACTGCGTGAT
GAATCAAAATCAGTCATAAAAAATCCACAAGTGTTCGGATCTCACACCGTTTTACTTCCT
CGGTAAGGTCATCCTTATGTAGTACATAGACAGGGCTTAGCCGGTGGACTCGACGGGCGT
GGTGGTGATGCCGCTCCTCGCCTTGTTCAGCAGTGTCTTGAACTGCTCCGGCACGGGGTA
TTCCGCATAGTCGCCGTTGCTCTTGGGCACGAGCACGTTCATCTCGGAAGACTTGGAGCT
GACGATCTCAACGTCCAGAGACTCGGGAGACAAGTAGATCTGGCACCCGTCTGTCTTGTC
GATAGACACCGTCGGAACCTTGCCCAGTACCTGCATCTGCACAGACTGGCAGTTGACGAA
CTCGATGCTGGAGACGAGGTTGTCGAACACGACGGCGCACTTAGTGCAGGAGTCCAGCAC
CACGCCGTTAACCTTGCCGCGAACAGTAAGCGCGGAGTCGCGGCAACGGAACATGTACAC
CACGTTGTTCATGTCAGCGTTCTCGACAACCAAGTTGGAGTTGCCCTTTTGGTATTCAAT
AAGCCACTTCTTGCCATCGCGGGTGAAGACGGGCGGCTTGTCGGGCAGCGTGCCGGCGCC
GGGGCGCGGCAGCTCCTTGGTCGCGACCGGCCCGTGGGATGCCGCCTTGAAGGGAGCAGG
CCCCTGCCGCAGCTGCGGGTTCTTGTGCGTCTGCATGTCCGGGGTCACCTTACGGAGACT
GCTAGTGATGTTCTCGCCCTGGTTGATCTGGGCGAAGAGTGCGCTTCGGTCGTCGACCGA
CAAGTCAGCGAAGTCGCCCTCGGGCATCAGCGGGGGCGGCGGGGGCATGCCGCCGGGAGG
GGGCGGCGGGGGAGCGCCCGCGCCCGCGCCCTTACCAGACCAGACGAGTCCTGTGGTGTG
GTACTGCTTGACGTAGGCCTGCAGGTCTGAGAGCAGCTGCACCCAGGCGCGGCACCACTC
CACGTGGGTCTTGTCTTTCTCCTTCCACTCCTTCAGCACACGGTTAGTGTAGAACTGTCC
GGCATCGTTCATCTCTTTCACGTAAGGAGCCGGTGTCGGGGCCACGGCCACCCAACCCAA
AGCAGGAATGCTCTCGGAAATCGCCGACAAATGATTGAATAACTTCGAAGCTCGGTTCTT
TTCACGGAATTGTTGGATAGCAGAGATTTGCTCGCTGGTCGGCGCGAGAAGTTGCATCTC
TTCCGCTTGAGATGGCTTGCTCCTTGTTGTAGCCAGTTGGATGTAGCGAAGCTGTGCCTG
GAAGGCGGCATTCACAAGGTTGGCGTGCGCTGACACATCGCCGCCGAGTTGCTGCGACAG
CTGCAAGTACGCCTGCAGCGGGCCCTGTACAATATCTTGATAACCGTTGACACTCATGTT
GTCAGTTGGTTCGAAGGACACCGGTTGTAATGTCTGGGAGAGGTCTGAGACGGGAGAGGG
CGCTGGGGAGCGCGGCGGCGAGGGCGTGCGCGTGCGCAGCAGCGGCAATCGCTCCAACCG
AGAGGTGACGCGCTCCAGGCGCTCGATCAGGGTCTCGAGATCGGACGCCGGGCTCTGACT
GGCTGCGGCACCTTCGACTTCGGTGGCTGCCATAGCTCTATTGTAGGCCTCTCGAGTTAT
TTCTCCTATATCGCCAATATCCGCGTCCTCTTCCTCCGCACGGATTTTCTGCGCTTCAAA
CATCTTAATAAGATGCTTCATGTTTCTTCTATTGTCTCCGGCCATAATTACAAGAACTAT
TTAAATCACTACACAAAACTGACTTTTTTAAGGAAACACTAGTCACTAGTTAACAAGCTG
ACTGTCCGCTATCGACTGACTCACTAAGATATGATATTGATAACAAATGTCTTTAAAGTA
CTGTAATCGTGTAAATTATGTTTGATAACACGGGTGATACCACGAATATTATG
>T_ni_cDNA_1076
CGGCGTGGTAGAGCGCGGCGGGAGTGCACATGGTGGTCGCGTCGCCCAGCGGGAAGGCGG
CCGGGATGCGCGCCGAGAACGACACCTGCGCCTGCCGGATGGCGCCCGCCTGCAGCTCGT
CCAGCCACTCGCACACCCATATCAAAAAGCTGCCATCAACAGGGTGTATCGAGAACAGTA
AATCAGGACTCTGATGCCAATCCCGCAGTAACGACTCGATCTTAGCGTCGAGCGAGTCCG
GAAGGTGCGTGCACGTGACGTCAGTGGCTATCGAATTAATTGACGTGGTGTTCGATAAAC
TCGGGTGACTGTGGTTGCCGCTACTTTCATGTTCTCCTTCCGGATGTGCGGTATGATCTG
AACCTGATCCACCCTCATCTGTTTCTTCCTTATCTAAAATTTTTTTAGTAAGATCGTGCA
GTATGGCCTCAGCTTGGCTGGTGAAGTGCATCTCCTTGTTGTGCAGCCAGTGTAAGATGA
ACCGTCCGCCGCCCGCGAGCGAGGGCACCAGAGGAATATCCGTCTCCGCGTTTATAGAAG
CTGCTAAGTGGAAGTGAAGGCCTCCGGTATAGGAACTAGCGTGGTAAGGGTTGTGGAAAT
CGTGAGCGCTGTACGTTGAAGGCAGGGTGGGGATGGGCGCGCCGGGCTGCTTCGACGACT
GCGCCGTCCGTCTGATGTGGAAGCATGTTTTCATATGCTTCAAGCGCTGCATGAAGCGAT
GCTTGTGTCGGTGCGTGGCCCGCTGGCGGCGCGGCGGCGAGCGCGAGTGTGACGTCACGC
AGCCGCCCCCCCACTCGTCCTCCGGGAGCAAGGTCTCCGCCCACACGCGGCAGATGTTGT
CCACGCATGATGTTACTAACACGTTGCCGACACTGCCCTTGGGCATATATTTGCTAGTCT
TACGCCATGACAGATGTGTGACAGCGCGCGGATGTGCCACGTATATAAACGTGTAGTTGA
GCTCCGGTGGCGAGTGATCGTTGTGGGTTTGGACCAGAACTTTGTTTTGGTACCAGATCT
TAACGAGTCGATCATTAATCCCAGATGTTGCAAATAGGACGCCGTCGGGCGAGAACGCTA
GGTGATGCGCAGGAGTTGCCGTGTGACACTGCCACACGCATATCCAGCCTGGCTCGTCCT
CCTCAGCTTGCTTAGGTTTGTCATCCTTGTCGCCACCGATTTGAAATGTGACACCTGAGC
TTGGTTGGCTGTCATCTTGATAGAGCGACGCTTGGTGCCACAATTGCAATATCTTGCCGC
CGGTTAGCAGCCGGGTGCCCTCGAGATTCCATGATAGCGCAGTGATAGGCCCATCCGCTA
CTAACTTCCCTGTTTGCACCCAACGGTACTCCAAGCCATGAGTGGTAGCGGCTGTGTGTA
TTAATGGTGTTGGCTCGAATATACACACTTCAGCTCCATAGGATGCGGCAATTTTACCAG
TGTCTGTGCTGCAGTCCAATGAACCAATTCGTACATAGCCATGGATAGCTCCTGGTATTA
TCTGAACCCTTTCAAAGTTGGATGCCAAGATCACTATGTTACATCCTGCCGCATATGCTG
TGAAAGGTATTCCTTCGACAGAACCAACAGCAAAACATTGATCTCCTGAATTACAGGCAC
CACTTAACACTTGGTGACAGTTCATAATGAACTAATAAAACAAAAAATATCGTCGCTATA
CGAATCCCAGATAACTGGACGTCACTGGCGTGGCTTTATTAAAGTAATACATAATTAAAA
AAAGAAATAAACCTTCTAAACATTTCAAGATCTAATTATTTTTTAATAATTATCGCGA
>T_ni_cDNA_10764
AACCTTGACCGATTTGAAGTGAATGAAGTATGTCGGCTCATTTATGTATTAATTTGTGTT
CCTATAACGATTGCAGCTAAGTACATACAAGTATGTCACAATTAAACAACCATTTTCAAT
TATAACTTTATTATCTGCATCATTCAATCAAACATTTGACATTGAAAAGAACATCATTAA
AAATATAAAATATGATATAAGTACGAAAACCTCTGCAAATTAACGCCTGCGCAAGCTAAA
TCTTATATCAATTGATATTTAAATTATAAAACATTTAAATGATTAATTTACTGAATACTA
GGAGCAGAGCGCTAATTAAAATCCTCTATAAACAGGAATAACCTATACCATCTGGGTAAA
TAATATACTATTTGCACCTTTTAATTAAAAAAAAACAATACCGGTAAATAAAATCATGTC
CAAAATATAAGTAACAAAATACATCAAATCACCAATATAATTAAAGAATCTCTGAAACAT
GAATGTAAATAATAGCAAACCAAATAAATAGGTGGGGTGTCTTTCACTATCCATTTGCGA
TATATTTCAATTTGGATTAACTTTACTTGCAGTTGTATCAAAATAAACTTGGAAAATAGA
TAGTGAAAGACGACAAAATTAGTCTTAATACTAAGTACTTAACATACTAACTTCAATACA
TTTTATACATAAATATAGCGAAAATGTGAAGTTATACATTGCAATGTTATTGATTTTTTT
TTCTCAATTAGAGAGAGAGCTCAAAATAAATTAATATATTTTGTAAAAGAAAGACAAATT
AAATGCTATGCATTTCGTCCTTTCCGACAATGCATTCTAGGATAATCTTAAACCTATCTC
AGGATGGCCCACACGCTTATATCTAAAAAGGACGGTTAAAAAAATAAACTATGGCGGATT
GGCCTGTGATGATATTATAGTAGTTATGTGGTGGTACGGAGTCAGTGTACAATACGAACT
AAACGATTTTCTGGCCTACGACCAGCTCGTTGAGAGTGACACATGATTACTACCAATCAA
GACATTGCTTACCACTTACCCATGCACTAGACATCTTGCACAGATATTTACTAATCAAAA
CAAAAAAGTACTAAAGAAAATCAACGTACGCTCTAGTACGCTTTAAAACACACTGAAAAA
ATAAAAGTGAATCGTTTTACGCCATGGATATTGTATTGTGCAACTATTTTCCTACGCATT
TAATATTATGTAAACATGTCATGGAAGAAAACATGTTAGTCAAATAAATTAGCATGTTAC
ATAGTGAATCTAATTAATTTAATCGTGGCAGGACTTGAAATCAATTCATATTACATTAGA
AAACTAACTTCGAATAACTTTAAGATTCGTAAGTTCTAATGTTCCTAAAAAAAAAAGAGA
TTCATAGACTGCAATTGAAATTGGAATCAAAAAAGTAGAATTTTACACAAACTTGCGGTA
AACACAGATAAGTGTCTTGCGGATAAGATATATTTAGACTTAAATTAATATAGCATAGAT
CTGGCACCTTAACATTATAAAACTCAATCGTAAGCGGCCATTATCGTTCATCTTTCATTA
AAGCAAGTTAAGTACATAAAGATATTACAAAATGTAATTATTATACCAAAAAACTGAAAA
ACGAATTTCATAAATAGTTGCCTACCTTAAAAAACAAATGGTACTTAGCAAGTGTCGTAA
CTATTTATCCTAAAAGAGCTCCATGCAACAAAAACATCTCGATCCAATTACTACAAATTA
GCATAAAACTAAGTGTCTTTTTGAAGTTATACTAATGTATAAGGAATTTATTAAATTTAA
AATTTATTTCGAATGTTTTAATACTTGAGACTAAGTCGAATGAGATTAAGATATCTTAAA
TGTTACAAATACATATTCCACATTACACTACATTATAACCTGGACAATAATTTGGCCGCT
TGTCTTTTACTAATTAGTCGTAACAGTTAGGTCAACTTTTACCAAAGTCATACAATATTG
CAAACCAGTGTCACACACCTTTATACGAATAAACTTGTCTCGAGATTGAACTAAATTATT
GTTTAATGTCGATAAATGCATAATGATAATGTGAGTTTATAATGTGAACACTTTAAAAAA
TACTTTAAACATATCTTAAGTATTCAAAAGATTATATAAATAAGGGTTAATATTCACATA
CATTGTATATAACTATTGCTAATAGTATTTACTTGTAATGCTTGTCTTGATGCAGCTCTT
GTGGTCATGGCTGTTACTCTATGTGATTAGTCGTATTCGTGTTAGTTGCACAGGGGTCAT
ATGTAAACTATCTAACATTACAAGTAAATGTTTGGACAAACACACTCACAGTAATAGAAT
GAAGATAATACTTCAATTACTTGAAAATATAATAATTCTTGTCATGGGTTTCTGACAATA
TTTTCAAATGTAAAAAATATGTCTAGTGTCGAAGTTCAGTGCACCATAATTATAAAACAG
AGATATCACAAAAACAAACACACATTATTTGCGAATAACAGATCAGTACTATTCGCGCAA
GTGTTTTATTGTAAAGTACTTGTTTACTTTGTACCAAAATGCAACCTTAACATACGGACA
CGAGACACAAATTAAGTGGAGCGGCGTTGAAGATACATTACTGTATTTATGGTTACAAGC
CTTAAAATGCGATGAAATATCATAAAAATAAATTCTATGTTACTTATGCTTAGCTACGTA
TTTTGTATTGTATCTCTAACACCGATCATTACATAAGTAGGGGGACATTAGGACTAGCCT
AAGCTCGTACGAACAATCTCGTTTCATGAAAAAAAACTCGTATTTACGCAACTGACGGCC
TGCCATCCAGCATCTTATCGCTTTCCTCTGCACTGCTGAGACAATCCTTATTGTCCATGA
GGTTGCGCATCTCGTCGTCGGGAGCAGGCGGGGCGTCGCGCACGGGCGCGTATTGCGCGG
CCACCAGCGGGTCGGTCGAGGGGTTGAGCGCGGTGAGTGCGGCCGCACCGCTCGCCGGCG
CTTCCTTGCCGTTGCTCCACCGAGATGCCCAAGACGAAATGCCTAGCAGGCCCAAAAGCA
TTCCTATGGTTAGCAACACGCTGCCTGCGACGAGTTCGCCTAAACCATTCTCAATGCGTT
GTGTGTCTGGATTAGGCGTATTTCCGAATCTGACTGCGCCCACAATTACCAGCACCGTAC
CGATTATAAAGAAGATGCTGCCCACCAAACACATTGATACTCTAGTGCAAACAGTGCGGT
TCCAGCTGCTGGCCATGCGTCGAGAGAAGTAGCTGATGGGGCAGTTCCATCGTTGATCTG
TAGGCTGTTGTTCGTAGGTCACTGTTGTGGGTTGATACACCGCACTCGTAGGCATTTTGA
ACGGTAAAGTTACAACGCGAACAAAGACTTCGTTACTATAATAACTATAGAAGCACTTCA
CTGTTCACAGGCCGTTACGCAGATCTGCTGCAGGTAAACACAACCGAACACAACAGCACA
GAAGAAGCGTGATGCATGCGTGAGCAACGATTTATTTATGTGGATTAGTGTTGTAGCCTA
TCTGTATTCTGTAGGTAGCTGATGCATAATGGCGTCCAAGTGAAGTTGTTAATCGATTAG
TCGATTTTAGTACAAAATTAATAAATTAAATTGTCTTAATTACT
>T_ni_cDNA_10765
TTTTTTTTTTTTTATAGCATACTGTTTTAATTTCTAAGAAACCCTCAGTACAGAATTATA
GGGGGTTAGCGGTCTTGATTTAAGTAAACTTAACTCTGACATAATAGTACAAAAATAACG
ACGAACGTAAATAGATATAGATAGACAGAGAATAAAATAATTTATAGCATTAAATTTTTC
GTCTAATGTTTCATATATTAGTATCGAAATTCTTATCACCATTTACCTAATTCTCTTAAC
AATTTAAGTGAAAAATAGGACGAAAACTTACAAGTGAATCTAATCTAATAGGTGAAACAT
TGGACACTATGTTAAAATTTAAATTTATCACATTATTGCTGCGACCGTGATAATTGATAA
TATGTCTTTTAATTAATACTATGATCCCGCTTCGATGGCTACAAGTTACTAGGTATATCT
GTCTAATTATCTAAGGCCAATATGCTATATCTACAATTTTGTGTTAGAATTTGCGATCCA
ATTTAAATATATCAACACAAAATCTTCAATATAGCGTAACACCAGTACGCTTTATTATAA
TAAATACAATATGGTCAGTACGCTAGTATTGTATGGGAGACAAGTACCATTTTGATTGAA
TTTGTCTAACATAATGTGAAGACTTTGCACATGAGAAAATTATGATGACAGCGCCAAATG
CATAAAATATTGCTATTATCGCAATAACAAAATGGTCCCATTAGAATCAGTGTGCCATAA
TTCTTGGTGCCTAGTACGCGACGCAAAATAACAAATAAACGAGCGTAAAAATGATAATCA
ACGACCCCCACACAATACCAGCCGTACGATATACAGAATGATTAATATAAACACCCAGTG
CATACAATAAGGTTTTATAATTAGTAATTTAAGTGATGAAAAATTAAATTTTAACACAAG
CTGGAATAAAACGGAAATTAGCCTACACGTTCGTAATGGACAGCTTGAGAGATAAGTGAC
GTACGGGCGGGGACTACGTCACGCAAGCAAACACTCGACTCGCAGCTGAGCCGGCTGCCA
CCGGGCCACACTCGCCTACAATCTCATATCGATCTTAACTTACCTTACACTAGGTAACAC
TAATAACGAAGCCAAATGAAGAACAACAACTTGGGCCCCGGCGCAGCCGACCTCGCGATG
CGCTCACGACTTCTCAACCAACTCGTACGATAACAAGTAGTACAAAGCTTTCAATTACAA
CGTTTATATAACCATAAAGATCCTGTGAATTTCCCGCGCATACGATCTACATGTGGCTCA
CAGTTATTTAAACCTGCATCAAAATTCTTATTCTGGAAACAGCACAAAATTAACCTACAA
TATTCATTATATATAAACATGTATAAACATACACCCTTCCATTTCACCTCTTTTCTTTTA
ACTAACAAGATAATCGGACAATAGCAACTTAATAGAAAGTTAGCTTACTCAGCGCGGCGA
CGCTCGGCCGCGTAGCGCCTGCACTATATAATATTTATTTTATTTATAATTATAATGTTG
CGACCATGAAACGTTTTGTGGTAATTGCATTTGTTGTGTAGCGAACGCCGGCCGCCCGCC
ACGCCCGCAACCCGCACTCCGCACCTCCGCCGCCCAGAGGCGGCGTATTCAGCAGCAGGA
GGACTTGCCGGTGTCGATGGGGTGTCCCTGGTCGATCTTGACCTGTCCGCCGACCGGCGC
CGCGCCCGTGGACGGCGGGCCCACGCGCGTCTTGATCTCCGCCGCCATCGTCATGAACGC
CTGCTCGACGTTCGTTGAGTTCTTAGCTGACGTCTCCAAGAATGGGATGCCCAGTTGTTC
TGCGTATTGATTGGCTGTAGTGTAGTCGACGACTTTCTTGGTGGTGAGGTCGCACTTGTT
GCCAACCAACAGCTTGTTGACGTTGTCGCACGCGTAGCGATCGATCTCCTCCAGCCATTG
CTTCACGTTGCTGAATGAGTCCTGGTCTGTGCAGTCGTAAACAATGATAATTCCGTGCGC
CCCTCTGTAGTATGATGAGGTGATGGTTCTAAACCGCTCCTGTCCAGCTGTGTCCCATAT
TTGTAACTTTATTGTCTTGCCGTCTAAGTCTACAGTCCTTATTTTAAAGTCTACACCAAT
AGTGCTGATGTAGCTCTCTGTGTAAGTGTCGTCAGCGAACCTGAGCAGCAGACATGACTT
TCCAACGCCAGAGTCACCAATCAGGAGTAGTTTGAACAAGTAGTCGTATTCTGGATTCAT
TTTTGTACTATAAATGTATTTTTTCCAAAACTATAATATTATAGAATATGTCGAAAATAG
TTAAGTTTCTTGTTATTAGCACAAAACAGCAAAAAAATTAATAATTATACGTAGAATAAT
GGCCGCCGTCCGAAACACCCACTGACGTAAGTCAGAAATTTAAACAGGAGTGCCACTTGG
CAGAAACTAAGTTTCGTTCAGAAATAGGTATTCG
>T_ni_cDNA_10770
CACAAGTAAATTATTCTTCTTCTTGTTATGTATCTACAATCAAACATGAGTTGGATTCCT
TGAGATATCAGACAAGAATTTTGCTGTTTAAGAATTTCGTGAAAATACTTAGTGGAATCC
TAACATTATTATGAAAATTTGTAAATAGTGTGATGCTTACAGTGTTTTGCCATCTACAAA
TAGAATTAAAACAGATAATATTGTACTTAGATGAGGCAATATTAAAGTAAAATGGACCTG
ACGTCAAGTAATCTCTCTGGACTACTTCAAAAATTGTGTGCAGGATTGTCACTAGATCCA
GATGGTGCATATGAGCTTGCAGTTTCATATCTATCATCAACTGGAGAGAAAACTCGTACT
GTTCAAGATGAGAGACTGCTTTGTCAGAAAATCCAATCCCGACTGGCCAGTGTGTCTGCA
AGGGATGCAGATAAATTCAGTGAATATTATTCAAAACTAAAAAATTCTCAGCGAGTATCA
GTCCTGGCTCTACTGTTGGCCCTGTCGGAAACACCTCAAGAGTCAGCGTCTACACAGCAG
CTGTTCCCCATACCTCATCTTGCTGCTACTAAATCAGCGACCGGTATCTGTGGCAGTGCC
TCAAGTACAAGTAAAAGTACCATTGGCTCTGTGAGCTGGGGCAGTCATGCAGTCAAGCAG
CCGGGCTCCAACCAAAGCCTACCGTCCAATAACAGTAACATGGCTGTTGTACTACAATCC
ACGGACCGAACTAACGAGCGAACATGCGTGCGCGAGGCTGTGCTAGCGGCGACGGGTGTG
CGCTCGCGGGGCGCAGGCGCCGCTCCGCGCCCGCAACAAACATTGCACGCACGTATCGCG
CATCTCGGCTTCCTACACGACCGACTGAAGGAGTTTATCGACCCTACCTCTGGTCTAATG
CCACAAGGTCTAATGGGAGAAGGACTTGTAGCATCGATCAGAGATGAGCTTACTGAATAT
TACCGCAGCGTCGCCCTTCTGCAGTCCCAGGCATGTGAGGGTGACGGCGGTGGTGGCACT
CTACGCAGGGTGTGCGTTTGGGCTCAAGAGCCACTCCATCGCCTAACTTGGCTCGCCAAT
ATTGCACATGCAGCGCATCACAAGAAAGGCGGTGAGCTAGCGTCCTGCGTTCACAGGTTC
GTCCGTCACGGAGACGAGCGCGTGGCGATGCTTGCTCGACGACTGTTGACCGCGCTCACA
TATCCGCTCCTCCTTATGCTAACACGGTGGCTTCTCCATGGAGAGATTGACGACCGTTTC
AACGAATTTTTTATTGAGAGCAGAAGTGGAGTGCCTATTGATCGAATGTGGCATGACAAA
TATCGAGTCAGGGAATGGATGGTGCCTACGTTCATGTCTCGTGAGCAGGCGGCGCAGATC
TTGGCCACGGGCAAGAGCGTGGTGTTTATGCGCGAAGCTTGCCAGGACGAGCCCGCCGGC
ACCAGTGATCACGCTCAACATCTGCAGGCGCTGCTCAAACCACATACAGAGCTGTGCACA
GGCGGGGAGCGCTCGACGGAGGGCTGCGCGTGGTGGGAGGCGGCGGGGCTGCGCGAGGGC
GTGGCGGCGGCGCACGCGGCCGCGTCCGCGCGCCTGCTGGCCGCGCTCACCACGCACCAC
CACCTGCTCGACCACCTGGCCGCGCACCGCCGCTACCTGCTGCTGGCGCAGGGAGACTTC
GTGCACCATCTCATGACGCTACTGCAGGACGAGTTAAATAAACCGGCGACATCGCTGTAT
GTACATAATTTGACGTGCACTCTGGAGGCAGCGGTGCGCGCCACTAACGCACAGTTCGAA
CCGCAACACGTACTAGCCCGGCTTCACGTCAATTTGTATCCTAACTGCGACGGTCGCGAT
GACTGCGGTTGGGACGTGTTCGCACTCCAGTATCGCGTGGACGGCCCGCTAGGCACGCTG
TTCCCGGCCACATGCGCGGCTCGCTACCGTGCGCTATTCACGCAGCTGTGGCGCGTCAAA
CGCATCGAGTATGGACTGCACGACGCTTGGCGCGAACATGCTATCTTACAGAAGAGGCTT
AAGTATATGCCAGAGGTGTGGAGCCTGATGCGGCGCGTGTCGTGCCTGCGGCTGGAGGCG
CTGCGCCTGATGGGCGCGCTGCAGGAGGCGGGCGGCGTGGGCGCGGAGCCGGCCTGGCGG
CGCGCTGCTGGCCGCCGCCGCCGAGCGCGCCGACCTCGACACGCTGCTGCGGCTGCACCA
TCACGCGCTCGACCGCCACTCCATACACGCCAT
>T_ni_cDNA_10771
TTTTTTTTTTGACTAATGAAAGAGATTTATTTTTATGATAATTTTAAATTAAAGTACTAT
ACAGAAATTTGTTGTTTTATTGTATCAATCTTATCAACAAATTCTTGTTTTACACACTTT
GGTAGTGTTTCTAGATTATTCAGTATCTCTTTTTGTTCCTCCTTAGTACACAGCTGTATT
AATGTCACTATCAGATTTTGTATTTGTAATGAATTTGTTTCATCATTGGCCACAAAGAGG
ACCTTCAAAAGTGCTGATAGTATTTTCTGGTCTGCAGGTAGCTTCCATGTACACCAGCAA
TGCCTTATCCAAGTTAAGAGACACTTTAGGACATGCTCAATTAGAATTTCATATACTCCC
TCAGTGGTACAAATGTCCAAATTATCACAAACAATATCTTTGAATATATTCTTCTTGACA
CAGTGTATACCATGCATTTCTATGATTTGGGTTGTGAAGTCAAAACATTCAGCCTTCCTG
TACAGGTTTGTTTCTGTAAGAATTTGGTCCAGTACACTGGCATACACATCATCTAACTTA
CTCTTCTGAACTTCCACATGCAGTATTTTCAGAAAATCTGGAAAACATTTGAATAGGTGC
TGTGTTACTTCAATATCTTTCTCAACCATGGCATTTATGAGGCTTCTATGAATAACTTCA
TAGTAATTACCAGAACTAAAATCATTTGGTTTCAAACATTGGATTATCAGATCACAACAT
TGAAGACCCTTAACTCTATTGGCAACAGTAAAGTCATCAACCAGAAGCAATGCTACAGGT
AATACTGTTACTGGATTTATAGTTACATTACATTTCTTAACATTATTTATAAGCATACAA
TAGACCTCAATGAGTCCAGGATATTTCCTAAAATCATCTATAGTCATTTTCTGGTGAAGC
TCTTTGATACATTTATCGAATACTTCTTGTGCATTGAAAAAATCATCTTCCTGTAATAAT
TCATCCAACTCAATATTATATTTAGCATTGAATGTTCGGTTTATTATTCCTGCATAATCT
TCTAATTGGATCTCTTCTGTATTCCAGTTTCCGGCACTTTTAAGCTCCAAGTACAAAATT
AAAAGCGAATACAAGGTACTCGAAGCAATTTCAGGTTGCTCCCTGAAATCTACATTTTCT
AACAATAGCATAAGTTTAGGAAAATATTGGCATAGTTTATTTTTTCTCACTTGAAACTCG
GGTAGGTTCTCATCTTCCAAATATGGTCTAGAAAGTCGGCACAATAAACAATTGTTTATG
CACTCTTCAAATCTTACGAAAGTATCAATCATTTTTATTATAGTTTAGTGAAATAAACGC
ATAGATCAATACTTCATTTTTATCACACTTAGACGGCATGAATCAGAAGAAATTTAATAA
TTATTTTATGTAGAAAATGTAAATACTTAGACTTCGTCTTTCTTGTGAATAACATCAAAA
TTGATATTGACAATTGTTTCGACTGCCTGACATTTGGTATTGCTATTGAAAGATACGAAA
CAAAAAAAGATACGAAACGTTTTAGATACATCCAGAGAATAGAATAAAAACCTGCTTGCT
TGTATTTAAATAGCAGGTGCCCAATATCAAACCGAAGTCTTATGTTCCATATTTACAAAC
ATCCAGTTTTCAACGAATTATTGCGATTGATGAAATTAACAGGAATCTTATAAAATAAAT
AGCTGATGATATCTTTTATATTATTTAAAAAATAAAAGAACTATCAATATTCGACGTTTA
A
>T_ni_cDNA_10773
TTTTTTTTTTCAAGGTAGTAAAAGTATATCATATATTTTAAAACTATAATGGGCAGTCAT
AAATATTTAAGCTTTTATCTTCGGAAACAGACATAATTTTATTACTTTCTGCATTAAACT
TCACGCCCCAGACCTGATCACTGTGTTCTTTAAATACATGTTGGCACTGCATACTATCTA
AATCCCAAACGCGTACAGTCCTGTCCGCGCTGCCGGATACGAAGCGTTTTCCATCAGGCG
AGAATGCGACTGATAGTACCCATGATGCGTGGCCCGAGAGCGTCCCCGCTAAATTAGCGT
GAACGACATCATAAAGTTTCATATGTCCATCATCAGAAGCTGTGAGCAGCAACTGTGAGT
CAGGCGAGAAACAGAGACTTCGGATAGGCATAGCATGGCCCTCCAATGTGTGTACAAGCT
TGCCTTGGGCTACATCAAAAATATTGATAATACCATCCAAAGCTCCACTTGCTATGTATT
TGCCATCTGGACTATAGGCTACACTCAATGTGAATTTTCCCCTAGTATCTAAAGTCTGTT
CTTGCTTCCCACTCTCAACTTCAAATATCAATATCTTGCCAGCATTGCTTCCAGAAATAA
TGTGTTTTCCATCAGGAGAGAAGTCTAAGGTCCACACATCTGTGGGACCTGTCTCCATTG
TCTTAATTTTCTCACCAGTTGTCAAGTCCCAGAGAATGAGAGAGGAATCTTGAGAACTAC
TGGCTAAAGTTTTCCCATCAGGACTGACAGCCACTGAGATTACACCAAGTGAGTGGCCCT
CTAACTGGTACTTTTCCTCGAGCTTTCCATTTTCAAACTGCCACACTTTAATGAGGTCAT
CCAGTCCTCCAGTTATCATGTAGTTTTCTGAACCAGCCTCAGAATGGTTGGAATCCTGTG
TTTGGTCCATATTCTCATTTTCCGGTTCCTTTGGCTTCTCATTTTCTATCTTACTCCAAG
TACAGCACCAAATAGAATCTTCATGAGCATTTTCTCTTTTCAGTTGCATGTAGTACAGTG
TTGTAATAGACATGTTTATGCTTTGACGTTTTAACAACTTATAAGATCCACTTCTGATGC
TTTTTCTCAAATCTTATTACCTGACTCTAATCTTAAAATTAACACTAGACGCGT
>T_ni_cDNA_10785
CTTCTCCGAAATGGTTGTGGATGCCGCAATGGCAGTCAAAGTGACAGACTACAAGGGTAA
CCCATCTTACCCCATTAAGGCTATCAACATTCTGAAGGCTCACGGTCGCAGCGCCCGGGA
AAGCGTGTTGGTGAAAGGTTACGCTCTTAACTGCACTGTGGCCTCTCAGGCTATGCCCAA
GAAGATCTTGAACGCGAAGATCGCGTGTCTCGACTTCTCGCTGCAGAAAACTAAGATGAA
GATGGGAGTGCAGGTTCTAGTAACAGACCCAGAAAAGCTGGAAGCCATCCGCGCTCGTGA
GCTGGACATCACTAAGGAGCGTCTGCAAAAGATCTTGTCGACCGGCGTCAATGTAGTCCT
CTGCTCGGGCGGTATCGACGACCTCTGCCTCAAATACTTTGTCGAGTCCGGCGCTATGGG
CGTGCGTCGCGTCAAAAAATCCGACCTCAAGAGAATCGCTAAAGCCACTGGTGCCGCCTT
CTTGACATCACTCACCAACATGGAAGGAGAGGAAGTCTTTGAAGCTAGCATGGTGGGAGA
AGCGGCTGAAGTTGTACAGGAACAGATTTGTGATGACCAGCTGATTTTGATCAAGGGGCC
GGTCGCGCGCACGGCGGCGTCCATAATCCTGCGCGGTCCGACGGACGCGTACTGCGACGA
GATGGAGCGCTCCACCCACGACGCGCTGTGCGCCGTCCGCCGCGTGCTGGAGTCCGGCCG
CCTCGTGCCCGGCGGCGGCGCCGTCGAGGCCGCGCTCTCCATCTACCTCGAGAACTTCGC
CACCACGCTGAGTTCCCGCGAACAGCTCGCTATCGCTGCCTTCGCGCAGTCCCTGCTCGT
TATCCCGAAGACTTTGGCCGTGAACGCGGCGCGGGACGCCACAGACCTCGTGGCCAAGTT
ACGGGCGTACCACAACTCTTCACAGACCAAGGTTGAGCACGCTAACCTTAAGTGGGTCGG
TCTCGATCTGACGGAAGGAGTCCTTCGCGACAACCTGGCGGCCGGAGTACTAGAGCCCGC
CATCTCCAAGGTCAAGTCCCTTAAGTTCGCCACAGAAGCCGCGATCACGATTCTCCGTAT
TGACGACATGATCAAACTGGACCCCGAACAGAAGGGCAAGAGCTACGAGGATGCCTGCCA
CGCGGGCGAACTATAAATACTTAATAAGCAACGCTACACTCGCGACTAACGTAACATTGG
CTTAAGATTATTCCTATATTAAAATGTCGTGTTAGCCGTGAGGTCAGCGGAAGGCGATCT
CAGTACTGCACTTGACTGAACTCAAATACACAGGAAATGGTATGGCATCATATCAAAGAG
GAGTTTGTGTTCAAAGCCCGCCTCCCATCACTAAATTACCGTCAGTCACGTGATCGTTTA
GCACCGCGTTACGAAGATTATCACTTGTTTGTCAACCTAATGTGTGTCTAATTTAATTAA
CTATTTTCGATTTTTCTAATAAAATCACAAATAATTATTTTATTCTAGTNTAAAAAATGT
TAAAATGTGCTGAGATCAATCTATGACATAATAGAATGCTTGAGGTGCCTGTATGTCGAT
GTACTGGTTTAGTACATATTGAGTGTATAACTAACATTTTGAGACCAAACACACTGTCTC
TGATGCCTTTATTATTCAATCGTTTTACTTATAAGCTATAAAATAGTATTATTGTTAATG
TATGTGCATCTTCACTAAAG
>T_ni_cDNA_1079
TTTTTTTTTTCGTTTCTAGACCAATTTTTATTTATTTAAAATAAAAAGCTCATTAATTAC
ATAAATTATGTGCGTATATAATTAGAACGGGTTTAAAGGGGAAAACAATAGCTATGAATA
AGACAGAAGGAATGAAAATGGTACGGTTTTATATGTGGACATTTAAGTACGCCTATCACA
AAACTTAAAATCAACTGAACACTTGAATGTAGCTGGCCTATAAAATTGTATATAACACTA
AAAAGATCTATAAATGCAAAACTCTAAATGAGTATACAGTAGAAAAAAATACATCCAAAG
GAAAAGTTATTATTATAGCTCATTTCGTTCAAGTCCCTAAGTTTACATAATTTGTTAACC
TTACAAACTATGGTAATATTAGACAAGTACAAAATGATATTCCATTCTTAAAAATATCTA
TTCGTAGCCTATAACTAGAGTCAGTTGTATATTTCATTACAATAGTATGTTAATTGTAAT
TTATAGTTTACACACCAGCTAATCATGACCAATTCATGCATTATTAACAGCGATTCGTTA
AATTGTTGGCGGGGGACTGTGACGTCACACCGCCGCACACAAGTAACCTACAAATGTACT
TCACACACACACGCACTACTTATAAATATAACGTGTATGGAAGATCTACGACTAAAGGAC
TAAAATGTTACACTTTCGATATGTTATATTTTAAATTACATTAAATTAACAACTGCGAAA
CAATGGCACGCTTTTTGCCAAACACTTTATTACTGTCATTTTGGTACATTAGCAAATAAA
TAAGTTGTAGATAATTGACATTGGCATGCCAACATGAAGTTACTTTTATTCAAAAAATGC
GTTAAGTTGCATAAGATTCACGAATCATTAAATTCTCAATTTTTAATAATGTATAATTTA
TATATTTCCTTCTCACTCTACAGCATGCATAAATTGTTTAAAGACTGCATTCGACACCAT
TCATTCGATTGAACTTCGCTTAACCTAAGAGCTAATGTAACATCATCTACTTCAACAATA
ACACTAGGTACATTATTTTATTGTGAAGTCTCCAGTTTTTACATAATTGAAAAATCGTCA
TCTACCTTAGTCTCAAGGTATAATTTCGTGACGTACTTACATTATAAGAAATTCGTAGTC
ACATTAAACTGTGCACAATTCCTCGTTTCGTCGACAAATTTACTCTTCTAACTAATTTAT
AAATGCATTTCATTGTAGGTGCACGAATGCTGCCGAAAGATTTAATAGTTAAATAAATTA
ATTAAGAAATGAACTGTCGGTGTTCGTCGACTAGTGGAGTCCGCAGCGTCGGTGGCCGGA
GCAGGTGTTGTGGGCGGGCTGCGGGGTGGGGGGGGGAGTTAGGGCGGCACGTAGGGCGGC
GGCTTGCGGTAGGTGGGCGTGGCCTTGGGGCGCGGCGGCGTGCGCGAGGCGGCGAAGGGC
GGCGGCGGGCGGTAGGGCGCGGCGTCGGCGGCGCGGTAGTCGGGCGCTGGCGGCAGCAGC
GGCGGCTTCTCCTCGCGCATGATGACGGGCGACTTGTGCGCGGCCGGCTCCTCGCCGCGC
TCCTCCAGCTCGTCCTGGAAGATCACCGGGATGCCCTTCGAGCGGAACGCCTGCCGCTCC
TCTTCATCGCCCACGCTCATTTTGCCTGTTCGCCGTCTCCTGTAGAGCACGCAGGCAATG
ATGCCGGCGAGTAATATCATGCAGACGATGACGACAGCGGGTATGATGAAGGTGACCAGA
TAGCTCTGGTCTGCGGCGTTACTGGCCTTGTTGTTCTGCAGGTTCGACGACCCTGAGTGA
ACCTGGATGGTCGTCTTCGGTACTTTGGTGTTCTGCTCGGCGCAGAGACCAAGCGGTATT
AGTCTTATGGACATGACTTTCAAGTCTTTATCGAACACGTGGTCGACGTTCTCTTTGAGC
GCGGCGCCTGTCGACCCTCGCTCGTCAACTATTATCATTTTGCGGAGCTCTTCGATCTCT
TTCTTGGGACAGCGATCCATTGGCAGACTTGTGTTGTACCATATAATAGTAGTAGGATTA
TTAGTGATGCTCTGTATCCTGATATTATCCGTCTCTTTCTGGCCAAACAGTGCCGCAAGT
TTCTCAACCACCTTCCTCTTATTGTTGGCGTCGTACGCAAGCATCGGGAACGGGTACTCC
ATAGTCATTTGGAACTCGACTGTCGGGCGGATTGTGGGTGCCTTCGCTACTTCTACAATG
AGACTGTCGTAGGCGCTCTTCTTGCTTGAGTCCTCCGCAATAAGCTGGTAGGACACACTG
CCCTCGTCGCTGGGCGCGGGCAGGCCGTAGAACTCCTGGTTCTTGGCGTCGAACTGCAGC
CAGTGGCCCGCCGGCAGCTCGGTGCGGTCGCTGTAGCGGAGAGAGAGAGCCAGGTTGCGA
GTGTCGCCGTCCTCCGGGTCGAAGAAGGTGTCCTCGGGCACCTTGTAGACGAAGAGATGC
GACACTGTGGCGGTGAGATGGTCGAGTCTACGCGTGGTC
>T_ni_cDNA_10814
GGTGTTTTCTGTTTCAATCTGACTGGTTGTCATATCATTCAGTCTTTCTATCCGCTCCCT
TTTATCAGCAGCTTCTTCAGCTAACTTCGACGAAGTCTTGACGCCTTCTCCTGATTTCTG
GGTCTTTTCCATGATAGCACAAGCGCGCAACACAAACGCCGGCACCGTCTCGGCTTTCTC
CTGCCGAGGAATCTCCACCAACGACCAATACTGGGTTTCAAGTCGAATCACGTCCTTTAT
CATCACCTTCAGCATAGTATATCTGGTGAAAACGTTCCTCTCGGACTTGGAGTCGCTGTA
GCGAGCCATCAGCGTCACCAGCGCCTTCTTCGCCGTATCATAGTTCTCGTCCAACCGGAC
CCTTACTCCACGGAGACGCTCATTTGTTTCTATCACCTCTTCCTTCGTCTGACCACTGGA
AGTTCCTTCATCTTTGACATCTTGAACGATACGGCGTACGCTCTGCGTGAACTTGCCCAC
TAAGTTGGTACTCGACCTCTGCGAGTCGGTCTTGTTTGGTGGTTTCTTATCCCGCACCAT
TGCTGCGGGGCGGTGGTGCGGGGGGAGAGGCCGGCGTGGCCGCGCTCCTTGATACTATCG
TCCCCGCCCAGCGCCGCTCCCGCTCAACGCCACCGTATTCTCGTGGTTGTGCCAAACACC
GATCATTATATCCGGAAAAGTCTTCGTAAAATCACACTTCTCTCAAAAATACTTTAAAAA
GTTTGTTTCGCGGCGAAAACAAGTCTTATTAACTTTAAAAGTGAACAATTTTACGATAAA
TTTATATTAAAGATAGAAAGGTAGAAGTAAAATATGAAGGCGCATCCACTAAACTCAGCC
CTTTGTGGTAAACCAACTGGGAATATGTTAGGGAGTTCGCGCGCTGAGTGCCC
>T_ni_cDNA_10819
AGAGTACAGACCGATGACATTTGTCAAAGTCAACAAAAAATTGCTAACCTTCCTTTTTTT
CTCTTTGAGTGAAAAAATTAAGGAATAAATGGGATTATATCTCACCACATAAATATTAGC
TATTTTATGATCATTCGCAGGAAGCGAGTAAATAATTTGTATGGTAAATGCCTGCGTACT
AAAACTTAAACTATAATTTTTTTTCGCTAGGTAGTGCGCGCCGGTGAAATTGTGATCATG
GCGAATCCGTCATCAGGCGTTGTTGTTCCTCGTAACTTTCGTCTTCTGGAAGAACTTGAA
CAAGGCCAAAAGGGAGTGGGCGATGGTACCATATCTTGGGGCCTCGAGAGTGATGATGAC
ATGACCCTCACTCATTGGACTGGCATGATAATCGGACCCCCTAGGACTCCTTATGAAAAT
AGGATGTATTCACTTAAAATTGAATGCGGCACTAGATACCCTGATGAACCTCCAACTGCT
CGCTTCATTTCTAGAATCAACATGAACTGTGTAAACAGTCAAACTGGACTTGTGGACAAC
AGACAAGTTCCTATTCTTGCTAGATGGCAGCGTGATTACACTATCAAGACAGTTTTGCAG
GAGTTGAGACGTCTCATGACATTGAAGGAAAACATGAAGCTGTCACAGCCTCCAGAAGGA
AGCACTTTCTAGGTTCTCTTCTGAAGTCTTTTCTCAATAGACCCAATCTACCTATTTCAC
ACTTTAATTCCACACCACATAATATGTAATTCACTTACTTGATTTCTCAATATTAGGAGA
TGACTATCACAAAAAATATTTTTGATTTCATTTAAGTATTGCTATGCTAGTGTGTATCTT
AGATTTGTATAATTGCATTTATTGTGCTCTGAGTCAGTTTTTTGTGCTAAGTGCAGGATT
ACTTGATTAAATAATTATTGTAGATTGGGTGAATAAGTAAGCATTCATATTACATAGCTC
TTTATTACCCATTTAGAGGGTAACACCCATTTATTTATCATACTACCTAAATTATTGTGG
CCTTTAAAAAAAGTTAAACTTGCTTTTTGTATTATTAAGGCTAGTTTTACTGATATTGGT
TTTAGGTAAGTGGTTTTATTACGCCCATTCTATAATACAACTGATCTTTTAATTCTGACC
ACTTGAATTAAAAATCTTTTCTGCATTTTAGTTGTTTATAATTTTGGGTGTAATGTATTT
TTTTAAACATGTATCTCATGTCTGAAATGTAAAGGTTACAGTTTTTATTTGTATGTAATT
AGTGATTACTGATTTCATGTGACAGAAAATTGCTTAATTTTTTAATAGTTAAACATGATC
AAGTGTAAAATATTGTAGGAAATTTTTATTTCTTAGGAACATAAGATAAAGTACTACTGG
TTCTTTTCGAAGCTATGCATCAGGTTGAATGTTTTTCAAACAAATAACGAATGCATGTAA
TGCAGTGTCCAAGTGGCTACATTCTATCATGTAGCTTCTCAATTTGGGAATTACATAGTT
CACTAGTTCCCATGCATCTGTTATGCATGAATTTATTGTTACAAACCAAATGCTAAGTCA
AATTGTTTCATAGCATTAAATATTTTTACCAATGTATAACTAGCAAAAATAAATAAATCA
AATAACACTGTCAAAAAAAAAA
>T_ni_cDNA_10821
AATAAATAAATATTCCATTTAAAATAGCGTTGTCTAATGTGTAAATGCCGTGACAGATAA
AACGATGGCAGATTTTTTATAACTCACTAGGTTTAAACCATGACTGACTTTAAATCAATG
ACTGACAAATTAGACCGACATAAAATATACTTTATTGTTATATCATGATATAAACTAAGA
TAAGTACATGATTAATTACTATATGCGACAATATTTATTACAGATCTCGTCATGACAATT
AGATAAGTGCTGACTGACAAACAAGATTGACCAAGACTGTTTTATTTTTAGTTAATACAA
AGGTTTAATAATAAGATACTTCTAGTAATACATTGAAAACTAAAGTAATAGTTACAGAAA
TTATAGACTGAATAATGAAGTTTTTGGACATTATGGGTAGTTGAGTATACTGATGGTGTG
CCCATTTTTTTATAATTTCTGTAAGTATTAAAACCTTATTTAATTATTGTATTGTGATCT
ATGTTAGCAGTAGACACTCAATGAATAGGTGCTCAATAACTTATAACATAAGATATTGTA
ACAAAAATATATTATTCAAAGGAATTAATTTTATTATTTTACAAATATTTTTCCTTGACT
CAAATAAATAAGGATAACTGATCACTGGTTCAAAATAAGAAGAATATAAAAAATAAGTAT
AATATTAGCTAGCAAAGTTAAACAATTCAGCACATGTCAATAGTTACCATAATGGTACAC
AGATATATCAAGTTAACACAAGCTATTGTAATGAAAACAATCCACAGCCAATAAACTAAT
TAGGTACTTTAAATTCCATGAACTCAGTGTGAAACAGAATAGCTCACACAAACCAAAACA
TGGACACAATATGTCATTCTCTGCTTCTGAGAACATTTAACACATGAAAATAACTACGAG
TAACAAAATGTTAGATTACAGAACATTAAGTACTTGATATCACATCATAAAATAAAGTGG
TAAATACCTATTGCATAGGTAATATTAATTTGGTACATTTGGTTAATTTAGTCTTGATTT
ACACACATTTACATAGATACAATTATACTTATGACACATGCGTCTACCTAATCCCTCTCT
GGGTAAAACTGCACAAGAGTTTTAGTCAACTCTTGAGCAAGTTCAGGAGTGCTGGCACAA
AGCACTCTACGGGATAGCAAGTCTAAGGGGCCACCAGCAGGGTCAATACAAACACCACCT
GCCTCCCTTACTAATATGTCACCAGCAGCTATATCCCATGCATGAATCCCAAACTCAAAG
TTGGCATCAGCTCCACCCAGGGCCACCATAGCCATATTCAAGGCAGCTGAACCCATAGAC
CTCAGGCCATCGTCCATGGTTGACAATAAGCTTAAAATTTTCAAACACAATCTTGCACCT
CTCCTCATCCCGACTGGTGCCACATTCAAATGCAACCAAGGCATTGCGCAACTCTGTTAT
TTGAGACACATGTATCTGTCTATCATTGTAGAAAGCTCCTTTTCCCTTCTTGGCAGTAAA
CAGTTGCCCTATGATGGGATTGTAGATGATTCCAGCGACACACTCGTTTTTAATCGCGAG
GCCAACTGAGATACAGCTGTGAGGATATCCATGGATAAAGTTCAGTGTGCCGTCCACCGG
ATCAATGATCCAAGTCGGAGCATCAGTCAGCTCGCACTTACCACCAGCCGCCACCGTCTC
CTCACCAATAAACTTGTGATCTGGGAACTGTTTCGATAACCCGCCGATAAGCGTGTCTTC
CACCTTTTTATCTATTTCAGTTACAAGGTCAAATGTCACAAGACTTCTTCTCGAAGACTT
TGCAGCCATTTGCATGCTCAGATATAAGGCTTCCAGCTGATTTAACTAGGCCTAATGCAA
AATCGAAGTATTCGTCAATTTGATCCATGTTGATGAATGAAATTTTGCGTTTTAGAACTG
AATACCGGTAACGATCAACAATAGAAAAATTAATACGCTGGGTATACTTTAAAAAGGCAA
TTGTGCTAAACCACAATCACTGTGAAAACAATTTTTATTCAAAGACAACACGTCCAATCC
AAAACACTCCAAAAGACACTTTACGTTGAC
>T_ni_cDNA_10821
AATAAATAAATATTCCATTTAAAATAGCGTTGTCTAATGTGTAAATGCCGTGACAGATAA
AACGATGGCAGATTTTTTATAACTCACTAGGTTTAAACCATGACTGACTTTAAATCAATG
ACTGACAAATTAGACCGACATAAAATATACTTTATTGTTATATCATGATATAAACTAAGA
TAAGTACATGATTAATTACTATATGCGACAATATTTATTACAGATCTCGTCATGACAATT
AGATAAGTGCTGACTGACAAACAAGATTGACCAAGACTGTTTTATTTTTAGTTAATACAA
AGGTTTAATAATAAGATACTTCTAGTAATACATTGAAAACTAAAGTAATAGTTACAGAAA
TTATAGACTGAATAATGAAGTTTTTGGACATTATGGGTAGTTGAGTATACTGATGGTGTG
CCCATTTTTTTATAATTTCTGTAAGTATTAAAACCTTATTTAATTATTGTATTGTGATCT
ATGTTAGCAGTAGACACTCAATGAATAGGTGCTCAATAACTTATAACATAAGATATTGTA
ACAAAAATATATTATTCAAAGGAATTAATTTTATTATTTTACAAATATTTTTCCTTGACT
CAAATAAATAAGGATAACTGATCACTGGTTCAAAATAAGAAGAATATAAAAAATAAGTAT
AATATTAGCTAGCAAAGTTAAACAATTCAGCACATGTCAATAGTTACCATAATGGTACAC
AGATATATCAAGTTAACACAAGCTATTGTAATGAAAACAATCCACAGCCAATAAACTAAT
TAGGTACTTTAAATTCCATGAACTCAGTGTGAAACAGAATAGCTCACACAAACCAAAACA
TGGACACAATATGTCATTCTCTGCTTCTGAGAACATTTAACACATGAAAATAACTACGAG
TAACAAAATGTTAGATTACAGAACATTAAGTACTTGATATCACATCATAAAATAAAGTGG
TAAATACCTATTGCATAGGTAATATTAATTTGGTACATTTGGTTAATTTAGTCTTGATTT
ACACACATTTACATAGATACAATTATACTTATGACACATGCGTCTACCTAATCCCTCTCT
GGGTAAAACTGCACAAGAGTTTTAGTCAACTCTTGAGCAAGTTCAGGAGTGCTGGCACAA
AGCACTCTACGGGATAGCAAGTCTAAGGGGCCACCAGCAGGGTCAATACAAACACCACCT
GCCTCCCTTACTAATATGTCACCAGCAGCTATATCCCATGCATGAATCCCAAACTCAAAG
TTGGCATCAGCTCCACCCAGGGCCACCATAGCCATATTCAAGGCAGCTGAACCCATAGAC
CTCAGGCCATCGTCCATGGTTGACAATAAGCTTAAAATTTTCAAACACAATCTTGCACCT
CTCCTCATCCCGACTGGTGCCACATTCAAATGCAACCAAGGCATTGCGCAACTCTGTTAT
TTGAGACACATGTATCTGTCTATCATTGTAGAAAGCTCCTTTTCCCTTCTTGGCAGTAAA
CAGTTGCCCTATGATGGGATTGTAGATGATTCCAGCGACACACTCGTTTTTAATCGCGAG
GCCAACTGAGATACAGCTGTGAGGATATCCATGGATAAAGTTCAGTGTGCCGTCCACCGG
ATCAATGATCCAAGTCGGAGCATCAGTCAGCTCGCACTTACCACCAGCCGCCACCGTCTC
CTCACCAATAAACTTGTGATCTGGGAACTGTTTCGATAACCCGCCGATAAGCGTGTCTTC
CACCTTTTTATCTATTTCAGTTACAAGGTCAAATGTCACAAGACTTCTTCTCGAAGACTT
TGCAGCCATTTGCATGCTCAGATATAAGGCTTCCAGCTGATTTAACTAGGCCTAATGCAA
AATCGAAGTATTCGTCAATTTGATCCATGTTGATGAATGAAATTTTGCGTTTTAGAACTG
AATACCGGTAACGATCAACAATAGAAAAATTAATACGCTGGGTATACTTTAAAAAGGCAA
TTGTGCTAAACCACAATCACTGTGAAAACAATTTTTATTCAAAGACAACACGTCCAATCC
AAAACACTCCAAAAGACACTTTACGTTGAC
>T_ni_cDNA_10828
CCTAGTTATTAAGTGAACGACGGAAGCACACATTTTTACTTGAGTAGCCTCTGTTAAAAA
TCGAAATAAATATTTGATAATCAAGTATTGGTAGGTTTTATTAATCAATTCCCATATAGG
CAAGGTTTGAGCATTATTCTAACGTTTGGCTGTTTATGAGTTATAAAATAAAACTAAATA
TTCGACATATTATAATAGTGATGACATGTGCTGTGTTGCACCAGACGGGTGTCCGCTGCG
TGGACTGCGGCGCGGCGTGTCACGAGCGCTGCGCGGAGGCGTGGGCGCCGCCCTGCACCA
AGTACAAGGCGCCGCCGCCGCCCGACACCGACGCGCTGCGCCCGCCGCTAGCCGCCGGTG
TGGCCACCATGCAGTCTTCATCGCAGCAGTACTACGAGCAGTTCTCGTCCAACGTGGCGG
AGAACCGCACGCACGAGGGGCATCTGTACAAGCGCGGGGCTCTGCTCAAGGGGTGGAAGC
AACGATGGTTCGTACTGGATTCTATCAAGCACCAGCTGAGGTACTACGACGCGATGGAGG
ACTCGCACTGTAAAGGATTCATTGATCTCGCGGAAGTGATCACAGTGACGCAGGCACCGC
CCGCCCCCGGTCCGCCCAAGAAATGCGACGACCGGTCTTTCTTCGATTTGCGCACAAGCC
GACGCACATACAATTTCTGCGCTAGCGATGCGAACGCTGCGCAGGAGTGGATCGAGAAGC
TACAGGCGTGCCTGCAGTGAACCCGCACCTACTGACCGCAGGACAACGCGGCGAACTACT
CAACACATTGACTGACCAACACGCTTGGTCTGTACATATGACGAGCAGAGCCATCTGTTG
GTGACGACGGGGCTCGTAGACATGTTACATTACTCCCAGCTGATGTATTGAACTGACAAG
TCAAAGTCAACGTCAGTCATTTGAAGTTTTCTATTCGTTTTGTTATGCGGTGTAACATTG
TCACTAGACGCGT
>T_ni_cDNA_10832
GGGCGCGCCCCCGCCCGCCAGCAGCGCGGGGCGGCGCGCCACGCAGCGCACGGCGCACAG
CGCGTCGTGCAGCGAGCGCGCCGCCTCCGCCACCACGGCGCCGCTCGACCCGCGCACCAG
CACCGACACCGTGCGCCCGCCCGCCGAGCAGCCGCTCATCTTGATGTACTTGCCGGCGGG
TTCGTTAACCTCTTCGACTAAATCAACATTAACAAGATTTTCCGCCGTGAAATGATCCAG
TGATGCAATAGGTCTGCATCCAAGAGTTTTGCACACAAACTCAATGTCTTCACGTTCAAT
GTCCTTGATTACCATAGTCTTAATTTTGTCCAAAAAGTGGATTGCCAAGTCACTAAGTGC
ATCTCTCAGAATAGATTTTTGTACCAGTAGTACATTACAACCAGCTTTTTTGATTTGCTT
GACAATGTTTAAGATATATTGGCGTTCTTCTTTCAAAACACGGTCCATAGCAGCATAATC
TGACACAATGACATTGTGGTCCATATCTGTTTTTGGAGGTGAAATACAGAACTGAATAAG
TCCAACTTTTGCTTTCTCAATCCTGTGTGGTCCATTGACATTGGATGCACGATGAGGGAT
GACAAGTCCCTGGATAAGCTCTGTGTCTTCAACAGTGCCTCCAATACGCTCAATAACTTT
CACGTCACGGAGGTCGACACGCGCGCCCACGCCGCCAACAATTGGTTCCATTACTGCACA
GATAGCTTCCACACCAATAGGAGCAAGGATTGTGGAGTGCTGTGATACTACTTTAGAGTT
CAGGGAAGTTGCTGCTGCTTTCAACAGGGCTTTTGTGTTTGATAGATCCACTGGTGTAGA
CATACCTTCCACAACCTGTAAAGCCATTTGCAAGGCTTTTTGGAATCCATCTGAAATCAC
TGTTGGGTGAATTCCTTTCTGCAGAAGTTTTTCAGCAGCATCAAGTAAAGCACCAGCAAT
TACAACAACTGAAGTTGTGCCATCACCAGCCTCTATGTCTTGGGCACGGGACAGTTCCAC
CAGCATTTTAGCAGCTGGGTGAATGACACTCATTTGCTTCAAAATTGTGGCACCATCATT
TGTAATTGTTACTTCACCATTGCTGGCCTGGATCATTTTATCCATACCACGAGGTCCCAA
GCTTGTGCGGATGGCATCAGATACAGCTTTAGCGGCATTTATATTGCTAAGCCTTATGTC
AGTTGGCTTGCTTTTATCTTTGTACACAGCTGAATTAACTTTAGCAGAATCACCACCAGC
TTTCGGAGCCATAATTGAAAATGTATTTCTTTACTTTAAAACAGTAAAATTAAAGATGAA
AACAGATTGAGATTTCAGGATCCGACTAGACGCGT
>T_ni_cDNA_10833
CGGCCGACGGCAGGCGCAGGCGCGCGGCCCGCGACGCGCGCGACAGCACGGCCGCCGTCG
TGTAGGCGTCCACGGCGGCTGACGCCAGCCGGTTGAGCACGAACTGCTCGTCCACGATGC
GCTTGCCGTGGCGCAGGAGCGCGGCCTCCACGCTGCGCCCGTGTTCCAGCACGCAGCGGC
CCAGCTCGGCGGCCAGCGGGCGCAGCTCGGGCGCCAGCAGCGGGCCCAGGTCGGGGCCGC
GCGCCAGCCCCACGGCGGCCGTGGCGCGGCGCCCGGCCTCGCTGAAGATGAGCCCCAGGT
GTGCCGTGGGGTTCTTGAAGGCGCGCTGCAGCTCCTGCAGGTGCGAGCCCGCGAACTGGA
TACCGGTCAGTGCTACAAACAGACGCAGGATATCGTTCGTACCCTCGAAGATTCGGAAGA
TACGCAGATCACGTAGCACTCGCTCCAAACCCGTGGCCTTCATGAAACCCATGCCGCCCA
GGATCTGGATGGCCTCGTCCACCACTGTCCACGCGGAGTCTGATGCGAACACCTTGGAGA
TGGCGGCCTCAAGGTGGTAGTCCTGCGCGCCGGTGTCCATGTTGCCGCTGACCATGTAGG
CGAGCGACTCGGTGGTGTACTGCAGCATGGCCATGCGCGCCAGCTTCTCCTGGATGGTCC
CGTAGTCGGCGATGCGGCGGCCGAACTGCACGCGCGTGGCCGCGTGCTCGGCCGCCTGGC
GCAGCGCCGCCCGCTGCGTGCCCGCCAGCGCCGCCGCCATGCCGAAGCGCCCGTTGTTGA
GGATGTTCATGGCTACTTTAAAGCCGTTGCCCACGCCACCCAGTACGTTTTCCAAGGGCA
CCTTCACATCCTCGTAATACACCTCGATGGTGTTCGAACACTTGATGCCCATCTTGTTCT
CGGGCGGCCCCGATGACACGCCGCCGAACGCCCGCTCGACTATAAAAGCTGTCACCTTGT
CAACAGTTTTCCCGTCCTTTTCCACAGGTGTCTGTGCGAACACAGTCATAATTTCAGCAA
TGCCTCCGTTGCTGATCCAGATCTTAGACCCATTCAAAATAAAGTGCTTTCCGTCCGGCG
ACAAGACCGCACGGGTTTTGATGGAGCCGGCGTCGGAGCCGGAAGAAGGCTCGGTGAGGC
AGAAGGCGGCGTACTCGCCGCCGGTCACGCGTGGCAGGTACTTGGCCTTCTGCTCGGGGT
TGCCGAACAGCAGGATACCCTTGAAGCCGATGGACTGATGCGCACCCAGCGTGATGCCCA
CGCCAAGGTCGTGCGCGCCCACCACCTCCACGAGGCGTGCGTATTGTGTGTTTGACAGGC
CCAGGCCGCCCATCTCGGTCGGAACCTGTAGCCCGAAGGCTCCCAGCTCCCAAAGCCCGG
CTAACGTGTTGTCCTCTATCTTGGCATCTGCGTCATTCTTGGCAGGGTCGTTGACCTCCT
GAAAGAATTTCTCGACGGGCGGTACGAGCTCTTGCAGCATCTGGCGCTGGTCATCGGAGA
GCGGCTCCGGAAAGGGGAACACCTGTGCGGGCTCTAGTACGCCGCGGAACAAGTTGAGTG
TGAAGGACGCGCTCTGCCGCGCGCCCTTATTGGGAACAGGCGCCGCGCGTGCTTCTGTCG
CCAGCCCGCGGCAGCTGTTTATTTTGGGCAAAGGCAGCGAGTTTGATTTTCCGGAGATGC
ATCGATTTGCACACGTTAACAGTTTTGCACTCTTCATTTTTAAATTAATATTGACCTATA
TACTTTAATAAATAATCTCAAAATAAAAAATAAAAATTCAAAACATACGATAGAAAAATA
AATTATATAAATTCTGCTATCTAAACAGTAGCCTAAACTCAAGTATATGAATAAAAAAAC
TATACAAAAATATTGGGTCGTTAACGTTACATTACACTAGAAGTACTATTATTGGATTGG
TCCTATTCCCTCCGTTCGCTCACTGTTGATCTCAACTCGAAGTCGTGAATTGGATCGTAA
CTAAAACTAACCAAACAGAGTAAAAATATTCTACCCGACC
>T_ni_cDNA_1084
TTTTTTTTTTTTAAAAATCTTCCTTATAATTGAATACACCGAAAATAACAAACATTTTCA
CTGCAATAAATACTATAACCACATAATATTACATATGTTAGTTTATAAACAACATAATTT
GTTTTTTATTGTGAAGGTGTGGTCACAGCACCTAAAAGATTTACTCTTTTATTTACATAG
ATAATATATTATGCTCGGACTACTATCACAGACCTTTACCATGTTCCATCTACCTCTGCC
TGTCTAATGTTCCTTCATGAATCACATTCCATTGAATAGAGAAATCTCCTTAAATTGATT
TAGCTGTGTTAGTCGAGCATTTTCATGATTAGAATATTACAAAAAATAAATATACTGTGC
ATTACTGCAGTATGAACTATCCATATTTCAAGTAAACCTGCTAAATTACTTTGTTTTCCA
AGAAGCTACATTATTAGAAGTGTATTATACATGAGACAACATTAGTGAAATGTCTAGAAT
AATCCACTCCCGTAGGATCTCAAGATAAATACTCTTAAACTATTTTAAGTGTACACTAAA
ATTGTAATTTGTGGCATTGGTATTTGGAAACAGCCCTATAATTAAGACAGTCATTACATA
CTTAATCAGTAACTTTAAGCAATACATATTTACAAATTTATGCTGACACTTTCCTACTGA
ATCTCAAAAAGCACTGAAACAATATGTTTTTAACACATTAATATTGTACTCGTTTCAAGT
TTGCTTTCTTCTTGCAACATCAATCTTTCATAGAACGAGTGTACCGGAACAAGTACTTGG
TCAGTTCCACATCAGTCAGGTCATTCCAAGCTTCAGTCTCCATCACTTTCGGGTGATTTG
CAATATAAGCAAATACTTTCTTCTGTAAATCCTCAAGTTTATATCTCTTGGCTATCACTG
CCATCTCAACAGCATTATTCACACAGATTTGATCACCAATGACATGTTGTGTGAGTGCAA
ACAGCTGTTTTAGCTGGAACTTATCTGCTATGTCCAACAGCTTCAGGCAGTCTTGCTTCA
TCACATCCTTGATTGTGCCTGTATATATAAATTCTAAGAGCAATTCCATGTCGACATCAC
TTATGTCAATAAACAAAGAGGTAACATTGCTATTCTTAATCATATTTCTGAGCACAGGAC
TGTGTGCGGCCAACAGTATTTTGTGCGCCTGGAACTTCTTATGGCTACCAGACTCTAGAA
CAAAGTCTGTGGTCTCTTGCTTTGTCAGAAGTCCACTCAAATCATGTTGGAGCTTTATAG
ACTTGACTACATTACTATTCAACACAAACTTTGGGTTGACATTTATCTTAATTGGTACTA
TCAGTGTACAAGATGAATTGAAGCGTTCTAGGTCGTTAAAGCAGAATGTCTTAATGAAAA
AGTTCTGATTTGGTTTGGTTGATCTAAACATATATGAGGTAAATGTCTCAGGAAGTAACA
GATGAGGCACATCATCATCAGGTGCCACTTTTTGTACCAATGTGTTGGAATTTGATGTTT
CTATGGAGAAAGCTCCAGTTTTTCTGTGGCACACAAATAAGTTCATTAAATGATTATTTC
CATGGCATGATGATGTTGTTATAAAGAACCAGAACTCAGGTTCTGTTTCACAGTAGGTGC
CGCCTATATCAAAGTCTCCATTATCTTTTAGCTTGCATAAGGCATCATAAACGCACAGCT
TAGAGGCATCTGTAGTTTGGCAAGTGAAAACACCTGACACACAGCCATAGGTAGTCTTAG
ATTTTTCGTCTTCAGGAGAAACAGGCGGTGTCGAGAGATCCATTATGAAGCCGGATCCTG
CGGTAATTTTATCAACCGCACCCCAAGAAGAAAACAAATCTAAATTTGATTCTGATTCGA
TAGGATAGCAGAGGTAATGAATGAAATGATACAGTAATCAACGATGTGTCATTCTGGTGA
TAAAACTGAATAATAGTACCATTCTGCAAGAACTTACTATACAGTGTTGCC
>T_ni_cDNA_10859
GTAAAGGTCTACAATATTAACAAAACCTGTGTACAGCTGTCCAAACGTGAAATGCATTGT
TATTTAATCTACTTAATTATGAGATGGGTTTCTACATGCAGTGCACACCTAAACATGTAC
ATAACACGTGTCAAACTTATTCCCTTCATAAAGGTCTCGGCATCATGAGGTACAAGCATC
TAATATAATATGTATGTTGCATTTAAGCATCTCTTATCATATCATATGAATACGGCGGGT
ACTCGACGCTGTACCGACGCTTACAAATGTTATTTTGTGACAGCGCAGGCAGTCACGAGA
TCATCTCATTTTCTATTTTTCATGTGAGATTCTACTGCACTTTGTCGCCATTCCTTGACA
CAATCTCCTGAATGCTCGGGTCTTTTACGGCCAGTTACCACGCAGGCTTCACTTGCAGTA
GTTAGAACTTTATTTTCAAGCGAGTAAAGTCGTTCTTCGATCTGATTTTTCGCCGGTCAG
CTGTTTCGACGTTGACTTGTCGAATTTTCATAACAGAAGAATGTCGCCGACGTTTTTCTC
TTATCTTTCATTTTTAAGAGCTACGTACGCCCAATGCTTTATAGACGGGCGCCTATTTGT
GAACATCTTTGGACTGGTTTGGACAGCGGTGGCGAACACCTCA
>T_ni_cDNA_1086
AGCGAATGTCTCCTCTAAGTGTTTTGATTATAAAGGTTAGTTTATCAATTTTTTTGTCCC
GTCTTCGGGCTCTTTCTCTCCAACATTTTGCATTCATCTTGAGTAATTGACATTGTTTCA
TTAGCTTTTCAATTTTATTTTCCAGGCGTTTTATAGTAATACTTTCGCAATATTGCTCTC
GTTTCTCGACTGCCAAAGGTTTGCCTTCCGTGGCAGCTTGTGATTTCAGGTTGTTCTCAC
GATTAATGGTCATGGAGGCAGGGTAGTCTTTATTGCTGTGAGCACTGGTGGGGCTCGACG
CACGCGATTCCCTGATTGGCGTCCAGGCCTTGGCAAACGTAGTGCAGGGTTCTATACCGC
GCGATGGATTGATAGCCTCTTCATGCTGTGTATCTTCCCGCGAACTGTCATCTGACTGCG
CAGGACTAGCTGTATCTGTGTCAGTTTGTGCGATACAATCGCTTGTAGTTTTGTTTGTTC
CGCTTTCCACTATACTTGAAGTAGATTGTGGGGAAGTGATTTTCCGGGGCATTACATTCA
AAGTAGGCACTGCGCCGTCACGTAATCTCATCACATCCAGGGTTTTGTTAAAACAAGATT
CTCCGAAGTGCAAGGAGCAAACATTCCACTGTTTATGTTTAGGGTTTATATTTTCAGAAC
CAATATATTGCATCCATTTCTGCTTCAAACTTTCGTTCGCAGGAAATTTGTGCAATGTCA
AGCCAGGGTGATTTTTGTTTTTTCTCGCACCACATTGTTTTATGCTACACGAAGGCATGT
TGTTCCTGTTTCTGTCTAAACGCAGAACACCAATATAACTTTTCAATTCATCAAAAACAC
TTTGAGCCAGCAACTGT
>T_ni_cDNA_10861
AACTGTTTAGGGCCTTCATTTTTACAAATATCTTTAGCTAGACTTAACTCTATTTTGTAT
TCACATTTTTACAATTTGAGACGTAACAATAATTCGAATCATTATGCTGTCATTGTGCTT
GCAAAACTATCGTTTTTTAAACAATACAAAAATAACTGAACACAGCGGTGACATGATGGA
TTTCTGGTATATTTGTGTTTTTCTTAAAAGTAATAGATACATTATGCTTATAGATACATT
TGTTGCTTAGATGTGATCAAAGTAGTACAGAAATATAAGTACTTATCTAAAATATAGTGA
TATGTTATGTTAGATTTGTTGGTCATATTTGTGTTGTAATGTACTTTGAGCATCTGTTAG
CAGAAGTCTCCGCTGTTAAGTGGTTCGTCCTCCTTCTTGTCGTACACTAGCGTCTTGTAG
ATGACCTCCTCGAAGTGAAGCGCGTTCAATCCCTTGGGCTCGGCTACTTTAATCTTTACG
TCGCCGGGGTACAGGATCTCACCCTTGTTCTTAGTGCAGCCCATCACAAGGGATTTTTGG
AGCTTGTCGATGCAAGGGATCTCTGAAGTGACGACCTTCTTGATGGGCGTGCCGAGCGCG
TTCTCTATGACGCGTACATCACGCACTAACTGCTGGAACTCTGTCGGGGTGAGCGAGCAC
ACGTGGTCTGTACCTTTCATCGTCTTCTCCAAAGTTATGTGCTTTTCTAACACCTTAGCT
CCTAAAGCGACGGCACCTAACGCAACGGCAGTGCCCTGCTCCTGACCGGAGTATCCAATA
GGGATGTCGAACGTGTTCATATAGTCCTGGATCACAGTCAGATTGCAGTCCTCGTAAGGC
ACAGGGTAAGCTGATATGCAGTGCAATAAACAGAAGTTCTTATGCTGAGCTGATATTATA
TCGTAAATTGTTTTAACAGCTGTCTTGTCGACCATCCCTGTAGAGATGATGAGAGGAACC
TTCTTCGATGCAGCGTATTTCAAGAAGAGCAAGTTATTGGAGTCTCCTGATCCAATTTTG
ATGAATGGTGCTTTCATGTTTACTAAGAAGTCGAAAGAAACCATGTCCATAGCCGAAGCC
GTGCACAGGATTCCGACCTCGTGCGCATATTTGAACAACTCCCTATATTGACTCTCAGAG
AACTCCAAATGTCTCTTATGATCGCCATACGTTTTACCCCAAGAATTGGGATTGTCATAC
GGTCGTTCTAAGTATTTCTTTGTGAATTTCTCTTTGAGACATGTCTTTTGAAACTTGACA
CAGTTGGCACCTGCATCCTTAGCGGCTTTTATTAACTTTTTTGCTATTTCGATGTCGCCT
TGGTGGTTCTGTCCGACTTCCGCAATGATGAAGCACTGGTTGGTGCCGCCAACTTTGACG
TCGTCGTTTATCTTAACTTCTACCATGTTGACTGTCACGCTCGTTCCATAAAAACAAACA
AAGCGAAACCGGCTCTCGGTTCCGAGTGCGCGTTGCGTAGGGTATACACTGACACAGCAG
CGAAGGTTTATCGACCTCCCGCTCAAGATCAAATCGGATGAATAAGGTCAATCGGCCCGC
CTCTATGAGTTTGACTAGGTCGACNTCTGTGTTGGCTCCGAGGCCGTATAGGAAGTAGAC
TAGGTCCTCTGTGGCGAGGTTACCGCTCGCCCCGTGCGCGTACGGACACCCGGGCCTTAC
ATACTTAAATTACGTATGAGGTGAGACTTATTCCTGATGTGTTCCTGTAAGGCTGTTTTG
TCCACAGAACTCATTTGTTTAAGAGTGAACAATTCAAATAATTTGTAAAAGGTCCTGTTG
ATGCGTTAGTCACAAAATGGATAATCCTCAATGTGGTATCCTTCAAACATTGGCTTTCAA
ATTTTAGTGAACCTTGTAAACCATGTGAAATTCAGGACAGGTGACACTAAAGTATGAAAA
CATTTAAAAGCTATGTTGAATATCATGTTAGAAACAGAATTCTAACTAATATAATATGCA
CCAAACCAGTTACTGTGTAGTACATGTTAGGGCGACTAGGAAAATTGTTCATTGCCAGTG
ATTTGTCATGAATAAAATGTGATTGTGTTTTT
>T_ni_cDNA_10866
CGCCGCCGCCGCCCGCGCCGCGCACGCACACCACGCCCGCCGACAGCCACGACATGCGCT
GCGCCAGCGTCGCGCCAGACCCGGGCCTGGTGGCGAGTCCCTCGAGCACGTTGGCGGCGG
CGAGGTGGTCGCCGCTCTTCTCGAGCACCTTCCACAGCAGGTCCAGCAGCGTGAGCGCGG
CGCCCGCGCCCGCCGAGCGCGCCGCCGCCGCCAGGTACGTGCGCAGCGAGCCCGGCGGCG
CGCGGCCCAGCGACAGCAGCTCTGATCCCAAATTCTTCGACACCAGCCACTCATACACAG
CTACATGTAAAAGTTCGTCATCTCGAGAAAGACATTCCCACACTAATTTTCGTCCCTGGT
AATTAGCGTCTGCCGGGGACATGGTAAGCATGGAGTCGTTGGTTGGCTGCGAGCGCAGCG
GCGAGGGCTCGCTGGTGGTGGCCTCTGCGCTGCGCTCGTACAGGCGCTCCAGCGCTGAAC
ACACCTCGCGGTATATCTCCATTCTTCTGTAGTATATAAAATGTCCCTCTCTATCCTGTG
AAGGCTGGTCGCTCTTATAATAGTGAACAGCTTTATCTTGCGGGTCCAGTTTAGAGGCAC
AGGCCACGCACAACTCCACAACACCGGTGTAAAAGCCCGCCGACACCAGCTTGGCACAAA
CCAATGGTAGATTGACGTTTGGTGCCACATCTTTACACAACTTTAGAGCATGTTGAAGCA
TTTCTTCTCTCTCAGCCGGATTCTTTTGTTGCTTCGCGAATATTAATAATTCGTTGGCCT
TAGAACAAGTAGCATCTTCTTGTCTATACAAAGTAGGACAGAGTTGTCTCAGCTTCTGTG
AAATGCCGTCCACCGAGGCGTTGTCCCTCAAGTAACCAGCGACTAGAGATCCGAGAAGTA
AACATGCTACTTCTTGACCACCTACTAATAATTCCCTAAAACTAGCAGCCTGCAATGCAT
TTTGTTGATCAGGTGGAAGACTAGCGGCTATCACATGAAACTGATGTTCGCAGAGAACTT
TCCATAAGCTTAACATTTCAATCGCCATTGTTATAAATAGTTTGAGAGCCTGCAAAGAAG
CGTGCTCGTCGGAATGCGGAGGAGCCAATGTTCTTTGCATAAAGGCGGATACGCGTTGGA
GTTTTTGAACTATGTAAGCACAATCTTCGCCTGTCACTCTGCTACTCATGAACTCTTTGC
GATCAGGTGATTGAGAAACGGAAACACATTTGAGGTTCCATATCGGAGCCAAGATTCTGC
CAATGTATATGTATAGACCATTATGCTTCGCGGTATACTCTACTGGAGGTACGAAATTAG
GATCTCTTTGCTGTTGTGTCATGTTCCCAACAAATGATGACTGGTTGAAGCCAGGGCTCA
TCATACTCTGATGGAAGGGAGACTGAGGCATTAGAGACTGGTTGGGTGAGCCAGGGAAGG
ACTGGTTCATAGGTGCTTGTTGGTAAGACTGGTTCAGTTTACCCTGTTGTATTTGACCTT
GTGGGCCTCTAACTGTCATAGGAGTCGACATCTGGCGTGGTGAGAACTTTGGAGAATTTA
TGGAAGGCATTTGCGAAGGTTGTTGGAACATCGGTGACGGTGTCGCCGCCATCTGGTTAC
CGTACAAAAAGAAAGCGCGCGTCGCCCACTCGCTTATAGATAGGTCGCCGCTGGTTATAT
CTTCACACGCTAGGTAAAGTGCGCATGCGCAGGCTTGCTCCACGCTGTATAACTGGAAGA
AGTCCTTGACGGGATGTGCGTCAGGTCCGCGACAGTCCCGCAGCAGCGCGCGCAGCAGGT
CGGGCGCGCCGCCCGCCTCCGCCACGCACGCGCCCGCTGACGTCACCACCGCCCAACGGG
ACACGCTCCAAACCTCTTTTTTGGACAGCATTGCTGGTGAGAGATGTTTGGAATGATGAT
GTGGGAGCGCGGTGAGTGCCCAGGCGGGCCCGTCCAGCGCCAGCAGCGTGTGCGACTCGC
TGAAGCTGGCGCCGGCCGCCAGCACGCGCGACAGGCACCACAGCGCCTCCGCCTCGCCGC
CGCCGCCCGCAGAACACACCATTACCAAAGACCCATTCTCATAGACAGCACTATGTACTT
GTTTAGGTTTTAGCACTGAAGAGTTAGGCGTGAATCCCGGCGGCAGACGCACATGCAGCA
ACGTAAGGTAGTGTGGACGCTGGGGACCGTTTTGGTTTGGATCTCCATCTCCAGTAGTGA
AGTACAATCGGGCTCCTGTTTGGGTAACAGCAACAAGATTCAGATGATCTGACTCTGATT
CATCAACAGCAGAGATTGCTACTACTGGCTTGAAGTTTCCAGGTTCCAAAGTCTTGACAA
TTTCAACAGCTGAAGACACAATCTTTCCTTGACTTAGCCTCATGACTCGGCTCAGTCCTT
CTCCATCTACGCCCAAATCAAATACTTCTATACAACCTTTTTCACTGAGTGTGTATAGAA
TATGTCTAGAATTATCTACTTCAATCTTAACTATTGGATCCTCATCATATAAGGCAGCAC
TGAGGAATGTCGGCACCAGGAATGAGAGAGTACTTGTAGAATGATTTACTTTTTTACAAT
GTTTACCAAACCAACCCAGTTGAGCCTGGTATGTGATCTCATACAAACATCCATCTTTCC
CGCCCATGAAGATCCTGCCTTTAGCAGTAGACTTGACACACATCATCGATATGCCATCAG
TTGGCAACACAAATACAGGCTCCGGAACCAGATGTATCTCTTGGAATTCTCCCGACCCAT
CATTTTTACTAGAGGAAAATGTTACACCTAAGACTACTATTTCAACTGTTGTTGTGAGAA
CTAATAAATATTTAACAAAGTTCTGGAATACTCCGGATTTAGGTTTGACTAAGCCCACGC
TGACTATTGTTTCTCCTAAACCATCAAAATATGCTACATCACTACCATGCTCAAAGGCCC
ATACATATATATTGCTGTCTATAGCTAGCCATACTCTGCTGATTTCTGGAAATACTCCCA
TTAGACAATGGCACTGCATATGAGCAAAGTGTTCCATAATTTCAGGTGGTAAAGGAACTT
TATTTAATATCTTCAATTGAGATAAGCTGGGATGATTCACTAGAGCCGCGAGGTTCCTGT
AGTCCCCTGCATTGAGACCACTGCATGTTGGACTTCTTTGAGTTGCTATTCCAGTGATCT
CTAAAAACGAAGGGCGCGAATTATCAGCGCTAATATACCGGTCTAGTGTACAACCAGCCA
ATTCCAACGAATCTAACTGCATTTTGGTGCCGTCCACTGGTCGAGTTGCGTCAATACTAT
TGTTTATTACACTTGGCATCTTTATAATGTAAACCGATGAAATTAAAATATGACTACAAT
TATTAAAGTTAAAAAGCAAAAATTTATTTAAAGCGCAATATAAGTTTTACTTGTTTACAA
ATAGAGTCTTAAGTATTCAAATAAATAATAAAAGATTATTCAAAAGAGCGCAACGGTTAA
GACGTAGAC
>T_ni_cDNA_10867
ACGCGTCTAGTGCGGTGGCTTCGTCCATGATAAGTATTTTATTCGATCGCAGCACGGCTC
GAGCCAAGCATATAAGCTGTCGTTGTCCCATCGAGAAGTTACTGCCGCCCTCCGTTACTT
TAAATTCGAGTGACTGTATTCCGTCTTTCAACTCCACCTGTTCTAATGCTCTCCAAATAT
CTTCATCACTGTAGTCGTCAAACGGATCCAAATTGTATCGCAGCGTGGCTGAGAACAGGA
CTGGCTCTTGTGGAATTATTGATATTTTTGATCTCAAAACCTTTTTAGCTATTCCCTCTG
TATCGAGTCCATCGATTGTGATTTGACCGGTTATATTCGAAAG
>T_ni_cDNA_10868
ACGCGTCTAGTGACGTCGTGTGGCATTGGTGTATCTTCATGTTGAATTATCGCAAAAAAT
TGTAATTCGATTGAGTAGTTACGATGTCAGAACATGTGTTGCCGGCCGAAGAGCCGATCA
GATTTATAGCTCCAGTTATTCAAGATAATCCAACAGGATGGGGTCCAGCCGAAATGCCGG
AGCAATTTCGGGACATGCCTTACCAACCTTTTAGTAAAGGCGATCGCTTAGGAAAAATAA
GTGACTGGACCGTCGTTCAAGATAAGAAATACCAAAACAAGTATGCGTCTCAGTTCGGCG
CTGGCTCGTCGTACGCTTACTTCCACGATGAGGATGAGAGTACGTTCCACCTGGTGGACA
CTACCAGGGTACAGAAGCCGCCGTACCAGCGAGGACGCGCCCGTGGACAGCGCGGCCGCG
GGGCTAGGGGCGCGCGCACCCCCGGCGGCATGACCACACTCAACAAGTCTGGATACATGA
GAAATCAACGTGATCGCAAGCTTGGTAAGCGTTGGGGCCAGAGAGGAGCTCCTATGAAGA
TCCGTGATGCTTCCGTCACTGTGAGGCCTACATGGGTCACCATTGAAGACATGGACTTCC
CACGACTTGCCAAGTTGTCTTTGCCTGGCATTAAAGAAGGTGAAGACATTGTGTGCTGTG
GTACACTTGAATACTACGACAAAGGCTACGACCGTGTCAATGTGAAACATGAGAAAGCTC
TGCAGCGCATTGACCGTATCTTCCATACGGTGACTACTACCGACGACCCGGTGATCCGTC
GGCTCAGTAAGACTGTGGGCACAGTGTACGCTACTGACGCCATCCTGGCCACCATCATGT
GCTGCACACGCTCCAACTACTCCTGGGATATTGTTATTGAGAAGATTGGCGACAAGCTGT
TCTTCGACAAGCGCGACAACACGGAGTTCGACTTGCTGACGGTGAACGAGACGTCGGTCG
AGCCCCCGACCGATGACGGCAACTCCATCAACTCGCCCCGCAACTTGGCTCTCGAAGCTA
CATTTATTAACCATAACTTCAGCCAGCAGGTTCTGAAGAACGGGCCCAACGAGCCCAAGT
ACAAGTTCCCGGAACAGAACCCGTTCGTGTCGGAGGAGGAGGAGGGCGAAGTCGCGTCCG
TCGGGTACCGCTACCGTAAGTGGAACCTCAACAACGGCGTGACTTTAGTCGCCCGATGCG
AGCACGACGCAGTAATGCAGGGTCCTCAGAACGAGACCCAGTTCCTGAGCATCAAGGCTC
TGAACGAGTGGGACTCGAAGCTCGCCAACGGCGTGGAGTGGCGCCAGAAGCTCGACACGC
AGCGCGGAGCTGTGCTCGCCAACGAGCTCAGGAACAACTCCTGCAAGCTCGCCAAGTGGA
CCGTCCAGGCTCTGTTAGCCGGCTCTGACCAGATCAAGTTCGGTTACGTGTCCCGGTCGC
AAGTGCGCGACAACTCGCGCCACGTCATCCTGGGCACGCAGCAGTTCAAGCCGCACGAGT
TCGCCGCGCAGATCAACCTGTCCATGGACAACGCCTGGGGTATCCTGCGGTGCATCATCG
ATATCTGCATGAAGCAGAAGGATGGTAAATACCTAATCATGAAGGACCCCAACAAGCCGC
TGATCCGTCTGTACGACATCCCCGAC
>T_ni_cDNA_10872
GTGAGTAAACCGTTACGTCATTTAATAATGAATCATTCTCAGGGAGGCTTCTAATACAAA
CTTATATTTTTTTGCTGTTTCTAAAAGTTGAAACAATATTCATGTCTCAAACTTATTAAA
GACACAAACAGCACAGAGTTTTACTAATTTTGTGATCGGTTAATTTATATCTTTTATATC
TCTTGGCCGACTAATCACATTATTCAACAGGGAACATATTTAACGATTATTTTTTGAAAA
CGAAAATTTATTTCTTAACATAATACATATATTTATCATATAATTAAACAATAATGGAGC
GGCGTATTTATATTAAAATTAATAACTAAAACTCGCACTTGCACATGCAAGAAAGGTTTA
AATATTTCGTGAAATCATATTGTAGTGAGCAAATACAAAGGAAATTATTCTTAATTGACA
GTTCCGCATAAAAGGCAAAGAACCAATTCCATTCTACGTCATCGACGAATTATACGATTA
CACCATCGGCGTAAAGTTTGAAACGAAGGCTGCGACATGTAATGGATAAATTTGAACTCT
CGGTCAATGACCCCGGTAGCTAAGTTGGTAAAAACCTTTTTCACTGAACCAGAAATCGCC
ATTTTGAGTTCTAAGTGAGGTTAATTAAATATTTAATCAACAACGCAGCTGTTTTAAACC
AGCAATGCTCTCTAACAACGGGAATATTTGCACACAGATGGACGATGCGATGGGTTTTTT
TCGTCACGCGTTGACTTACATAATTTTCTCCCTAATGCACTTAACGCGTCAATGTATTAC
ATGGTATCCTCCAGTCTTGAAATATAATTTCTATACAGTAAGACTGTCACATCAAATAGT
AAGTATACCTAATGTTAGGTCTTCGATATTATAAAATAAATACATAATATTATGAGTGTT
TAATCTTCGCCAGCGGGGACGGCATCCTCTAATCTCTTGATGAATTTGACGCGGAGTTCC
GTTACTGCATCACCTTTTAACTGGTCCTGCACAAACCAGCACTGCACATCAAGCTGTACC
ATCTGCAGGGCACCCCTAATGGCTCCGGGGATTAGGCCGCAGTACTTCAGCCCATTGTTG
GGCATCTCTACCCACTCGGATAGTGGGCACTGGTCCCAGACGAGGGAGAACTCGTCACCT
GAACTGCTCCAGCTGGTGACAGTAGGCTGCATGCTAAGGTACAGTCTGAAAGCCTGCTGT
ATTTTGTCTGCAGTTTCCCTCATCTCCAAACACCGTGTTGACGTAGTACGAGCAAGAAAA
TCTTCAATCAGCCTGACACCCATATTATAACCAATTCTCTCCAATTGTTTGTTCACGTCC
TCTGGATTCTCAATTTCTTTCAACATTTGAGAGACCAACGCTCCATATGTAAGAGTAAGA
AGCTCTGAATTAACTTTCTTAGCGTCCAGGCGAGAAGTCTGTCGAGACATTTTGAGAGTT
TATAAAGTCTTGGAAAGGATATTTCAATAAGAATTAATGATATGGACTAAATCCTCCCAC
TTTCAGAGTTCGCCAAATATCGCAACAATAAAATTGATTTTGTGTCACTGACCGACGTCA
CGTCAAATGCGTTTTATATTTTCTACTACTAAAATAATCAATAAAGAGGAATGTACTTAA
ACATAACATTTTTTGGTCATCATATTCTTA
>T_ni_cDNA_10873
GCGGGGGCGCCGGTCGCAGGCGCGGGCCTCGCTCGAGCTGCCGCCGCCAAGACGCCATAG
CCTCGCTCAAGGTCCACAGCTCAGAGAGGAGGGACAGGTCCAGCTGCCGTAGACTAGCCA
TTTCTTTCTTCAGGTAGGCGAGTTGTGAGTCAAGGTCCGTTGGTGGTTTGTCCGAGGGTG
GTGAAGGTGTGTCCTGCAGGTCAGGCTCGCCGTCAGCGAAGCCGCTGAGGCTCTTCGGTA
GAGGCGGCAGTCCTTGCAAAGACATCGTGCTGATCGCCCGGAACTGCTTACGTAGTCTAG
ATTTAAGGTCGTCGTCGAGTATGTACGCGTAAGCCTGATCATCGTCAGTGTTCCCGCTAG
TTACAGAGGACATGGCGTAATTCTGTTCCGAGTGTTCGGAATCCTCAGAGTCGCACTGCC
CGTTGGTTTCCGGGTCCTCCGCCCCGTCCAAGGACTCCGGCACGTTAGACTGCGACCGCA
TCGTCTGCAACTCGTATATCAACATCTCATGGTTGTTCATGTCCTTCATCATTTCCATTT
CCGAACTCTCGTTGCCATTAGTCATGTTCTCAGAATCTTTCCCTTTATCAATAACAGTGT
TCGCCTCGTCTTTATTATTATTCCGACTAGCAAGAATCTCTGAAATTAACATTTCAGTCA
CTCGCGATGTTTTTCTTTCCAAGGAGTTGATGTTTTTATTTTCATTTTCGTCCGGTTTTG
GACTTGGAGGCTCGGCTT
>T_ni_cDNA_10876
ACAAGCTTTGCTTAGTTTGAGACGAGATGGTGTTGTGTGAAAGTTATGGAATATGAGAAG
GGGCCTATTTCCCCATTAATAGTTTTTAGTGGTATGTGTAATAATTAATAATAGTAAATA
CTCTCAGTTTTAATATAAATGAGCTTATTGAATACGATGTTATTGAATAAATAATGTTTT
TATACAGCATGTCCACGTTACACGCTCTCGGCGGGGCTCTGGAACTCGGCGAGCGCGTGT
ATGGGGCTGGGCTGCTTCTTCTGACTGCCGCGGCGGACCTTAGCGCGGACCTCCTCAGGC
TTCTCCGGTCGAATGAGGGGCTTCTTCTCCGGGGCCTTCATACGCCAGACCACGATCGGA
GACGCGATGGTGCCCTGTCGCGTGTACTTGGTTGAGGCCACGTAGGAAGCTTTTACAGTC
AACACAACAGCGTTCATGAGGTTCTTAGCAGCTTGGATGAGGGAGGTCGCACTGTCCAAC
CCGCTCACGATGAGCTCGCCGGATATGTTCTGGACGTCGGCCTTGACCTTGCTGGTGATC
TGGATCTGGTGGCAGTAGAGAGCGATGCGTTGAAGGTAGGCCAGGAGGTCCTGCTTGGTC
GAGGACTCAGGGCACTGTTCAGCGATCTCTCTCGTCAGTTTGTCAAGCTTGGTGCCAGCC
TCGGAGATCTTCTTGGCGGCGTTGATGACATCCATGGTGGTCTTGAGGGGGCCGCGGCCT
CTTGTGAAGTCAGTCATCTCAAGCATGATCATGCACATATGCTTGGCTAGCATGATGATG
TCATTGCCAGCATCATCCCACTTGGCCACTTCGTTGTCGAAGGTCATCTTCTCCCTTCGG
AACAATTCCACTTGCTGGAGGATCTTGCGTTTGTCTTCTTCTGTCATCTTACGCATGGCT
TCTCTGGCGTTTGTAATTCCACTGATGTCCGGGTATTCATCAACACCATGTTCACCGGTG
TGAGCGCTCGATCGGCTCCGAGTCTCCATGGTCATATCTTCGACGGGTTCGAATTCCGTG
TCGGTATCGAGGTCCTCGCTCGTCCTGTTCATGAGCACAGCCCTGCGTATCTCCCTCACA
GCGTCGTACACCAGCCGACTGGCGTCGATGAAGTCGTTCTCGTCGAGAGCTGCGCCTGCG
CCGCCTCCCAGCGCAGACACGGCCGCGTCGACGCGGACACCGAATTTCGACATCACTTGG
TCTCGCAACACGGTGACAGCTTCCAGGACCCGCTTGGTGTAGATGCAGGGCTCGTAGTTG
TCCATCTCCTGCGCGACCACGGAACAGACCCTGGCGGCCCTGCCCCGGATGGCGCCGGCG
GTCCTCTCGAGCGAGTCGGGGTCGCCCTCCTGCAGCGCCACCACGCACTTGTTCACGTCC
TCCAGGATGTGGTTCTCGCTAACAGCGAGGAAGTCATCGATGGTGGTGATATCGTCCACA
GCGTCGGTGAGCAGCTTGACGGCGGCCTCCCAGGCGCGCGCGAAGGCGGCCGCGTTCTCC
TGCGCCACGCGCGAGCGGGAGCGCGCCGCTAGCACTAGCGCGGAGTTTATCACCTGCGGA
CACAGCGACTCGATATGTTCGGCGGCGTGTCGCACCATCTTAACGCCATCCTCATTGTTA
GACATCGAACACACCAGGTTCGCTACCTCGACCAGTTTATTAGCATGTTCGGTGAAGACC
AGCGCGTATTCTTCTACTTCTTTCTCGTTACCGTTGCGAGCTGCCTCCATCAACACCAGC
AGGGGAACGTTGGTCTCCAAGAAACTGTCGGACACGTGGTCGACGACGGCCTTCCTCAGC
TGCCTGCGCAGGTCCCTGGTCTTCCTGCACATGTTCTCTATAGCTCGCTCCAGGCCCGCA
GACTGTTCCGGTTTGCCGGTCTGATTAGCCATGTACTCGTGCAACAGATCCTGCAGAGCT
TGCCTCACAGCGTTACATTCAGCCACGATGCGTTCGCGACGTTCATCCCTGGTGCAGGAG
CTGTCGGCCATGAGCGCGGCCCCCGAGATGATGGACTCCAGGCGCTCCTCCAGTGAGGGT
CTCGTGCGCAGCTCCGAGTACGACAGCGGCTCCATCACCATGCGTTCATCAAAGTCATCC
AGTGCCTGTGCGAGCTCCCCGGGACCTTCCACGGGACGATTACCACCAGCGACAGGAACA
GGCTGTCCCTTGGCCACGCAGGAGATGCTGTCGACGGCGGAGCAGACTGCGCGCAACACG
TAGTCGCGGTTGGCCTTGGCGGCCGCCAGCTCCGGGTGGCGGACGTACACCTTGGAGGCC
GTGAGCAGCATGGTGGAGTGCTTCTTGAGCACGGCCCTGGCGGCGGCCAGCGTGTCCCGC
ACGCGCGGCTCCCCCCC
>T_ni_cDNA_10882
TTTTTTTTTTCTTGATTAATCTTCTTTATTTTCAGTTAAGCATAGAATAGTTACAGTATC
CCAATTTCTCCAGTCTAATTTGACAGTAGGTCTCAATCACGCACCAAGTAATTCACAATG
AAAGTTTAAGTAACGTACATTAGTTGGCGTGTACAAGTATACGGCCGTCAGGTCAATACA
AACCAACACATCTTATGTAAAAATCTATGTTTTATCATTCCTCACCGCAAACAGGGGAAC
ATTACATGCGATTAACTAAAAATACTTAAAAACTAAGATACATAGTTTTGTTCTAAGTTG
CGAAATGTAACTGTTTAACAATTCCTCTTATAACTAATTATAATTGTTAAAAATGTCACT
TGTCATGCAGTTAGTTTTATACATTACAAAATTTTTGGTAATAAAACATTTATCATAGAG
TTCAAACTTAACGTCTGACAATACAACGTACCGTGTAATAGACAATATTAAAAATGACAA
AATATGAGAACATATTGTAAATGTGATGTCTGGTCGACGGGTCGTACTGGAATGTTAACT
AATTACATCTAAAGCGTTAATAGTACCACAATACTGTCGCTTACAATAATTAAATACTTA
ATATAAATTATACAAAAGAAACCTATACAGGCAGACGGCAGGCCGCCGCCACCGACAACA
ACACAACAGCACAATGATAATCATTTAATATCGCAACGTATGGATAAAATACAATATAAC
GGGCAACGACAACACATATATATAAGGTCCGGCGTTCGAGTCCCGGCCCGGGTGTGATGA
CGTCACAGGCCGGGACCAGCCGGAGCCGGACGACGCCGACGCGTGTACATCTATACAATA
CAATATCGGTGCAAAATGTCTAATAGATAGATACTACGCACTATTTAGAATAGTTTGTGG
ACACTTGAGCTCCGGCGCGATCGACGCGACCGACACCGCCACACGATACCGTACGATTAT
ATTTTTATATAATAAGTCTTTTCTTCTACATTAACAATAATTTGTTATAATATAACCGAT
GTATTTAGAGTTATTTATTCATGTTAATTTGTTAATAATGTACACAATTTTAAATTTGTT
TCAGTGCTCAATATTATATATATTTTTATAAAATTCGTTGACTACCTAAACGAGTGGAGT
TAGCTATGAAGGACAACAGAGTCTACATAAGGGAATGGAATATAAAGTACACTCAGTGGC
ACTAACGAGTACCGGTTTGAGGATAAAGAGAACACTAATACTTATTATAAATATATTTAA
AGAGTTCTGGTACCTTTTGTGCCACTGCTTGTATTAATGTAGCAAAAAAGGGCGCGCGGC
AAGGGAAGATAACGTTGTATGTACAAGCTGTTTTTAATATCGTACAAAAAGAAATTCGTT
GTGGCTTTCATTTTAGGTAAGAAATCAATTGGTTTGAGAAATGGAAGTACATATAATTTT
GTGTAATTGTATAATGTTGCCGCGCGGCGCTCCTCGCTCTAACGCAGCTACGTAACTAGC
TTAAGTCTAGGCGCCTAGGGAATACGCTAACGTTTGATAAGGGATACGAATACGATCCAG
AGACCGGTCGCTTCAAAATTTCATCTACATTTAATTCCTTACGTGCCTCTTTGAGCAGTT
CACCTGTCTCGCATTTACAATTATACTACTTTATACTTTATTGCTCAAAAACAATGATTT
GACGACGCGACGGCGAGCGAGTGGCGATTAACGCGCGTCGCTCGCGCATCGCCCGCGACA
CGATTACAGATAGAATGCTACAAGTTTCAAAAATATTAAGTCTTAGAATATTTCTCGTAT
AGTACATATTGGATAATTTGTTTAATTTATTTACAGAAGCGTTCGCCCGCTACCCGGGAG
TGTCACCTAAGTGTTAGGAAGTGTGTTGCTGCTCCCTACTCGTCAAGCGTTGTCACTGAC
GCGCGCATTATATTACGAGCACCATCGCTGGCCATAGACCTGGCCAAGATTAAACCATGC
TGCACCTTTTTATATATAGTTATATTAAATGTATGGCGGGGCAGTGGGATCAATTCCTTG
AAGCGATAAATATAGTCAGATCTATTTAAACAGTGTTATATAGGGTGGAATGTTAACAAT
ACTTATAAGGGAAGTGTTTGTCGTTTGTTATACGTACTTATTGGAAATATGGAATATTAT
TTTTTGAGTCGAATTTTCACGAATAAAACTCTCTATCTAATTGATTAGGGAATGATTTTG
TATGGTTTTTGATAGTGTGTGTTTTTGGATAAGCACTGGCCTTAACAACGAATGTATTAT
GAAGTTAAACTTTTAATATTTAACATTAAAAGTCACACTGTATATGAAGCCATCGATACC
TAAAATACATTTACAATAATTGGCACCTTATGTGCGTTTCTTCCTCAAAGGATCTCTTAT
ATCTTATATAGACCAATAAAATTCTAATTTATTTGACAAAAAGTTGTGCAGTAAGCATAT
ATTATTATATTTGTATTACCTAGCAAGACTCTTGCAATTTAAGCAATAATTTCGAGTCGA
TTTCTAAAAAAGTTAGATTTTCAAGCGTATTTACAATATCTTTACAGTGAATAGTCGCCC
TTATTCGCTTTTATAGCAATATTCAGGCTGTTTCAACTACCAATATACTTATAATATGTA
TATATTTATAAATTTTATGTACATATTTTCATATAATTATACAAATGGCTTCATATACTA
GGCATGCTGTGTCAATATAATATCGTAAATAAGTTAACTGTCATCAAAACGAAATATTTA
GTTAAGACGAACAATATTTGACTGTTTCAGTTACGTAACTGGAATCAGATCCTGATTTTA
ATCTTGAAACAGTAAAATTTAAGTAACTCATTCACTACATTATATCAACGACAGGGCATA
CCATTCCAGTGTGTAAGTACACTATGTGCAGTGCGCAGTGTGTTCATGTGCAGCCTGTGC
ATTGTGCAGCGGTCAGTGAGGGCTGCGCGGCTGCGCGTTGCGGCGCGGTCAGTTGAGCGG
AAGGCAGAACATGTGCTGCAGTAGTGTGGGCTTGCGCGGCGGTAGTTCCGAGCATACGCT
GTCGTAGTCCGATGACGACGACTCTGCTCCGTACCCGTATGCCTGTAAGGGATCGTGGTA
TGGATGCAGCAGACAGGCGTGCTGTCACACGCAGTCCTCCAGCGACATCAGCAGCGGGTT
CACGTACTCGAAGCCCTCGAACTCCGACTGGTCGATGTCGGCGATCACCGTGTCGTTATC
GGGCGTGAGATGTACGGGCTCGTCGGTGAACTCCGGCGGGAAGTTGGCGAGGTCGCGCTC
GCCCTCCAGCCGCGGCTTGAACGGCGGGACCACCTGCTTCTGTTCCAGCATCTCCCACTC
GATGCTCTTGAAGAAGGGATGGCTGACGATGTCGAGGAAGCCGTTCTCCCCGCAGCCGAG
CCGCTCGCCCGGACTCTTGTTGAGGAAGCCCTTCAGCACGGACGCGGCCTTCACCGACAG
CGAGCGGGGGATACGGATCGTCTTCTCAAGGATCACCTGGAACAAATAATCCTCAGTGTT
CTGGTCGGGGTTGTCGGCGGCCTGCGCGATGTCGAAGGGCGAGCGTCCGGCCAGCATCTC
GTAGGTGAGCACTCCGAGCGCCCACCAGTCCACCGAGAAGCCGTACTCCTCGCCGCGCAG
GATCTCCGGCGCGATGTAGTTGGGAGTGCCGCAGAACGTGGACGTCGTGTCGCCCGGCCG
GACACCCTCCTTGCACATGCCGTAGTCGGTGAGCTTGATGTGTCCCTCGTGGTCCAGCAG
CACGTTGTCCAGCTTGAGGTCGCGGTAGATGACGCCGCGCTCGTGCAGGAAGTGCAGCGC
CAGCGAGATCTCGGCCGCGTAGAAGCGCGCGTGCTCCTCCGGCAGCCGCCGCTGTCGCTG
CATGTGGAACATGAGATCCCCGCCCCTGACGAACTCGATGACGAAGAACAGCCTGCTGGG
CGTCTGGAAGCAGGAATGCAGCCCCACCAGGAAGGGGTGGTTGGAGGCGGTCTCGAACAC
GTGCTTCTCGGTCTGCACCCAGTCGATGTCCTCGTCGTCCGTCACCAGCGCCTTCTTGAT
CACCTTCATCGCGTACACGCGTTTTGTGCGCTTCAGTTCCACCATCAGGACCTTAGCGTA
AGAGCCTCGTCCTATGACCCTGATGAGCTCGAAGTCGTCGAGCGAGTACTGCCGCTGCGA
GCCGGGCTCCAGGTCGTCGCGGGGCGCGGGCGCCGGCGCCGGCGGGGG
>T_ni_cDNA_10887
AAAATTGCTCCATTCGCTCGCTGACAGATTGAAATTCGAGGTTATACTGTCAATATTACA
AAATTCTATAAATTGTATCATCCTAAAATCTCATAAAAGCTAAAATAGCCATGGATACGT
TATCTACGGGATCCCTCTCTGGGGCACAGAAAGAGGAGTTGATGGACCAGGTTAAACAAC
AAATTGCCATAGCGAACGCTCAAGAGCTCCTGACGAAAATGTCGGAAAAATGTTTCAAAA
AGTGTATCAATAAACCGGGTACAGCGTTAGACAATTCTGAACAGAAATGCATAGCAATGT
GTATGGACAGGTATATGGATGCATGGAATCTGGTGTCGCGAACGTACAGCAGTCGTATCC
AGCGAGAGAGGAGCAACATGTGAAAGCGATCGTGGGGACCTAAGGGCTGCATGCCATCGC
GTCACTGTAAATATAGACAACTTAGTAGTTACAAAAAGCATTTCAAATTGTGAGTTGCGG
CTGCCAGTTATGTTAATGTGTTCAATAAAAATACTTTAGGTTGTTACTTGTTTTTATTGA
TTCTACAGAGCTGTTGTTACATACTGTTGTATCTTCAGCACACCTATTACATGTTATCTG
AATGTGAAGTTTTATCAGAATAAACCGTTAGAATAATGGGCTCAAGATCTTTGTAATATT
TTTACCCCATGAAAATAATGAAAAATTTAATCTTAAAATTTTTCCTGCATCATACATATT
ATTTGCAACATTTTATAAAGATTATTTAAACAAAGCTATAAATATAATGCATCTTGATAG
CAAAATATTAGAAAAAAAGCATCTAATTGTGTAAGAGATCTTATGCAATAAGACTTAACA
ATTGCAATTATGCTCTCAGTCCAAGGTTAAGAGTTAAGGTACCTACAATAGAAAAAAGAC
ATGCAAAGAGATGGAATATTTCATATATTATAAGTTGTTTAAACAATAATTGTTTGTTAA
TTGTATCCTGACCACATCCTGATTATGTAATGAGGTATCCAATTTCTTGTTTATTTTTCT
TTCTTTATTTCTATGCTCTATAGTTCACCCCCGCCTAACATTTTCTTTCTGTAGTGATAA
AGTTTCTGAATCCACATTTCTCTAAGTTCTTCTTCACTTGGTATTTCATCAAAATTAATA
ATGGAATCATCTGCCGGAGGCTTCACATCACTTTCAGGTACTTTCACAGTCTGAGAATCT
AAATCAATAACAATATTTTGAGGCTGTTTTTTGGCCCTAGAGGAAGTGAATGTCCTCTGC
ACAAAGGATTCACTGTTCAACTCGGCTAACAGGTTCCTATCAAGAATTGTAGGCATATCC
TCTTTGATCTCAACCTCCTTGTACTCATAAGTTGGGATTTTCGTCATAGTCAACCCAACT
GCCTCAGCAGCTTTGATTGCCTTCTCCAATTTAGTTTCTGTGTCATCAAGAGACTTTGTA
TGGGTCGGTCTCTCAATATCAAACGAGCCACTGCGGCTGCTCGAAGACCTCTTCTTAGAC
TTCTTTTGTTTATACTTATTTTTACTTCTAGAACTCGACAGAGACCGCGATCGATCTCGT
TTGGAACGAGACCTCGATGTAGAACGTCGTTTAGACCTAGACTCGTAGCGATCTCTGGAA
AGACTTCTAGTATAACTTCTTCTCCTAGACCTAGTACGGGATGAAGATCGCCTCCTTTTG
TGACTACTAGACTCTGATCTATCTCGGGATCTCGATCTACGTTTATGTTTGCTCTTTGAT
CTTCTTCTCTCGTACGATGATTCAGAACTATATGACGTGCTTCGCCTATCCCGGTACCGA
CTTCTTTCTCGCGGCATAATAGAATACTAACACTAGTAAGGAGTAAAATCTGTTTTAATT
TATTTATAACCACAAAAATAAAATAGTATAATGTCACTGTCAGA
>T_ni_cDNA_10892
TTTTTTTTTTCATGATTATTACTTTTATCTGAAGCTTTCAAATACACTGGTTCTAGGTTT
TAAATTATAATCCCGATGCCCTTCCACTAATATTCTGCCGATGGCTTTAACCAACTTGAG
TTTGAATTTTGTAACTTTTTCATGATGCTCATACTCTAATGTTTTGACGTCCCTCTCTAA
GTAGTATTCAAGAGTTCTCCATAACATTTCTCTGGCTTTTATGATGTATTCGGATTGGCT
TGTAGGAATGTGTACTTTCAAACGATGCTTTTGGTAGACTCAGGACTGTCATATCACCAT
TCTCTTCCTTATCAAGGGTCCCCATACAGAATATCACAGGTGTCTGTGGGGGCACAAGAC
TGGTCTTGTACACGACGAGGGCTCTTCGTTCAGCGGAGTGATGTCCCCCGCAGTAGGCGA
GCAGGGCGGGCCGCGACTGCTTCGGGATCTTGTGGTTCACGCTCTCGCTGCCGATGTGGG
CTCGCTCGCCTGTACTGGTAATAACATCCACAACAGTCTTCAGCTTCCTCTTAGTCTGTA
CATGTCTCCGCGTAGTCAGTAACGCATCAGCTCCGGACAGCAGTACTCCAGCCATCAACT
CCTCAATCTCGGAGAACTGGCTCAGTTCCTCCGCATCAGTGGTCGGGGCTATGATGCTGG
ATTTGAGGACTTGTTCTAGAATGAGGTTTGTGAGGGATCGTATATAGGCCAGTCTGTCTG
GCCTCAGGCCACGGTTGGAACAGAAGCGCTCTCTATCGGCTAGGGATTGTCTCTCGAAGT
CCACCTGGATACCATATAACGCCGCGTGGTCCGATGTCGGGCTGTAGTTGCGTTTGAATT
CACGTATTTCATCTCTCCTATCGGCGGCGTTGACGAAGACCTCAGTGTTGGTAGTCACGT
GTGCAGCCACACTAGCCACAGAGGGCAGACTGCCCAACAGTGCGGCGGACAGGACACTGC
GGGCCAGGCGCGGGGGCAGGCTGATGGAGGATAGCAAGGACCCTATGCGGGTCAACTGCT
CTAGAGGGGTGAGGGCTCCTATTTCCATAAGATCATTTACAGCGTACCGGATAGCTTTCT
CCGAGGGCGGTTCTGGTAGCTCTGATAGGAAGCTGCCGATCCTCTCATCTGGAGCATACG
ACTTGCACTCTAATACAGTTTGTTCAAGTGGAACTCTTAAAATCTCAGGTGTATTGTGTG
GTGCAAATTCAGATTCCTTTTCGCTGGTATACATCCTATAGCAGTGACCTGGCTGTACTC
TCCCAGCACGGCCTGTCCTTTGCTTGGCACTAGCAAGAGACACCCAAACTGTCTCCAAAC
TAGCTGTCCCCGTTCCGTCCTTGAGTCGGTTCTGCTTGTGAGCCCCTGAGTCTAGTACAT
GCACGACGTCGGGCAGAGTGACGGAGGTCTCGGCCACGTTGGTGGCCAGCACTATCTTAC
GGACGCCGGGCGGTGGGGTCGCGAACATTTTTGCTTGGTCAGTGGTTGATAGTCTAGAAT
GCACTGGCAGTATCAAATGCGTAGCTTTCTGTCCAAAGTGATCGTCTAGCAATTGCTTCG
TCATTTTTATTTCACTCCAACCAGGGAGGAAAACAAGTATGGCGCCTTCTTTTTGTGTTT
TGTCAATTGCTTTTATTATATCGACAACCTCTTGACAGTTCAATTGAGGTTTCCCATCTT
CCTTTTGACAGTTCTCCAAAGTATGCGACAGTTTCAAATTAAATTTCTTACTGTATATCT
TCCAAGTGCAATATTTCAACGGGGAACGTTCTGACCCGGGACTTCCGTATTACTAGGACA
TTGGTCGAAATAGCTCGTAAATACACCAATATCCAATGTAGCACTCATTATAACTATCTT
CAAGTCCTTGTTTATGCTGAGCGCCCTCTTTAGCAACAGAAGAGTGACGTCAGTGTTTAC
GTCACGCTCGTGAGCTTCATCTATGATGACGTGACTACAGCCGGAGAGGCCCGGATTTGT
CTGCAGTCTCCTCAACAAGACTCCTGAGGTGCAGTACAGTATGGAGCCACCGGGAGGCTT
CGGGGGCTTGGCTTGGAGTCTCACCTGGTAACCAATTGATTCTCCCACCTCTTCTCCAAG
TTCACTGGCGACCCTCTCAGCGAGTCCTACGGCCGCCACTCGGCGTGGTTCGGACACAAT
GGCTGTGGTCCCCGCGCCGCACTGCCGCAGTATGGCCGCCGGCGCGCGCGTCGACTTCCC
ACAGCCCGCCGCGCCTACTATTACTAGGACACGATTTTGATCCAGAGTTGAGGTTATTTG
GTCCCTATATTCATCTATGGGCAAAGGTGAAAGATCTTCATCATATTGTTGAAACTTCTT
GTTCAGAACACGATTTCTTCTTTCGAGGGTCGATGCGGCTGGAGTTTTCACATTTTTCCC
ATATACAGGATGTACATGGGTTTTTATTTCTGATATAGCATTCATGTTATTGAATTCTTC
ATCTTCTGAAAAATCATCTTCATCAATAGTTGAATCTTTAGTTAATACTGCTGGCGAATG
TATAATCCTATGTTTAGCCTTCTCAAATGTAGCTTCATAAATATCCTCTACTTATTCCAC
TCTCATATTCATTCCAAATCTCTTGCACCTTTTCCATACTCTTATCACTGATAGTGACAT
GTATTGGATCATTGAGGGTACTCTTGATATTTTCTAGAACATTCTTATCATATATGGGCT
GGCCTTTGCTGTCAATCCTCTTTGTTATGTATAACCAGTGGAGGGCTTGGGTAGCCGCTT
TCTCTGCTGCATTACGTTTTGATATTGCTGTGCCTTCAAACTTAGCTTTCTCCGGCCAAA
CAAAAGTATAAGTACAAGTCCAGTCATTATTCTGAGTCCTCTTTGAAACTCCCTTTGGTG
CAACACTACTCTGTTTGTAGTGGATATCAAATACTTTATCCGGTGTCTTAGAAGCAAGCT
CGTTCAACGTAACTCTTGGTAACGGAAATATTTCTGTGATCTTCTTTTGTACACTCCCAT
GCTGAACATTTAAATTGTTTTGATTTTCATCTATTAAGCCTTTTGAGCACCATTTTCTAT
GTATTGATAAATTAAATAAATTATATCTATTCCTTACACTTTCATTTTCAAATGTATACT
TGTTCTGAAGACAGGTAGATGTCCCCCTTTGGTTTAAATGAGGTTGTATTACACAATTCA
CGGCATGATTACAAAATAATTGTCTCCTCCAAATATTCGTCCGAACTATCAAACTTTTAC
ACACAAACATTTTTATTGAAACTGTTTATGAAAGTGCAGAGAGGTTATGTTTTGATTCTT
AATTTAAACACGTCCTGCACTTAGGAAGGTGCGTAAGCGAAAATGAACGTTATGTAAGAC
ATGTAAGGGAAAAAATATTGATCAACTAAGGTTATACTTATAAAT
>T_ni_cDNA_10892
TTTTTTTTTTCATGATTATTACTTTTATCTGAAGCTTTCAAATACACTGGTTCTAGGTTT
TAAATTATAATCCCGATGCCCTTCCACTAATATTCTGCCGATGGCTTTAACCAACTTGAG
TTTGAATTTTGTAACTTTTTCATGATGCTCATACTCTAATGTTTTGACGTCCCTCTCTAA
GTAGTATTCAAGAGTTCTCCATAACATTTCTCTGGCTTTTATGATGTATTCGGATTGGCT
TGTAGGAATGTGTACTTTCAAACGATGCTTTTGGTAGACTCAGGACTGTCATATCACCAT
TCTCTTCCTTATCAAGGGTCCCCATACAGAATATCACAGGTGTCTGTGGGGGCACAAGAC
TGGTCTTGTACACGACGAGGGCTCTTCGTTCAGCGGAGTGATGTCCCCCGCAGTAGGCGA
GCAGGGCGGGCCGCGACTGCTTCGGGATCTTGTGGTTCACGCTCTCGCTGCCGATGTGGG
CTCGCTCGCCTGTACTGGTAATAACATCCACAACAGTCTTCAGCTTCCTCTTAGTCTGTA
CATGTCTCCGCGTAGTCAGTAACGCATCAGCTCCGGACAGCAGTACTCCAGCCATCAACT
CCTCAATCTCGGAGAACTGGCTCAGTTCCTCCGCATCAGTGGTCGGGGCTATGATGCTGG
ATTTGAGGACTTGTTCTAGAATGAGGTTTGTGAGGGATCGTATATAGGCCAGTCTGTCTG
GCCTCAGGCCACGGTTGGAACAGAAGCGCTCTCTATCGGCTAGGGATTGTCTCTCGAAGT
CCACCTGGATACCATATAACGCCGCGTGGTCCGATGTCGGGCTGTAGTTGCGTTTGAATT
CACGTATTTCATCTCTCCTATCGGCGGCGTTGACGAAGACCTCAGTGTTGGTAGTCACGT
GTGCAGCCACACTAGCCACAGAGGGCAGACTGCCCAACAGTGCGGCGGACAGGACACTGC
GGGCCAGGCGCGGGGGCAGGCTGATGGAGGATAGCAAGGACCCTATGCGGGTCAACTGCT
CTAGAGGGGTGAGGGCTCCTATTTCCATAAGATCATTTACAGCGTACCGGATAGCTTTCT
CCGAGGGCGGTTCTGGTAGCTCTGATAGGAAGCTGCCGATCCTCTCATCTGGAGCATACG
ACTTGCACTCTAATACAGTTTGTTCAAGTGGAACTCTTAAAATCTCAGGTGTATTGTGTG
GTGCAAATTCAGATTCCTTTTCGCTGGTATACATCCTATAGCAGTGACCTGGCTGTACTC
TCCCAGCACGGCCTGTCCTTTGCTTGGCACTAGCAAGAGACACCCAAACTGTCTCCAAAC
TAGCTGTCCCCGTTCCGTCCTTGAGTCGGTTCTGCTTGTGAGCCCCTGAGTCTAGTACAT
GCACGACGTCGGGCAGAGTGACGGAGGTCTCGGCCACGTTGGTGGCCAGCACTATCTTAC
GGACGCCGGGCGGTGGGGTCGCGAACATTTTTGCTTGGTCAGTGGTTGATAGTCTAGAAT
GCACTGGCAGTATCAAATGCGTAGCTTTCTGTCCAAAGTGATCGTCTAGCAATTGCTTCG
TCATTTTTATTTCACTCCAACCAGGGAGGAAAACAAGTATGGCGCCTTCTTTTTGTGTTT
TGTCAATTGCTTTTATTATATCGACAACCTCTTGACAGTTCAATTGAGGTTTCCCATCTT
CCTTTTGACAGTTCTCCAAAGTATGCGACAGTTTCAAATTAAATTTCTTACTGTATATCT
TCCAAGTGCAATATTTCAACGGGGAACGTTCTGACCCGGGACTTCCGTATTACTAGGACA
TTGGTCGAAATAGCTCGTAAATACACCAATATCCAATGTAGCACTCATTATAACTATCTT
CAAGTCCTTGTTTATGCTGAGCGCCCTCTTTAGCAACAGAAGAGTGACGTCAGTGTTTAC
GTCACGCTCGTGAGCTTCATCTATGATGACGTGACTACAGCCGGAGAGGCCCGGATTTGT
CTGCAGTCTCCTCAACAAGACTCCTGAGGTGCAGTACAGTATGGAGCCACCGGGAGGCTT
CGGGGGCTTGGCTTGGAGTCTCACCTGGTAACCAATTGATTCTCCCACCTCTTCTCCAAG
TTCACTGGCGACCCTCTCAGCGAGTCCTACGGCCGCCACTCGGCGTGGTTCGGACACAAT
GGCTGTGGTCCCCGCGCCGCACTGCCGCAGTATGGCCGCCGGCGCGCGCGTCGACTTCCC
ACAGCCCGCCGCGCCTACTATTACTAGGACACGATTTTGATCCAGAGTTGAGGTTATTTG
GTCCCTATATTCATCTATGGGCAAAGGTGAAAGATCTTCATCATATTGTTGAAACTTCTT
GTTCAGAACACGATTTCTTCTTTCGAGGGTCGATGCGGCTGGAGTTTTCACATTTTTCCC
ATATACAGGATGTACATGGGTTTTTATTTCTGATATAGCATTCATGTTATTGAATTCTTC
ATCTTCTGAAAAATCATCTTCATCAATAGTTGAATCTTTAGTTAATACTGCTGGCGAATG
TATAATCCTATGTTTAGCCTTCTCAAATGTAGCTTCATAAATATCCTCTACTTATTCCAC
TCTCATATTCATTCCAAATCTCTTGCACCTTTTCCATACTCTTATCACTGATAGTGACAT
GTATTGGATCATTGAGGGTACTCTTGATATTTTCTAGAACATTCTTATCATATATGGGCT
GGCCTTTGCTGTCAATCCTCTTTGTTATGTATAACCAGTGGAGGGCTTGGGTAGCCGCTT
TCTCTGCTGCATTACGTTTTGATATTGCTGTGCCTTCAAACTTAGCTTTCTCCGGCCAAA
CAAAAGTATAAGTACAAGTCCAGTCATTATTCTGAGTCCTCTTTGAAACTCCCTTTGGTG
CAACACTACTCTGTTTGTAGTGGATATCAAATACTTTATCCGGTGTCTTAGAAGCAAGCT
CGTTCAACGTAACTCTTGGTAACGGAAATATTTCTGTGATCTTCTTTTGTACACTCCCAT
GCTGAACATTTAAATTGTTTTGATTTTCATCTATTAAGCCTTTTGAGCACCATTTTCTAT
GTATTGATAAATTAAATAAATTATATCTATTCCTTACACTTTCATTTTCAAATGTATACT
TGTTCTGAAGACAGGTAGATGTCCCCCTTTGGTTTAAATGAGGTTGTATTACACAATTCA
CGGCATGATTACAAAATAATTGTCTCCTCCAAATATTCGTCCGAACTATCAAACTTTTAC
ACACAAACATTTTTATTGAAACTGTTTATGAAAGTGCAGAGAGGTTATGTTTTGATTCTT
AATTTAAACACGTCCTGCACTTAGGAAGGTGCGTAAGCGAAAATGAACGTTATGTAAGAC
ATGTAAGGGAAAAAATATTGATCAACTAAGGTTATACTTATAAAT
>T_ni_cDNA_10892
TTTTTTTTTTCATGATTATTACTTTTATCTGAAGCTTTCAAATACACTGGTTCTAGGTTT
TAAATTATAATCCCGATGCCCTTCCACTAATATTCTGCCGATGGCTTTAACCAACTTGAG
TTTGAATTTTGTAACTTTTTCATGATGCTCATACTCTAATGTTTTGACGTCCCTCTCTAA
GTAGTATTCAAGAGTTCTCCATAACATTTCTCTGGCTTTTATGATGTATTCGGATTGGCT
TGTAGGAATGTGTACTTTCAAACGATGCTTTTGGTAGACTCAGGACTGTCATATCACCAT
TCTCTTCCTTATCAAGGGTCCCCATACAGAATATCACAGGTGTCTGTGGGGGCACAAGAC
TGGTCTTGTACACGACGAGGGCTCTTCGTTCAGCGGAGTGATGTCCCCCGCAGTAGGCGA
GCAGGGCGGGCCGCGACTGCTTCGGGATCTTGTGGTTCACGCTCTCGCTGCCGATGTGGG
CTCGCTCGCCTGTACTGGTAATAACATCCACAACAGTCTTCAGCTTCCTCTTAGTCTGTA
CATGTCTCCGCGTAGTCAGTAACGCATCAGCTCCGGACAGCAGTACTCCAGCCATCAACT
CCTCAATCTCGGAGAACTGGCTCAGTTCCTCCGCATCAGTGGTCGGGGCTATGATGCTGG
ATTTGAGGACTTGTTCTAGAATGAGGTTTGTGAGGGATCGTATATAGGCCAGTCTGTCTG
GCCTCAGGCCACGGTTGGAACAGAAGCGCTCTCTATCGGCTAGGGATTGTCTCTCGAAGT
CCACCTGGATACCATATAACGCCGCGTGGTCCGATGTCGGGCTGTAGTTGCGTTTGAATT
CACGTATTTCATCTCTCCTATCGGCGGCGTTGACGAAGACCTCAGTGTTGGTAGTCACGT
GTGCAGCCACACTAGCCACAGAGGGCAGACTGCCCAACAGTGCGGCGGACAGGACACTGC
GGGCCAGGCGCGGGGGCAGGCTGATGGAGGATAGCAAGGACCCTATGCGGGTCAACTGCT
CTAGAGGGGTGAGGGCTCCTATTTCCATAAGATCATTTACAGCGTACCGGATAGCTTTCT
CCGAGGGCGGTTCTGGTAGCTCTGATAGGAAGCTGCCGATCCTCTCATCTGGAGCATACG
ACTTGCACTCTAATACAGTTTGTTCAAGTGGAACTCTTAAAATCTCAGGTGTATTGTGTG
GTGCAAATTCAGATTCCTTTTCGCTGGTATACATCCTATAGCAGTGACCTGGCTGTACTC
TCCCAGCACGGCCTGTCCTTTGCTTGGCACTAGCAAGAGACACCCAAACTGTCTCCAAAC
TAGCTGTCCCCGTTCCGTCCTTGAGTCGGTTCTGCTTGTGAGCCCCTGAGTCTAGTACAT
GCACGACGTCGGGCAGAGTGACGGAGGTCTCGGCCACGTTGGTGGCCAGCACTATCTTAC
GGACGCCGGGCGGTGGGGTCGCGAACATTTTTGCTTGGTCAGTGGTTGATAGTCTAGAAT
GCACTGGCAGTATCAAATGCGTAGCTTTCTGTCCAAAGTGATCGTCTAGCAATTGCTTCG
TCATTTTTATTTCACTCCAACCAGGGAGGAAAACAAGTATGGCGCCTTCTTTTTGTGTTT
TGTCAATTGCTTTTATTATATCGACAACCTCTTGACAGTTCAATTGAGGTTTCCCATCTT
CCTTTTGACAGTTCTCCAAAGTATGCGACAGTTTCAAATTAAATTTCTTACTGTATATCT
TCCAAGTGCAATATTTCAACGGGGAACGTTCTGACCCGGGACTTCCGTATTACTAGGACA
TTGGTCGAAATAGCTCGTAAATACACCAATATCCAATGTAGCACTCATTATAACTATCTT
CAAGTCCTTGTTTATGCTGAGCGCCCTCTTTAGCAACAGAAGAGTGACGTCAGTGTTTAC
GTCACGCTCGTGAGCTTCATCTATGATGACGTGACTACAGCCGGAGAGGCCCGGATTTGT
CTGCAGTCTCCTCAACAAGACTCCTGAGGTGCAGTACAGTATGGAGCCACCGGGAGGCTT
CGGGGGCTTGGCTTGGAGTCTCACCTGGTAACCAATTGATTCTCCCACCTCTTCTCCAAG
TTCACTGGCGACCCTCTCAGCGAGTCCTACGGCCGCCACTCGGCGTGGTTCGGACACAAT
GGCTGTGGTCCCCGCGCCGCACTGCCGCAGTATGGCCGCCGGCGCGCGCGTCGACTTCCC
ACAGCCCGCCGCGCCTACTATTACTAGGACACGATTTTGATCCAGAGTTGAGGTTATTTG
GTCCCTATATTCATCTATGGGCAAAGGTGAAAGATCTTCATCATATTGTTGAAACTTCTT
GTTCAGAACACGATTTCTTCTTTCGAGGGTCGATGCGGCTGGAGTTTTCACATTTTTCCC
ATATACAGGATGTACATGGGTTTTTATTTCTGATATAGCATTCATGTTATTGAATTCTTC
ATCTTCTGAAAAATCATCTTCATCAATAGTTGAATCTTTAGTTAATACTGCTGGCGAATG
TATAATCCTATGTTTAGCCTTCTCAAATGTAGCTTCATAAATATCCTCTACTTATTCCAC
TCTCATATTCATTCCAAATCTCTTGCACCTTTTCCATACTCTTATCACTGATAGTGACAT
GTATTGGATCATTGAGGGTACTCTTGATATTTTCTAGAACATTCTTATCATATATGGGCT
GGCCTTTGCTGTCAATCCTCTTTGTTATGTATAACCAGTGGAGGGCTTGGGTAGCCGCTT
TCTCTGCTGCATTACGTTTTGATATTGCTGTGCCTTCAAACTTAGCTTTCTCCGGCCAAA
CAAAAGTATAAGTACAAGTCCAGTCATTATTCTGAGTCCTCTTTGAAACTCCCTTTGGTG
CAACACTACTCTGTTTGTAGTGGATATCAAATACTTTATCCGGTGTCTTAGAAGCAAGCT
CGTTCAACGTAACTCTTGGTAACGGAAATATTTCTGTGATCTTCTTTTGTACACTCCCAT
GCTGAACATTTAAATTGTTTTGATTTTCATCTATTAAGCCTTTTGAGCACCATTTTCTAT
GTATTGATAAATTAAATAAATTATATCTATTCCTTACACTTTCATTTTCAAATGTATACT
TGTTCTGAAGACAGGTAGATGTCCCCCTTTGGTTTAAATGAGGTTGTATTACACAATTCA
CGGCATGATTACAAAATAATTGTCTCCTCCAAATATTCGTCCGAACTATCAAACTTTTAC
ACACAAACATTTTTATTGAAACTGTTTATGAAAGTGCAGAGAGGTTATGTTTTGATTCTT
AATTTAAACACGTCCTGCACTTAGGAAGGTGCGTAAGCGAAAATGAACGTTATGTAAGAC
ATGTAAGGGAAAAAATATTGATCAACTAAGGTTATACTTATAAAT
>T_ni_cDNA_10898
TGTATACATACTTTATTAAATACAGCAGGGTAAAAAATAATTAAACAATCTAATGCATGA
TAATAACATTACAATTTTATTAAAACTTATAAGAGTACACATACATTACATTACTCTAAT
TATCTTGTATAGTTGGTGCACCAATCATTTCATCGGTATGTCTCCGATCTATATGACTTC
TCGATATTTTTAATATTTAGGACTACTGTTAATGTTAGTAACAGTTTACTGCAACATTCC
GGAAGCTGTATACAAAGCCTTATTTAAAATGTGAATTATCACAATACTGCCAGCAATTTC
TAGTAGTGAAAAGCACCAAATTGTTAATTAGATATAAAATATTATTGATTATTGAGACAC
GAAAGGGGTCAAGAAGGTTTTGTTACCTGTGACTATTTACAACTTATTCAATCAAATTGG
TAAAAATATAGAAACAAAATGTCCCTGAATTCAATGACTAGTTAAATATGCGTATAATTT
CTAAAATTCCATCTTATTTAGTTTTATTACCAAGACTGTTTTGCTTTACGTACTGATAAA
TAAGATTGTATATAATTAATAAGAAACACAGAATTGCTGCATGATAATGTATTGGCATAT
TATAAATAGCACTCAGCACTCCGGGTTTTCTGTCACTGACACTGTTTACTTTAGATAAAC
TCTTTTTGGTGTCCTTATTTAATGAAATTTCATTTGTAATTGTTTCATTCGTACTTAGTT
TATCCTCTTCGCGAGTATTGAATGTTTTCTTGGGTTCATCACTAATTAGATTCTTCGTCG
ATTTCGATTCTACTACATTTTCTTCTTGTTTTCCTTCGATTGTTGTGTGGATCAAGTGTT
CAGTTACCCCTTCTTTAGTAAAATCTGGTGTTGGAGTAAATCGGTCTTTGACACCTGAAC
AAACGTCTAAACTCTCCTGTAAGTAATGGTCTATCTTAGTTAACTGCTCTGAAATGAGAA
GGTTTGCAAGTGGACTGTGAGCTCTTTCTATTGGCTCAAACACATGTGGTTTGTCAAAGT
TTTTGCCCTCTAGATTTAATTCAGGCTCCAAGCTATCTTTATCAAATACATTTTCTTTAC
TCAGCGAATGTACTAAAACAACAGGATTGTCGAAAGAGTTTTTATCCCCGTTATATATCG
GTTGCAAGTTATCCTTATCAAATAACTTATCCTTACACAACGAATTTACAATCTTGTAAC
TTTGTAAATCTTCATAAGTGTCTTTAATATATCCGACGGGACTCTTCTGTTGAATCCTGT
ACATCTGTGACGGTGTCAATAATCTCGGTGAATCGAGTTCTGGCGGTACTGGAGTGAATT
TTACCGTGATAACATTTTCGTTTGTGATCGTCTCAGTTTTAACGATGTCATTTATGTAAT
TATTCCCTTTTGTGATAATGGTTGGGGAATCAGTAGTGTCATGTCGTACAGAATTTTGAA
CTCGATCCACGGTGACTTTGCTGAGTAACTTGCCATCAGTGCTTCTTATGTCGGAAAACA
GTCCTCCATCGAAGTGGAGGGGCGTTTCCAACTTCCTAGTTCTCTGGGGAGAGGGCGTAC
TGAGAGGAGGCGTGATAGGTGAAGGAGAAACAGGTCGAAAAGTAGTAGTCGTGTAAACAG
TGTCGGAGTTATACATTAACTGCTGAGGACTTCTAGCGGGCGTGAGTTTTACAGAAAGGT
CTACCTCCCTTGGCGAAGAAACTCTGTCCTTCGAGATTCTTTTTGCACACCGTGCAGTTG
AAGCACTGACTGTGGTAGTTATTGTTGAGCGCCTCGACCCACCTGTCGCCTGCCTCCACG
GGGAAGCCGCAAGCGAAACATTTTGTCGTGAACAGGTCGTTCCAATCAGCTTCACAGTAT
GGCAGACCATCTTCCAGGAAGAAGGGGTTGTTTCCGAACAGTTTTCCACAGTATACGCAG
TTGAAGCATTCTGGGTGGTAGTGCTTGCCGATAGCGTTTAAGCAATCGCCCTTAATTTTG
GCGTGACACTTATCGCAGGCAGGGGCGATGTACTGTTCAAAAACAGAATTCACAGTATAG
TTGACCATTTTCTTCAACGAAACCGATGTCCTGAAGCGGGCGCCTACACGTAGCGTTCAC
GCAAATGAAGTGCTCAGGACACCAGATGCGGCCCAAAGCCGTAATGAATGGTCCCCTGGT
AATGGCTTTGTCACACTTGTGGCAAACGGGGTACAGTCCTTCTGCTACGTCGGCGCAAGT
AATTGTACTAAGTGGGCGCGCAATAATATGCGAGTCCCTTCTACCATCATCGTCTCTTGA
CGTTTTCTTCTGTCTACGTCTAACGACTATTTCTTCATCTGTATTTTGTTTTTCTTGTTT
CATTTCACTACCAGAGAATTTCTTTGTTTCATCAGCATTTACGTAGTCAGTGCAATCGTT
GGATTGATCATGACCATTATTTGCGGATTTTTTGTAGGTATACAGTGAATTGTTGATTAA
ATTGTTAGGAAGCTCTTTCTTTTTAGCCAAATCGTCATCGTAATGGGCAGATACATTTTT
ATTGTTTTCAGATTTAGAAACGTGGTCGGAGTTATTAGTTTTATTCCAAATGTTTGTGTC
GCTAACGTTGTTGATCAATTCGCTTGATTTGTTAAGACTGTTTGTGGAATTGAAAGTATT
GTCGGCTTTTTCGAATAATTTTCTTTTGTTAAGTGTATTAGAATAACCACTATCGAATTT
TAATTCAGGTTTGTTTTCATGGTTCCCATGATTATTATTTGAACCGTTCATACTGTTAAG
AAAAGACGATTTGTCTATGCCTGTTTTCCGCAATGTGCCCGTAAAGTTATGTTCAGATTT
ATCTTTAAGCGAATCTTCACTACTGGAATAGCCGCTACCATTATTCGATTTATCACTGTT
GATGATTAATCGATCATCCATGATGAGGCTGGCGTTAAGGGTTTTAGGGATTGTGTTGTA
TTTCTTTTTATCGTCACTGTTATTTAGCGGATGACCAATTGGAGTACTATGAACATTAAA
AGTTGGAATAGGCGAGTTTGGCAACGGTGGTGGAATCAAAATGTTTGGTTTCGACATGGA
CTCGTTTGCTGGATGGTTGTTTTTAATCGTATCTTTAATTTTGTCACCAATACTTTGAAT
ACTGTCATGAGTTTTATAGCCTCGTTCCAAAGTCTTGGTTAAATTGTTTTCCACCGTAGG
TACACTATCGGAATTAAGCGGATGTTTTGTTACTACTGTATCTTGTATTTTATCTGCCAT
AGATTGAATATGGTCAGCTGGCTTAATTTTCCTTTGTATCCCGATTTCGTAACCATTAAG
GGCCATTTTAGCCATTTTTCTGATGAGTCGTTCTTCTGCTGGACTTTTGTATTCCGGTTT
AAGAGGACTGCTTGAAGTCAGTAGATCATTAGTGGGCGCGAATGGAGCCGCTGGTGGAGG
TACAGGGGCCGGGGCTGGAGCGACCAGTGGGGCCGGCGCTGGTGCGGGCGCGGTGACCGG
CCGCGCGGGCGACATCGGCGCTGAGCGAGGAGACAGCGATGGAGAGTAGGCAGACCCGAT
TGAGGATCCGAATGGCTTCGGTCCAGACAGGTTGCTTGATGGGCTGAACAGAGAAGACGA
TCCATTGGTGTAGTTGTTAGTCGCCAGTGGTGGCAGCGGAGTCGAGTATGTGTTGCTAGG
GATCCTGCTGCCAGGAGGCACGGTAACAGGTTCAAGATTGGGCGCAGGTGGGTTGTTGCG
GGCGACGAGCTTAGCGTGAATGTCACAATACAGTTTCCCGTTCAGGTTGTAGTAGCCCTG
ATTTTTGAGTGAAGTGCCGCACGTCGAGCACTTGAAGCATTCCACGTGCAGGTTCTTGTC
CTTGATGCGCACGAACACACCGGTGATGAGTCTTTCGCACTCCTCGCAAATGTTCTGTCC
AGGGGGCAAGCCTCCGGTATTGTTGACGGGAGCGTCGGGCCGCGTGATAGGCGCCTGCAC
GTGGCGGAGCCCGCTTACTGGAGCCGGGGCGGCCGTTGGGCCCACGGGTTCGACTACTGG
TTCGGGGTCGTTCTGTTCCTCTTGCAGAACCTTGAAAACGGCACTTTTTTCTGCATCGTA
TGTCTTCTCATTTTTCTTAAAGTTCACTCCCAGGACTCCTCCAGCCAGGACTTCAGTTTG
CGCCGAGAGCGTCTCCGCGATGGTTTTGTCGCTGTACATATTGACAGGGGTGTTGTACTG
TTTGTTCACTATGCTCTTGACTGAGTCGTTGCCGTTCATGTAGCCAAAGGGTTTAGCAAC
ATTGTTGTGTCCGGAGCCAAAAGCGCGGGATGGTTGCGGCGTGGCCTTGAGCGAGGTGTT
GGTGACGAGGGTCGGGGTACTGCCGATGGATCTGGAACCAGGCCTGGGCAGGCTGCCGGT
CGGAGTGACGGACGGACGCCAAGTGCCGCCTCCACGTTGTACGGTGAGTTCGAGGTTGCC
TCCAGCGGCGCGGATGGCGTCCTGAGCCTCTTGATGACGCAACAGGTATACGTCAGTGGT
GTTGACGCGGATCAGGGCGTCGCCAGCCTGGAGACCAGCGCGTTCCGCTGCACTACCACC
ATTTACCTTCTGAACAACAAGAGGTGTGCCGAAGTCTTTGCCGCCCTGCAGACGGAAACC
CAAGGGCTGTTGGTCGGCTTTGTTCAACCGCACAGTTATTAACTGTGCCATTTCGGCGGC
CGATAGCTCGACGATCAGGGTAGTATTCTTCACTTAGCACTGTCAATCACTGGTTCAAAA
CACGGCGCGAGACCGTTTCTAAATTGGCGATCGCGCTCGCGAGTTATATTTAGAGCTGTA
ATACGACACCGGGCGCGGACGTGAGTCGATAGACGTGT
>T_ni_cDNA_10911
AATTCTGCTATTTACAATGGCCGCTGAATGAATAGAAATTTTATTAGATTGGCACTATTC
GTATTACTTCATTTTTCTTTCATCGCTCTTCGTAAATAGCAATATCGGGAGCCTGGTATT
TAGTTGGTAATTCGATTTTAGTGTAACTTTAATCGATGATCCGTGTGAAGAAGATTTTTT
TTACCATTCACATCATATTTTTTTTGTTGTTTGTATTGTTGAAATTTAAAAGCGTGATCT
AAAAAAACATAATTCCATATTATTACGTGCAACTTTAAATTAAGATTGAGCTAACGTAAA
GACAAGTAAACTAGTGACAGAAAAATGATTAGTTTTTAGATTACAATAACGAACATATGC
AGGATTTATTATTATAACGTAAATTACTTCGAAACTTTAAAATAATTTAAACTTCACAGC
AATCAAACGAACTGCCCGTCTCTTTAAGGTCTACTAGCTGTTGCTCGCGCGTTCAAACAA
ATAAACTCTTCAGCTTTAAAATATTAGTTATAACACCATGAAACTTAAATACATAAAAAC
ATTTTTTTAAGAGCAGATCATTAAGACATCCAAGGAATATTCTACAAATGGCAACACAAA
ACCTCGAATGACATTCATGACACACGCGCTTAAAAACTTAAAATAAATAATTTAAGAAAC
TATTCTAATTGTGTATCGAGATTATAATACATTAAATATTAATCTTTCAATCAATTTTTT
TTTTCGATTTTCGTAATATAAATCGTACACCTAGAAAATTTACTGGCCAAAACAGTGATT
TTTAACTATGGACATTCACAAATGAAGAGTCGTTTATAGTTTTTGAACAACAACGTCAAT
CCTGTCAGTCATTCTATCAAAGTGGGTGTTGATTTGTTATTGGAGTTTTAAATAGATTTA
ATTTCCAAATAAATAAACTTAAAAATGGTTATATACGGTGTTTATATCGTTAGCAAATCT
GGTGGACTTATATTTAATTACGACCACAATATTCCTCGGGTAGAGACAGAAAAAACCTTT
GGATTTCCTCTCGACATAAAATTGCAGTATGAAAATAAGAAAGTTATTGTTGCTTTTGGT
CAAAGAGACGGAATAAATGTTGGCCATGTCCTACTGTCAGTGAATGGGTCACCAGTGACA
GGTCGCACCACTGAAGACGGCAGGGATGTCTTCAATGTTCTAGAAACTAAGGAAAATTAC
CCTCTAAGTCTAAAATTTGGTAGAGCACGAGCCA
>T_ni_cDNA_10912
TTTTTTTTTTATTTTTAAATACTTTATTACATTTAGATACACATTTATTTATCCATCTAT
ATAATAACACGATTTAAGATAAATATATATCTGGTAAACCATAGATACATTTAGGACTTT
GTAAATACATAATTTCGATACTACCGCCATGTTTTAAACAAGTTACGGTAATTTATCACA
ATCATCTCAATATAGAAGGACTTGCTGGATAAATTCATATCAAATAGTGGACGAAAAATA
TCGTTATATACATTACAAAAGAAAGTAATTTCGTAGCCTACAGGTAGATAAATATAACAT
TTATTATTTTGAGTATATTTTCTTTTCATATATTAGCTAATTTGACGAAGCGATTTAATC
AATGCCATTTAAATCTACAGAAATTATTATTATATTAAATAACACCAGTGGCGGCGGATC
CAGGTTGGAGATAAACATGTTTTAAAAGTAAGGAAAGTAGGCTTTACTGTAATATCTACC
CATAGGACAAGTGTCAAGCTTCCTGTCTCTTTCTAAACCACTCCTGGATGCGCTACACAC
ACATATTTAACATGAATAACATTAATAATACAATTACTTAACTATATAAAGAAAACACAA
CGCCATGCTTCATCGTTTGCTTTTAAAGACCTTCGCTAACGCAACAATTTGTGCCTTATG
TTTTTACATACAACTCTACCGTGAAAATATCGCAACCGACAGCTGAAAACAATTTTACGA
ATCAGTCCAGTGCTTGAGATACATACCTAATAATCCCCGCACATTTCTCTTAAGCTCGAT
TGTGGTCCTCCCTCCTAGTATGTACATTAATTTATATGTCATCAAGATTCCTCTACTAAA
CTTCAACCATGTGTTAACGTTTCAAGCTGTCATCCCATCCTTTAACAGTAAATCTATTAA
AATGTATACATATTTTTTTATTATATTACTTCGTAAACTCTTATTTTGTATAACGTAACA
ATTATTATTATCTCTTTTTAATCTACAGCTTGAATAATAGACATCAAAACTATAACTCTG
TGTTTTATCTGACTGCAGGTGCTTCTAGAAAACTTGCCAAAAAATATTTGTAGCAACCAC
TAGAAATGCGTCTAGTGAAAAAGAGTAAATATATTCCTATGTCGATTTATTAATTTTAAA
TTTTGTTATCAGTAAACCTTTCCAAAAATGCTGTAATCGATATTATCGACAATATTCTGT
AGGATTAATTATCAACAGCAGAAGCGAACACGTTACCATTCTCTATGAGATGTAGTTTAG
CGCGCGATTTACTGGACCGCCCACAGCCAGATATGACGAATATTAATACTATTACTTGAA
GCAATATAAAGGACATTGTTAGTATTGGACTTATAGCTTCTATTCCTTCACTGCCTTAGA
TATGTACACGAACTTGTAACTCTGACCATACACTAAAAATATCATTAAATAAATTCCATT
CTTCAAGATCTTAATAATACAACTACTAACATGAAACATTGTAGGATTCACTGAAATATA
ATATCATAAACTCTGGAATGTTAACAAGACTCATAATGCATTTTATAATGCAAATGTTAT
GACTCTAATCAAATTTAGTTTCTTGCCAATAAATTTTGTTTTCATTAAATGTAATCATTT
GTAACAAGTACCAAAGTGCTTTCCTAAAGAATCACTGAATTCAAACACTACCACAGTCAC
CAGTTTCTTAGAGAACATTTATCAATTGGGCTGAAAGAACAAATCAATCAGCAGTTTTTT
TTTTATTACACCTCGTCACTAATCATCTTTTATTAACACTACTGAAATGATATATTAGTA
GAAAAAATAGTTTTTGAGCACCGACTACTTTTTTCCGGATTTTCGCTTGGTGCGTGAGGC
ACGAGGTTAGACAACACCAGACGGATCCCACGCGTACTTGATCTTTTGGGATCCCAGGTC
ATTCAGGATGAGCATATCTTCGCTGGGTATGGTGAAATTCAGAGCGATGTTCTGGCGGAT
ATGCTCTGGTGTGGTAGACTTTGGTATAATAGCAATGTCCTGCTGCAGTGCCCATCCCAA
CAGGACTTGAGCATTAGATACTTCCAGTTTACGTGCAATTTTTGTTACACACGGGTGTTT
CAATAATTCATCACTGTTCATGGATGTACCTCCAAGAGAACAATACGCTTGCAAAACAAT
ATCGTTCTTTTTGCAAAACTCAAGAAGTTCCGTTTGATAGTAAAACGGATGCCACTCCAC
CTGGTTAACAGTAGGAATGACACGATGGTTGGCTTTCATGAGCTGGGTTAAGTGATCAAC
TGTAAAGTTTGATACCCCAATGGAGTTGACAAGACCATTGTCATAGAGTTCCACAAGACC
AGACCAGGTCAGGTGGCGAAGATCAGTATTTCTCTTATCATCATTTGTATGTTTTGGTGC
TTTTGGGAAGTGTATTAGATACAAATCAGCATAATCAATGCCTAAATTGTGCAGTGATTG
ATTGTAAGCTTTTTTGACAGCATCTGGACCTCCATGATCGGCGGGGGAAAGTTTAGTGGT
TATGAATATGTCATCACGATCCAATCCATGTTTTGGTAAAAGAGTTGTAAAAGCCTTCTG
CAAGTGTCCTTCATTATGGTACACAGCTGCCGTATCAAACAGGCGATACCCGGCAGAGAG
AGCTTCATCAACCATTTTCATTATCACCTCGGGTGATCGAACACGGTAGGTGCCCAATCC
CACTGATGGCATGTTTATGCCATTATTCAATCTGCACGTGGTTGTTGTAACATCTGGATC
CAAAGCCTTCGCCATGGTCAACAATTTCACGTAACTAAGATATTTCAAAACACAAAACTT
TGATAATTTTAAATAACATTCACTAAAGTAACTATCAACACCGTCGGAGACGTTTGAACC
GACCAATGTCTGATCGCTGCGACAAAGCCCGATACAGTGATCTGAATACAAGACCAAGTA
GAAGTAGAACTTTAATAGATGTGAC
>T_ni_cDNA_10913
TTTTTTTTTTGTGAGAAAATAATTTATTGCGTATAAGTGATATACAATAAATAACAAGTA
GGAGGTGTGGAGAGCGCGCGGGCGCTAGCGGCGGCGCGAGTAGCGCAGGCCCAGCTCGTC
CGCCACCACGCGCACTGCCGCCACGCACGCCGCCAGCTGCTCGCGCGAGTGCGACGCCGA
CAGGCAGAACCGTATGCGCGCCTTGTTGAGCGGCGTGGCGGGGAAGCCGACGCCGACGGT
GGCCACGCCCTGCGCCGTGAGCCGCTCCACGGTGGCCGCCATCTTGCTGAACGTGTACAC
CAGCATGGGCACGACGGGCGAGTCCTCGTGCCCGAACGTCACCACGCCCATCTCGCGCAA
CTGTGTCCTGAAGTAGTGTGTGTTCTCGCGCAAGGTCTGCACGCGCTGGCGGCCGGCGGG
CGTGTCGAGCAGGCGCATGGCGGACAGGATCTGCATGGCCACGGGCGGCGCCATAGCGTG
CGCGTAGCTGTGCGCGTGGCCGTGCGCGCGCAGCCAGCGCACCAGGCGCGCGCTGCCCGC
GATGTAGCCGCCCGCCCCGCCGAAGCTCTTCGTGAAGGTGCCCATGAGCACGTCCACGTC
GCGCGGGCTCACGCCGGCCAGCTCCGTCACGCCGCGCCCGTTGGGGCCCAGCGCGCCCAC
CGAGTGCGCCTCGTCCAGGTACAGCTGCAGGCCCAGCCGCTTCTTCAGCGCCACGATAAA
AAATATGAGTTCTGTGTGTATAACAAATGCTGTAAACGCCCTCCACCACGATGACGATGT
TGCGCCAGCGGCCCTCGGCGATGGCGGCGCGCGCGAGCTGCTCGAGGTGGCGCACGTCGT
TGTGGCGGAACACGCGCACGGCGGCGCGCGCCAGGCGCAGGCCCAGGATGAGCGAGGCGT
GGTTGTTCTGGTCGCTGAGCGCCAGCGTGCCGGGGCCCAGCAGGCCGGGCAGCCCCAGCG
TGTTGGTGCCGAAGCCCATGCCCACGACGAGCGCGAGAGCCACGCCCAGGAAGCGCGCCG
TGGTCTCCTCCAGCTCCCGGTGCAGCTGGCTGGAGCCCAGCTCCGCGCGCGACGAGCAGG
CCGCCAGCCCGTAGCGCCGCACGGCCTCGCGCACGCCGCGCTGCGTGCAGCCGCCCGCGC
CCTCCCCGAACCCCAGGTAGTTGTACGAGCCTAGGTTGATGCAGCGCTGCTCCACGCCCG
TGAACCGGAAGGTCCAGTTCCGGTCGTCGGTGCAGCGCTCCTTGAGCACGAGCTCGGCGC
CGGGCGCGGAGCAAATCGGCCGGTTGAAGCAGTGCCGCACGCGCCGGTACACGTAGCGCG
AGAAAAACGTCTCGAACGGGTCGTACAGCGGCGCGTAGCCCTCTCGGTTTTTCTCGGTGG
CGACCTTAGGCTTAAACAGCAGCTGGTTGACGAAGCCGAGGAACATGAGGATGTAGAGGC
CGAGGTGCGTGAGCGCCGCCGTCAGCAGCGTGCACTTCTCGAACGACCCGATGAATGTGT
CGTACTGTGACCAATCCATTAGCGGCAGACCTCCACCCTCCTCGCCACATATTTTTGTGT
CGCTATGACTTAAATGTGTTGACTTCACGTAACCATTTTTGTGATTGGCCGTTTTACCAT
TTAGCAACTTTTCTCCTGAGCCATTACATTCTTGTTTCATTTTCATGTGTGTGTTGCCTT
CACCAGAATTAGCACGTCCATTCGCTACTACTGCCGCCATCCTTATGGTTGTGACGTTTA
GCACTACACAATTTTGTGATTAATAAAACAAGAAACAATTGCACAGCGGTGTCTGCGCTT
TTATTTCTTCCTCATACATCCTTCGCTTCCACATAAAGATTTCTAATTTTCTACTAAAGA
AAGCGCTTTTTTGCTGAAGCTGCGACAAATATTTTCCACTGTTTTACCGACATAAACAAT
GGACATGACATTCAATAAATGACATTTTTGTTAATTAGACAGAATAATGGTTTTTTAAAT
TTATTC
>T_ni_cDNA_10917
AGCAGCGCCACGCCGCCCACGAAGGAGCCGCACAGCAGGCCGCGCGGCCCGCCGCTCAGC
GCGAACACCTGCCAGCACTCGCCCTCCAGCGACACCGGCACCGCCGTGGGGGCTTCGTCA
GGTTTATCAGCTCTATACATTACGAGTTTCCCTCCGCCGTTTGCGTACAAGTTCATGCCT
TCACCCCAACACAGGGAGTAGACGCCGTCGTTCAGCGCGGTCTGCAACGGACGCGCCGGC
TTGTCCGGTTTGCTTGTGTCTATGAGACCCACTCTAGACTCGGCGGTGGCGAAGGCCAGC
AGGTTCTCCCGCGTGGGGTGCCAGGCCAGGGCCAGCACCTTGCCCTGCACGTGCTGCCAG
TGCGAGCTCACGGGGCCCGCCTGCAGCCGCGCGCCCAGCCACGGCAGGCTGCACACGCGG
ACCGCGCCGTCGCCTACACTCACTGCTATCTTCTCAGCATCATACGGGCACGGCAGCACG
GTGTACAAGAACCCGCCACAAGTGGCGTGTATACCCACAACCTTCTTGGTCTTCATACAG
TAGCGGATGATGTTGCGGTCCTGCGAGAACGACCACACGGACCACGCGCCGTTGGTGGGC
GTGTCTGAGGAGAACACGCGCGGGGCGTCCGACGCGATGCAGTACATGCCGCGCTTGTGC
AGGGAGTGGACTACGCGGAATTCTAATTTGTTTTTACAGTCAATTTGTAGCGGGTTCATT
TCTAATAACTGACTCTTTCCATCTACTACCAACAAGGAATTGGGTCTATACCACAAAAGA
GTTGGCCAATTCGAACCCTTGTTCTTAATGGTCTTGGCATTATTGGGAATGGCACACGTT
GCAACCAGTTTACCAGATTTAGACCATATTCTAACTCCACCATATTTTCCCACAGTAGCA
AGCAAATGCCTGTGCATATGAGGACTAGATTCAACAAGATCTTTGGTATTTTGATTACTA
CTTTTTTTTACTTGTTACTCGGTTCAACTTCTTTGGCCTTCTCTGCTTCAGGTACTTCAG
TTTCCACAGCAGCCTCACCTTCAACATGCGTTTCATCTAAAGCTTGAACTAACGACTCTA
TACTAGGTTCAGGCTGGTTCTTCCTTTTCAAGATCTCCTCTCGTAACTTCAAACATTCAG
CTAAGAAATCATCATTCTTAGGTTTTTCCTCCTTCACCTTCACAATCACATCTTCCGGAA
CATATTTCTTGTGACCAAATTCGTCTGGCTCATGGTCTTTGTAAATATCAAATGTATCAT
CCTCTTCAACTATTGATTCATCAAAACTATCTTCCGGAAGGTTCTTTCCAATACCGGATT
GTTCTAGAACACTTTCTTTTTCGCCTTCATTTCTTATGGCCTCAAGTCTCTTAGTTAGGA
ATGATCTGTTTTCTGATTCCTTTAGTGTTTTGTTAATAGATACCTCGAATTTTGGACACC
AGCTTACATTCATGACCTCATCATCTTGGCCACGGACTTTGTATATTAATTTTCCATTAT
TAGTCAGATCCATAACAAATATAACACCCTGTTTAGTACCAATCGCTACATGCAAAGGTA
AATGCTGTGAGCAAGCCATACATGTCGGCTTGAAATTCTTCATCATGTTGGGGTATGTCT
TGGCCAAGTTTGCGGTAAAGTTCCATTTTACTATATTACCGTAAGTACCAACTGTTATTG
CAGTTGTTTCATTGCTGTAGCCAATGCCAGCAATCTCCTCTTTATTCTTTTGATGGACCT
CATGGCTGTGAGTTGCTTTAATTCTGTACTTATTTCTAAGCTTTTCCACAATCCATTGTT
TAACAAGTCCATCTGAACTGCCTGAGATAAAATTCCTTTTTTCTAACCACTCCGGTGATA
AGTCTACACTTACAATCTTTTCTAGATGTGCCCTTGTGACTACATGCGCACGGTATTTAT
CATTTCCTTCAATTATTCCATCGTCTGATTTTATAGGCTCCAAGACACACAGACTTTTAC
TTGGTCCTCCATATATGACCCAGCCGTCTGTGCTAACAGCAATATTAGACACAAGGAACC
AGCTCGGTGACGGCAGCAAAATGGTTTCTTCCATAACTGAGTCGATTTTAAAGGTAACGA
AAGGCACAGCAAAACTTAAATACCACCCTACTAAACCCGGTAAATTAAATTTTTGACCGC
GCGC
>T_ni_cDNA_10919
GTTTCCAAGTCCGCCTCTATTTCCTCCGGCGTTCGCAAGTCTATGGCGAACCTCTTCTTC
ATACTCGGTGGGCGTTCGTCGTGATCTGTTGATGCTTGCATCTCTTTCACTCGTCTCGAA
TAATCTTGGAAGGCTGCCGCCAAGGAGTATGTTAGCCGCCGAGCTGCATTTCTCGACTCG
CAAACGAAGGCATGGCATTCGAAGGGATTCAATCCCTTGACCGGCTCATTGTCCTTCACT
ATGATCATGGAGAACACCCTCGTGTAGACCAGGTCCTGTACTCCGTAAGATATTGACTCT
ATGTTGAAGAAGACAGACATATGCTCAAACTCATCCCGTTTTGTCCCGTGAAGCACAGTT
TCTACGTGGACCCCGTCAACTGTGATTGTTAGTTTCACAATGGGTAAAATTTGACCTGGA
GGCAACGCTTTCGCTGCAGCTACCATCAAATCAACTGGTTTCCTCGTGTGTTTGATACCC
CATAGTCCTCGCGCATCGCTCTGTCCTAAGTATTTGACATGAAATGATATAGGCAGGTCT
TCAACACTAGACGCGT
>T_ni_cDNA_10928
TTTTTTTTTTATATTTTTCGAGTTTAATAAAGGATATATCTGTATATACAAGGTACAAAA
GTATCGTATCAATAACTAGACAATAAACAGCGATCGAATAAATATCGACGTGTAAGTCAA
TACCTATAAAATACAAATTAATGCAATAAATTAGCATGTGCCACAATGCATTCAATTTCA
CTTATCTAGACTTTAAAAAAGCACGAAGTGAATTTAATAAAGCTGTGCATAGATACAACA
ACAAAAAAGAAGAACCGAGATATCTTCCATGCGTGGAAACGATTCAATAAAAACGTAAAA
ATCTATTTTGTACGAAAATATGTATACATATTATATTAATAAATATTTCAGAAAGTTTGT
TTGATTTATCGAAAAAACAAAAAATCTGTTAAATGAATTTGTTGAGGAATGACGTCAAAA
AGGGTGCTCCCGTATTTATTTTATTTTTCGACAAAGCAATAACCACGTCTATTATTTTTT
GATAATTAACTTCATAGACGAAAACAGTCAACATCATCTACACATACAGCGGAGCGCATT
AGTCATACGAATCAGTAGCTTCCGTAATCCAAACGGATTTCCTATTAACTACAGTAATGA
TATAATTACATACAAACAATTGTATTACTATGTAGGTACCTATTTATCTATGTACCAGTG
CTCGTTGCTATTGACTATTACATTGAATGATTGAATCAACTATAAATAGAGATATTCGTA
AACCTAATGTAGTTGGTGTTATAAGTTAGGTTAATTTTATCTTACATATGAACATTGCAG
TGCTATTTTCTGAATTTAATGGTTAAAAACGTTGAATATGTGTTTTCTTTAGAAATAGTA
GTATTTATTATATTATAATCATAAAATAAAAAACTTAATACATTATGTAACTTTTCAATA
ATATTTTCAGTGGATCAAATTAACAAACTACATGATTTTAGACTTTTAGGCGGTGTCTAC
TCAATCTCAGAATGTAATGATACTAAACTACAATTTTGAAGTATCTATGAACTATAAAAG
CGTCACGGCAATTATATAACTAATCACCTAAAGTATTCACGCATCTCTGTGATCCATACA
AGTTAATCAACTCCACGGATTTGTTATTACAATATATTAATCAATAATAAATCTTTGACA
ATAATTGAACTGCGATGTTTTCTTATAAAGTATCTACTTTAACTAAATATATTAAAATAA
AAACGATTACACCTAAAATATTTGCTTACAAGAAAATCCAATAGATATTAGTACTGAAAG
GAATAGAATAACAGTCTCATTAAATCTAAATCTTTTAGAAAAACAGTTACAGGTATTTAT
TTCAGAAGTATAAATAAAATGATTCATCAACGTGTCGATAATAATTTCAAATATGAACAT
ATTAAAAATGAATGCCTTAATAATACTCGCAGTATTGGAATTTGTCTATACAACGACATA
GTGTAATAATAAACTATGGTGTAACTAACATGCTACGCAGAATGCTTTTGTCTTTCGTCG
TCTAGAACAAAATCATTATAAATGCAATGCCATTTGTTCTTGCTTGTACACTTCGTGATA
AGCGTTACGTATTAGAACGTATGGGAAGCAAGATTCTAGCAAGTCCATCGTAAGGAATGG
TGATTCTTGAACAATTAAGTCCAAAAGAAGATAAACAGATTCTCGGTTCTTTATAGCTTC
TTTGTCGGTCTCCTGACCGAGGCGAAGCAGAGACGAAGACGCTAGAGCCAAAAACTCTTT
CATACGATCTTCGATGTCGCCTTGGCCACAAATAGTGAACAGTGCGCCAAAGATGTGGTT
TATTGCAGGTGCCATACAATGGATATTATTTGCATGGCCTTCTAGAGAAGGTCTATAGAA
TGAACCTTCATTGCGAGCCAGTCTGGGCAGAGAAACAGCTACGAACACCATTAAGAAACA
TACAATGAGATGCTCCTCTTCCTCTACGTCAGTTTTATGTTGGCGTAGGGCTGAAGCTAA
CGTGGGGTCTACCTTGCAAGCCAAACCCGCGGCTGAACACATTTCCGATATTACTCGCAT
TGGATCGCCGCTTGGCAGTTGTTGCTGAAAATCTTTGATTGAGCTAATTAGGAACGGAAT
GCGTCGCTCCAAAACATCCAATAGTGACTCTTGTGCCACTTGTCTAAAGCTCAAAATGAC
GCCAATTATTGTCATTCTTTGCAAAACGTTGTCTACGTGTTGGAGTCTTTTGAACTGTTC
TCTCATTATTTCAGGTTTATCAAAGTGTGTCCTAAGCATTTGAAGCACTTCCTTGTTCTG
AACAACTAATTTCTTTAGCTCTTGGACTTGACTCGCAATATGCCACATCAGTGTTTCGCT
TAGCAACTTCATGCCGTAAGGTCCTATCAGTTCAGCCAATGCTCGAAGTTCATTTATGTC
CGAATACTCTTCAGCATTAAATGGAATCGCCCCTTCTGCTGTCAGACTTACAAAAGCTTT
TTGATTCATTGAAAAGCAGATACTTCCAGCGCTGACCCTCCTGAGTAAGATTTCCGAATA
CCACTGCGTGTAGAGTGAGGCTATGGTTTTTTCCCCGTGACTGTCTGTGTTTTGTGTTTG
TTGCAAAAGGCAATTGTTAAACACTCTCGTTATATCAATATGGACATAATTTTCAACTGT
TTGCAGTACATTCATGTACGCTCGTACACTGACCAATAACTCTGATGGTTTGGCAATTTC
ACTAGTATCCTGATTAAACATCACCATGCCAACAAGTGCCTTCGAAAATCTAGTCTCTAA
ATGCTGATGCAAATACTCGCGAGGTGCGAATGTATATTCCCATACATTGACAGTAGCGCA
ATAGTTAATAGCGTAACATAGCTCTGTTAGTGCCATGTGTAGTTTGTCCATAGTGGTGAG
GACTTCTCTGGTCTTCCTGTAACTCTCAGCTCCTGGCTGGACGATTGCCATTGTATTCTT
TTTGTTTTTATCTTTCTTCTTCCTATTAGCCAGGTGTGCAATAGTTTGGGCACAATGTTT
AGGAAGTAACTTGTCGCTCATTGTGCATTGTTCATCACAAATTGTAGTGATTATGTTTTT
AGCTTCTTTTGCCATTTCATCTAAAAATATATTTACAACTGAGAGACTCCTTTCTCTAAT
GTGGTGTCTTTCTTCGGGGCATAACTCATGAGTGCAGTTTTGGAAGTGACTGCAAATTAG
CGGGAATGCAATAATGTAGCGATTTTGAGCTGGAAATTCAAGGCACAAGTGGAATTGACT
TTCAAAGATTTTACTGTAAAAACAGAACAGGGATAAGTCAGATGTTTCGACCTATTATTT
CATCGAAGATTATCAACCATTTTTTGTGTGGAAGACCATTTTATCAATAAACTGTGCTAA
TTCCCTTTGATCAACGAGACTGAACGCAGCTTTGGCAACTGAAGTGTATGTCTGCAGCCT
GAACCAGTCTAGCCGGAAGGCACGGAAATCGAATAATTCATTATCTTCAACTTGCTTTAT
ACTCAGATTGGCAGCAGTGCTGCACAATGACGAAAGGATTATGTTTTCATCGTCGGGATT
AACTTGGAGATTCTGTATCATCAAGTTTAATGCTACAGCATCAAACCCTGACAGATATTG
CACGTAGTATCTCTGCATAACTTGGCTGTATTTTCTCACTAGAGCTCGGAGCTCCTCCAT
ATGGAACAAAAGTTCTGGAAGCTGGCGGTCCTCCAAATCTTCAGCAGCTTTGCCCTTTAC
TTTTTGGGGAGGATTATCATTGTGTCGCAATAGCCAGAACACTTCATCTCTTGCATAGCA
AAGACCAATAAAAATTAACAAGGCTTTCGGTCCTAACAATCCTGGCTGGTCTGTTAGTAT
GAGACCTAATTCTTTCAATGCAGTTCTCAAAAACTTTCGCCTTTCCCTGTGTTTGTAACC
AGCCTTCTGCACAGCATGGTGATAACAATCCTTTACCTCAGATATTCTCTTGCCATAACC
TTTTATACCATCAAAGTAACCTTGGATGTAGCTGTGAATGTAAATGACCTCATCACGGAA
TAATGCAACTACCCAGCCTGACTCTAAGGCACTAACCCACATCTTGTTAGCATGGTCTTG
TTGCAACATTTGATGGCAGATGGCAAAACCAAAAATGACCCATCTCTCTAGGCATTCCAA
AGACACATATTCACATGACATGGTGTTAGTTTCAGATGGTTTCAGAAGTTGTGCCGGATT
GCTAACTAAACTTAACTTTTGTTCCGACCTCCAGGTGTCTGCTGTCAGATTTCTTGCAGG
ATATACCTGCCACAGAGAATTAAGTGCACTAGAGAGCACTTTTTGATGAGGGAGAAACTC
TTCCGAAAGTTTTTTAAGAGGAGCGTCATAATCCAATATCATTTGTCCCAAGCGAGGGAA
ACTTGGATCAATTTGGTTGTTCACCATTTCATGGGCAGCATTGAATAAGCCTAGCACGGC
TTTGCGATCTTCGACACGCGACAGCAAGATCATTAAAGAAATATATGTTGTTATCAAATC
TAGGTAATTTTTAGTCAGTTCAAAATTTAGTGTCAAGTCCAAAGTGACTTGACAGGCATC
AAGAATATTTAGCAGTTCACAGACATTGTCTTTAAAGTCTAACAGATCTACAAATGTATA
GTAGTACAGTGAAAGGGATTTAATAATTTCATTACGAATGTTTGTGATGGCCTGAAGGCC
TTTGACGTCAATGTTAGGGAATCTTCTTACAATATTCTTGATAGAAGACTCTAAAACCTT
GTCAGAAAGAAATCCTGGTTTTGATTTGGCATCTCCACAAGCTTTCTTAATGTTGTAGAT
CCTGGTCAGCATTCCAATACCTCGGTCATTGAGAATGATGAGCTTCTCAGCCAGCTTCTG
CTGGCTGATGTGGACTGATCTTGACAGTGTCGACATGGTTCTTACACTGTGCTAGATCTC
AACGTACCAACTTTACACGTTAAGTCAATGTTTCATGGTATTCAGTTCACTGAATCGGTT
AGAGGAGATTCATTTTTTAGTCCTTTACGCTTCACTTAAATATGTTTTTATCAATAATCA
AGGAAAAGGGAGTGTCAGAAACGCTATCGTATCGCCCATTTACG
>T_ni_cDNA_1093
TTTTTTTTAAAAGTAAGTAATTTATTTTTAGTAAACGAAATTACTTATCCTTTCTAATTT
TTAATACCTTTTACAATGATTAAGTAAAAAAATATATTTACAGCAAAGGAATGGATACAA
CAGATCTTATAAGGAGGTTAAAATATAATAAATATAAGTAAAGATATTGACTGTTCATTT
ACACTTATCATTTACAAAAACAAGTTATGGTAAACAACTGATTGGATACCTACAAGAAAT
TGTAATTATTGTAATATCTGTTATCAAAAATAAATTATTTTGATAAGAGCAATAATGCAC
ATAATAATATATTGTATTTTAAACTTATAGTTCATCTCTGAGAGATTTGTTTTTAATGTC
AGGTTTCTTTCCAGGATATGTTTGACTTTCTAATTGAACCTCTTTCAGTTCTTCCTGCTC
CAATAGGAATTCCTTAGCTGTCCAAGCCTGGGCTCCATCCTTGAACATAAATATTGCCCT
GTCATCGTCCACAAGGTATCTTTCAACTTGAATATGGTTGCTCCATAGACTAGTCTGCCA
AATCTTAGTAATTTCTTCAGTCCTAGCTCTAGAAGGTTTGTTAGCAACTGACACAAACAT
CATGAGAGTTTGACCCTTCTTGGTAGCTTGTAATACACTCTC
>T_ni_cDNA_10934
AAATAAGAATCCAAAGACACGATTGTCGCGATCAGCATCTATTGAATTTTATTTATGTGG
CAAGCAACACTTATCAACCGCTACGCGAAGTCGCGATTCGGCGCGCCGGGCTGTGTCGGC
CATTACTTTGTGCTTTATGATGCTGTAGCGTGGCGTGGGTATATACCTTCAGTTCTTTTA
CTTAGTATTTGATCTGAACTGTGAGAAGTGTAATAAAATCATTTGTGGATAAAATGGGTG
ACCCGGGTGATTATAGCAGTGGTTACTCAGCTCAATATTCCGTGCCACCTCCTGCTATGG
CTTCTGGTGACAATAGTTACTCTGGTTCCGGACAAGGATACCAAAGCAGTTATTCTGCTG
GCCAAAATCAAGATTGGAATCAACAGAGCTCTGGCGGTGGTAACTCATATGGAGGTAGCC
AACAAGGGGGCAATTATGGCCAGAGCTATGATTCGAACTATGGCAGTAGTGGTTACGATC
GTAGCAACAGCAGTAATTACAATGTGAGTGGCGGCGATCGTGGAAGCAGTTACTATGGAG
GTGGTGATCGCGGCAGTTCCAACTACGGTGGAGACAGAGACCGTGGTGACAGACAAGGCT
ATTCCGGCGGAGGCAACGGTGACCGGGGAGGGTATGGAGGAGGTGATAGAAGCTACAATA
GAGATGGGGGTACGAGAGACGGGGGATATGGGTGAGTTTCATCACTTTTGTTTGTTATGT
ATGGTAATACTGAAGAATCCACACAACTTAAGCCTTCCCACTTTGAACAAGGCATTTGTG
GGTGTAATTAACGTAAACAAAAAGAAATATTTGAATCTGAGCAAGTTGGGTATCAGGACA
TATTTGTATACTTTCACTTATTTATTCTGTTGTGGTATTTTAGTTTTAGTTTATGAAGCT
TATAATAATAATAATTAATTTATGCACAATGTAGATTTTTATATGCTATTTCATGAAGGC
TATATTTTAAAGTAGGCAAGGGACATAAAAATATAAGTTACAAAGTGATAAAAATGTATC
ATTATTTCTGTCATCCACTTATGGTGGATCAAATAAGTCCTAAATGTTAATTTCATGATA
TTATTTATGTTACATTTTGTTTTGTAGTATTGAAGGGTATTGTGTTTTTATAACAAAGCA
AAGGTTACACTTTTTCAGAACTTCTAGGTTTGCTTATAAAAGATGACTGAAGACATTTTC
CGTGTTTAGTATCCACACATTTAAGTAATTTTAGTTGTTCATGACCTACAAACACAAATC
CACAAGCCATGCATCATTTCATTATCTATATTTATTTATAGCAAGAATTACAGAACTGTA
ATATTGTATGAGTAATTTTCCCCTCTAACATTGCAGGCTTACAATTTACTCACTAAAGAT
GCAAACTAATAACTTTATTTTGTGCCAAAGTACTGATCTCTCCTGACTTTCAACACATAA
TTTGTTTTGTTAAATTGTGCATCAGTATTTTAAAGTGATTCACTCAACTTGCTTGGATAC
AAATGTATGATACAAAAAATATGTGATATCAGGTATTAGTGGATAACTACCTGCTTAGGT
ATTTGATCTAGTAAACATCTGGTAATTTAACTGCAAGTTTTGACCTACTGCTTGAAGTTT
TATTTTTAAACATTGTTATCATCATCAGCCTGAGTCTTCTTGTTACTGGATGTAAGTCTA
CTTGAAGTTGCACTGCACTTGGTCCCATCGTATGGTGAGCAATATTATATTCTACAAAAA
AGTGGTAGCCATTTCCATGCAATAAATAAAAAACCATTGGTTTAATATATTTGGTGTGAA
TCAGACATGTAATTTATACAAGGAGGTACAACAAAATAAACATTCAGGATGAAGAAAAAC
AATCTAACAATATTTACTTTAGTGAGAATGAATTAAGTTAATTCAAAGTGACTGAATGTA
TAACGATACATACATTCATATAGAAGCATTATGAATGTGTATATTCTTATTAAAAAGCAT
TCAAGTACATACAGCAAGAGTATGACAGTCTGTACAATTACTGCACTTTTCACCTTCATT
AAAATGGTTTAGATCCCGGATATCAGCATGGTGTGTTTAATAAACAACATATTTAATTGC
GGGCAAAGGTTTTGAAAAGAAACTTGGTTGTTGTGCGTTCAGGTTGTTAATATCTTTGTT
TCTTCAGTCACGTCATTTGAGTACAAAGTTTTTGGTGATGTATTGATTAGAAAATGTTTA
ATCTGTAGGTGTATGTATTTCTTTATAAATAGGGGCTAAATTTGTGATCTAATTACTTTT
GCATTATACTTGCCATATTATGTGATGTCAAGTGTTATTAATTTTCATATATCAATTATG
TGATTTTTCATAAAAAATATAAAATAATGCTACAAATAATTAATTAAACATGGATCATAA
TATATTATGTCACATAATTAAAAGTATTGTGTATTATGTAAGCATCATGATTATTTGTTA
AAATAAAACACTGAAGTTGTAGTGGTCTATGAGAATTGGGTTTTTGAACTCAGAATATCT
ATTTGTTACACACTATAACATCTTAAATATTGTTAAATTGTGGTCTTGATGCGAGATCCT
TTAGAATTGTTGATTCCATCTCCTTCAGCTTGTGTAATGAGTCACATCACCTTTAGTCTA
ATAGGTGATAACACTCATGGTAAGATGCTTATCAACCTTAATGTTTTAAAAACCCAACAA
AGTTGTAGACAATTGCACTCATTTTTATTGGTTTATGAAATAATTATTTGGATACTCATA
TTTCACTCCCACAAAAATCTGGCCATCTACATTGTAGTCATTCAATATAATTAAAAATGT
TGGATATATCTCTGGGTAGCTAGCCAACATTTTTTATTGTATGGCTAACTGCCCTGGACT
ATTGCTTCTATTGTAATATGTATATTATTTATATAATTGTAAGTCAACGTAAATAATTTA
AAAGTAACTAGTGTCATAATAATTTCGGATCAGATGTCGCTACTAACCACCTGTTCCACC
TTCACCTTGTTAAATGAAGGAAAATTTGAATGAGACATTAGAAGCGCCATCTGGATACGA
AGCAAACACTGCATTATAATAATAGGTTTTAGGATATACAAAAAAAAATTAAAGGGAAAT
TATTTTTACGTGATCTCATTTACAACACTATTTACTTCGAAATTGGTTTACGTATTTAAG
CTATCCTTTTATAATTTGTATTAAAGGTGCTAGCATGCATGTGTCGACAATTCTTGTTAA
ATAATAACATCATCAACAATGTTCTAAGATTTTTAAGGTATTAAACATTATGGTAAAGAA
AAGGATGCAACACATGGACTAAGGGTGGACACTTTATAGTGTTCCTAGGTGTCAATCAAT
CTTCGCGGCCGTACAGTGTGTCCCCAGCCTGCCCAGTGTACTAAACGCTGTTCTTATTGT
TTTAGTGGCGGCGGCAGGGGGGGTGGTTATAATAAAGGTAAAGCTCCTCGCGATGAGCGA
GCGGTGCTGTTAACATTTTATTAATTTGTAATTATCTAAGGGCTGCCAAACCTGGTATTC
TATTGGTTCGCTGGTAAATAAAACCTGTGGTTGCGTGCGTTAAACAAAAACTGCGTCTTC
AGCGTTTTATATTTAAGGAATAAAACTAATTTAAGGGTTACAAATACAAAGTCTTACAAA
TCTGATGGTTCTTTTTGATTTGTAATTGTCTACGCTATACCCTCCTTTGGTAAAATTGAC
AAGTGTTTGAAAAGTATCTACTCATTCATAACATACCCACGGACTTAGCTCATAAATCTT
CGGATTCTAGGCGCCCATTGCAATTATACTCAACAAAAAATAAAGATCAACAGTTGATTG
AGTCGTCAGCGCATTAACTCAATGTATTAGATGTGGTCATAACTATTATGTGTTTTCGTG
TACGTTTGCGAGGTAATCTAAATTACGCAATTAGGATTTTGGTTATATCTGCATGTTCTC
CTGGTGAAACACAATTGACGTTACGTGTTGTTTCATTAACACAGCTGGTGTAATTATCTA
AGATCTGCGGAATGTATTAAGTTTTATGGTCAACATAACACACCAGAAACATGTTTATCG
TTTTGGCAGCCCTAACTGAAATTTGAATCAATGTGTTATTTGGAGTGGTTTCTACACACA
GTGGTTTACTTTACCGATGCGAATATAAAGAATTATATGCTGTTGTGACGAGCTGATAAT
CTCACATTAGCACATAATCTTCAACACGTTATGATGTGGTCGTCAGATCAATATATATCC
TATTTTCATGTGTACACAGGTTGCAATTTTGATCGTATTAATGGTTTAAAGGGATTGTGT
GAAAACGAACTGTTTACGATTTATAATATTTCCTCAACAAAATCACGTCGTTTTTGGGTT
AAAATATACAAACATATGAGCGCGGTAATTTTGAGAGTATAATAAATTGGTTTGTGTTAG
ATAAACACGGTATAGGCCACAAGAAACTTACGTAATGGTATGACAGGAACTAACTCAATT
TTCACCTGCAGGTGGTGGCGGTGGATTTGGTGGTGATCGGGGAGGAGGCGATATGGTAAC
ACAAGAAGACACCATATTTATTCAAGGCATGAACCCATCAACAACGGAAGATGAATTATG
TCAACATTTTGGATCTATTGGGATAATCAAGACGGATAAGAAAACTCAAAGACCAAAGGT
GTGGATGTACAAAGATAAAGTATCCGGACAACCAAAAGGAGAAGCTACAGTCACTTATGA
GGATTCTAATGCTGCATCTTCGGCAATTCAATGGTTTGACGGAAAAGATTTCAATGGAGC
TACCATCAAGGTTTCACTCGCACAACGCCAGAATACTTGGGGTGGTAACAAAGGTGGTGG
CGGTGGCGGCGGCTTCCGCGGAGGTCGTGGTGGCGGCGGCGGTGGCCGTGGCGGCGCTGG
CGGCGGCGGACCTCGCGGAGGAGGCGGCGGAGGTGGAGCCAGTAGCGGAGGCGGCGGCGG
CCCACCTTCAGGAAATAGAGCTGGAGACTGGAGATGCCCAAACCCCAGTTGTGGGAATAC
TAACTTTTCGTGGAGAAAAGCATGTAACAGGTGCAATGAAGAGAAACCCGAAGGTGCTGG
AGGTGGTGGCGGACCACCCTCTGGCGGAAACGGACGTGGTGGTGGCGGCGGCGGCCCGCC
TGGCCGCGGTGGGCGCGGCGGCGGCGGCGGCAGAGGCGGTGGCGGCTGGGGAGGCGGCGG
TCGCGGAGGCGATCGTGGCGGAGATCGCGGTGGTGACCGCCGCAGCTATGGAAGCGGCGG
CGGCAGCGGCGGCGGGGACCGCAGTGGGGGCGGCGCCATGAGGGGAGATGGCGGCAGAGA
CCGTCAGAGACCATACTAAGAAGACATAGAATATTTCTTAATATTATGTCGGTTGTGTAA
TGAAGTGTTATTTTGACTAATGTTTACTGATCTACACTCATTCCGAGCTAAATTTTTAAA
TGATTTAACGACGTAACAAAGTATAAAGATAAGAAGTTATTGTCAATTGTTCGTAAACAT
ACAGTAAATTTGCAATTTTATGCAAATATTCTTAAACACAAGGCGTATCAACAAAACAAT
ATTATTTTTCTCAATGTAGCCCCTTAGTTGTTCAAATAAATCTCACTAATTTCACAATTG
TGTTTTTAGGTAAGTCAGAATTTACAGATTAGTAAGAGGATTATTTTGACTGGTGGATAA
GATTCTTTATTATTACGACGGTTAAGATATATTACAAAATATGTAAAAAATAGTATTATG
TATTATAACATTTCATTCATTAAATAAGTTAATAATAGTTAAAAAAAAAA
>T_ni_cDNA_10946
TTTTTTTTTTATCCAAATCGTTTATTCAAGCAAATGAACATAATATGAACAAACTATAAC
ATTAAATTTATCTACTTAATGATATTTACATTCCATACCTCGCTTACCTTATTATTTTAT
GATTAATCTACGTACGTACACCTAGGACACTTACACTAAAATATATAAAAACGCAGAATA
TCATTCTCAACACGAGATCAACAGTTAAATTATATTTAATATTTAACACAACATCAAAAA
TATTACATTTTTGCATTTTGACACGACACACTCGAGTGGACGCCTATTATCCCATGATTT
AGAAAGAATTCGCGCCAAAAAAACAACATTCTGCATTTTTATCCTATATTATTATTTTCG
GAACAGTTATTGATAGCATTATCAATGAAATTGTCATAGTTTTAATGGAGGTGCCCTCTC
ATGTCGTGAACATGTTATTGAGAATTCCCCAAATCCATCCAGGCACATTTATTCAGAGTC
ACTGTCGGACTGGCATTTCAGTTTCGTAGCTGTCGTTCAGATCAATGCGATGTTCTCAAT
ACTGTAAATAGCCTCGAAACTTGCGAATAGAACATAGTTAAAAGTCACATCATTGATCCA
AAACTTCATATCAACAAAAATGCCATAAAATCAACAGCTAGTCATATAAAAAACTTAAAT
AGTGCAAACTACGTTGTGATTTAACTAAAACTAAGAAACAAGTCGCCATGTTTCTAATGG
CCGCATCGAAATAACCGTTCACTTTGTGAACAATATGCAATTTAATGTTTGCAGCCATTA
AAAGCAGGGGAATAATGATATAATATAAATCTATATTTTCTAGCACGCTACATACACACG
TCGTGTCCGAAATCATATCAACGAACTCAGAATACATTGAGGGAGAATTCTTTGGAAACT
TAATAAAGCGGAAGACATTTTCATCAAACAAAAGTTGTATGTCTTGTACTTGCCTAGGTC
AATTAAAATAACTGCCTGTAGCTCTCAGGCAGCACATGTACTGGACATTGATCATACAGA
TGGCTGCAGGAAATGAGCTACCCATCAATTTTATAAATTTTAGCAGTAAATTAATTTTAC
TCAATCTAATTACTTGTAACTGCCATACTCAACATAGATAAATTGCTGTTTTTATTATAA
AAAGAGACCAGATTGGCCTCAAAAAAACAAAATAAATAACAAACTATATTGAGTAGGACA
GACAAATAACTGAATTTCAGTTAACTTCATTACTACAAGGGGTAGCTCATTGGTGCAGTG
TTCCCTGTACATAAACCAGGATGAATTTTTGAAAACAGCTTTACTAAACATATTTGTATA
ACAAAATCCAATAACATACAAAAATATCTAATACAAGTATTAAAACTTAAGTCTTACAAT
TAACATGAATTATTCTGTGTTATGTGACATCTTCCTCCAAAAATAATTAATTATATTCTC
AAACACTTAGTCCCGGTCAACATCAAAGCATAAAACTGCACAACAGGCACTTAAGTGTAA
ACTCCTATTGGGGCCGTCAACATCTGATAGAGAACTCATACATTCATGTATATCAATTTT
ACAACACGGGCACAGATCTGAACATATGTAGAAATTGGGTGCATAGTCACATACATTAAT
ATAATTAATTTATAAGAGTAAATAAAATATTTTTAGTAAAAACTCTATGAGGACATTTTC
TACACAGACCCATATAACATATAAAAGACTCATATACTATATTCAATATGATTTAGAATA
TACTGTAGTCTGAGAAACGCACTCAGTGTTTTTAATATTGAAATTTACAATCTAAAACAC
CACCGCATAAGTCACACAGTGTGCGCGCCGGGCGCCCCGCTCCCTCCCTCGCTCGGGGGA
CTCTCCCTCTGAGAATACTCGTCAGTTCAGCGGTGCGCCGGCCGCGCTCACTGCTGCTGG
CTGGACTGCGCCGCCTGGCTCGCCGACTTGGTGATCACGATGGTCTGCTTGCCGCCCACG
CCGGACTTACCCAGCTGCAGCATGTTGGACGGCAGCGTGATGATCTTGTTGCCGCCCACC
GTATTCGTCGACACTAGCTTCACGATCGTGGCGCCGGGCGCGATGCTCTGCGCCTGCGCC
GTGGCGGGTGCGCTGGGCCGGTTCTGCATCATCGCCACTTTAGGCATCGTCGCGACTGTC
ATACCAGTAGAGGTTTTCACAAGAGTCACATACTGCGGGGCATTGCTAGTCTGTGCGTTA
GCGCCGGGGGTCTTTTTTGATGATGACGGGGATGCCAGCGTTGCCGCCCGCCTGCCGCAG
CACCGTGGCTCCGCCGGCCACCGCGCTCGCTGTCGACGTCGCTGTTTGCTCGCCTGACTT
CGCCGTAACTATCTTGTAGACTGGCGTCTTCACTTGTTGGCCGCCGAGCGCAGTGCTGGC
AATCTGTATCGCACCGCCGCTGCCCGCTATTACAGGCAGGTTTCCAGCTCCCAATTTCAC
AGGAACACCAGCTGCCACTTTCGTTTGAAGATTAACACCAGCCTGGATAGGTACACCTCC
TGCAGTTTTAACAAGAACATTACTCGTTCCAATTTTAACATTGCCAGCACCCAATTTCAG
TGGCATGTTGGTGGTGGCTACCTGACCTACTTTCTGTACACTGTTGGCTGTTATTTTACC
CTGGAGATTTGCTGCGCCTATCTTCAGGGGTACCGCATTGCCGGCAAGTTTGACAGGCAT
ATTGCCAGCGCCAAGTTTGACTGGTACGCCGGCACTGGTGCCGGTTTTAACTTGCACGTA
TCTCGGCGTAGAGCCGCCGCCGGCCGTAGCGGAGCCCAGCACGATCTGTGCGTTAGATTG
AGCTGTGGAAACTCTTACGGTGCCGGGTGTGCCTACACCGCTGACGATCCTGGTCACTCC
CTGTGGTGTCACAGCGGCTACCTTTATCTGCTGTGAGGAGCCTGGCGTCGCTGGTGTTGC
CGGTGACTTGACTACTGTTTTCGCCTGGTATGTAGCTTGTTTTAAAGTAGGGGTATTGGG
TGTTATTTTGACTGCAGCTTGAGCTGGTACTTTGATGGCAGCTGGCACGATCTTCTGCGG
TGTGACGGGCGCCGGCGCCGGAGAGGCGATGGTGGCGGCCGGGCGAGCGACCTCGGCCGC
GGCTGACAGACCGCTGGCGACGGGAGAAGTGATGCCAAACGCTTTATTTGCATCTGGTTG
GCTGGCTACGGGCGAAGCTGGCGGAGGGGCGACTAGTGGCTCCGCCGCAGTAGGGAAGCG
CGCAGGTGTCACCTTCCCGCATTTCTGTACTTGAAGAAGGAAAGTAGTAACAGTATTCAT
AGCAGGCCAGCACAGTTCTAGTGAGGTAGTGCCAGCACGCACGAGCGCGACGCGGTTAGC
CTGTGGAGGTACTCCAACCTCTAAATACCATAGATCCTTGCAGCAGATTTGATTGTTCCA
AGTTTTCCGATACCCATCTCTTCCTGACCAAATATACAACCTAGTCTGGATGGCGACAGC
GCTGTGACCTGCCCGGGCTCGTGGGACGCACTCTTCAAACTTGTCTAAAGCTATGTTGTC
CCATGTCATTGTCTCAAGGTTCAGTGAGGCAAGGGTATTGGTGCATTTCCATTCTTTTTC
ATGTGTGGCAAGTTTTGATTCATCTGGGACAAGCGGTACCCAGCCACCGTAGACATACAT
GTGATGGCCTATGACTGTGGCAGTGTGCAGGGAGCGGGGCAGTGGTGGTGGACCACCTAC
TTCAGGGCGTGACCATGACATGCTGTCCACGTCGAGCACCCACAGGTCTCCGAGACGTGA
GCCACTCATACCTCCATAAATGATCAGAGATGATTTTCCACTGCTTCTGTCTGTATAAGA
GACCCCACTGTGAGATTCGCGCGGCGGCGGCGATTGTCCATAGGTCAAGGGTATGTCCCA
CACTGTCATTGAAGAATTTGGATACAGCTCTAGGGTATACAAGTCATTGAGGTACCTGGG
TATGTTATTCTTGGGGTCATCGCTCTCATTGGCCAGTCCACCAAACAGGTAAACCTTCCC
ATTCAGAAGAGTGAAGCTGTGACCAAGTCGGGGACACGGAGGGAGACCCTGCTTGGGAGG
CAGGGGCTTGAGACGCTTCCATTCCCACCGAGAAGCCTGCAGTTCGTACAGATCGTTAGA
ATACTTGCCGTACTCCACCATGCCGCCAAAAACGAGGAGACGCGTCCCGTCGACGACGAA
GCCGTACGCCGCGCATCCTGGAGGGACTTCTCCCTTCGTAACAGGAACGAACCATTGGTT
TGTGGTGGTGTTGAAGACGTGAAGTTCATGAACTATCCCTTCGTTTCCGCCGCCGAAAAC
TATCATCAAATCTTTTATGGCGACCGCGCGATGGCCATGGCGAGGTCGTGGTTGCGGGCC
GGTGGGGTTGTAATACTTTTTGCCACTTAAGTACGGCGTTTTCCTTCATTTTTACTATAC
ATTTGTCACTAAAAGCTTTACACCGTATGTATCGCTCGGGATGCGTATCTACAGCATAGA
CAATGAGAAACGTCGTAAATAAGCTTTGAAGAAAATATTCAGAATAATCGAAGCTACGTA
ACACAATCTTATTCGACTTTCTCTTTCGCACTTATGGGTTAGCGCTATGAGTAAAAAAAA
ATCACCCTACG
>T_ni_cDNA_10954
TTTTTTTTTTACAAAACGTTTATCAGATTTTATTTTTTGAATTCCAAGTATTCCTTTACA
ATTTTTATCGAATAATTTTGTCACATGTGTAACTGAATATCTTAATTTGATAATTTAGGT
ATCTACCTTTTAATTAATATTCAGAGCAAAGATAACCTGCTAATAGATTCCACATGAAAG
CACTTATTTAATTCGGCACCTAGATGGAGCGGTATACCGACATACGACATTAACGTGACC
TTGAAGCAACGAACAACCTCGTTCTACTTGTCGCTCTCCACGTTACCCGTTCTTTCATCA
AACCTGGTGAACTCGATCACGAAAAAAATGTTAAAATGTTAGTCATGCGGTGTCTATTAG
AGGCTATCCATGACTCAGATTCAGCCCATTCAGGTAACGTAAGAATAAATAATAAAAGAA
AATATACTGGTATGTAGAAATTAGAACGTTGTGCCAATACAGTTAAATTGAGGTAAAAAC
AAACAAAAAAAATACACAATCACATTTTATTGATTGTTAAGTTGACGCCTATTGATTTAC
AATGAAACTGTATCTTATATAAATAAATTGTCTAATAAATAACAACGTTCAGCCTACTAC
TAGGATTCCCTGGTCGACGAAGTTGTGTGGGGGCACTTCCAGGTTGAGGGGGGCGGGGCC
CTTGCGGATGCGGCCTGACGCGTCGTAGTGGGAGCCGTGGCAGGGACAGTAGTAGCCGCC
GAAGTCGCCGGCGTTGGCGACGGGGACACAGCCCAAGTGGGTGCACACGCCGATGACGAC
CAGCCACTTGGGGTTCTGCGTGCGCTGGTTGTCGTGCTGGGGGTCGCGCAGAGAGTCCAC
GGGGACCGCCTGCTCGGTTGAAATCTCGTTATCGGTTCTGTGCCTGATGAACAGTGGCTT
ACCACGCCACTTGAAGGTAACGGACTTGCCCTCGGGGATGTCTGACAGCTTGATCTCGAT
CTTGGCCAAGGCTAAGACGTCAGCGGCGGCCGCCATGGACGACACGAAGTGCGTCACCAA
GGACTTGGCAGCGTAAGCGCCGGCGACACCTCCAGCTCCAGCAATCAGGTAGGTGAAGGA
CTGGCGAGCATCGACGCTCTCACTGTTCTTGGCGGTGGGGTCTAGGGTCTCCTTGCGACG
GTACGCGGTGAAGTCCGGGTACGAGATGTCAGTATGCGCAAAACGTACATGACTTGGACC
ACGACCACCCGCAACTGCCTTCAAGCCCTGGATAGGCAAGGCTCCGTGTAAGGATTGCAC
AGTCGAAGTTTTTGGCAAGGGGTGAACCAAAACTTTTTCGGGCGCTGTGTACGCCACTAC
AGTAGGTTTCAGCCCATTGGAGACAACGGAAGTGCTTGCCTTAAAATAAGGAGCCAAGTG
CCCAGCCCTTGCCACCGAAGTCATTTTGTTTCACTGCAGGAATACGCAACAAAATTGCTT
CGATATTTTCGGTGAGCGCACTGCTCGATTCAAGAAACGTCAAAATTGATGTA
>T_ni_cDNA_10961
GAAATTTTAATAAATGAAAAATTACATAAAAAATATAGGTAACACCTATTGCTTATGTGT
AATTACAAATTATTAGATATATTATTTACATTTCCTTATTTATGTAAGAATGTTATTAAA
ATAGTTGATATTGTTCTTTACAAAAACTCATCACACCAATCCTTCAAACACTGATAACAG
TCCGCTGATTGCTTAGAATTTGCATTGCATGTGTCCTTCAACCACTCTTGAAATAGTTCT
TTGTCCTTTTTTAATACCAGAAACTGTCCCAGAACTGTGTAAGCCTTGTCAAATCCAGCA
ACTTCCAATCGTTTTCCCAAAACTTCACCGACGCCTGCTAATTCAGTAACAGGTTTCTCT
CCCATAGGCTCAGCAACGAAATTCCTGTGTTTCTGTGATGTACTAGACATTTTGAGGAGA
TTTTTTTACTCTACTTTACCAAAATAATACACAAGCGGTCACGTAAAAGTTATATCAATA
ACGAAATAACGATTTATTTAACGGCAAGCGTGAAGCGCGCAACAAACAACTCTTTCGAAG
TGTACAGTGTTGCCATCCATCATGTCATTAAAACTACTTTGGCCTGCTTAGAATGTACAT
GTACGAAAAACAAGTGCTTTTTAATATAAATTATATTTCTTCAATTTTTCGAAAATCAAT
TTTAAGTTTTAGACAAATAATTAACTTCCG
>T_ni_cDNA_10964
TTTTTTTATTGTTACACATATTTTATTAAAAAATAATTATTTAACTTATACAATATCAGA
AAAACAATTCAGATACATTTATTGTGCAAATATTTAAAATACACACGACGTTTGTACTTA
AATAATAGCATCATACAAATAATTAAAAAACCAACAAAATTAAAATATTATATTCATTTT
GAAAAAAATAAAAAATATTTTAAATGTTCGTAGAAAATTTTGGAATTAGTAATTTTGAAC
TTATGACACACGATTAATTTCATACAATTGTTTTATAAACATTCTAAGTAAGTTTTGGTG
GGTCTCATAAATTTAGACTTACATTTAATACAATGGAAATCATGCTTAATTTTCATAGAA
ATAAGTTCTATTTTTCGACGAGTATCTGTTCAATCTCCATTCTGTAACCAGGTTTATGTA
ATTTGACGAATAACATGACCGTTGTAAATAAAAATATAAAAAAATGACTAATACAATATT
CCTTTGTTGAGGTAACAATATTTCATTTACATTTTTAAGAAATCATAAGGAAATAATAAG
TTTTCATAATAGTATAAAAAACGATATTAAAAATTGTAAGAAATAAAATCTAGTTGAGGT
AAAGAAACTCAAAAATTTGTGCAAATACACAACACACACAATTATGTTAATTCAAAATCA
CACACAGAAATACCACGTGGTGTTAATTACGTAAAAAGAACTAGAGAAAGAATCAATAAC
TTATCAATTATGTTCATTCATAAACATCCCTTTCAAAACGCTGACAAAAAGATAGTTTAC
AAAAGTTTACATTATTTGTTCACATGTCAACAATTGTTTTACAATTTGACAATTGATTAA
ATGCTCAGAAATATCGGAATGAACTTTGAATAGTCTTAATTTTGATAGTGTAACTGTATT
TTGTTGTGATAAATGTGATTAAATATGAGAAATATTATATTATGTAAGCTAAAATTCTAT
ATGGTAAGGTAACAGATGTTCTTCACACGAGGTATTGTAAAACGGCAGTGTCTCTTAGAA
CACGTTGTCTTAAATTTACAATCTACACAGTAGTACAAAATCTAGATTCTATAAGACAAT
CTATTACCTGTAGTCATTCTATTGAAAAATATACATCTCCAGTAATATATTAAGTGCTAC
GAGTACTATAATTAGGCAGACATTAACCTAGAGTACGTAGAAATTCGAATACATTAATTT
GTTCATCCTTACCCCCGCTAATGAGGTTTGGGGTAAGACCGAACAAGACTCTAGATAGTT
TGAAAAATAAATAGTATTGTTTATATTAGATTGTACCATAGTATTTGTTTTGTGGAGTGG
GGGTAAGTATCGTTATGGCACGGGGTCGCTTGCTGCTGTGACGTCTAGCAGGCAGCCACT
TCTGACTTCTTTTTGCTGGTAGTTGCCAAGATAGTTGTGGTTTATTCGATCGTGCGATGC
GTTAGCGTGTAACTACTGAGAGCGGGCCTCACCGTTCCCGCTGGGGTGGAGCCTCTTCAG
GACCTGGGTCAGGTCCAGCCCTGTGAGGGTCTTGAGTGCGGGGGGTATGCCTCCAGCCAG
GCGGGCCACCTCGCCTGTAGCCCCGTTGTCCCCAACCAGTACAATTTCATCGGTCTTCGC
GAGAGGAGCTGATACTTCGGCTGCGATCTTTGGCAATGCCTCAAGCACCAGCGCCATAAT
AGCGGCATCCCCGTACTGCTTGTAGACCTTGGCTTTGGCGAGCATGCGCTCGGCGTCCGC
CTTGCCCACGTCACCGATGGCCGTGGCTTCTGCCAGACCGAGGACCTTGATGCGTTCAGC
ATCAGCCTTCGCCTCTTCTACTGTTTGAGTACGTTTTCCCTCAGCGATGGCCTGCAGGCG
GTAGGCCTCAGCCTCCGCCGGCAGACGCACCATCGACTTCAGCTCTTCCTCACGACGAAG
GATCTCCTGTTGCTCCACCTCGATCTGTTTACGTCTCTCGACCACTTCGATTTGTATTTC
TTCGTTTCGGATTTTCTGTTTTATTTTCGCTGCCTGCAACTCATAAGCTAATGCCGCTTC
TGCTTTAGCAGTGTTGACCTCCTGGTCGAACTGCGCCTTCTGCAGCTTGTAAAGACGAGT
ATTGTCTTCGATCCTCGTGTCCATCGAGTACTTCACGTCCATAGCGCTCTTCTCGCACTC
CGCCTCCCTGATGCCGGCATCGCGGTTGGCCTGCGCGACTCCAACATCGGCGTCCCGCTT
GACGACCGCCGTCTGCGCCTTGCCGAGACTGGCGAGGTACTGCACGTCATCGTACACGTC
CTTGATGGTGAACGACAGGATCTCGATGCCCATGCGGCCCACGTCCGGAGCCGCCACCTC
GCGCACCAGACCCGCGAACTGGTCTCTGTCCTTGTATACCTCTTCTACTGTAAGAGTTCC
AAGGATAGCTCTAAGATGTCCCTCGAGTGTCTGCAGTATAGTCATCTTGATTTCCTTGAC
GGACTTGCCCAAGAACTGCTCGCAGGCAGTTGTTAGTAGTTCGTCCTCGTTCATGATCTT
GCATTGGGCCACACCGGTCACCGTGAGCGGGACGCCCTGTGCTGTTTCGACGTATTCGCA
CATTGGGTTGAGGGTCATCACCTCCAGTGAGATCCTCTGGACATCGGTGACGAGCCACCA
GGCCCACGCCCACCCGCCCACGATGGTGCGTTTTGTCATAGACCCGAAGCACCCGCCTGA
AACTATCAGCGCCTCGTTCGGCCCCACGGTGTGTATATTGCCCATGTTTTTCACAAATCA
CCAGAAAATTCACAAAACAACACAAATTTTCACGTAACGAAATAAAAACAACCGACGTTA
GATCAATAAATACAACAAACAACCAT
>T_ni_cDNA_10971
TTTTTTTTTTAATTCGAAAAAAATATATTTTTAAAGTTCGCACTGAACTGTTCAGCACAC
AGTAAGTTACCAAGTAACATTGACAAGTTGTGAAGTTAAACATAATAGGTAGAGCTTTAG
ATTAAACTTATGTTGATGCAACCCAATCACCAGTTACTGTCCACTTAGTCTAGTCGCCGG
ACTGCAATAACGAGCAACAGTTGATAATAACACGACATATTATATTCGTAACATTAAACA
TTGTTTAAATAAAAAACACACTAAATGTATTACAACTGAATTTATAGACAATTTGTTCAA
ATGCTAACTAATAGCTTGGGGTCTGTCAACACACAGGTCTTCCATTTATTTACATAGCAT
AGTTTACATACAACATTACATAGATAAAAAGCTACCTGTCATTCAGAACATCGTAAGCAG
AAACCTCTAATCAGACTAATATAATTTTGAAATTTCCATGATCAAATGCTAACTTTAAAA
AGAAATTAAGTTATAGATATTACCCAAATTAACAAAAGTTCTAACACACATAGCATTTAA
CATTTTCCGATTACTATATACCTAATTGTTTATGTGCTTATGTCTGTATTGCAAGCAAGG
TGATTTGAAAGCTAGTACCAGTGTAAAATCAAATGCAAAAATTAGATTGAATATACAGCA
ATGGAATTGAACTGAAATGTATTACCGGCAGTGCATTCCAACTGCTTCAGTAGGTCTTAC
AAATACTGTCTTGGAAAAATAAATGCATTCTTAATAACTTATTTGCACATTGCTACAAAT
AAAGCAGTTTAGTTCCGCTGCTGCAAATCCAAGCTAAACAACAATGACTGAGTTAGCTGC
TTTAGTCTGTAGGCCGCTTTTCACTGTGTTTTTTAGTGAATTCCTCTGCATTCTTTGTAA
ACTTCTTCCTGTCTTTAAGGAACTCCTCAGCAAGTTCCGCACGCAACGGGTGCTCTGGTT
CAGGGTCATTAACAAGTGCCACTAGAGCTTGAATAACTTGATCAGTCTTAGTAGCTGGCT
TCCAGTTCTCAGCACTTATGATGGGCAGGCACACTTGGCCTTTCTCATCAATATTTGGAT
GATAAATCTTTGTTTTGAAACTAATCTTAGGAGGTTTGAAAGGATACTCTGCTGGGAAGT
TAATCTCAATGCGGAAAGCACCCTTGTTGTAAGGAGGATTATCCGGAACAATTAATCCTT
GCCATGTAAGGATATTAGATTCATCCACTTGAATGTCCCTAAAAGACTTTAAGCCCGACT
GCCTGATGTCATTAAGTTCCTTCTGTAGTCTCCTCGTTGCAGCCATTGTATTAGAATCTG
TCAAACTCCCAACCTAAGATTTTCTAAGATGATTCTTGATAAACTCAAGTTTTGTATTAT
GTACAGGTCCACACAAACACCATAATTATTGGGCACAAACAAATTATAGCAGGATTTATC
CGCAAGATGCTGAAATATTATCTGCAAAATGCGACGAACACCAACAAAATTTAGGTGCGT
TATGTTACTCTATCG
>T_ni_cDNA_10974
GCGAACTCAGCGCGCGCCTCAGCCTCCGTTTAGGCGGGTGGTGAGGGTTTTGATCTGATT
TTTGTACTCCTCTTCGCGTTGGTTGGCCCTTCTCCTCGGAGACTTCCAGGGACTTCAGGT
TGTTACCAACGACGCGGAGCTCCTCCTCAAGCTCGACGATTTTGCAGTCGCTCTGCTCGG
CGCGTTCCTCTGCCCGCTCGAGGTCCTGCTCCATCAGCACAAGTTTGCGCGCCACCTCTT
CGTATTTCTTGTCGGACTCTTCGGCGATGAGCTTGGCCTGGGACAGCTGCGCTTCCAAAA
TGGCGACGCGGTCGTCCTCCATATTGGTTCGATTCTCCAACGCCTTGCGTATTCGTTCCG
ACTCATCGGCAGCCTGGCTAGCCTCCGACAGCTTAGCTGTGGCGGTGGCGAGACGCTCCT
CGGACCTCTCAAGGTCCTCCTCCAACAGTTGGATGCGTCGGTTGAGGGCAGCAACTTCGG
ACTCAGC
>T_ni_cDNA_10979
TTTTTTTTTTCTTCAAAAAATATAATAAACAATCAAAACATAATAAACTTTTATCGAACT
ATACAACAGAGAAGGGAGATTTTAAAATAATAAGATACCGTCGGTATCGCAAGCCGCTCC
CGGGCGGCTAGAGCCGGGGGCTGGCGCTGGGCGGCGCGGGGTCGGGGTCGGGCGCGGGCG
CGGGCTCGGCGCGCTTGCTGCGCGGGCGCCACGCGTCCAGCAGCGCCTCCACGCGCTCCT
CGGAGGGCCCCCAGCGCGCGAAGCCGGCCGCGTTCTGCAGCCACACCACCACCGTGCCGC
CGCCCCATCTGAAGTACACCTCGTTCTTTGTAAGCACATGTTGGAACCCATGTCTGTACT
CGTGCTCAAAAGCTGGAATAACCACCTGTTTTCTTTTAAAGTGGCTAGCTTTGAAGTTTA
TGCAGGGCATGTGTTTGTCTGTCTGGCCACTCAGGTAGTATAACTACAAAGCTGAGTGGC
TCAGCAGACTCCTGCAGTAGCCTCTCCATGTGTCTCAGTGCCGCTTCTAACAACTCTTCA
CAATAAGGCGGATGTGCCACCATCGATCCCGACACTGGACGAAGTTCTAGGAATGGTC
>T_ni_cDNA_10986
AGAAAATGGACGCACGACTATACGCCCTATACTTATGAGCTCCTAGTACCAACCAACTCA
TCCACACAGCCATAACAATCTCCATCCGTTTTCAAACTTCATTTTAAATTAACATAAAAA
AAGGAATTTATGGAACAATAAAAATAGCTTATTCTAGAATTAGGACCAAAATATACACAG
ACAACCTGATAAATAAATCCTTAAAACACTAACAGCTGTTCAAGAGCAAAACTCAGCAAG
ATATCTTCGTCATGCTGTCTCTATCATTCTCTAGTAAAATATAGAGACAAACAAACAGTT
CAGAAAATACTTAGCAAATGATCGTTCTTGTCTACGGCCTGAGCCAATGCTATATAAAAG
TCCTAGATGCAAACTCGATATATCAAAAACTACTACACAAATGTCCACACAATAACGTGG
TAAAAACAACTTTAATAAATGCACGTAAGGCTGATTTTGCAAAAAAAATGTGGTGACGTA
CTGTAGACTACTTTTGTGAGGCACTGCCTGCAACGAGCGAGAACTAAGTATAACAGATGC
CTTGCAAATATCGCCCTTAACTGTTTTTGTCATGTAGAGACAATTGGGCATTTTTGCACA
TCACTTACGTATCGTTTTTGCATAATATTGTGTACGTCTTAGGGTTTTAATAAATCTTTT
GGCTCTAAATATACATTTCTTATAAATTCCAATCTTTGGCTATAAGCTATCACAGCCTCA
CGACGTCCTGCATTATATCATCATATAGCTTTTGAGTCAGCGGAACATATTCCCCGGTCT
TCTGATCCAGGAAATACATAGGTTCTTTAATATTTTCTAGATTAAAACCTTCTTCCATGA
GTTCCTTCTTTTTGAGTTTGAAAGTTGCGGTCAGAGGAGATTCTGGAAGGATTCTGATGA
ACAGAGGACGGGCGTATGCTGGCAAGGAGGATCGAAGTCCTTTTGCTAACGAGGCGAGGT
CTAGAGTCTTCTCCGGGTCTGCGATCGCCGCCATACCGGCTTTTCCTTCTACGTGTGGGA
TCTTGACTCCATACACCACAGCATCCTTGAGTCCTATCAGAGTGCTGATCACACCTTCCA
CCTCTGCAGTGGAGACATTCTCTCCACGCCATCTAAACGTATCCCCAGTACGATCTTTGA
AGTAGAAGTATCCGTAATGGTCCATGACCAACACATCCCCGGTGTTGAAATAGCAGTCTC
CCTCCGCCCTCACGTTGCGCACCATCTTCTTCTCGGACGCAGTCTTGTCGGCG
>T_ni_cDNA_11008
TTTTTTTTTTGATTTGTATGTTTTATTGCGATTCGAGGTCTAAAGTACAGGATGGCAAAT
TAAAAAAAAGTATATTATTAAAACATAATATGCAACGGAACTTCGCTAAATTTATTTAAA
TTATATACACAAACAATAATTTACTATTTAATAATTCTTTTCCCAATTTTCGCGTTCCTC
CCTCTCCTTCTTGACTTGTTCGACGGTGGGAGTGAGGTATAAGACATCTTCCTCCAGCTT
GGTCCACTCCTCTTTGGGCAGGATGTTCTTGGTCATGGAGAGTTGGATAGCGCGCACGAT
GCGGAAGTTGCGCTCGTCGACTACGTTTTGTGGGATCCTGCGGAGGGCCTCGGTGACGTC
CTCAGTTTCATAGAGGCAGTCGTCGCGGAGCAGACCGTATTTGTTAAATCCAGCCATTTT
GTAGGCCAATCTTTTCATGTTGTTCAAGGCGACAGCTGAAGTTCTGAAAGCCATTTTGTT
AAGATCTCAGATCTTATTAAACAAGGATCAAAAATCCACAATCGGGACCAAGAATTATGG
TAATTCTCACTGCGTGCAAGTCCTGTCAAACTGACATTGGTTGTCAATTGATTGCTGGAA
GGTCTGGCTGATTGAGTGG
>T_ni_cDNA_11009
TTTTTTTTTTTTTTCCTTAAATATACTTTATTTCCTTTTAAGCTACAAACTCGTAGGGGA
TAGGAGCCAGTAGTACTGGTTTCTCTGTGCCACTGACAATGTGAGCAGGCTTGGGTCCAG
CAGGTTGTCTCTTGAGGTTAGCGAGCTTGCCGGCGGCCTTGGCCTCCTTCAGAAGCCTCT
CATTCTCCTTCACCCTCTTAAGGAAGTCCTGTCTGCACTTGGAGTGCTTGATGTGCTCAA
TGCGGACGTTGATGCGCTTAGGTAGGATGCGACCACGTACGCGCTTGTTCACAATGACAC
CAAGAGCGTGTTGTGTGACATTGTAGACACGGCCAGTCTTACCGTGGTAGACTTTGTGTG
GCATACCTTTTTGGACAGCACCATTGCCTCTGATGTCAACGATGTCGCCAACTTTGTACA
CTTTCATGTACGTGGAAAGGGGGATAGTTCCATGAGTGCGGAACCTGCGGGCAAACAAGT
CCCTGGTGCCGCGACGGTAACCCTTGGAGTTCGTCATTTTTATGCCTTGTGTTACAAAGC
TTGACGGATAAAGAAAGAGGTTATGTTAGTCTATGGAACAATCTATGGTGAAGCTACCAT
AAACAAACTGTTCAACATAGAGAAAGTTTGTTTTTAGCAGGGTTACTA
>T_ni_cDNA_11014
TTTAATGCCACATTATAAAAAAAGAATTAATAAAATCGCTTTATCTAGTAAGAAGTTCTG
AGTTATAGAATATTAAAAAAAAACATATCCTCCTTGAAGTTGGTTGGAGATGATGTTTCC
ATTCTCAAAATCATACTAAAAAGTATTAACACTATTCGGTTAAAAATATTGATAATTATA
AACAAAAAATATATAATAATATTGTGATTAAAGTGATTGTGTCATTTTAATTGGGGAATA
CTCAAACGAAACTCAAAAAATTGTCTTGAAATATACTTTCATATGTTGTTTGTAATTTGT
TTTGTGTTACTGGGACCTTAAGGTTGAATTTCGCTTGAGCATTCGGATGTACTTATACTT
ACGACAAGGCCGAAATTACTAAAATCGTTAGATTGTATTGCTTTCTCTTTCATACGTTGT
ACTTATAATGTGACAGTTAAGTAAAGTTGCAAGCGAGTCACGTTAAACTTATGAAGCAAC
ACTTTCACTGTACAGTGGAGTAAATTTTAGTAATTTCGGATAGAGCTTGTTTTTTTTTTT
TAATTTTTGAGCATGTTAACCCTTTGAAAGCCACAGTTATGATAAAAAGGAAAAATACCA
CTTTCTTTAAAAATTAGAAATTTGCAGTGCGTTTGAGTTTGCGTTGAGTGGCGTCCCTCT
TTCACACTTAAAGTGGTAATAGGCCTATATGTTTGCCTCATACTTAAAAACTTAGTCAAT
CAAAAAGTTAAACTACCACAAAGACCAACCAACAAAAACGAAACAATAACCATAAAACTT
AACGTTTAATAACCGATCTTATTTCTTTTTTAATAACAATTGTTTTCCGAAGACTTTCCG
AATTTCTTTCTTGTCCAGTTTGCCCATCGCGTTTCTCGGCATTTGATCAACGATCAACAT
TGTCTTGGGTAATTGGTACGGTGCTAGCTTCTTGCCCGCTGATTCTTTAAGCTCTTGAAG
AGTTAGTTTCGCTTCATCTTTGATTACGACAACAGCTGATATGATTTCTCCGTAGTTTTC
GTCTTCGACGCCTAAGATGGCCACGTCGGCTATACTAGGGTGGTCCAAGATGGCGGACTC
GACTTGTAAAGCGCTGACTTTGTAGCCGCCAGTCTTTATAATGTCGATGGAGGTTCTGCC
CAGGATCTTGAACTTGCCGTCTTGGTACGCCGCTGTGTCGCCTGTGCGGAACCAGCCGTC
CTACGCGACTACTGATTCGTCTAACTTTGGTACTCGGTTTAAGTATCTGCTGAAAACAGC
TGGCCCCTTAATGAGCAGTTCTCCCTGATATACGCCGTCGCTGACCTCCTTGTGTATGGT
AACCTTCGGCTCTTTCCACTCGAAGTTTTCTGATTCTACGAAGAAGTCCTTGGAAGATAG
GCCCAGGCGGTCCAGACATATCTGTGTCTCGGGCAGCGGAGTCTCGACAGTGACGACAGG
CTCTATCTCGCCGGTGTCCTCGCGGACGCTGGCCACGCGCGCGGCCACGCCGGGCAGCGG
CAGCCCCACGCAGCCCACCGCGCGGGCCTCTGCCGGCTTGTACGGGTTGCTCAGGGCCAT
GCCCACTTCCGACATACCGAAACGTTCCAGCAAACGCATGCCGGATATCTCCTCCCACTT
CAAGAACAGCGTAGCAGGTAGCGGCGCGGAGCCTGCGCACATGAGCCTCATCCTCGAGGC
TAGCGTGGTCCTCACGTACTCCTTGGTCTTGGAGTCCGCGAACATCCTCTCATGGTCGGC
GACCAGGCGCGCGTACATCGCCGGTACTCCGTGGAACACCGTCACTTTGGTCTCATCTCG
CTCGCCCATGCCCAGGAGACGGGACCACACGCTGTGTGACACGAATGATGGGAGCATTCG
TAGTCTTGCTCCCGCAGCGAGCGACGCGTTCAAGGAGTTGAGTTGTCCATGTATATGATG
TAGGGGCAACGTGTGCAGTACTACGTCGTTAGCGGAGTACTGCCAGGCGGAGTGGAGCGA
CGATATCTGAGTCTGCAGCATGCTGTGGCTCCAAATCACACCCTTAGGCTTGCTTGTGGT
CCCACTGGTATAAATAATCAGAGCATCATTATTCCCGTACCAAGAGTTCGTCCTCCCGAA
ATCGGTCAGGTTATCATCAGCCTTGGGCTTGAAGAAGGCGGAGTTCGGTTGGTACAGCTG
TGCGGTCAACTCCTTATCCCTGCCAGTTATTAGAAGCGGCTTGTGCATCTCTAAGGTGAT
CGGTCTGAGGACCTTCTCGTACTCCTGGGTGCAGATGACCAGGCTTGAGGTACTGTCCGT
CAGGTAGTATTTGAGCATGTCTGGTGGGTGGAGGGGGGTTAAGGGGACCGCGATGTTGCC
AGTCATCCATATGGCCCACTGCACTATAACGTGTGACGCGTCATTATTACACATGTAAGC
TATCGTCTTCTCTGTCTCGCCAACCAGCTGCGCCGCGATCTCCTGTGCCAGCACTGTGGC
CGCCTGATGCAGGCCGGCGTACGTGTATATACCGAGCTCATCTTGTAGCGCCACTCTAGT
CGGGAAGAGTAGAGCTCTGCGGAATACTGGCACTACTCCACCATCTTTTATGTCACGGTT
GAATACAGTCAGCAGCTCTGTGTTAACATCTTCTTTTACAGCTGTGCCAGTGATATTTCT
ATAAGATGTAACACCGATTGGTTTCCGGAGAAGCCGGTTTAAGATCCTAGCGGCACGGCA
GCTCACCTCCATGTTTGAGAAGCTTTTGATGACTGTATTCATAAAGGTATTGTAAGTGTT
TACGCTCCCACCATAGGAACAATACTACTTTACTTGCTTATTATTAAGATATTTTTATAA
AAAGATAAGGTGAAGTGCGGCGGGGTGTGCCACGACGTCAATGATGCTGTCCAGGAAGCT
CTTGAAGAACTCCGCGATGGTTGTGTACACTTGCTTCACGGCTGGCTCGATCTGTTTCTC
GTACAAAGCCTGGATCTGCTTGGCGGTGTCCACGTAGGTCTTGGGAGGATCGAGAGGGAG
AAGGCAGATTTGAGCGTGCAAGTTATCCAACTGTCTGAGAGGCTGGAGGAAGCTGAAGGC
GGTGCCGAGAGTCAGTTCGAGATCAACAGAAAAACGCGACACCGAACTTACCAAGCTCCG
CAAGCTCCTGGAAGATGTCCACCTTGAGTCCGAGGAGACCGCCCACCTGCTCAAGAGGAA
ACACCAGGAAATCGTGGTCGACTTCCAGGAACAAATCGACCAGCTTACCAAAAGCAGAGC
CAGGTCCGAGAAGGAGAAGTCCAAATTCCAGGCTGAAGTCTACGAGCTGTTCGGCCCAGG
TGGAGAATGTAACCAAGGAGAAGATCACCATCTCCAAGACATGCGAGAAGCTGGAGATCA
CCATCAGCGAGCTGCACATCAAGATCGAGGAGCTGAACCGCACCATTGTGGACATCACCT
CCCACAAGCAGCGCCTGTCTCAGGAGAATGTTGAGCTCATCAAGGAAGTTCAGGACCTTA
AGGTGAACATTGAGAACGTGGTGTACCTTAGGAGCCAGCTGGCCAGCCAGCTCGAGGACT
CTCGCCGCAGGCTTGAGGATGAGGAGAGGAGGCGTTCTCTGCTGGAGGCTAGCCTCCACC
AGGTTGAGATCGACTTGGAGTCCGTCCGCGTCCAGTACGAGGAGGAATCCGAGGCCCGTT
TGGACCTGGAACGTCAACTGGTCAAGGCCAATGGCGAAGTTGGCCACTGGCGCTCCAAGT
TCGAGGCTGAGGCTTCCGCCAGGGCTGAGGAGATCGAGGAGATCCGCCGCAAGTACTCCA
TCCGCATCCAGGAGCAGGAGGAACAGATCGAGACCCTCATCGCCAAGATCAGCAACATTG
AGAAACAGAAGTCTCGTCTGCAGAGCGAGGTTGAGGTACTCATCATCGACCTGGAGAAGG
CCAACGGAACCGCTCGGGAGCTCCAGAAGAGGACTGAACAGCTGGAACGCGTCAACATTG
AGATTAAGTCGCGCCTGGAGGAAACCGTACAGCTGTACGAGCAGACCCAGCGTGACCTGC
GCATCAAGATCACCGAAATCCAGCGCATCACCCATGAGCTCGACAAAACTCGTGAGCAGA
AGGATGCCCTTGGCCGCGAGAACAAGAAGCTGGGTGATGACTTGCACGACGCCCGCGCTA
ATCTCACCGAGTTGAACCGCCGTCTTCACGAGCTCGAGATCGAGCTGCGCCGTCTTGAGA
ACGAGCGAGAGGAACTCACCGCTGCCTACAAGGAGGCTGAGGCTGGCCGCAAGGCTGAGG
AGCAGCGTGCCATGAGGCTGACCACCGAACTGGGTCAGTTCCGTCACGAGGCCGAGCGTC
GCCTCCAGGAGAAGGAAGAGGAAATCGAAGCTATCCGCAAGCAGACCAGCATCGAGATCG
AGCAGTTGAACGCTCGCGTGGTCGAGGCTGAGACCAAGCTGAAGTCTGAGGTCACCCGCA
TCAAGAAGAAGCTCCAGATCCAGATCACCGAGCTCGAGCTCTCTCTTGACGTTGCCAACA
AGACCAACATTGATCTCCAGAAGACCATCAAGAAGCAGTCTCTGCAGCTCACCGAGATCC
AGACCCACTACGATGAGGTCCAGAGGCAGCTCCAGGTGACGCTTGACCAGTACGGCGTCG
CCCAGCGCAGGATACAGTCCCTCACCGGCGAGGTCGAGGAGATCCGTGGCAACTACGAGC
AGGCCCTTCGCGCTAAGCGCACCGTCGAACAGTCTTACGAGGAGGCTGTCACCCGCATCA
ATGAGCTGACCGTGATCAACGTCAACCTGTCCAGCAACAAGGCTAAGATCGAGCAGGAGC
TCGCAGCCGTCGCTGCCGACTACGATGAGATCACCAAGGAGCTGCGCATTGCTGACGAGA
GATACCAGCGCGTCCAGACTGAACTGAAACACACCGTCGAGCACCTCCACGAGGAGCAGG
AGAGGATCGTCAAGATCGAAGCCGTCAAGAAGTCTCTCGAAATCGAAGTCAAGAACATCT
CCGTTCGCCTGGAGGAGGTTGAGGCTAACGCCATTGTTGGTGGCAAGCGCATCATCAGCA
AACTTGAGGCCCGCATCAAGGACATGGAACTGGAAATGGATGAGGAGAAGAGGAGGCACG
CTGAGACCATCAAGATCCTCCGCAAGAAGGAGCGCCAGCTCAAGGAGGTCATGATCCAGT
GCGAGGAGGACCAGAAGAACATCGTTCTCCTGCAGGACTCCCTCGAAAAGACCACCCAGA
AGGTCAACATTTACAAGAGGCAGCTGACAGAACAGGAGGGCATGTCCCAGCAGAACGTGA
CCAGAGTGCGACGATTCCAGCGCGAGTTGGAAGCCGCCGAGGACCGCGCCGACTGCGCCG
AGAGCAACCTGTCTCTGATCCGCGCCAAGCACCGCACCTTCGTCACCACCTCTACCGTGC
CTGGCTCCCAGGTCTACCTGGTGCAGGAGTCTCGCGCCATGAGCTCAGAGCGCCTGTGAG
CGCCCCAACCCCAGCCCCACCACACCAGCATTTCTCTCCATCTTTCAATATCGGGTCGCA
ATTCCGGTCGGGTATAATAAGCCTAGTCGTTCGTTAAGTGATGTACAAGCGGCAGGAGAC
GCTAGTGCGAGTGCGCAGTGGCGTCCCCTGCGCAGCTGCGAGTCGGGACGGGCGCTCGGC
GCTACGGCTCGCCCTAACGTTGCCGTGTCTCCGCACTACTTCGGCCAAACGCCGACCGCT
CGTCCCAATGGACGTTTTTAAATGTAACGCTAATTCAACCAAATAAAGGAACCAAAAACA
TGAAGCTTTTTTTTCAATATTTTTCTAATATAAGGTCACCGGCGCTATAGAATACAATGT
CATTATGTACCGTAATTTAGGTGCAGTAGTTTAAAATAAAAGAATTATTTTATATTATTA
TTTATTAATGGGC
>T_ni_cDNA_11014
TTTAATGCCACATTATAAAAAAAGAATTAATAAAATCGCTTTATCTAGTAAGAAGTTCTG
AGTTATAGAATATTAAAAAAAAACATATCCTCCTTGAAGTTGGTTGGAGATGATGTTTCC
ATTCTCAAAATCATACTAAAAAGTATTAACACTATTCGGTTAAAAATATTGATAATTATA
AACAAAAAATATATAATAATATTGTGATTAAAGTGATTGTGTCATTTTAATTGGGGAATA
CTCAAACGAAACTCAAAAAATTGTCTTGAAATATACTTTCATATGTTGTTTGTAATTTGT
TTTGTGTTACTGGGACCTTAAGGTTGAATTTCGCTTGAGCATTCGGATGTACTTATACTT
ACGACAAGGCCGAAATTACTAAAATCGTTAGATTGTATTGCTTTCTCTTTCATACGTTGT
ACTTATAATGTGACAGTTAAGTAAAGTTGCAAGCGAGTCACGTTAAACTTATGAAGCAAC
ACTTTCACTGTACAGTGGAGTAAATTTTAGTAATTTCGGATAGAGCTTGTTTTTTTTTTT
TAATTTTTGAGCATGTTAACCCTTTGAAAGCCACAGTTATGATAAAAAGGAAAAATACCA
CTTTCTTTAAAAATTAGAAATTTGCAGTGCGTTTGAGTTTGCGTTGAGTGGCGTCCCTCT
TTCACACTTAAAGTGGTAATAGGCCTATATGTTTGCCTCATACTTAAAAACTTAGTCAAT
CAAAAAGTTAAACTACCACAAAGACCAACCAACAAAAACGAAACAATAACCATAAAACTT
AACGTTTAATAACCGATCTTATTTCTTTTTTAATAACAATTGTTTTCCGAAGACTTTCCG
AATTTCTTTCTTGTCCAGTTTGCCCATCGCGTTTCTCGGCATTTGATCAACGATCAACAT
TGTCTTGGGTAATTGGTACGGTGCTAGCTTCTTGCCCGCTGATTCTTTAAGCTCTTGAAG
AGTTAGTTTCGCTTCATCTTTGATTACGACAACAGCTGATATGATTTCTCCGTAGTTTTC
GTCTTCGACGCCTAAGATGGCCACGTCGGCTATACTAGGGTGGTCCAAGATGGCGGACTC
GACTTGTAAAGCGCTGACTTTGTAGCCGCCAGTCTTTATAATGTCGATGGAGGTTCTGCC
CAGGATCTTGAACTTGCCGTCTTGGTACGCCGCTGTGTCGCCTGTGCGGAACCAGCCGTC
CTACGCGACTACTGATTCGTCTAACTTTGGTACTCGGTTTAAGTATCTGCTGAAAACAGC
TGGCCCCTTAATGAGCAGTTCTCCCTGATATACGCCGTCGCTGACCTCCTTGTGTATGGT
AACCTTCGGCTCTTTCCACTCGAAGTTTTCTGATTCTACGAAGAAGTCCTTGGAAGATAG
GCCCAGGCGGTCCAGACATATCTGTGTCTCGGGCAGCGGAGTCTCGACAGTGACGACAGG
CTCTATCTCGCCGGTGTCCTCGCGGACGCTGGCCACGCGCGCGGCCACGCCGGGCAGCGG
CAGCCCCACGCAGCCCACCGCGCGGGCCTCTGCCGGCTTGTACGGGTTGCTCAGGGCCAT
GCCCACTTCCGACATACCGAAACGTTCCAGCAAACGCATGCCGGATATCTCCTCCCACTT
CAAGAACAGCGTAGCAGGTAGCGGCGCGGAGCCTGCGCACATGAGCCTCATCCTCGAGGC
TAGCGTGGTCCTCACGTACTCCTTGGTCTTGGAGTCCGCGAACATCCTCTCATGGTCGGC
GACCAGGCGCGCGTACATCGCCGGTACTCCGTGGAACACCGTCACTTTGGTCTCATCTCG
CTCGCCCATGCCCAGGAGACGGGACCACACGCTGTGTGACACGAATGATGGGAGCATTCG
TAGTCTTGCTCCCGCAGCGAGCGACGCGTTCAAGGAGTTGAGTTGTCCATGTATATGATG
TAGGGGCAACGTGTGCAGTACTACGTCGTTAGCGGAGTACTGCCAGGCGGAGTGGAGCGA
CGATATCTGAGTCTGCAGCATGCTGTGGCTCCAAATCACACCCTTAGGCTTGCTTGTGGT
CCCACTGGTATAAATAATCAGAGCATCATTATTCCCGTACCAAGAGTTCGTCCTCCCGAA
ATCGGTCAGGTTATCATCAGCCTTGGGCTTGAAGAAGGCGGAGTTCGGTTGGTACAGCTG
TGCGGTCAACTCCTTATCCCTGCCAGTTATTAGAAGCGGCTTGTGCATCTCTAAGGTGAT
CGGTCTGAGGACCTTCTCGTACTCCTGGGTGCAGATGACCAGGCTTGAGGTACTGTCCGT
CAGGTAGTATTTGAGCATGTCTGGTGGGTGGAGGGGGGTTAAGGGGACCGCGATGTTGCC
AGTCATCCATATGGCCCACTGCACTATAACGTGTGACGCGTCATTATTACACATGTAAGC
TATCGTCTTCTCTGTCTCGCCAACCAGCTGCGCCGCGATCTCCTGTGCCAGCACTGTGGC
CGCCTGATGCAGGCCGGCGTACGTGTATATACCGAGCTCATCTTGTAGCGCCACTCTAGT
CGGGAAGAGTAGAGCTCTGCGGAATACTGGCACTACTCCACCATCTTTTATGTCACGGTT
GAATACAGTCAGCAGCTCTGTGTTAACATCTTCTTTTACAGCTGTGCCAGTGATATTTCT
ATAAGATGTAACACCGATTGGTTTCCGGAGAAGCCGGTTTAAGATCCTAGCGGCACGGCA
GCTCACCTCCATGTTTGAGAAGCTTTTGATGACTGTATTCATAAAGGTATTGTAAGTGTT
TACGCTCCCACCATAGGAACAATACTACTTTACTTGCTTATTATTAAGATATTTTTATAA
AAAGATAAGGTGAAGTGCGGCGGGGTGTGCCACGACGTCAATGATGCTGTCCAGGAAGCT
CTTGAAGAACTCCGCGATGGTTGTGTACACTTGCTTCACGGCTGGCTCGATCTGTTTCTC
GTACAAAGCCTGGATCTGCTTGGCGGTGTCCACGTAGGTCTTGGGAGGATCGAGAGGGAG
AAGGCAGATTTGAGCGTGCAAGTTATCCAACTGTCTGAGAGGCTGGAGGAAGCTGAAGGC
GGTGCCGAGAGTCAGTTCGAGATCAACAGAAAAACGCGACACCGAACTTACCAAGCTCCG
CAAGCTCCTGGAAGATGTCCACCTTGAGTCCGAGGAGACCGCCCACCTGCTCAAGAGGAA
ACACCAGGAAATCGTGGTCGACTTCCAGGAACAAATCGACCAGCTTACCAAAAGCAGAGC
CAGGTCCGAGAAGGAGAAGTCCAAATTCCAGGCTGAAGTCTACGAGCTGTTCGGCCCAGG
TGGAGAATGTAACCAAGGAGAAGATCACCATCTCCAAGACATGCGAGAAGCTGGAGATCA
CCATCAGCGAGCTGCACATCAAGATCGAGGAGCTGAACCGCACCATTGTGGACATCACCT
CCCACAAGCAGCGCCTGTCTCAGGAGAATGTTGAGCTCATCAAGGAAGTTCAGGACCTTA
AGGTGAACATTGAGAACGTGGTGTACCTTAGGAGCCAGCTGGCCAGCCAGCTCGAGGACT
CTCGCCGCAGGCTTGAGGATGAGGAGAGGAGGCGTTCTCTGCTGGAGGCTAGCCTCCACC
AGGTTGAGATCGACTTGGAGTCCGTCCGCGTCCAGTACGAGGAGGAATCCGAGGCCCGTT
TGGACCTGGAACGTCAACTGGTCAAGGCCAATGGCGAAGTTGGCCACTGGCGCTCCAAGT
TCGAGGCTGAGGCTTCCGCCAGGGCTGAGGAGATCGAGGAGATCCGCCGCAAGTACTCCA
TCCGCATCCAGGAGCAGGAGGAACAGATCGAGACCCTCATCGCCAAGATCAGCAACATTG
AGAAACAGAAGTCTCGTCTGCAGAGCGAGGTTGAGGTACTCATCATCGACCTGGAGAAGG
CCAACGGAACCGCTCGGGAGCTCCAGAAGAGGACTGAACAGCTGGAACGCGTCAACATTG
AGATTAAGTCGCGCCTGGAGGAAACCGTACAGCTGTACGAGCAGACCCAGCGTGACCTGC
GCATCAAGATCACCGAAATCCAGCGCATCACCCATGAGCTCGACAAAACTCGTGAGCAGA
AGGATGCCCTTGGCCGCGAGAACAAGAAGCTGGGTGATGACTTGCACGACGCCCGCGCTA
ATCTCACCGAGTTGAACCGCCGTCTTCACGAGCTCGAGATCGAGCTGCGCCGTCTTGAGA
ACGAGCGAGAGGAACTCACCGCTGCCTACAAGGAGGCTGAGGCTGGCCGCAAGGCTGAGG
AGCAGCGTGCCATGAGGCTGACCACCGAACTGGGTCAGTTCCGTCACGAGGCCGAGCGTC
GCCTCCAGGAGAAGGAAGAGGAAATCGAAGCTATCCGCAAGCAGACCAGCATCGAGATCG
AGCAGTTGAACGCTCGCGTGGTCGAGGCTGAGACCAAGCTGAAGTCTGAGGTCACCCGCA
TCAAGAAGAAGCTCCAGATCCAGATCACCGAGCTCGAGCTCTCTCTTGACGTTGCCAACA
AGACCAACATTGATCTCCAGAAGACCATCAAGAAGCAGTCTCTGCAGCTCACCGAGATCC
AGACCCACTACGATGAGGTCCAGAGGCAGCTCCAGGTGACGCTTGACCAGTACGGCGTCG
CCCAGCGCAGGATACAGTCCCTCACCGGCGAGGTCGAGGAGATCCGTGGCAACTACGAGC
AGGCCCTTCGCGCTAAGCGCACCGTCGAACAGTCTTACGAGGAGGCTGTCACCCGCATCA
ATGAGCTGACCGTGATCAACGTCAACCTGTCCAGCAACAAGGCTAAGATCGAGCAGGAGC
TCGCAGCCGTCGCTGCCGACTACGATGAGATCACCAAGGAGCTGCGCATTGCTGACGAGA
GATACCAGCGCGTCCAGACTGAACTGAAACACACCGTCGAGCACCTCCACGAGGAGCAGG
AGAGGATCGTCAAGATCGAAGCCGTCAAGAAGTCTCTCGAAATCGAAGTCAAGAACATCT
CCGTTCGCCTGGAGGAGGTTGAGGCTAACGCCATTGTTGGTGGCAAGCGCATCATCAGCA
AACTTGAGGCCCGCATCAAGGACATGGAACTGGAAATGGATGAGGAGAAGAGGAGGCACG
CTGAGACCATCAAGATCCTCCGCAAGAAGGAGCGCCAGCTCAAGGAGGTCATGATCCAGT
GCGAGGAGGACCAGAAGAACATCGTTCTCCTGCAGGACTCCCTCGAAAAGACCACCCAGA
AGGTCAACATTTACAAGAGGCAGCTGACAGAACAGGAGGGCATGTCCCAGCAGAACGTGA
CCAGAGTGCGACGATTCCAGCGCGAGTTGGAAGCCGCCGAGGACCGCGCCGACTGCGCCG
AGAGCAACCTGTCTCTGATCCGCGCCAAGCACCGCACCTTCGTCACCACCTCTACCGTGC
CTGGCTCCCAGGTCTACCTGGTGCAGGAGTCTCGCGCCATGAGCTCAGAGCGCCTGTGAG
CGCCCCAACCCCAGCCCCACCACACCAGCATTTCTCTCCATCTTTCAATATCGGGTCGCA
ATTCCGGTCGGGTATAATAAGCCTAGTCGTTCGTTAAGTGATGTACAAGCGGCAGGAGAC
GCTAGTGCGAGTGCGCAGTGGCGTCCCCTGCGCAGCTGCGAGTCGGGACGGGCGCTCGGC
GCTACGGCTCGCCCTAACGTTGCCGTGTCTCCGCACTACTTCGGCCAAACGCCGACCGCT
CGTCCCAATGGACGTTTTTAAATGTAACGCTAATTCAACCAAATAAAGGAACCAAAAACA
TGAAGCTTTTTTTTCAATATTTTTCTAATATAAGGTCACCGGCGCTATAGAATACAATGT
CATTATGTACCGTAATTTAGGTGCAGTAGTTTAAAATAAAAGAATTATTTTATATTATTA
TTTATTAATGGGC
>T_ni_cDNA_11021
TTTTTTTTTTCAGTGTTGTATGAACTTTATTTATCATTAATATTACATCATGATTTAAAC
ATTAATTTACATAATACAATAAATAAATGCTCAGTATAATCAATATGAAGTCATGTTTAA
AAAGCGAATGTTTATACTAAAGACAATAATAGAAATTAACCTAATTTAACGAATCAACGA
AAATGAAGAACACGTATGAAATAAAAATGAAATCTAAACGTTATTTAACAAATGTAATGC
TCGTAAATATAACTAGTCTCTTCAGCGCGAGTGAAATATAAATCGAGTACATTTCTTATC
GAATATTCACGATTCAAATTTAACATATCGAATAACTTTCTTTATAACTATTGAGAATAA
ATGAACCTCATAATACAGATAAAATAAACAAACAAAACGTGATTCTTCGTTACAAAAGTT
TCAATACTTCATTTATATTAACAAAACAACGAGTTTAAAATCCTTTATATTGTAGACAGC
AGGTAGTAGATAATTGTTTATACTACGTCCTGAGACTTTAAATTTTTACCATAACTTACA
AAAAATTATTATGAGTGTTGCATTGTAATTGGCCTAAATGTCAATGAATGAAAACAATGG
TTGTTAAATAGTATGACGAATGGACAATTTTATACCTAAATAGAAATCCAATACTCGTGA
GGAATGTTTTGATTACATTTTAGCGGATTACATGAATCGTGGTATACTAAAATATATTTA
TATGGCCTCATCTCAGCTCTTTAAAGTTTTCTAACAAACCTACTGGATGCGACTTGTCGC
CCATCTAAATCAACACTCCGAACACATCTAGTAAAACATCAATCATTGAGTAAAAACAAT
AAATTGCGAGTCGAAGCAGTTTATGGGTTCCTTTGGAATTACACCTCTCCCCTATTCCCT
CCCATTGCTGTTTATAACAAAAAAAGCTTTCTATGCCTTGGCCAAAACAGTCCATTTTTA
TCAAGCGTTTCGGTAAGATATTTCGTTTAAAACATACCAAATTAACCAACAATGAACTGC
TCCAACTCTTGAATATTGCTTGTTTTATATCAAATCGCAATACTCTTTCAAACACAACCA
AAAAACTCAACACAAATCCAATAAATCATACAAAATTAACTTAGACAAAAATGTTGTTAG
TATTAGTACATGATACACATCAATAATAGTTTTCAATTTCAATGAAAACTACATTGAAAT
CATAGATATACTAGCCACTAGGGTTAACACACTTGCTTACATTTTTTTTTATCATTCGTA
AATATTTTCATTATGTCGATGGCTAAGGAATATGCTTTACACAGCTACTTATATACGGTA
TTATTATAAAACACTGGCTAATGTCATTATTTTGGATTTATACTGGTATAGTTAATTTAC
TTCCGTCTCATATTACGTATGGTATTAGTTAGACGTACTGCCGCTAAAGTGCACCACTAG
AACAAACAATGTTGTATTAGTTATTTTTAGCGCTAGTGGCGCCCTCTTCAGCAAACTTTA
CGTCCTCATTGTAACCAAAAAATCGTTTCAGTTTATACAGGCGCAATCAAATGCTGATAA
GATTTCGAATACTAAAAATACATATTTACTTGCAGTTTATAAAAAATACTTTCTTTCGAG
TAATATACTCAAAGGCTTTAATTTAAAAGAACTAAATACATACTGCGGCTAATTTCTACC
ATAATGATTCGTGGGTGGGGCAAAACTGCGGAAATATGTTTCAAGTGCGGTACAGAATAC
AACATACATTTTAATGAGACAGGAATTTTGACGGTTACATATAAAAATATTTTTATTTCT
GGCAACACTGCAGTCAAGTCTGCTCTATATCGTAATAAGGACAGTGATCTAGTTTATAAG
AATTTAAGCGAAGAAAGAAGCTCGTATTCATATGTTTTATTTCACGCGCTCTAAAATAAC
ATGTGATACACCATTCATAACTGCGTAGGTGCAAAATGAGTGCATAGTGTCACAAGACCT
TGATAGTAATAAATAACATTTGAAAGTTTAATCGCAACTTAAGGCTTTAAATATCAATTT
TGGAAGCGATTAACACAGTGCGTCGTGCAGAGTAAACCTATTTACACATTGTATGCTAAT
TTTTACACCCAATATCTCACTTTACTAGTGTAATCCAATGGCAATCGTAGCAACAATAAA
TTTTATAATGACGAATGTACTATAATTGATTATGTTCTGCATGTTATTCTTATTGTTCTA
GGCCGTTCTAGGATTTAAACATCTTTAGATCGCAGTCGCACAAATGTTTGCGCTATGCAG
GGATTGAACCTGAGGCACGTCGTGAGCGGTAGTAACTGACGTGCCTAGTAACCAACTTAT
TTGTGTCCGTAGTCAGTTTTATTAAGATTTTGTTAGTTTTTACTTGATCTAAAAGCAGGT
AACTGCGCCAAGCTTTGGCTAGTTGCAGGTTCTATTTAACTTTATTTTCGTTGTCAACTT
TCGTTTTGATGCTGATTGTCATTGGATTACCAATTAGTACGTCTATTATACACAGACGAA
TACCTTAATTTAAAACTGATTCAACCCTTATTTGACGCTGTGGCTAGATATGAGACAACC
TTTCAAACAACATACTAATCGATCCAGTGGATCATAAAAACTTTTGTCAACAGTACGAAA
TTCTTCAGGAAAGTCCGTCATTCTCTAGCCACATACAAATATCAGACGATAAAATTTTCG
AACATTATCCGTATTAAAAACCGTACTTAGTAACAATGTTTTAAAATGACAAGTTATCTT
AACAAAACGATCCCTCACCAAGACACAAGTTCCCATTTACATGAAGCGTTATACCCTGTG
CAACGCGATACTGTTATAATATATTGTCATGTCAATTTCTCAGTAAGGGCTTTGGACGCT
ACTTTAGAACACGCATAGGCCAAACATACATAACATTCCTATAAACTAGATGAGAACGAT
TTCACCGGAATGGTAACAATTGAGATTGAAAATTTTCGAGTTAATGGCAAGCCAAAGATT
GTCAATTTAAAATTAATATAAGCATAAATGTCGCGTTAGGCGAGAGTTTCAACGTCAATT
TAGCTTAAGTCGAATTTCGATTGATCGACTAAAGATTCAACTAATTAGTGTTGTTGCACT
CTCTAGTGTTGTAACGCGAGGTGCTTGTGTATCGATGACGAGTATGAGAGAGCTACCGAA
TCCGTGGATTGTGTGTGAGTGACATCCTTATCGTCTTGGAGGAGCTTTTGATTTGTTGTA
GTTTGAGCCGCAGCGCGTCCACTTCGGCTTCGGTTCCTTTGGGGATAGGGTCTGTGTTGT
GTTTAGTTCAAGTTGCGGATCAATGCTGCGTGGCAGCGTGTTCTCGTTGATGGAGTCGAC
CAGAGTTCTGTTGTCGCCGACCGGCGTGCGCGGCTGCGATGATGGAGACGACTCGGTTTT
CAAACCGGCTTTGGCCTGCAAAGCTCGAAGTCGCTCTAAGAATATCACGTGTGACTTCTC
GTCGTTTTCATTACTAATATCAATATTCTCTGACTTGTAATCGTGTTTGTACATGGGCGG
CATGGAGGCCAGCTTGCGCTGGTCGGCCACCTCGCGCAGGCCGCGCTCCACGTAGTTGCG
GAAGTAGAACGACGAGCCCTGCATGAACGTCCAGATGTCCACCTCGGGGTGACGCTCCCG
CAAGTCATAGAGCTGCGCCAGCGCGTCCTTGTTGTGTTCCTTGGTCCCGATGCGCTTGAG
TATGAGCGCGAGCTCCTCGTGCACTGCGCGCGGCAGCCGGCCGGCCGCCAGCGCCGCGTT
GTTGGGCGGGACCGACGCTAGCACCGAGCCGCCGTTCAACGCGTCTGATGTGTTTTCTTT
CTTTTCGTCTAGCTTCAATTGCTTCAGTACTTTAAGTAGATACGGGTACAGGTCAGAACC
ATTTAGATCAGGTATTTGTGTGAGATGGTTTGTGATGGAACCACCCTTCATCTTGACTAG
AGTATGTACCAACGTTTTCACTGTCCTATACGGCGTATCACTAATATCCGGGTTCTTCTT
CCAGTAACTGTTGGGATAAGCCTTATAGAACAGGTGTATCCTGTACAGCACCGCGTCATA
GTCTATGGAGTTCACGTCCCAGGTGGAGATCATCTTGAGGGTCTTCCAGAAGCACTTGAG
GAGAAGGTCTTGGTAGCGAGGGTAGGCAGGGTCTGAGACGCCGATGGACTCGTGTAGAAG
GGATACTATTGCGCACAATAGCGGCGTCCTAGGCGAATGCTCGAGTACCCTGACACACAC
ATTATTCAGTATGCGCACGAGTCGCTCAGCGTCAGGGCCGGTCCCGGTCGCGCCCGTGCC
CGCGCCAAGCAGACGTAGTAGCTCTCCGACTAGAGAGCACAGCGCCGCTTCGCCTACGTG
AGAACCGCAGCCGGCTGTTTCGTAGAAGGTGGTGAGCACGCTGGCCAGGTACTTGTAGGC
GGGCAGCGCGTCGTGCGGCGGCGCGGCGCGC
>T_ni_cDNA_11041
TTTTTTTTTTACTTTTAATAAATTTATTAACATTTGTTTTTACACGGTAATACAAATTCT
CGATAAACATCTAAAACGACTGGTTTTTTTTTTAACACTACGTTTGGACAACACAAATGA
CTTCGCTTTACCTTGATTTGTTATGAATCAAACCAATAAAAGCGAAATAATGGAAACGAG
AATGTTACGAAGGACAAACAATACTAAAATACGTGCGAATAAAACAAATTCTATATAATT
AACTCCGCCTTTTCACTGAAAATGCACGATAAATGGAACATTACAATCGGTGTTGCCAAT
AGAAGTGTCAACGTGCTTAAATCTGTTGTTATCACGGCTTTTTTATGATGGTCTTGACAA
CAACAAATGTAAGAATTACCTAATGTTGAAACATTATATTCAGCCACAAGTTCTGATATA
TTAATGCGTACATGCTATCTTTTGATAAGGGTCATTCTTGTACGGCGATGGTATCGAAGA
GAGCGATTACCGATTTGTCTTTTTTATCTTCTTGAAGTTTGTTGGCAAAAACAATCTTGC
TAGGAATTATGTATCTTGGCTGTGTGGATTGTGGAGGTCAGGTGGATACTTGCTTTACTC
GAAGGCGTGGACCCATTATTTTACGAAAAAGCGGTCCTATCACTCTAAACCAATGTCCAA
ATGACGCCTATCAAAAAATAACACGCCAAATACACTTAAAAAATAAAATGTAGGTACAAA
TAATAATCTTAAGATAAATATTTAAAACTCTAACAGAATATGTTGCATTACAATAAACTC
AAAGTTTGTACATAGCCTAGGAAACTCATTAACATACGTAAATAATACTTAACCTAATTT
ACAACTAAACCTTTGACATAAACTTAACATTCCATAGAATACAAATAAAAATACTCATGT
TGTTTGAAATAGAGGCAGTTTGTTCATTTCACAACAAAAATAAAGGCAGTGAAACACATT
GTTTCCAAATACTTTTATTGTTTATACATTGTTTGGCGTGTTGGGTTTGTCTGGGAGAGG
GGGAAGGCTGTAGGACTTGCCGTCCGGAGTCATCCAACACGTGGGGGGGTCGTGGTTATG
CCGTCCGATGCTCTCCGTCACCTTCCCGTTGTTATTGATCCGCAACTTCGCAGGACAACA
TCTGCTGAAGAAGTACCAGCAATACCAGAGCTGACTCCCATACGCCTTCTTGTACATGAA
CCGGAACGTATGATTCTGATATATAAATAGTTTTGAGTTCCCTCGCGTGTTTATGAATAT
ACCTTGAGCATCTCCAACAGCTCCACCTTCACCGCCGCCAGTTATATTGCCATCACCTGT
CGTAGAGCCATCAAAGCCAGTCATTTCCATATTAGAGTCATCTTCGCCGAAATTAGTTTC
CTCATTATTAGCGCCATCATCATCGTCATCCCACATACTTTCATTAACAAATTCTGGTTC
CATTTTGGGTGCTACAGCGTTATTTTCGTCTTCGTCTGGTATGGTCACAAATTCTTCTTT
AGCCGATCCTGATGGTCCAGCTTCTAATGGGTCCACACATTTTCTCTTCGCAGGTCCACT
TTGTGAAGATGACGAATTATTAGATGCTATTGATGGCCTATTTGGTCGCTTAACTGCTAC
TGGAGTTGAGGAGGGCTTAGAATCTAAATCAGTCTCTAACTTAGTCATTACAGATTGCCT
TTGTTGTGACGACCTCGGGCCTGGCCTGGAGGTCGGCTTTGGTTTGGATGGCGTGGAACT
TTCTTCATTTTGATTTCCGGTTAGACCTTTCACTTGAAGTTGTTCCGCGGTACTAATAAA
CGACGCTAATTCCTCTTGTTTAACATTAACTTCACCTTGGTACATAAACTGTAATAAGTC
TCTTAACGCAGAATGACTAACATCTTTTAAAAATACTATGGGGTGAGGATTTGGGTTCGA
TTTGAACATTTCTTGAAAATAGGGAGAACATACTGATAAAACTAATTTGTGTGCCTGTAG
TAATCGGCCATCGGCAGCCAGTGTTACGTCTACTAAATCTCCACGCGACAGCAGACCGTG
AAAGCCTGCTGACATATTTGCGTGGAAATTGTTCCAGCATAGTGAAAATTGTTCGTCCGA
CGCCATGATGGCGGCGACCCTGATTGGAACCTATCCTAAGCTTTGTACTTTATAATTCCG
ATTGTAGAAACATTTGCAAAAATAAATAAAACAATGTTTCTAATGAAGCACTGCACACTC
TACCATCCCACGTCCTCCCAGTTTGAGCGCCGTTCACGATATGATGACGCAAACGCGACG
TATACTGTGTCGTCACAAGAGGACCATTTGCACGAAGAATTGCACGAAATGTAGTTTAAG
GGCAAAATGGCTCAAAACTTAACTTGAATTATT
>T_ni_cDNA_11043
GGTTCAGCAGATTTAAAGCTAGCAGGCTGAAATTTTCAGGGTAGCTCCAAACCCGATAAC
AATGCAATTTACAACTATAAAAATGGCTAGACCAATTTTGATAAAATTTGAATGGAGTGA
CATTTAAAAACGGGGGTATTTTTGTTTAATGTAATAATTACTATTTCTCAATTACCATTG
AGTTACAAAAACAACGTGACAGTTAAGTGCGACATTTAGCTATGCATCGTTGATACATAC
GAGAGTATATTTGGTTTGTTCTAAGGCATTTCTACCTTTATATTGAGAATCTGCCAAAAT
AGTATCCATATTGGCAGTATCACAGCTGTTGTGAGGTTGAATAACCAGTTGCCGTATATC
ATAGAATCCACTATAGAGAACATGGTGGCCTGCATGGCTGCATCAGATCCTCGACTGATC
ATGTCCAGGAAGCCCTCCTCGGGGAACAGCACGCGGCTGAAGGCGATCATGGCGAGCGAC
ACCGCCAGCAGCGGCTGCACCAGCAGGCACACCAGCCGCCGCAGGAACAGGTACGTGGCA
CGACCCTTTCCACCTCCATACACGACCACGCTGCACATGAGCGCTAAAGGCGTGTACACG
ACCGCTATAGTCAGGCCTAAGGGGAAGTTCTGCATGCCCACACTCAGACACACTGTTGAG
AGCTCTATTAACAGTAGTATGTTGTACTAGAGATAACTCCTCGTAAGTTATGCGACCCTT
GCGTAGTACGCGGGGTAGGAATGGAGTTATGATTGTCAGTATTATTGATACTCCGATTAA
ACCGTAGTATACTGACACTTCAGATGGTTTGTTGAATTTGGCACCAATCTGACTCAAAAT
GATCGGCGAATTCATAACGGCGTATCCAATCAAATGTACCGACAAGTAATTGGTGCCAAT
ATTCACAACACTCATACTAGAATCATCCTTTACTTTCTTCTGTTTAGGTTTAACTTTCTC
AACTTTCTCATCGCCTGGTACTTCCGAATCAGAATCTTTGTCTTTTTTCGGTGATTTTGT
TTTCGTGTCTTGTTTGTTTGTCTGCTTGTCTGTTTCTTCGTCGCCATCTTGTTGTATCGA
GACCCATAGCGACAGCGCACGGATAAGCATGGCCACGCATAGGAGGCAGAGTGATGGCAT
GTACTGGCCAATCGAAATAAACCTATTTGTAGCCGCCAGCAAATAAAAGAAGTAGCTCTG
ATGGAACCTCTCCAGCAGATTGTTAAGAGAGCGGAGTATAGCTTCCAGCGCGACCCCGAG
CCTGTAGAAGTTGGCGGTGGAGAGCGAGTGGGCGCGAGGGGCCGCGCCCGCCGAGTCCGC
CGGCCCGCGGCCCTCCAGGGTCACGGCTTCTATACCGAAGCGGTGGAACAGACCGTGGTT
GCCGTCTGGGACGCCGTCAATCTGAGCTATGACCATCTCAAACATGGTCCAGAAACCGTT
CATCCACTCATCCATTTTGTTGCGGCCGCGGATCCACGAATAACTGTTTCTAAAAGAATG
GTGTATCCCTGACTTGACACATAACTTGTGGACTAGATTAACGAGATCTAAGTTCGGCAG
CTGCCCGTTTAGACCTTCTATTTTCACTTCTATGTATTTTATTTTAGGCGTATGGAACTC
CAAATTAATAGCTGCCTGAATCGACCCCGAGCGTCCTTTCAATGTCCCAGGATCCAAACA
CTTCTTATAGTCCCCGCCAACCCAGTCAAAGCCAGGCATAAACTTCCTTAGATCCAAACT
GGGAGTACCAGGCTTCCAGAAACTGCCAAGACTAGTGTGAAATGTTTCTGCGTCGTTATG
CAAGCCGTGGTAAGCCTCTAAACCACGCCTGCATTCCTAGTTGCTCGTGTTCAGTGATTA
GAAATATTATGTCTTTCGCCCAATATTTTTGTGGTCTTGCAAACTTAGCAAAGGCTAACA
TGAGAGCTATGCCGGCCGCAGTCCCTTTCTGGTGGGAGTCCATGGACCGGAACGGTGCAG
TCACAACAAGAGCCTCCAGGGATGACGTGCGAGGGGCCCGCAGTATACCGTACACGTTGG
TGCCCTTGTAAACTTGGCCCTGTCCCAAGGGATAATTGAGAGTAAAGTTATGTGTGTACA
CTTCGAGATGCAGCTGTGACATCTTACCGACCAGCCACGGCACTGGAATCTCTTCAGCAT
CTTCATATTTATCCCCAAGCTCCTGCATAAGTTCGTTAAAGAACTGTTTTGCAGTATGTT
CACCATTAAATTCATTTGTTACTAAGCCAGGTAACAGAGCATTCTCCGAGAAGTATGTCT
CGTTATTAAACTCCTTGTTTCCTAGCATAAAGAACCAACCAAGGGCACCAAGATAGCATA
AGAAGCAAAGAGGTCCGTGCACTCTCTTCAACACCCTCACCCACTTCACAGAACCATATT
CAGGGTCTGATAACAGACCCATTTTGTTAAACAAATATAGTTTTGTAGAATAACTCCAGT
TCTTTTCTTATTAATAGAGTTTTATTCAACAAAATACAATAAGACTAGAAAATCTCCACC
GCGCCGCTC
>T_ni_cDNA_11049
CAAACAAACAAACAAATAAACTCTCCAGCTTTATATACTAGTAAGTACTCTCCAGCTTTA
TATATTAGTATAGATATATTCTTCATGAAGGTTATAATGTAAATTATAGCCGTCTTTCAA
TCACCATACTTCCCATTGATGCCTTAGTTTAGGCATCATATTCAAAACTATTCTGTCGAC
TAGCTAAGGTGGCACAAAGCATGGTTCTACATTTTGATTAGTCCTATTAAGGTCAATGTT
AATACGAAACGCTTTGAGGCTTACGGTATTGGCTTTGTAATGAGTAAAATTAAATTTATG
ATAAGCCTGATTAGCTGTCAGACATCGATCGCTCATATGCCTAATTTCTTCGACAGCTTA
ATTGGATACAAAATGCAATGCAATTTAAGAGTTTACGTTTTAAGGCAAATCTGTTCTAAT
AACGCATAAAATTAAAACAAATGATTTTAATTTATACATTCTAATACCTTTAAGACTAAC
ATATTTTTATGCATTCAAACTCTTGTTAAATTTAAATCAGACATTAAAATTTCATACTCA
TATATCATTAAAACACATTCATTGCGATCACATCCTTTTGTTACAAATTCAGAACGGTGC
AGCCACCGACGCGTCTAATAAATTAATATTTAACTTAAACAAAGTACAAAATTTTGGTAT
TACACTTTGACTAAACTGCCATTATCAGACACGAAGACAGCACCTGTGATGGCTCTAGCT
TTGTCACTCGCTAAAAATGTTACTAAATCAGCAATTTCTTCAGCACCAGACACTCTTCCA
AGTGCCGTCGTTAAAGCGATATGGTCATAAGTAGCATCTACTTGTTCTTTCTTCGCTAAG
CCCATATTTTCAATAAAATTAGTTTTTACTGGCCCAGGGTTCACAGAGTTAACACGAACT
CCACTTGAAGCTAGCTCAGATGCGATCGATCTGGTGAAATGATCCATAGCTGCTTTTGAT
GTGTTGTACGCGAAGAGATCTTTGGCCAGCACAGCTAATCCGCAAATACTTGATATATTG
ATAATATTCCCTTTGGTTTTGATGATGTGGGGCGCGGCCAGATGGGTGAGGTACACAGTT
GAGCGCAGGTTGGTGTTCATAACTTTGTCAAAAATTTCAATTGCATTTTCAGCCAAAATA
CTTGAAAGTAGCGACATCCCAGCATTGTTTATCAAGATATCTATTTTTCCAAAGTGTTTG
ACTGTTTCGTTTACAATTTTCTTAAGGTCATTTTCGTTAGTAACATCCGCAACTATTTGT
AAAGGACTTTTGCATTTTTTCGCGACTTCATTAAGATTTTTTTCATTTCTTCCAACAATA
GTCACTTTAGCGCCGAGTCCTGAGAATTCGACGGCAATGGCGGCTCCAATACCGGAGCTC
GCGCCAGTCACAATAACTACTTTG
>T_ni_cDNA_11053
TTTTTTTTATAAAACAATGTTTTTTTATTAAGGTATATAACAACATTGCCGCACGTTAGT
CACAAATCATACAGAGCTATAAAAATATAGGAGTATATATAACAGCATTATATCACAATA
TACTGTCTAACAATTATGGGAAGCTTCAGGAACAGATGGTAGGATCAAAGGGCTCTTAAC
TACGTATATTATTGCAGTTGTAGAAAAGAGAGAGAGCAATACATAGATCACGTAGAGCGC
TATCTCTCTTTAACAATTACAAACATATTTACTTCAAGAGGTGGTAAGCCACAGATGGTC
AAATGGTTGTCCTTGAACAATTGTTCGCTGCGCGCAGCACAAGCTTTCAAATATTATTTG
CAGTGAGCAAAACTTTTATTTGTGAATGTTACCGGCCAAATTGATTGAATCTGTTCGTTA
AGCTTTTAAATATAAATACAGAAGCTTGATTTTATTATTTAGAAGACTTGTAAAAAAATG
ATTTTTAATTAACAAATAATAAATCTAAAGAGAAAACTTATAAAAAGTAAAATAATAGAT
TGCGCCAAAGTAAATAAACTATAACAATATTTAATCTCTAAAGTCGACATAACATGTAAC
TTGTAAAATCCATCAAAAAGTTTCATATTCGTATGCAAAAATAATAAAATTATTTTTTGT
GATAAATATATAAGTATATATTCTGAATCAACTACCTTATTAAAACAAAATTTGTACATT
TGCACCAAAAACGAAACGAATATGTGGAAAAATATTTGTACTTATAAATAACGATTGAAA
TGTAAAAGTAACAACAAAATGTATTTGATTTAAACTAAATATAAAATTTAAAAAGTGATT
AACATTTCAGCCAAATGTGATTAGCAAACTATGTACTAAATGTATGCTCGAAATTAATAA
CCAATCCAATTTGTTTTCCATTATTTTAAATTGCATCTGGTATAACCAGGAACAGATAGC
TTAATAATTTCGGTTCTAAGTAAATAAATACAATAACTCTTTAATGCCCGCGTAATATTA
AAAAAGACATTTATGACGGCTTTCACTCGCTACTAAAGTTAATGTCACATTGTGACATGT
CGTATTGTCAATTATACTTACTAATTATAAAAACACGTGTATACACACTACAACAGTTAA
TAGTATTAAACGTACGCTATTGTGTACTGAACTAATAACAAACAAGAACAATTGCATTAT
TTTAAGGAATAATTAAATAATTTTGAGTAATAATTGAATTATTTTAAGAAATAATTGGAT
GACTTTGAGGCGTAGTTGCAGTATTTTAAGATTATAATGTAGTATGCGTTGCGCGGTTTT
ATGTTGATGGTGATATTATACAAAGCCTCAATTACTTTAGATAAGCCTAAAGTGGTGCTT
TAACAAATATGGTTTTGAGTGAAGTGGTTTCGTATTGTCCAAGATAAGGCTGACATTTAC
TAAAATATATTATAGTTTGAGCGGTAAGTTAATCTTTGCCGCTAAGCTAGAACCGGTTAA
CCGAGATATTGCGATAGCAATAAAATTATCTTTGACAATACGTTTGTTGGTAGATCTATT
TGATATATTTTATAGAGTATGGTACAGGTATTAAAAAATGGTTGGTCGATTTTATTTTAC
AGTAATTTTACTTATTTTTGATTAACAAAGATTTTTAAATTTGTGCGTTATATTCAAATT
AAAAAAGTGAATACCTAAAAAATCACTGGTCTTATAAGCATTTTTTACCTCGTTTTGATT
TAATCAATATCTAATCCCTGAAAATCATAATTTTGTGACTATGCTACATATTAACTTACA
GATACATATATTTAAAACTGAGCATAAATACATTATTATAGAATATTAATTATGCTCATA
TAATATTTCAAATGGTGCTCCCTTACCAGTACATATTATACCTACTGGTCAGTTAATTTG
CATTATTATGTATACATTGTAAAGAACATAGCTATAGAAGCTCAAGGTTATATTCAAAAT
GTATTCGAGACCTATTTTACATCTATATTAAACTTGTACTTTCATAAGACAACAGAGAAA
TTACAAAAAAAAGGTTTTAAATAACTGCAACATTCGATCGAAGTTCCAAAATAGATTTTC
CCGGTTCTTACTCGAATATTTCATTCAGTCATTACGTTTTACGATCTCAAACGTAACGTA
ATGACGAAATATGCGATAAACAGATTGGATTTATCAACACAAGTCATTAACACGATGATA
CGCTATCAGTAACTAGCTGGCCGGTACAAAAATATATCTATTTCATACACAAGAGCACAC
ATTTTTATACATGGAAGTTTAGCGTAAAAGAAGTATATTATAACTGCATTTATACTTTAA
ATATTCATACATTTTCTATATAAATACGTTATGAAATGTATATGTTAACTTAATCGAGTG
ATTTCTTATTTATAAATCGAGTTAATTTAAATAAGAATGTTTTAAGAACATTGATATTAA
ATTAATGTTGTAAAAAAAGTACAGGATGATGGATTTTTTCACACTGAGAAATAGGTTCAT
ATTTTACGATAGTCAGAACGAATGTTTACATATTATTATCAATAGTCAACATTTATGTAC
ATGATATCTACATTGGAACATTTCAGTTCAAAATGTGAACTTAATTAGTACAGCTAGCAA
TAAAGCCGGTTATCACAATCAGATTTACAAAGTATCAGTTTTTTGAGTCACGTAGAAATT
GGTGTTCAGTAATTTGAATGAGGCTTCAAGTGTCAAGACTATTTTATTCCTCATAGTACA
ATAACGTCTTTTAATTTGATTTCGTATTTTTTAAATCTGTTTGTTTAAGCGAATTCTGTT
ACTGACTGTACATTCTGAACAAAACATTCCACAATTCAAAATTTCCGATTATACATTTTG
ATGGCAATCGACTATCGACTTTAACACCTTACCTCAGCGTTCATTTTCGTTTGTCAAGTT
ACGTGAGCCTGAAGTAAGCCGAGTTCATTTGTTCGAGGAAGATGAATGTTAGTACTGTGT
GGGGTCCGAGACGCGCGTAGTACGGGAGGAAGCCCTTCCAAAGGGACAGGACACCTTCGT
TCTTGAGGAGAGTTGTGACCACTGTCAGCTGACTCTGGCCCTTAGCCGCGTTTTGTATCC
TAGTCTTAATGATGTCGACGGGCATGGAGGCAATAGTAGTGATGAGTCCAGATATCATGG
AGGCACAGAAGTGCAGCATGATGCCGTCCGGGACGTAGCCGACGAACATCTCGCGAGCCT
GTGAGTATGTGCTGAGCTGCGCCGCGTTCACGACCATAGCACGTCCAACGGTGGGCATGG
CACCGCGCCATAGCTTCAGAACACCCTCTTCTCTGACAATTCTGATCAAAGCATCAGCAA
CATTTTTGTAGTTCCTCCTCTGCTCCTTGGGCAGTCTGCCGTCAGCTGTCATGCGGATAA
GGGCGACCTCTGCCGGGGTGCCCACGAAGGCGCCGATGGAGCCGGCGGCCACGCCCAGCA
GCGTTTTAGTGCCGAAGCCAGGGGCTGCCCCGGCATTTTTCTCTTTGTAGGCATCAAAGA
GGTAGTTATAGACTCCAAGACGGGTGGTCGTGTATGTCGCTTGGCGCAGCAGACCAGCTG
ACAGCCCCGTGTAGAGTGACACAAACCCTTCCCGGGCTACGATTTCTCCCGCCACAGCGA
AGGAGGTGCGACCACCTCCACTTAATTGCATCCGAGTTTTAATCAAATCCAGTGGCTGTA
CGACGCATGTCGCTGCCATTCCGGCAAGGCCGCCGAAAGCGAATTTAAGCGCGTTCGGCA
CATATCGCTCCTTCGGCGGTGCTACAGCTGATTGTGCCATTATCACTTATTTAAATTAAA
CACAAACTCTGTAGACTACAAGTAACAATAGTCGCACTAATAATAGCGATTGTATTTATT
TAATAATTTGACGAGCAACGTATGCACCGCCGC
>T_ni_cDNA_11055
CAAACTAAATAACCTAAGATAGCGGCATATTTCTATTTTACAAATACGACTAACAAGCGA
TAATTATTAAACATCCTATGATTTCTCATAACTTATATAACATCATATTAAATCTCGAAT
AATCCCGAGGCTAAAAACATGTTGGTTAACAACGTAAAGAGTCTCTTGAATAGGCAACTG
AGATGTTGTATTCAAACAACAAGTGTTCGATTATTGTGTACTGCAGAAGGTGGCTACACT
TCTCAAGTCAAAGATACTTTTAGAGGAAATTACGATGTCATCATTGCTGGTGGAGGAATG
GTGGGATGCACTCTTGCCTGTGCCATGGCAAAGAACTCATTGCTATCCAATTTGAAAGTA
TTACTGTTAGAAGCCAGTCCAAAATCTGATTACCAGCTGAAATCAGAATACAGTAACAGG
GTTGTAGCTCTCAATCAGAACACAAAGGCGTTAATGACCTCACTCAATATATGGAAGCAT
GTTGAAGATATGAGGTTACAACCTGTCCGGTATATGCAGGTCTGGGATGCAAGTTCAGAT
GTGATGATATCATTTAGCAGCGCAGACATGATGGATGATGATGTAGCATACATAGTAGAA
AATGATCTCATGCTTCATGCAATCAATAAAGAATTACTGTCGACTGACAATGAAAATACA
CATATTGTCTATAATGCTAAGATTGACAGCTACCAGTTACCTAAAGAGAAGTATTCGAGT
CCACAAAGTATTGTCAAGATGGCTAATGGAGACACATATACATGCCAGCTGTTGATCGGT
GCCGATGGAGCCAATTCAGCCGTCCGTAAAGCAATGGGAGTACAGTATTTAACATGGAGT
TACGAACAAATGGGTGTTGTGGCCACACTAAACTTAGCAGAAGAATGCACAAACACCACA
GCCTGGCAGCGCTGGTTGCCCACTGGACCTATTGCTCTTCTACCGCTGGACTCTAAGCGA
AGCTCTCTAGTGTGGAGTACGTGGCAAGACAACGCCAAGCAACTGCTGCAGCTGCCCGAA
GATCAGTTTGTCGACGCTCTGAATGATGCACTGTGGAAGCAGTACCCGCGCAGCAGCAGC
GTGGAGACGTGCACGTCGTGGCTGAGCTCGTGCCTGAAGCAGGTGGGCATGGCGGACGGC
GCGGCGCGCCAGCTGCCGCCCTCCGTGAGCGGCGTGGCGGCGGGCTCGCGCGCCGCCTTC
CCGCTCGCCTTCGGGCACAGCACGCGGTACATCGCGCCCGGAGTCGCGCTCATCGGAGAC
GCAGCTCACCGCGTCCACCCGCTGGCGGGCCAGGGCGTCAATCTGGGCTTCGGTGACGTC
AAGGATCTGACGGAGCTGCTGGCTGAGGCCGTCTATAGTGGCTTAGATATTACACACCCT
AATTGGATGGAAAAATACGAAAGTGTACGTCAAAGACACAACGTTCCTACACAATTCATG
ATTGAGATGTTACACCGATTGTACACAGTGGACTTCATGCCAGTAGTCTTAGCGAGGAGT
CTTGGCTTGCAAATCGCTAATGCCTTGCAACCGATCAAGAAACTGATCATGTCTCAAGCA
GCAACGTAAGCGCGTCTCAAAGAATTCAATGAAATGGCCGGTTGTAAGATTTAAGGTTTT
TTGGTAGACTTACCTGCAACTAAGTCAAAGCAAAGTAAATTATTGTTACGTTTAGTTAAT
AAAAAGTAATTTATATTGTTTGTGTTAATTATTATCTTACCTTTAACACTACGATAAGTA
CAGTGCAAGTTTAGTGCAAAAGCATCAATGACCTGTATTCAAGCTTCACTCTCTATTCTT
ATAACATATGAATGTGGCCTCCGCAGGGGAAGGATAGGTTATGGTGATGACTCACAGTCG
TAAGTTGATAATGAATGGGAAACTTCTCTTTGTGTATGAATTCGAATCTGGGTATTCCCG
AAACCTTTACAATAAACAAATATAATGATGTAC
>T_ni_cDNA_11056
TTTTTTTTTTTGAAGTTCTGACTTTTATTTAATGATCAAGATGGCTACAAGTCTTACCAG
TATTAATAAGATACACTGAATGTATTGATTAGAAATAAGAAGTAAAATTGAAAAGTTATC
TATTCATATTGACACATTAAAATTCCATACACTCAATACAAGGCTAACATGTAAAACTAG
ACTAATCTTATTAATCTAACAATACAAATTACCTATATTGGATCTTAGTTTCCTATTGTA
TGATGTTGAATTTAGGTCTAGCCTATTCACTATTCCTACACCATACTTGCAATGCAGGGC
GTCTTCTAAAATATAAAAATATCCTCCAAATGACTACTAGTTAACTATTTAAGTGTGGGT
TACAGAACTTACTAATAAAGAATGTTCTTATAAATAATAGTCGGAATCAAGAATATATTG
TATATTTATATATATAGGAATTGCTACTGCTTCCACACTATACTATTGTTATTTACTGCC
AGTTCTTATGTTTTAACACAAATCATTACACTTACAATAAGACTTTTCACATTCAAACTA
ATCAAAATAATAAGATAGCTCCAAGTAACTTAAAAATTTTGGTAAAAAAATTACAAACTT
TTTACAGTATTTGATAAAAATGTTTGTGTCATTAAGCACACCCAAGAGTGTAAATTTATT
ATGTCCAGTTCAATCCTTATACACTAACTTAAAAATGAACTTACATGGTATAACAGTAAA
TATGATGCATCTGCAACACTATTATTCATGAAGTAAATTAAATATTTTGAGTTCTGACTG
TAGTACTAATAGTTGCGATTCTCATGCAAAAACACTGGGTTGCCAACATTAAGTTGTATT
AATTGAAATACCCTCTTGAGTATACATAAATTTGAAGGATATTTGAGTGTTAAAAATTAA
GTGCAGTACCCCCAAATATATGTACACACCTGCATTAAAAAAAATTGAAATCCTGTTTGT
GTATTTCATCTACAAAAATAATTCTATTGCAGATAAGTCATATTGGAGTAGTACTTAACA
AACATGCTTGCTATTCTGCAAAACCATTCAAAATCCTTTCATCACCATTAAATTTAAAGC
AAAATAACAATGTCCTTGACATAGTGGCACATTCCATGTATATTTGACTTATTTGATATT
CTTAAGTTCAACTTCAAATACTAGTGTTGAGTTTGGTGGGATCACTGGGGGTGAACCTTT
GGCTCCGTAAGCCATCGCAGGTGGGCAGATAATCTTCCTCTTGCCTCCGACCTTCATGCC
AGCAATGCCGACATCCCAACCACTGATCACCTCCTTGGCTCCCAGTCGGAACTTGAAGCC
GGGTCCCTTCACGCAGTTGTCAAACATCTTGTTGTTTTGCTTCAGGCGACCTTCATAATA
AACCGTGACAACTTTGCCGGGTTTTACAGCAAGTCCAGTGCCAACCTTCAGGTCTTCAAT
GGCAACTCCTCCAGTCAGTTGCTTCTTTTCTCTTTTCTCCTCCTCTTGCTTTGCTTCAGG
CTTCTTCTTTTCGGCCTTTTGAGGAGCTTCAGCCTTTTGAGCTTCATCCTTCTTGGCAAC
TCCATTCACTTGGGGCTGTTTTGCTTGCTGCTGCAGCTTTTTCTTGAGCCGTCTCTTCTG
TGATTTGGTGAGTTTTGACACGTCTACCTCTTCCTCCTTGCTGGTGTCGAGTGTGGTGTC
GGCTGACTCTGACGACGCTGCCTTCTTCTTCTTCTTTGGTGTTTCTTCTTCTTCTTCATC
CTCATCATCTTCATCGTCGTCGTCTTCTTCCTCATCTTCGTCACTGTCATCTTCAGCTGT
TGTGTTAATTTTGAATGAGTCATCATTTTCATCAGTGTCAATGTCCTCTCCATCTAGGAA
TTTCTGGAGCTGATCATCATCGTCATCATCATCATCTTCAGAGCTGGCAGCAGCTGCCTT
TTTGCCAGCTTTCTTTTCAGACTTTGCCTTTTTATTAGCTGCTACGTCATTGCTGTTCTC
CAGCTTTCTCTTGTTTTTAGGTGCTGGGGGCTCCTCATCCTCTTCAATTTCTTCATCTTC
GTCTTCATCATCTTCTTCTTCTTCCAACTCATCCTCATACTCAGGGTCCAAGTAACCAGT
CAAGTGGACATTACATTTACCATTTGTCAAGAAGGAGACATTGTCTCCAGTCTTGAAGTA
TAGGTCCAAGGGCACCTGGATGATTCTGCCCTTCTGTAATGTGCATACAAGGAAGTTCTT
GCCGTCTACCACGACCATCACTTGACAGGGATCAGTATCACCTGTGGAGATGTCCATGGC
GGCCTGTGAGATGTGGAACGGCTTCTCCACCACTTGGGTGTACCGCTTGTTCGGCTCCAT
GATCAAACCCCAAAACATCTTGACGTTGATTATTAGCAGATATGGAAAATGATAATAGTA
CTAAAGTTATCACTAAGCGTTAAATTAACGCAAGACTAGAATTGCTGGCTTCGTTATTTA
TTAATTTATAGACTTCACATGTGGATCACGGCAAACGCGGCAAAGCAAGATCAACCACAT
TCGTCAACGAATTCGTAATGGATGATTTTAAGTTTAACCATAGACAAC
>T_ni_cDNA_11060
TTTTTTTTTTGCAATAAAAGCTGATATTTATTACTTAAATAAGTATTGTATACAATAACA
CTAAAGGGCTTCACCACCTTTAACAGTACTTTTATTGCAGTTGTGGAAAAGAGATGCTGC
TCTATGCATTTTAGTATGCTGTCTCGCTCTTCCACGACTGCTATAACTTTAGGAAAAGTC
TAACATCATGTCTTCAAATTAAATTTCATGATCACATCATTCCCTTTTCCAGCTGTTCAA
TCTTCCTTGCGATGTCATCCGCTGAGAAAGCGTAGTCCACTAATTTCTCTTGCTTTATAT
CATCTTTGTCTTTTGAAGATTTCCAAAACTGAGCATACTCCGGCGACACAGCTTGTAAAT
ACGCAATCTTATCTTCCATTTCCTTCAGCCGTTTGAAAATGTCTTTGGACACGGGGCCAA
TGTTGAGGTAATTCTCTATGGCCACCACTCGCTCGGCTATGGAGGACGGTAGGCCACTTG
CTTCCGTTGTCTCTGGTTCAAAATGAGCTGTAGACACCGTTTGGGGACCCCATTCGTTGT
GGACTTTTCTTATTTTCAAATGTCCTTTCGAATCGCTTCTCCTAACAAACTGCGTCCTAA
CTCTAGCACAAGTCTCCGTGTCTCCCGCATCAGTGTTGCCAGCGTCCGGTATGAAGTCAT
GTATATTGCTGATGTTGACTTGCTCCCGCTTCCTCTCCATGAAGTTCTGGATTCTCTGCT
GCAACTCCTCGCTGGTCACGTTGATCTGGACGAGGGTCTTGTCCACCGGGGGAGCGGGGT
TCGGCTCCGGGATGGGTATAGGCCGCAAGTCTGGTACTGTGCATTCGACATTCTCCTTCC
AGACGGGCGCGTCGCCCTCGTACACCTCCTTCTTCCAGATGGGCACGCTGGCCTTGAGGC
GCTCGATGCAGTAGGAGACGGCGTCGAGGGAATACCCGGC
>T_ni_cDNA_11061
AAACAAAATCACAAAAAATATTACAAGTTAAATTTCAGATTATATTTTATAATACTCACG
AGTTATCTATGGTTTTCAGCCATTTATTCTTTTCTTTTGGTTTGCTTGTGCTGTCGAAGT
[truncated: 6,934,566 more chars]
