# Supplementary material for: Proteomics analysis of Trichoplusia ni midgut epithelial cell brush border membrane vesicles
Source: Insect Sci. 2017 Dec 18;26(3):424–40. doi: 10.1111/1744-7917.12547 (PMC7379565; doi:10.1111/1744-7917.12547)
Supplement: Supplementary file 4 — Supporting Information 4 BBMV membrane protein nucleotide sequences. [file INS-26-424-s004.txt]

>T_ni_cDNA_10018
TTTTTTTTTTTAAATTAAATATATTATTACCACATTCGTAAACAGACAGGAACGCAATCA
TTTACAACAAAAAAACATTAAATAATAAATCTGAATTAAGTATTCCAAAATTTTTATTAT
TTTTAAATATAAAGTAATATAAGATCTATGGTCGCGGATAAAGTGGTTTGCGGGGTATTG
TGATGAAATGTTTATTTATTATCACTAAGGTTTGATCGAATGCAGTGTTGCCAGCGTAGG
ATTTTGAATTCTACTACGTGACTCCGTTACTGTCAATTTGGTTAACAAAATATAATTAGA
TTCGAAAATATATTTACATCTTTATTAACAACGAATACGCTTATGAACAATGAATAAATG
AGGAATACTTTCAGATACAAAGACTAAAAAGAAATCCTTACACAGGACACACAGACATGC
ACCATTTGCAAACTTCTAAATAGTCTATGTCCGCAAGCAACTTTAGCCGCGGGTAAATTT
ATAAGGTGCTATTCAATGAGTTTCTTGGCCTTGAAATACCGGCGAAGGTAGAGAACCTGC
CACGTGGCGAGACCCAGGAGACATCCCATGGAGAATAAGCTGAAGAATAGGACGCGGTTG
TTTGTGGACTCATTAGTGTCTCTCATTTCCTCCTCTCGTTTCCTCATTAGCGTGAAGTCT
TGAACTATGGCCTCTGACAGATCCTCTAGTCTCTTCAGTTCCAGTTCCATTGGCTTCAAC
TTGGCCGCCTCACCAATGCCTTCATAATTTTTGGCTTCAATACCAATTTTGATGTCAAGC
ATCACATCTTGGGCGACGCCGCGGCGTTCTGGTGGTACTTTTGAAATGAAGCAAACTTCA
AATGTGTCATAGTTTTCTGTCACAAATGTGAATTTGCCCTTAGTTATTGAATCTCTCTGT
GATAATATGTGGTCTTTTGAGTCTCGGATGACATAGTCGACTCTTTGTCCGGTAACCTCT
GTAACTTCGTATTCTCCTGCCACGAGCACATTAGCATGGAGTTCTTCCTTCAAACACTTC
TGAGTGTTAGGCGCCAGATTCCACATGATGGCCATTCGTGCCTTGCCATATTGCACACAA
AACAAACACGAGATAATGTACCTCCATGTTATTAATTGTAATTATTAATCTATCTTGTAA
TAATTAATTCACAATTCATAACATAAAGAACTGAAAACAAACATATTCTGTGTCAAAAGG
ACACTAGACGCGT
>T_ni_cDNA_10056
TTTTACTCTTGCTTGCTGCTCACGTAGCCTTTGTTTATTCTTCTTTCTGTTATTCTTCTT
CTTAGAGCGACTGCTTTGGGCTGGTGCAGCGCAGGCGTTCTCTTCTTCCTCCTCCTCCTC
ACTATTCTCTGAAGCTTGACCTGCCTCCGAATCTGAATCCGACAGCTGCAATTGAGAAAA
TTTAGATTTTACACTCTTTTGTGCATACAGTGGTTCATAGTCTTCATCCGATTCCTCTTC
AGGAGGCGGCGGGGCTGCCTCCTCCATCACCCTCCTCAAATGTCGTGTAGACATTTTTAC
AGTCTTCTGATCCTTTCTTGATGAAGATGGGTCAGGGCTCAGTTAATCGGTAAACCTATA
TTGTGCACTTAAAGCAACCAGAGAATTAAAAAGNTTAGGAATGATAGACCGAGTTAACTA
TAAACAAGTGTGTTAAGATTTANAATATTCTGTCTAGAAATCGACACGATTCCGATACGC
CATTTTTTATTAATGGCAATCTGCTAATGGTTTTAGCAATTCCTACCAGTGTGTGTAATG
GCCACACGACAATACTGATTAAGAATCTTACTAGTTTTAA
>T_ni_cDNA_10089
TTTTTTTTTTGGATCAAATCCTTTATTTTTCATTAAAAATCATTTACAAAACAATAAAAA
AGGAAAATTAGTTACAAAGTCATAAATTAGAAATAGCTTTAGTATTAAATTGAAGAATTA
ACTATTATAATCAAATAGGCTAGGCAGTCGACCAGTGAATACAGTTTAACATCCACTTTA
GTTTTCATTTATTCCGTTTTATCGGATACGGTTTTCATACCGACCGTTATTTTAAAGTAT
TTACAGAATAATGAGTCGTATATCATTCGGACAACTTTATATGTCATCAACGGAAAAATA
GATCAGTAAAACGGAGACCATTTGTGAACCGTAACACAAATCTTAAAGATTTAACAATCG
TGAAATTTAGTGAAAAAATAGCCGAAAACTATAAAGAAGTTAACACTTTTATTCCCATTA
CATATACCTAAGTGATGCCTTTTTAGCTTATTAGCTTAATAATTTTATATAAGGCATGTT
TTGACACCAAAAGCGCCACTACAGACATACTAAAAAAATGTTTTCACTCTGGTCATAAAT
ATAGCCTGAACTTAAAGTTCTTATAACTTAATTTGTAAAATCAATCCAAAATGGAAGTCA
GTAAACATTATAATAACGGGCACTTTATATCTCGCTCTGTGATTGGTTTTATATATTGTG
ATCAACCAATCAAAGTTGTGATCCGTTGATTCAAAACTAGATCAAAATGATTAGACTTAA
GACACCACAATTTTAACATACAACAACGACACGTACGTTTTACAACACGTAAAAGAACCT
AATGTTTGTGAAAATACACTAAAGAAAAATTATAAAAACAGAATAATAAAATAATAAAAA
AAATAGTCAACGAGTCTTATTTCCATCAGTAAAACCTAGGTACTTTATAATACCTAATAT
CAAAATTCTTAATGCTTAATTTTAATACTACCTAATTATAGATTTGAAGTTTTGGGCCAC
TTCCAATACAAATATTGTGACATATACGTTTTTTTAAAGCTTCAGAAGCAAACTGGATCT
TATTCATTAAATATATATTTAATATACAAAATTACAATTTAATCTCACATTTAAAGTACT
CTTTGTCTGTCTCACAAATAATAATCGATCGAAATTATCAATAAATGCACCTTGAGATTT
CGTCTTGTTAAACTAGACATCTTTATATCTAAAACAGTCTTTATCATGAAGTACTAAGAG
CTAATTGTAAAGCAACTTAAAAGTAAAAGAACAATAAATTTGCGTACTGTGATTTAAGTT
TCAAAATTTTTTCGATGGACGATTTCAGAAAATGAACCGTAACATGATGTAAATAAAGTC
TAAACTCTATTATCCGCATCTTTCTTAAGTTCCTTCATTTCAGTAGCGACTCCTTTCTCA
TCACCTAGTTCAATTACTTCATCTTTATCATTTAATTCAACAGCATCATACAGTTTCCCT
TGCAACTCAGCTTGTATATCCCTTAAGTTTTTACCTTTGGTTTCCGTGACTAAAAAGTAC
GAGAATACGCTGCCTCCGAAAGCAAAGCCAGCGAAAATCCAAAAGACTGTAGTCAGCCCA
CAATAGTCTTTAACCCTCTGATACCCTAGCCCGACAATAAACCCTAGGGCTGCTCCAAAG
AGGCTTAATGACGTCATAGCAACAGCTTTCACATTTAAAGGAAAGATTTCAGCTGGTATT
ATGAATATAAGAGAATTAAATCCAACAGTAGAAATAACATTAGCTAAGATTATCCCTAAT
AACGGTATGAAACCAAATGTGGTCAGTGCGTCAGAGTTGATATGAAGGACATCTTTGAGG
AAGAAGTAAACGCCGACGGCTGCGAGTGAGATGCCTGTGCCGATGTATGAGAAGATGAGG
AGGGGGCGACGACCGACCCTGTCCACCAGAACTGAAGACATCAGACCAACGACAAAGGAA
ACCGCGCCATAAATAATGAGTACTAGAGACAGCTGTAGGTTCAACTTGGTCTCCGCCATA
ATCCAAGCAAGGTACTGTCTTATCACAACTGCACCAGTCATAATCTGCGTTAACTTCAGA
CCAGCAGCAATGACTATAGCCCTTCTATACTGGACTCCAACAAACAGCTCTTTGACTGAG
CTGGAATGCTTCATTTCATTTTTGACGTGTGCCTCTAAAGCTACGAGTTCTTCTTCTAAA
ACCTTTTCATCCTTATATCCTCTTAGCGTTCGAAGAGAGTTTCTTGCACCTTCCAGATTG
CCTGCCTTTAGACAGTAATACGGGGTTTCCGGTATCCAAAAGCAAACGATAAAGAACAGG
AAAGGCAGCACCAACATAATGTTGTTCAGGGTATTATAAGACAGGAATGGTCCAACAGAC
ATCGTGAGCAGAGTCCCGAACTTAAACATGAAACTCGTGATGACTGACAGCGTGCCTCTC
ACGTCTTTGTCTGCTATTTCTGATAAATAATAGTTGCTGACCGTGCTGACCATTCCTGAT
CCACAACTCCAAGTTAGAGATGTAATGAAAAGAAGCCATGCTTTTGTAGCAAACACCACA
ATCAACGAACCTATAGCAATTGGCAAAGCACTTCCCAGTATAGTCGTTCGCCTGCCAAAT
CTGTCTGCAATGTATCCAGTGACTAGAGATCCCACGGCAAACCCTACCGGGTTTAATGCG
AACATCGTTGCAATCTGGTACTGATCAATATCAACCTGAGTCTCATTGTTCTTAAACTTG
GGTAGAACAGGAGTGGCCCAGGCTGACGAAACTCCCAAAGTCACCAATGCCAAAGACACA
GATAGGGTCACCAAATAAAGCTTCGTTCTGTTTCCGTTCTCCATGGTCTCGAGTTACTGT
TGACGATCAAGGTTTCAGTGAATATAATATAGGAAAACACTTATTTGACACATTATAAGT
TGATCATTAGAAAGGCACAGAAAACACAAAACAATCGTAAACTATGTTATACTTTAAACT
TAAAACAATTGAACGAACGTCCTCTCCCGCTAAGTTCACGCATGCAACTAAGGGACAAGA
GTGATTAACTGATTGAAGTGAAGTTTAGCAGAACGGTCAGCCAGACATTACAAACATGTA
TTTCAGTCTAGATTCTAGTTCAGTCAAAAATATGAACGATGCGCGGCTTAACCATTC
>T_ni_cDNA_10096
TTTTTTTTTTCTTATTTAATAAATACTTTATATTCAATAATATTTCGTCATAACCATTTA
ATTACAGACATTGATAGTGAGGAGAGAAAAACTATTTATTTAAAAAAACATTGACACAGT
GATGTGACAAAAAAAATCATGACATTTTTTTTTACTTACGATTATTTTTTTAACATGTTT
CTTAAGAATGTTTGGCCGACATAAAAAGTTGTATAAGCTTAAAAATAATTTGAGCTTATT
GATAGCAAAGTTTTGGCAAAAGTGCAAAATGGCAGTGTCTTTAGTATGTATACTAATTGA
CCCTCTGTAAGTCGCTAATTAACACTAAAAACTAAATTGGTACAAAAATAAATTCATAAT
TATATTAATTACAAATACTTAAAAATCACAATCGTAGTGAGATAAACTAAACTTAAATAA
CCTTCTTTTTTAAGTCGGTTAAAAAGGGAAATTGTATTGTAATGATTGTACAATTTGCAA
GCGAAATTTATTTTAGAGCAAAAAAACTTTTATGTTACCGATTACATAGCTTATGATAAG
TGAATTAAAACTTATTTTTAAAAACTTGATTTATTTTATTTTTACTACGTAATATATACA
AAAATATTATATGATGGTACGAACACATGTATAACTTAATTAGCAGGTTAAGTTACTGAT
TATAGGTCGAAGTAAAATTGCATATTTTGCATATCTGATTACATTGATGATTGCATATTT
AAGAAAAAAACAGATAGATCCTTGTTTCTTTTATAACTGCCACAATAATTAGTCACTCAA
CCTGTCCTAAAACTAATTGAAATCATTCGAAAGTAAAAAAAAACGAATACAGTAAAAATT
GCAAATTATAATAATATAATTTTCAAAAAGTCTCAAAAGTTTTCGAATAATTTTACAAAA
AAAAAATGTGCTCCAAATATTTTTTTTACTATTTTTATTAAAAATCTTTAAATTACGCGT
TGGGATTTCGTTGTTACACAAGTATATTGCGAAGAAACATTTTTGAGATTCTTATGCTTT
TACATACTAATAACCGTGTACTCAACCGTCACTCAACTTTGAGTAGCCTCAACATCTCAA
AGTTGATATTAGTTTTAGTATCAGGTTTTTTTTGACAAACAGCAATCGAGTTTCTTTTAC
TTTAAGTCTTGATTTAAATTATTCAGTAAACATTTAATTTTAATATCTTCTCTATCTAAG
TTAAGTTTTGCAAAAAAAGCTCGATAGCAATCGTCAAGTTTATCTAGCAAATATAATTTT
AACGTTGAATGTCATAAGTACAACAAAATTGATATATTCGAAATGGTTTTTTTTTTGTTG
GCTTTTGTTTCTTCACACTGAGAATTAACAAACTCTAGGTGGCCGTAAAAAATAAAATAA
AATGAGTTATATTTTTTAATTTTTTGAACTTGGACCTGTTGAAATTATATTTGCTAGATT
AAAAACATCAAGAGAGACATATACTTTGTAACTAGGTAAACATTTCGCCAAACATTTCTA
TATTAATTATTCTAAGATTAAACGTTCAGAAATTACATAAAACCGTATCAAATCGGTCAA
TTTTCGTCTTTTAAATCTAACTGAAAAAGCAATTTCTGAACGCCGATATATTTTTAATCT
CTTTCCCAAAAATTTTATTTACGATTTTAGAATTTTTATTTTTTTTAAATTGCGTACATT
TTTATTAATTTATTAATATTAATATAAGTAACAATGTTAAACAGGTCTGGCACTATAAGA
TATTAAACAATTATATGTGAAGTTCGAATTTATGAAAACTGTCACTCCTGTCAAAATTTA
GTTTTTTTTTTGGTGCCGGTGAAACTCAGATGCTTTGAAAGACTGGTATTAATTTAAATA
GGATTATTAAACTGTAGCCCGTTAAATTAAAAAATCTTTTTTTTTTGTATCATTGTTTAT
AACTTGTGAATGTTTAAATAAAAGTTAATTTCCAAAGTATGTTTGCACCCACGTTTATAA
TGAGTAAAAAGATAAAAAAGAGTGAATTTATGATTTTGTTATTTTTTGCCAACCATATCA
TGGTTACCCAGCAAAAGTCAGCTTAAAATATATTTTAACAAAAGTATTTAGATTTTCCGG
GCTTCAGTGAAGTACACACCATAGATACATTTCTTATTAACTAAGATTTAAGTAGATAAC
AATTACAATATGAGAGAATTATTCCTGACAACACTAAGATATAACCACAAAATTATTTTT
GCGGGTGGCGAATTTTAGAACTCACGTTCATAAGTCTACTATTCAGACCTTTTGAAGCAA
TACGTTCAGTTGAGGAAAAGAGAAAGCACACAAAACGTAGAGCGGCATCTCGTTTTCTCA
ACTGTAAGTTTTCGAGATGTCAGTTTAACAGAGAAATCTGTAAAAAATCTCAGTTTGTGT
GTCGTTACTAGTGACGCCATCACCAGCAAAGATAATTTTGTAACTACATCTTGTTTCGTT
TTATAATGATAACTGTTTGTTTAGACAATTTCGAAATTGTATAATCATTGCAAATTGCTA
ATACAGCCGCCATTTTGTTTTCAAATAGACAGTACATCAATATTGAAAGGTGTTACAAAA
TGCAGTTTTTTTGCATCGGGTTTTTTTCTTTTAGCAATTTGCTAGGGATTATACCGTCAA
AGTAATTTGAACTTACTACATATTTGACAGTGTAAACTCAGTACACTTAAATTAAAAAAA
AAAACAATCTGTCAAACGTCAAAACAACCTGTCAATTTTGTATTAGTAAAATAAAAAATG
TCAATACCGGCTTCGACTACCTGAGTTTCAAAGCAACGACTTACGTTTAAACAGCCGTGT
CTGGTTTTTTTTCGGGGTGCTTGGTGTCTCCATTTGTTATGTAGTCGCCGTGATCGTGCG
AGGGGTTCTCCGAGCCCTTGATGTCATCGTGGGGGGGCAAGGGGGCTTCGGAGTCGGCCC
CGTCAGGGATATCCGTGCGATGAGATCGTCCGGCGAAACACCATCTGTCAGTCGCGAAGG
CAAAAACGCCGAGACTGACAGCTATCAGTACTATTAGTACGCCAACTACGATTCCAACGA
TTGCTCCTGTGTCTAGTTCCACACCAGCTGGCTCATCCATCGTGCTGATCCTGACTGCGA
ACTCCTCCCTGCCCAGTCCGTTGTCAACGCGGAGGTAGTAGGTGCGGTCAACATCCTCCT
TTGCAACTCGTGCAACTATCAGAGTTACGTTGTAGAATCCGTTGCCCAAAGGTAGAGGTT
CCAGTGCGACGAAATCGCCAGCTTCAGTGCGTCTTGGGGCTTGCAAGACCTGGTCTCCTA
CGGTCCACTCGGCAGTGGGGCGAGGGTTGGCCCGAACGGTGACGTTGAGGCGACCTTCTG
CGCCTAACTTCAGTCCAAAGATGGTGATCGTCCCGAATTCTTGACGTTTCGGTGGGTACT
GCACGATCAGCTGTCTCTTCGCCTCCATGGGCCGCTCCAGAGCCAGGTGTTCAGCCCTGC
AGACCAGGATCTTGTTGTCGTCATCATCTGTCAGGGTTCTGCTCACGTTCTGTCTGATGG
TCTGAAGGTCTGATCCTGGCTCTGATGATAAGATCGGCTGGTGGACGCCGTGGAGGAGTT
CCTCTTCACCAAGGAACCAGCTGATCTTGGCAGCGGGCCGACCGTCGGGCACGATGCACT
GAGCTGTGAACTTGTCTCCGTCACGGAAGCTCGCCTGAGGCGGAGTCTCTAGTACCGGCG
GAGCGGGAGGCCTTGCGACGATAAGTTTCATGGTACCCTTGATCTCAATGCTGCCAGTCT
GAGGAGGCAGCACGCACGTCACGTTACCAGTCCAGTCGTCCAGAATGTTCTTTATTAAGG
CTCCGCATTCACCAGACTGTAACCCCTGCCCGGTGTAGACCACGTCTCCCTGCAGGTTGT
CCGGCCGGAGTCTGTACGAGGTGGTGCCCACCGTGATTCTGCAAGAGTCGATAGGGTAGG
GCACTTTACACAGCACTGTCAGCTCACCGCCGACCCGGACGACGGCTTCCCGTGGAGTAA
TCTCCACATTTTGACCTGATACAATGACAGCAAGAAGCAGTCCAAAAAACGCGGGAACAA
CGGCCATCTTGTCAATCACTTTCTCAATTCGAACCAATCACAAAACACTTTTAAGCATTC
GATTTTCGAACCAGCATACTAGGCGATGCTTCAAACGGACACTATTAACCGGTTTGATCC
AGATACTTTGTCCCTCTCGCACTTGTGGAGTTTGTGTTGCTCTCTCCCTCACTCTTGATT
GATAGCGGGGATCCGATTACTCACAAACACTGTAAAAGTTAATTTTCAAACACAAAAAGT
TTAGTTTCGGAACTGTAACAAGAGTATTTTATGGTTGAACGCGGCACTGTTCGCCCACGC
CACACCTCGGGCACTTTCCAACCGGTTTTCTATGGAACCACGTAAAAGTATCACGTATCA
CGGAGCGAGCGCGACGCGTACCTT
>T_ni_cDNA_10107
TGAATTCATTTTTTATCAAATCATTAACTAAAAATTATTTCAAAATATCAGTCGTTTTAA
ATCGCGGCCCTGAGATATAAAACTCGCGTAAAATACATTAATTGTGATTATTTATGTTAA
TATGTATTACAAAAATAGTAAAGTAAATGCAAATTGATTATAGAAATAAGCTCCCGTATA
GTTTAGTCAGTAGCATTGTCTAATAATTCGAAATTACTTCCTAAATGGGACACTTCCCGT
TTCGCATGAACTATTAGAAACTGGACACAATAAATACAGATACCTAGAAACTTATCGTTG
ACTCTGTTTCTTTTGCAACCACCTTCACATAATACAGTATAACTAGCGTAATTGATATGA
TAATCTAGAGAGTGGGAATCATTTTAACACCAAGTATCGTAAAGATGTACGATTGATTGA
AAATATAATATTATCATGAAGTTAATTGGTTTAGTAATCAAATTGTGACCTTTTGTATTT
AATTAGTTGTTATTGCCTGCAACAATCTTTCCTGGAATTTCATAATTGATTGCGTTTATG
AATTTGCTTAGTCAATCCTTGGAAGAATTCCCACACACTGTCTTAATTTGAGTGAAGCAA
AAAGGGCTATAGTAAGTACATAAACAATGAATTTGTAACGACTTTACGATACGATACTCG
TTAAAATAATGGACACTGGCAGAATGACACTGAGGCAGTATAAGAATGTAGCAGAGACAC
TATAAAGTTCATTCATTCAGCTCCTAGCAGAGAGCCCTTGACTGGTTCTTATAACTCGTC
CTTCTCGAGGTCGACGTCGGAGAGGTCGATGTCCTCCTCCTGCGGCAGTTCCCCGTCCTT
GCCGTCCCAGGGCTCGGAGGCCACGATCTTGGGCATCTCAGCGCCCTTCACTGGAGCTGT
CTGTCCGCGACCGAAGGAGAGATCCCTAAGGAACTCGTTAATGCCAGTCTCTGAGAAGGA
TCCCCTTAGGGTGGAGAATTTAAGTTTCTTAGCGTTGACCACAGCCATGGCGGGGTAGCC
GAAGCCGCCGAGTTCCAGTGCTTGTTCTAATGCTGGCTGGGTCGCTGCTTCAGCCCAAAC
CCATCCCCACATCTTGTTCTTGTACTTGTCCCCGAGGCGCGCGAGCACGGCGAGGTAGTC
CTGGCGGCAGGCGGCGCCGCAGTCCAGGATGTGCGGCAGGATCGACACCACGCACAGCGG
CTTCTCGCTGCACGCCTTCATCGTGTCCTCGCTCACGATCTGAATAATCTCGGGCGCGGG
AACATTCTCAGCCAACTTCTCGAGAGCGAAGGTCACGATGTCGCTGGAGGTCCTGCCGCC
GTTGTAGTCCTCGACAGAGTCGGACGTCTTCTTGCCGGAGGCGAACAGCTTGATGGTGGG
GTAGCCTTGCACCTGGTAGCGGCCGGCCATCGACTGGTGTACTGTCGCGTCTAAAGCTCC
CAGTTTCACCTTGCCCTTGAGTTCAGTAGCGGCCTTAGCCCAGTGCGGCTCCAGGTTCTT
GCAGTGTCCGCACCACGGCGCGTAGAACTCCACCAGCCAGAGGTCCTCGCTGTCCAACAC
CAGCTCCTTGAAGTTCTCGTCAGTCAACGTGATGACATCCGACTTGTCTGATGTGTAGTC
GTTGGATCGTTTGCCGAGGCTGTCATAGGCCTTGTCCTTGGCAGCCTTGAGGGCTGCATC
AACAAATGCTTCTGCTGTCCTTTGACCCTTGTATGGGTGGCTCTTCCTGCCAGTGAAGAC
TTTGATGGTTGGAAAACCTGTGATTCCAAATTGGCTAGCAAAGCTCTTATGCTGGTCTGC
ATCCATGGCTCCAACTTTAACTACACCCTTTAATGCTCTTGCAGTCTTCTTGTATTCAGG
AACTAGGTTCTTACAGTGGCCGCACCACGGCGCGTAGAATTCCACAAGCCACACTTCATC
TCCATTTGTGACTAGCCGGTCGAAATTATGTGGTGTAAGTTCCACAACATCTGAATACGA
GTCGTAAAAAGCTGTCGCCGACCCAGCCACGCATATTAAAATACCCAAGAAATATGAGTT
GAACATTGTGTTTAGATTTAACGCTAATTAATTTCTTTTTTTTATAAAACACCGGGTACG
AAAATGAGACCGATCAAGTTATCGGCTAAACAATGCGAATTGCCGATAGGTAAGCGAAAT
AAACACGTCAATTCTTTTGGCAGGCTAAAATAAAGACACGATATTGTCAATGGAATTCGT
GGACTTGTTCCATTGGCCAATTTAGTTTTCCCGCCCTGAAAATAGATTCAATAGGTTATG
GTTG
>T_ni_cDNA_10124
GTTGGTGGCGCGGTTGATGTCGGCCAGTCGCGGGAGGTCCTTCCACATGCTCTCCGCGTC
AGACAACAACTGCTGGATCTTCTTTATTTCCTTTTCTTGGCGCTCCATCACTTCACTCAT
CTTGCTGTGCCACGCCTCGTCAGCTAGCGACACTTCGTTCAGTGGTACGAAGTCGGTCTG
CACTTTGGTTCCATTGTACTCACTGAGTTTCGTTTCATATTTGTTTAGAAGTTTCTCAGC
TTCTGATATGTGCTTCTCAAATGGATTTGTGTCGGAAGCTGCTTCTAAGCACATCGAACG
GAATGTCTCCGGATTTTAAAGTGGTTTTTCAGAGTTTTGATTTCCTTCTTGACAGCGTCG
ATCTTAGCGTCAGTGGTGTCTAGCCTCCGTTGAATAGCGTCGTCGTTGGCAGACAGGTTG
TTGTCCAGGTCTATCGGTGGAGGAGGAGCAGGTGCTAACGCCACCAGCGCCTTCTGTATG
CCTTCTAGTGCTTCATTGATTTTCGCTTGGGATGACTTTTCACGTTCTTCTCTCTGTAGA
AGTATAGTTTCCACGTTAGACAGACGGTCGTCAAGTCTTGAGATCATCCCTTTCAATGGT
TCCAGAGCTCTGTGTTTCTTGTCAAGCCCGATCAGCATTTTCTTCAGCTGGTCTCCGAGA
GTCCTCTCTCTGAATTCATGTCGTTCCAGTTTGTCTTCTGACATCCGGATCATGTGGACC
AGGGACAGCATGGCTTCTCTGATGTCTTCGTGCGTGAACTCCCTGCTGTATGTGTGCGGA
GTCCACACCAGCAGTGCGACGCACACCCACCACACTCTCGGGCTAAGCATCGCCATGTCG
CCCTTTTAATTCTAAATTAAACTAGGAAGCACCCTTTGTTCGTTTTAGTGTATCACTGGG
ACGTGAGGCGAGATGGTTCTATATCGGTTCCGCGAGAGCGAGATGCGCGCGAGCCCCGCC
AC
>T_ni_cDNA_10129
GCGGAGGTTTGGATGTGCAAGTATACTAGGCTGTGGCAGCCAAGGTCTAACGTGAACATT
CGGCGGCAGATCCTTCAGCGTCTTCTCGAACTTCCACAAGACAGTATAAGGCAACTTTGC
GAAGATCTCCAGGAGACCAGCGCGGGTGCTCTCCTCGATACCTGCTGACTGGACCACGGA
CCCCATGCTGAAGTATATCAAGCCGTTTTTGGAGTTGTCTAAGAGGTCTTGTAAGTCCTT
GGGAAGTGGTGGAAGGTTATCATCAATATGGTAACCGGCAATATTCAGTACATTGGGCGG
CAGACTGAGGGCTGGCGCGATGGACTCGTGGGAGTTCACAAAGAGGAAGGAGACGTTCTT
CACAGCATCATAGTAAGAGGGGAGGGGAACCCCGCGCGCGGCCGCTAAAGGGGCGTAGAT
GTCCTCGTAGATGACTGCCTGACGGGGTTTGTCGAACCAGCCATCAACAGTCATGATCAT
ATAGATGAGTCCATTGATCCATCGTCTCCAGGCACTCATGGGGAGATCACACTCGTTCAC
CATGAAGGGAATAGTGGGGATGGAGTGGACCTGGTCTACCATGCCTTCGAGATAAGGGTG
GATCACCACCGAGCTGAGGAGCAGCCAGGGTACTTGCTGAACAGCTGCGTAACCCGCCTC
ATATTCGTTCATGAACCACATTGAGATGATGGCATCGTACTGTTTCTCTACCAGCGCTCG
CTTCAGCTCGGGGGAGTCAGCTGCCGTCCGGGAGATGTTGCGAGCGAATGCCCTGATGAA
GGACAGGCCACCGTTCTGTTGTCGGGACATGTCCACTCCTTCAGTCAATTTTCTCGTCTC
CTTCAAGTCTATGAGGTCCAGGTTTGGATGAGGATCCTTCTTCTCTGGAAATGGGGTCGC
CCATGTCACCTGATGACCAGCCTTCAGTAGAGCCCTCACAAACCCTTGTCCCAAATGATC
AGAACTTTTCGATGGCGCCGCGAATATACACAACACTTTGTACGAGCAAGCGCTAGTGAT
GCACACCGCTAGTGCGACTAGCAATAGTGTTGTCCTCATTTTGACTGAATGTTTTCATCC
AACGCCAG
>T_ni_cDNA_10131
CCTCGAAGGTAGAGACAGCGTAGTGGTTCCCCTTCCTGGCGGTGACGACGGAGACGAGGT
CGCCATCCTTGTTGACGATGGGCGTGCCGGCCAGGAACCTGTTACTGGACTCGAAGGTCG
GGGCGCTGCGCCACTGAGCCAGCACACCGTCACTCGACACCAGCAGGATGCGCTTACTGC
GGTTGATGAATACCTTCTCGGCAGTGTTCTCGTCGATCCTGACGTAGACGAGCTCGTCGA
GCGGCGCCAGCACCTGCTCCGTGAACACGTCGCAGTAGTGGTGCGTCTTGTTCGCGAACT
CCGCCACCTGTTCTGGTGTGCAGCAGTGGATGGGCACAGTGGTACCGAAGCTAGCGAACC
TCTTGCCGTCTCGCTCATGCAGCTCGGCGGGGATGGAGAAGTTCTCCACCAGGCCCTTGT
TGTTCTCGTTCAGGACTGTACGACCCATTATGTATCTCCCATCTGATACAACAAATATTG
ATGAATGGATCAGGAATGCCAACAAACTAAACATAGTAAACATGATACTAGACGCGT
>T_ni_cDNA_10172
TTTTTTTTTTATAAAATATTTTATTATTAAAAAACAAATAGACCAAGGGAAAACTTTGAA
AACAATCAAACACTTAAACACTATTAATTGAACTGAACCCCTATAAATATATTTATTTAC
ATCCTTACACTTATACATCGTGTTTAGGTAGCCATTTTTATTCGTTCTTTGACACCGCGT
TTAAAAAACTATCTTACTTTTTTTATTATGCAACGGGAATAGGTTATGTCGAAATATGAT
TATTTACCTCTTATATTGCTGTCAAACTTCATTGCAGTCTTCTTCATCTGCACCTGTGTA
CAGTATCTACCTTGCTGCCAGCAAATGAATCTGATTGTTACGATAATGACATTAGTTAAG
TTCATTCTCGGTGGCGCTAGTGTAGTGTACAAAAACAAAATATGATTAACGGTTTTATTT
TAACCCCTGTCTTGTAGTTTCCAATTTAACACCAAAAGTCAATCCGAACGCGATGTCAAA
GACTTGTTTTCGAGTAAATATAATATATCCCTCTATTTTTGGCACAGCAGCCATGCATCC
GACATGTATTTAGTAACAAAATCCGACACAAGATCAACAAATAAAGACCGATCAACTAGT
CTTAAAATCAACTATTCAGTCAAATGTGCACCAAAACGTATTGCTATTTACCCGTCATCG
AAGAAAACCTTTTTGACAATAACAATTTAAATAAATGTAAATTTTAAATTAATTTCAACA
ATCTAAATACACACTAGAACATCAATTTAGTATGTATATTTAAGTACTTAACATTGTTAC
ATCATATATTAATTGAAAAATATATTAGACATGGCAAATAGGTAACTTTAATGATGCAAT
CGTGCATTCCATACTTCATAATCTTACCATAGATTATAAATTAAAAGAAAAATCGAATAT
GGCCTTACACAAATGGCTTAAAACAGATAGATAATAACCTGCAGGCCCACGCACCTGTCC
CAAAGCTGGACAACAGCCCCTCCCGGTAAGTAAAATTGCTCGATTAAAGTTACATATTTT
CAGAATAATCAAATGTCATTTGTGCTTCAAAAACTACATTTAATATTTTAAATACTAAAC
ATGTATCTAAAATAGAGATTGAGTTATATTTCCTTACTAACTATCATAATTGTTCATATA
AGAACGATTTCATGTTCCCTTAATTTTGTTTTCAACCCATTGCTTTATTTGTATGATTTA
TAAATGAACTAAGAAATGTGAGATAATAGAATATGACGCAATATAATCCTTTTTAGATAA
GTAAGGACAATGTATGTTTAAAGAATTCCAATAATGGCAACACTAAGCACTTGTCAGTGT
TGCCAAAACACAAATATCAAAATCAACTTAGTTTTATTGAGAAATAATACTAAGTCAGTA
ATATAGAGTTCGATATTTTGCCAGGCCACTGATTGAGGTCTGATAGACTATTCCTTATAA
TACAGCGTATATACCATGAAACAACCATATAAAGATAATAGAGAAAGAAAGAGACGGCGA
TAGAACTTCGAAAAATTCGATATCTGACTGTAGGCCATACTTGTGATTGAAGCAACTAAG
AATCTTGCTCTTTCGCTCGCTCCTACAGATACATAAAATAGACAGAGCGAAATAGCAGTA
TCGAGTTAAATTCTTTAATTTTACATTGTATATTTTAGACCGGGACTAGGCCTTTGTATC
GTACAGTACATGATAATAGGCATGATGACACTAAATGTAAATCATGTATTTTAATAAATT
AAAATGGAGAAGTATTTATTATTCTCGCAAAATTGGTCAAATTACAGTGAATGGAAAATA
CGCATGACGTCACTTTTGAGAGTAAAATTTGCTAAGTCGTTACGTCATAAACCACTCATG
AACTTTAGAACACGTTATTTTAGACTTAAAACATTTTCATCTTTATAACCAGTCATCATC
CCTATTACCAAACACTAAAATATCATGAAGGTAGATCTAACATATTTTTTACAACGGTGA
TTTAAAACTGAGTCGCGTTTCAGTATTGGTCATTACACTATTAAACGTTAATACATAAAT
TATTTACACTATGTATGTATTGTGTCAACTGCAATAAAATGTGTCTTTTGAAACTTTAAC
CAATTTACATGAGTATGAAAATGGATTACACTTATAAATAAATGAATGACTAACTTTTGA
TAATATACAAAATTGTTTAACTTATTATTATATTTGCCAGTTGTGTCGATTTCGTTGGTT
GTAGCCCTCTAACATTCATTCCAGTCGTGACAAAGTAGTTGGAAATAGTGCGAAAGCTAT
TTCAAAACAGTGAAATTGCAACTACGTTGTTTGAAAATTTGTGGTATTTTAACTAACCTT
GAATTTGGTAAGCAACCCTCCAGTTCTTTATTGACATTTTGCCTTTTCAATTTTATGTCA
CTTCTAAACCTAAAACATTTTTTAAATTGCCATAGCATTTAGATCGAGAATAGCAGTTCA
AATACAAAATAAAGTACTATAACGTTTAACCAATTATTGGCTAAAATTAATTAACAAACT
GGATAAAAGCTAACCATTGTCACAAACCATCACACAGAATACCTGCTCCATTCACACTGG
CAGTGTATGCATGATCAAAGGAAAATGAACCGTAAGTCTAGTGCGGTTAGTCGGTTTTCC
TTAGCGCTCCCCTCGCGCGCCACGCTTTTAGTAGGTTGAAGGAGAAGTAGAGCTGGAAGA
AGTGTATTTGTGACGCCAGCAGCACAAACGCGTACCACAGGAGCCCGTAGGGGAAGCCAC
CCACCTGCCACAGCTCGATGTCGACCTCGCTGCTGTCGTCCTCATCCTCGTCCATGGTCA
GGTACCGCCACACATCGCCGCAGTAGTACAGCACGCAGTACAGCAGGGGCCCGAAGCCCA
GCGCCGTGATCCCGTACATGTAGTGTCGCAGCTGGCGTATGTTGTTGCGTTTAATTGCTG
AGAGCCCGAGGAAGGAAAGCAGCAGAGAGAGGCACCAGATGTACTCCCACCAAAGAGGCT
GTGGTATCTGCAGCTCCTCAATCTCCAGTATGAATATATCGAGTTTGTCGAGGATGTCAG
CGGAGAGCTTCGCCAGCATCACCAGGAACATCATGTGGTGGAAGAACACGCAGTACTTCA
GGCGAGACTTGTTTAGAGCACTAATCTGATATTGTGCTGCTATTTTCTCTCTATGTTCAA
AATCGGCACCATTGGTACCAGTCACCATAGGACCTCCACGCGAAGCCATTTTTCTAACTA
AATATTATTATAACACAAACAAAATTTAAACTTTAACACGATCTTAGTTCACTCAAATGA
CATCATTCAGATAATCCTGGCAAAGATTTTTCTTTTCGATCAATTCATTTTCCCCATCTG
>T_ni_cDNA_10188
TTTTTTTTTTATTTTATTCCTTTATTGTCATTACAGGAGAACATTTATTAAAATTTCATT
TTTCCTTAAAAATTAAATGCAATTATCTTCAATGAAAATAATTGTTTTAAAATATATTTA
CAAGTTTACCGTCTATTGCTAGAGAATTAAACTAATTTCATAGTTTAAATTACAATCTTT
TTTTTTAATTAAAAAGGCACACGGATTGAAGATCTTTAATTCTAATTACTTAAAAAAATA
TCGAAGAAATGTTTTAGGCAGTGTATTTCTTTCTGGGTTTTAACCTTTTAAATTTACTTG
AGGTCAAGCATGATCGTATCCCCATCTTGCGAAAGGGACCAAACAGTTATTGTAGTCACG
ACAGGTACTTATAATATCCTGTCGGTTTTGTATCACTGTCTACAAACATATCGTAAATAT
TTCTCCAAGTTACATTGCATAACAAAGTGCCTTCAAGTTTTACAAATGTGCCATTCTGTT
ATTACACAAAAATATCAAAATAACAACAACATCAGTTGATGAGTACCATTCTATCAATTT
ATCGCACTTAATTATCATTACAGTCTTTATTTTGATACATTTTGATGATTTTTTGTTCCC
GAGATTTTGTACTTAAGCCAATTCCATTGAAGCGGTCGCTTAAAAGTAAGCAGTTAGGAA
GCACATATCTCTTATTCATTAAACTATCCTACATCAACTAGTATAACACAGTACGTGTGC
TACGGTACATAACCATTCTGCTCATTGGCACATTCAGATGACACAAAAATATAATAATAA
TAAAACCTAACCTAAAATAAAACTACGAAGATCATTTATTTCATTCGCTTTTTTAAATAT
AACTTAAAATAAAAAAAAAATGATAAAAATATTTACAGTTAGCGTTACAACATGAAAAGC
TAAAAACCTTTAAAAATACTTAATTATTAAAAATATATTACAATATAATAGAGTATGTAT
GGAGTTGAGTAAAAATTGAGCATGAGTGGTCCGCGTCAACTATTTATATTTAATTAATAA
TTGTCATTTTTAAAGCGCAAATGGAATGGATGAGATCTTATTTTAATTAGAAAACGATAC
CCCTACCGTAGGTAAGGCATACAGGCATTTCATTATAACATTATTTAATAAAAACCCAAG
CTTTTTACCCTTACAAAATATGCCCAAAATGATTCAACTAGTGCACGTCAAATACATGTT
TAAAAATGTCTTATTATTAAATTTGAACTCTCAATTTGCACGTCGATTGGAAGCAATTGT
GGAATGATTCGATAAACGGAAGATATGTAAACTATACCATAATATTAAAAACTGAGATTA
TTGCCAGATTGAAAAAAACATCAGCATTTAAATTATAACTGGCAACATTCTCAGTTAATA
TTACAATTAAATACTAAATTAACACAATTTGTTTCTGAAGCCAGCGTTTAAATTTTGATG
TCATAAATTATATTTAATTTTAAAAGCCTTGCTTTGTTTATTAGTGAGTTAGCTGGCTTT
AGTAACAAATTGAAACTATCTACATACTAGAAGCGATAAAATCCTATTCTATTGAATCAC
ACATAAATAATTTCCATACAAGTGTGCCGTCGAGTTGTCGAAGCCTACCGGGCTTTGCCG
ACTGCACTTAACAAATCTCATAAGCCTTTGAAGTATCGCACTGTGGGAAATTATCGAAGA
AATTTAGATCAAAAACGACTGATCGTATAGGTAAATTGAAAAAAATACTTAATTATTCAA
AAATGCACCAATATGTTTTACTGCTTGAAATTTACTCACTATTTTAATTTTCTTGAGATG
CTTTTTTTATAAAATTGTATTTATTTTCAAATTATATTGCATTATATTTTTTGCGTTGTA
ATAAATAGATTGTTGTTTTTCGATCTGCTAGCTATCCTACATTTTCCACAGTGCATTAAT
CCTAAACGCAAACTTACGAACAAGTAAATAAAAAATAAATCAACAACGTAACAAGTGTGT
CATTATGAGAATGTGATTGTTTCAGTGTATTTTACTGTCACACGAAATTGGACTCTTACT
TATGAGACATAAGACTGTTTGTTGTAAGCAAGTTGTACAAACTATATAATATCATGTCTA
TAAAATATCAGTACTACATGGAGTACAAAATTGGAATATCGATTGGGAACCTCCTTTATT
TGAAGGAGGTTAAGAATACACCGAAAGGGAATGCTTTAAATCACGAGATTACTGAATGTT
AGTGCGTTTTTACACTACTATGCTATACACTCAAGTCATGGCTGTACAAGTCAGTCTATG
TATACGACGATGCCGTCCACAGTCCTACAAAAGCGGCAATGGACGTTAAAATTTACACGC
ATCGATCTGTACAATGTCTTTTTAGGCTGCTACAGACGTTCGTGTTTTGTAGCGTTTAAA
ACGCTGTCATGTTGAATATATTTTTAGTCATTTTTTTATGAAAAATCATCTTTTTCAGAT
TAAACTCTCATCATAAAATTTGTCTTTTAACGTCAACCACAATATTAAAACTTTACGTAT
TTAATGTGTTGCAATGTAAAAATTACTTTTAATATATTGCAACTTCGACTTAACAGATTC
AACAAAAGAAATTACAAAAACAGAACGTCAATTTGTCTAGAACCAACCCTTAACTAATAT
CTATATGTAGATGGCTTCCGTTGCCCCCTTATTGGTCTGTTGTATGTCGTTGGGGGAGAG
TGCAGCACGATCTGACCAATCAGAGTGCGGGGATTGTGTGAGCGGCGTCTGCGGCGACGG
CGTGGACCAATGGTCGGGCGACTCCGGTGACGGCGTCGGGAACGTATCACCGATTCCCCA
ACCGCCGTATAAACTGGACATCATGTTGGTGAGCGCGGGATGCTGCGCGCCCTGCACCTG
TCCGAGCGCCGCCGCGTGCGTCATAACCGCCTGCAGCTGCGCGTTGTGCTGGCCGTTAGC
ACTAAGATGTGCGAGTGCGGAGTAAGCCGCGGCGTCGAGCTGGTGCTGGTGGGAGTGGCG
CAGCGCCGCCATGTGCGCCGGCGACGTCGGCAGCGACGGCCGGGACTTGCCCGGAGACGG
AGATCCTATATAAGCATGCGGCGAGGTTGTGTGGTTGCTGTGCGTGGGCGAGTGGTTGGA
GTAGGGCGGCGACAGCGACGCGCCCAGCGCGCCGCCGCCGAACGACTGCTGCAGCGTCTG
ACCCGGCTGCGGGACGAAGCACTTGACGCAGTCTTCATAGCTGGGCGGCTGCTTGTGCTG
CACGAGCTGCTCGATGCCTACGAACTGCGCCATCGCGTTCGAGTACAGCGACGTTGCGTC
GTACGGCGACGGCAAGTCCTGTAAATTTTGGAGCGGTGATTCGACTGGACTCAAACTGGA
GCCTAAGCTCTCAACGCTCTGTGGCACTTCCTGTGCCACTTTCTTATTATTCTTTTTTAC
GCTAGGTTTCCGTCTAATCTGTGTGGTCTGCAAGTTATTGTTGTCGTAAGCCTGGTCGGG
GCTGTCGGGCCCGGCTTTCGCGCGCGACTTCTTCGGCTTGCCCTTCGCCGCGGTACTGAT
GACAGTCGGCTGGCTGATCAGCTGCGGGTGCGGGTTCGGTGATGGCATCAAATGATGATG
TTGCGGCGGCGGTCTGGGACAGTGTTCGTCCAACAGCCGCACGATGTCATCATGCATGCG
CTCCTGAGCGACGTCTCGCGGCAGCCGGTCCATGTGGTCTGTGATCTCTCTGTTCGCCAT
CGCGTCTAACAATGCTCTGCAGGCCCCGTATGAACCCTCGCGGGCTCCTAAGAAGAGAGG
GGTCTCGTCCTTATCGTCCTGCGCGTCTCTATTAGCCCCATGTGCTAGCAGTACATTCAC
TGCGTCGATATTGTTGACGGCGGCGGCCCAGTGCAGCGCTGTCTTCCCGCTGTTGTCAGC
CGCGTTGATGTCCGCGTCAGCGTTGATCAGGTCCTCCACCATGCCTTCTATTGCAAGCCT
TGCAGCCAGTATAAGCGGTGTAGTTCCATCATGCATGCGCGCATTGAGGTTGGTGGCTCT
GTTCCTCAGCAGGATTTGGAAGACGCCCATAGCGTCGGCGGCGACGGCGGCGTGCAGCGG
CGTGCGGCCCGTGTTGTCCTGCGAGTTGGCGTCCGCGCCCGCGTCTAGCAGCCGCTTAGC
TGCGTCGGCGCGAGCGTATCTAGCCGCCAAATGCAGACTTGTCTCTCCAGTCTTATCCAT
AGCAGCATTCAGTTGTGCACCTTGAGCCACTAAATCTGATATCACATGGGCCGTCTGTTC
GTCTTCAGCGTCAGAGCCCTGGTCCAAGCCACCACCGCGAACGGCCGCTACCATGAGAGG
CGTCATGCCCAGCGGCCCGCGAGCGTCAACCTCTACGTGACCATCGTGGATAGCTGGTGG
TGTCATCATGCTGGGCGGCACTCTTATATCAGCAGCGTCCAAATGCTGTTGCGTCCAGAC
CCTGCCATCGTGACCAGCCTCCTCGTAATCCGTGATCGCTGTATGATCTGATGCATATCC
ACCGGGAGCCCCATTCGCATCTCCTGGACCTCTCGCACGCTTGGCCCTCGGAGGCGCAGA
CCCATCATCATCCTCATCAGACCAGTGGTGTGGGGGACCCATATGACCCCCATTGATATC
CACATCAATACAACCGATCGATCCTTTATTCAGGATCCTCATCTCTTGACCATCGGGCAC
ACGCCTGCGTGACCGGCGTCTTGTCGAAGAGTTGTTGCGAATAAAACCTTCGGGGAACCA
TGTTATACCGGCAGCGCGTTTCCTTTGAGCAGTCACTAATACACCAATCAGTAGACCAGC
TAACAGAACTAAGATCACTCCGATAAAGACGTATTTAGAGTTCGTGGGAACATCGATCTC
TGGTGGATTGACGCCTTTCACTTGGAATATGGGGAAGTCTGGTGATAAGGAGTGCTTGGA
GGCTGTCGCAGCCAAGAACTCAGCTGCCTCTCTCGCTGAGAAGAAGCATTCCGAACTGGA
CATTGACGTGCACTTCCTGTTATCAATCTCCAAGTAGACCTGAATACCCGACTGTCCCCT
CTCAGTGGATATGATACCATGTTTCTTTCCAATCTCGGTGTCCTGTAGTCCAACATCTGT
TGAACCCTTCCACGGGTACACCATATCATTGCCTAAGTGGTCTTTCTTAATCAATATCGT
TGTTCTTAACTGATGGCCTAAGTCTCGGAGAAAAGCTACGGAGTTTTCTTTAAATGTTCT
CATGTCCATCAACAGAGTGACTGACATGACACCTTCGGCTAAGTGTGGCGGCTCG
>T_ni_cDNA_10195
TTTTTTTTAAGTTATAATTACGGTGTTTATTTATTTATTTTTAAGTAATGGACAACTTTA
CATTTAAATAAAACATATTGCAATTTTAAACTAACTATACATGGATACTTATGATTAGCA
ATAGAGTAGATATCTTAAAGCAAATAATGGAAAGACTGACTTACAAAAATAAAGAAGTTT
AGTTACAATGGCATGTAAATATAGTGTAAAAAATATAGTATAAATAATGAATCACTATAT
CCTATAGTAGCTAACCCACTCTGAATACATGTTTAAGTTTATTTGTGCACCACACAAAGC
CTTCCCGCCAGTTGTAGCATCACAAGACACGCCGAGGGTAAGGCGGGCCCACGCGACACG
ACGAGTCTTATTTAGAACACTTCATGACATAAGTAAAAGCATTCTTTAAGTAGAAGTAGG
CCCGGCTTACAGAAATCAAACAAAACGGTGCACAGTAAAATAAACCTTAAGTATAACACG
ATAGCATCTTAAGTAGCGTTAACAAAGGTATTCTAATTATTTGTACCTTCTCCATAGAAA
TAATCAGACGGACAATTTGATCACCTAAAAATATTTCATATCACCCATAGGTTAACGGTG
CGGTGGCATCGGTGGACAACAATTGGTCCTAACATTAACAACAACAATTTAAACCAGTAA
CGCCGATATAAGGCGGATAATAACATTTACAACAACAACAAAATAGACACACACATTTAG
AATCACTATGTATTGCTATCTGTATATTTGTTATTGCATAACTTGTGATCATGCATCAGC
AAACGAGTTTTCTGTTTGATTGTATTGTACCGACATCTACCTACATGCATTGGAGACAGA
CAAATTTGTTGTCAAGCTGGTATTTTGTTAAGCAAGGCTGAAGGTAGCTCGTGGATAGGC
AAGACACACAAGCATTGTTATGTCCTCATAACCGACCCAAGACATAAGACTGACAGTGCG
CAAAAAGACGTATATAAAAGAGAACAGATAAACCTGTCATAGGCCGGTAAAGCAATCAAA
GCTTGCTCTGAGTTCAACAGCACACAAACATGAGATCTCTGAGGTTGATTAAATATTTCT
CTTTATTTTTGTCACTCGTAGTCTTTTTAGTTCCAATAAAAGAACCTATAAAAAAAACTC
GAAGAACTTAGCACAGCATGTCTTCCTTCATGTCTGGTTTTTAATCAATAAAGAATCACT
CTATAATTATTATTTTTTGTATATTTACCAATGCATATAATGTAAAGCTACAGTCCTCAT
ACAGACATTAACAATTTCTAAAAAACGACACACAATTTACTCCTTTTAAAATAAATTTTA
CAGATAAATGTAAATTCGTTACAGCAACTGACTAATATTCCTTTGAAAAGAAGAATAATG
GTACTAGGCGAGGTACAAAATAATGATCTTGTGACTCTGTGCCACAGTAACATTCAAAAA
TTCAAAAGATGCACCGAAAAAATATATTAATAAAACAATGATACATCAATCCCTTAAATT
ATGATTAGATGATTAGCAACTATTCAAATATTAATTTAGTTTCGTGAATAGAATTTAAAC
ATTAATATATTATTGCAGCTTTTTGTACGACATCAGATAAGTTTGATGATATGATCTTTT
AACTTTATCGCATAATAAGGGATATGTTAATGTGTGTGAGTATCCCAAAACGATAGAAAT
TAGTGTCGCACAAAATATTTTAATAAGGATGACGACAACTTGCCCTAATGCCCACCAGGT
GATTTAAGAGATAATACTGACTACGTATTTTTTATTATTACCCACAGTCATAGTTCATTG
ATCAAAGTACTGTTAATAGAACTTTTGCGTAATGTCACTGATTTGTATACATTTTGCTTA
GTCTTTACTTTCCTCTGAAACGTTTAAGCAGCTTTGCTTTGTCAATTTTCATGATGAACG
CTATAATACTTGTTAAACATTTCATAATAATCCATCTGACGGACTAATTCGATTTTTACT
TTCCGGTCGTCATCCTATTTTTGAACAATAACAATACTGTGGAACACCCAAGCATACATA
ACTTGGTATGTTGCTACGTGACTTAATAAGAAGCCAATTCTAAAGAAGTTAAAATAAGGC
AACCAAATGTTCCTCAACTCTGGAAGTAAATAAACTACCAAGTTTAAAAGTGAAGTGTTA
CAGAGATTTCTCACAAAACTTATTAGCTAATTTTAAACCCTTTGACACTAAACTAATCTC
TCTTATCTGATGTATAACTGTCTAGGTCTAGAGCAATAAGGCAATAGGCGAACGCAAGCT
TAAATTACAAGGACCACCTTAATTTATTGCAATGATGTACAAATACCAAGATTGAATACC
GTTTCTCCGCCCTAAAAGTCTTAAAGCAGAAAGTTTGAATTTCTGCGTAATTAGGCAAGA
TTATATTGAGTACTCATTAAACGGTGAAGGGAATTAAGTGACGAGAACTTTTGGGAAAAA
TGCAGGCAATGTTGCATTAACAATATTAACAATAATCGGGTTGTTGCCAGCAATTTCTAA
AGATAGGGTATAGACATACGAAGTGAGGTTAGGTATCCGTACACTGTCCTATAAATATAA
TAAAGATAAAAAGCTCTACTTATCAATACAATATTAGACAATATCTATAATACTAGACCT
TGATATACTAGCAACGAATTGAATACGTATTACACATGTATGCAATTAAATGAGCACCTC
TTTGCTTAACTATTACAATTTAATCTTCAAACTGTGATGCCATCACAACATAAACAATAT
TACAAGCGAAGTTGTCCACATTTAAAATGCTTTTAGATTTCTTTAGAAGTTTTTGTTGAT
TTAGAATACGGTCTATTCAATTCGATGCACTTTGCCCTTTATACATGATATAATATAACA
TTTTATACACATTTGCTACAAAGTGGGGATGTAAGGACGATACCTATTTGTTCCCCTGTG
GTAGGTGCTTGGTGTGATCTGGTGGCTCGGCGCTCAGCGGTGGAACACGATAATCAGAAT
GATCGACACGACGATGATCAGTGCAAGGAACAGGTACACCTTCTTCTTCCTCAGCTTGTT
CTTGTAATTGCTAGCCTCCCTCAGTTCCTGTGTACCACTCGATACGTAGACGGCGGCGTG
CTCGACGCTGGACTCAATGGAGTCCACGACCTCGCCCTGCGTGTGGATCATCGTGCCCAA
GTCCTTGAAGATCTGGTTCACGTCCATAATGTCCCTCTCCAACTCTCGGATATCTCTCTC
GCGCTCCTCCAGCTCGACGAGCGACCTCTCCATCTGTATCGTCTGCTGTTCTTGTTTCCT
AGAGTTTGGTTCACCCATTTCCATCAACTCATTACTTCCTGTACCTATGGAGAATGGGTC
GCCAATGTTCACCGACTGCGCTTTGACCTTCTTCACATCTTCTTTTGTTTTCTGCGCGGC
CAGCCTCTGTGTCGCCTGGAATGAGTTGAGAGTCATCATGTATTCATCACTGAGGCGATC
TCTTGTTAATTTGTTGGCGGTTTGATCGGTTGGCAGCTTCATCAGTTCCATGATAAGAGA
AGATGTGTCCTTAGCCAGCTTCTGTGTGTAGTTTTGTATTTGCCGCAATTGGTTCCGAAG
CTCCTGTGAGTCTTGTGGAGTCTGGAGCTGGTTGACCATCTTTGACATAGATGACACATT
TTGTGATATTTTCTTGATGTTGCTGGCTATAGTTTGCGAGAGGCGTTGGAAGTTATTCCC
AGCCTCTTCGTCCGCTACTCCGCCCTGATACGAGGATTCCATCCTGATTTGTGACCTGTA
ATCAAGTTAAACTAATAAGAAGTTATTAAATTGTGACGTGCACCGTTTTTCCTTCGCATA
AAAAACACAAATTCCTAAAGTAATGTTATCATAAAAACTTAGCTTGCAAGCGCTCAGCAA
GGAAAATAAACAGATTTAATACAATCAAAGAACAATAAAACGAAACCTTAATGTTTTAGA
AGACTTCGCGAGAGAACTAGTACAAAAAGAAAGAAACTGAATTGAATGAATTCACTTTGT
ACGTTACGTTTACGTCAGTC
>T_ni_cDNA_1025
TTTATAATTTCGATTATATTTTTTATTGAATTTCTACTGAAAAATAATTACCACCGTTGC
ACTGCACCAAATTCTGATATCGATACAACAAGATAAGTTGGCTGCAGGTGAACGTCTGGT
GTTGACAAATGACAGTTATCATCGGAAGGCATTCCGAACGAGAGAGTTCTAATGTTTGAG
TTTTGAGTGCTATTTATTAGATAATTATTGGTTTAAATCAAAGAAGTCCGGAGTGCAAAA
TGGGGTTTATATTTAATTTTATAAAAAAAATAATAAAGACAACTTTAAAGTTATCTTTAT
ATTTTGTGATATTTGTTACTGCCATTGTACTTATCCCTAATTTACCACCATACACAAAAT
TCACCAGCATCGAATTAACCCCCTTACAACCAAGGGTTGGCCCTCTGGCTCCAAATAGTG
CCTTAAATAATGCAGAAAGGTCATTCAAAGGCAAGTTTTTGGGACCGGAAGCCTTCCAAG
TGTCAAATGGTGAACTGTACACAAGTCTTGCTACTGGAGAAATTGTGAAGATATCCCCTG
GAGGCCATGTTACTTTTGTAACTAAGATAGGACAGCCATGCACTGGGTTAGTACATGAAC
ATATCTGTGGAAGACCCCTAGGTTTTCAGATTGATGAAGCTGGCAAGTTCATGTATGTAG
CTGATGCGTACCATGGTATCTGGAAGGTAGATCTGAAGACTGACAAGAAACAGTTGCTAG
TGTCTCCAACTGCAGAGATTGAGAAACGCACACCAAAACTGTTTAACTCCTTGGCACTGG
GAAAGAATGGAGACTTCTACTGGACTGACTCTACCAGTGACTTCCATCTGAAGGATGGTG
TACTCAGCTTGTTCGCCGACCCGTCAGGAAGATTGTTCTATTATGATGCAGCTAAGAACA
CCAGCAAAGTACTGCTCGACGATCTATGGTTTCCGAATGGTGTAGTTTTGTCTCCTAACA
ACGATTTCGTGGTTTTCACCGAGACTTCTCGCTTCAGAATTATGAAGTACTATATTGCGG
GCCCAAAAAAAGGGCAATCTGAAGTTTTCGTTGATGGATTACCAGGTGTACCGGACAACG
TGCGCGTGCTTCCCGACGGCTCGGGCGTCCTCGTGGGGCTGTACATGGTGTACGATGAAG
GGCACCCGATCCTCCTGCGGTCGCTGAGCGCCACTCCCGCCGTCAGGAAATTCGTTGCCC
GCTTACATCGACTCATAGAAATTCCCTTCGAACAACTCAACAAGCTGTATCCACACATAA
TTTTCGAAGAAATAGTGTATTACATTGGACATTTCAAAAGCCTGGCAGCGTTTAGTCCAG
GCATGGCTGGTTTACTCCAAATAGACTGGAATGGAAACATTGTAGCAGGATACTACAATA
CCGACGGCACTTTAGGACATATTAGTGACGCTATTGTTTACAATGACAAACTGTACACAG
GCTGTCCACATTTACAAGACTTCCTTGGAACAGTTCCAGTTCCACCACTTTTAAAGAAAG
CATTCGAAACTACGAAAACCGCTCCTAAAGTTGAATCTAAGCCACTAAAAGCCAAGCCTG
TTGACCAACCACCAAAACCGAAAGCTGAAGAAACACGTAAGGTTGAGCAACCCAAAACCC
AGCCTAAGCCTAAAGTAGAAGAAAAACCCAAGGTTGAATCCAAACCGAAACAAGAAAAAC
CAGTTGAAACTAAACCAAAACAAGAAAAACCTAAAGAACAAAAACCTGTGGAAACTAAAC
CTAAAGAACAACCCAAAGCACCCAGGCCTGTTGAACAAGTAAAGCCAAAAGTGGAAGAGA
AAAAGGAGGCACCTAAAGTCACAAAACCCGCCGCAAGTTCACCCAAACCAGCCCAACAGC
CTAAGCCTGTCGAACCTGCCAAACCGGTAGAAAAAGCAGCTCCTCCAGCTCCACCACCGC
CCAAACCAACTCCGCCTCCCGCGAAAGCAGAACCCGCTAAAGTTAAGCCAGTTCAAAGCC
AACCCAAGCCGTCCACTCCTAAACCCGAAGTAAAAACTACGACTGCTAAACCAACTGAGA
AACCTACGGCCCCTCCCCAGAAAGCGCCACCAAAAGAACCGAAAAAGGAAGCAACTAAGG
TGAAATCAGAAGCCCCTAAACCTGTTGAAAACATACCCAAACCAATAAATGAGGAAATCC
CGTCCGACACCATCAAGCCTACCAAGGAATCCCTGAGAGTGATTAAAAAGGGTGGTCCCA
CTGAGATCCCGGTACCCAATCAGTAAGTATAAGATATGGTTGTGGTTAATTTAGTAGTTT
GAAGATCTCTTTGAAGGAACAAATTATGAAGGAAAAAGAAAACCCATTGTTTTTATATTG
ATTTTTTTTAAAGATCTGCAGACTGCATTTATTTGCTTGTGATTAGTGGTATTATTGTCT
TAGAATATTTTACCCCTCCAATGTCATTCCATTATAATTCCTTTTTAGCAGTGTGCAGCT
ACTTTGTCTTTGTTATAAAAATCGAACCCTAGGGGTAGTTTTACATTTTATAGCGCACCA
ATATAATTTTAGTATGTAAAATCTTTGTAGTTAAATTAAGCATTCCTATTTACGAATATC
ATTGGAATCCATCTATTTATTTCATGATTATGAGAGTTTGTTGAAATTGTTAAAATTTAT
CGTGTTGGACCAATCTTTTTTTAATATATCTAATATTTATTTGTCCGAAACTAAGGATGT
TGAAAGCATATTTATTATTTTGTAACCAGTATATTTCAACACAAGTAAAAAGAGCTCTAC
TGGACAGTAAAATCACACGACGCCGATCGTTATATTTATTCCTATTTCACGCATTGTACC
CGTAAGACCGCCAAAGCTCTTTTTACATGCATTGAGCTATATAGGTATGAATATATTTTA
TTGTGTTTAGAAACAATTGTTTTAGTGGAAAAATGTACCTTATGACCTCACTCGTTACAC
ATTGTGCCGTTAATTGTTACTTATATTTGTTAGTTACCAGTCACCAGTTAGTGCAATATT
AAGAATTATACTTATTTACATCGATCCAACATAAATCTCCTGCCATGTCGATATTTATGA
TAGACAAATATATTTATTACTTCACATAAACATTATTTTTATGCACGAATGTTAAAGATG
TGAAAAATTAAGTGAACTACAAATTTGAATGTTTCTAATACCGGTGTCTTATTTTTTCTA
GGATATATTTTAAAGTATGTTTTAGGCATAGAAAAGTTACAAAGTACACTAAATCGTTGT
TGCATCCAATTTTTACAAATAAAACTGAGCAATATTTGTCGTGTAAGCAATAAAGTATAT
TTTTATTACATGTACATTTATATATTAAAACATTTTAATATTTGATGGTTATTTCACTAT
ATCATTGGCCTTTATTCTTTCAAACACAAATTATTTGTTCTTCATTATTTTGTTGCCCTG
TCTCGGGTGGACGGTATGAGCATAAATCATAGCACCGAATGCCGCGGCGTTATATGCATA
ATTATGTACATCCTGCCTGTGTATTAGTACCCCTCTTACACAAAAAGACGTTTATAATTA
TTCAGTGCACTCCTATCCATTCACTGATCGTATTTATTTTATCTTCCAAATGCCGCTTTA
CTCAGTATTAGGGAAAGTTTCTAACGAATAAATCAGCTACCATCATCATAATGTTAGAAA
ACAAAAAAAAAACATTTTCAATTTTATTTTACTTTACT
>T_ni_cDNA_10288
ACGCGTCTAGTATTTTTATTGCAATAAAAAAATATTTTTACGCTATAATAAGTTAAATAA
ATAATTAATTAATTATAAAGCTTCAGGTGCTTCAGTTACAGGCTCCAGTCCAAGAGGATT
GCCTAGCCAAGGGTAAACCTTCGGGCACACGTTGCAAATCTGCATCCAGTAGGTATTTTG
GTTGTGCGTAGCGGGTACATTTCCGCAGCTGCTAGGAGGACAGACAGATGAGATCCATGA
TTTGCAGGTCTTTTCTCTGTACTGGTCAACGGGAACTGGGTCCTTTACCCAATCGATGAC
TTCGGCGGAGTTTACCATGAAAACATCACTCAAGTTGTTGATGACATCCAAGAACCTTAT
CATGGCAGCCTTGACAGCTGGGTTGGTGGAGAGGTACCACTCGTGGATGTAGAAGCCGAA
AGGAGCTCGGTTGCTGAAGTAGTGACGTTCGAAGTTTGAGAGGATGAACTGGAACCAGCC
GGCTTCATCATCGAGTTCAGGAGTGTAGTAGCAAGTATCGGCCATTGCGCACTTGGTGTG
GTTCAAGTCAGTCCATGAGACCATGGGCATGACCCAAGTCTTAGGGATGGAGGCAGTTGG
GCATGGAGGCACTACGCAGTCCTGGGTTGATTTGTACTCTAGGGTGTATGGCCAAAGAGC
AGGGTCAGAGTAGTTGTTGGTGATCCAGGAACAGTCGTACACCAGGCCAAAGTCAGACAT
AACTTGGAAGCTGGTGTCGCCAGACATTTGCAGGAATGGGAGGCGGACACCCTTGATAGC
ATCCATAGGAATGTTAGCGAAGTGAGATGTTAGCACCCTCTGGTCAGCAAACTCCTCCTT
TAAGCTATTATAACTGGCGGTGGCCCAGTAGGTCTGTGGTGTCTGATGGCTGATGGAGTG
GAGGGCAATCTCATAACCCTGATTGTAGAGCTCATTGACGAACTGATAGTTAGTGTACTC
GTGGCTTACGTAGAAGGTGGCACCAGCGGGGCAACCGTTGGAGTTCTTACGGTTGTAGAG
AACCTCGCGGTAGGTCATGATGTTCAAGTTGTTCACACCATCGTCAAAGGTTACTGTGAC
GAACTGTGGCGTATCTCTTGGCAATAGATCACCAGGAATATTGGTACTTGAACATCTGCA
GTCAGGAAGCTTGCACAGTTCCACATCACAGTCTTTAGCTAGGACTACTTCATCAGCCAC
TGCTACAGCTGCACCCACAAACAACAAAACCACCGACCACTTCATTTTGCCACTAGACGC
GT
>T_ni_cDNA_10297
TTTTTTTTTATAACTCAAACAGTTTTATTTTTGTACTATTTTATCACATATGTTAACAGA
AATATATTTTTACTAAACAATTACACAAGCCCTCATTCCGTCCACTCAAAACTTCTATTT
CTCACTCCACTTTTGTCTTCGGGTGCGCTACTAATTGCTTTCGGTTTCTCCTGTCCTAAT
GCTTCAGCCTCTTTGACTGTATCAGGTAGGGCATCGTTCGCAGTATCAGGAACCATGAAC
GTAGCTAGACCAGCTATTAGCGACGTGATACCAAATATCAAAGCTGGAAGACCATTCCAG
TATGCCGCCAATAAAGGCATCTGCGGCGCGGCTATAGACCCGATCCTGCCTAAAGACGAG
CACAGCGCGTGCATGGAGTTCCTCGTGTACGTGGGGAACAGCTCCGACGTATACATGTAC
GTCATCATGAAGAACATGGACGCCATCAACTTGCCGATCATGAACATTGTTATTGATAAC
CATGCTAGATGTAACGGCAAAAAAGGTTGTCCCACACAAAACACGCCACCAATCAAGAAC
GTTATTATCAACGGAATCTTTCTCCTGTAGTTCATCAGAATATACATCACCATGAAGTAT
CCAGGAAGGTCTACCACGGATACTATAGCAAAATTCAAATATCTGTTCCCTTGAAGAGTT
ACCGATGCTATCGTCAAGCCGTAGTTGACGAAGGTTGAAGTTATCCACCAAATAACACAT
ACTATGAATCTTCTGAACAGAGTTATTGATGTAAAGGTACTCTTTAATACGCTTTTGAAG
CCTAAGTCGTTGTCTCCATCTGTATCACGAACCAAACCATCAAGCGTCTTCTCGTCAACT
TTAATCTTGTTTGTCTTCGCCATCTTTCTAATGATAGCCGCTGCTTCATTCTTCCTGCCC
TTCGTTAGCAGCCACCTGGGGCTTTCATCTAACAGGTACAAGTAGAGGAAGAACAGTAGA
GCTGGTGCATATAGCACTCTTAGGAAGTTCCTCCAGTCCTGGACCTGCCAGGCTATCAAA
GCTTGTATAACGCCTCCTATAGCATATCCTATACCACAGATCACGTAAAACGGTACGCGT
TTCTTTGTTGTTACAATTTCGACATTTAATATATAGACTGGTGAACAAGAATCTCCGAAG
GCAGACTCCAGGAACTCCAATACCATGTACCATGCGTAGTTAGGCGCAAAGCTTTTAGCG
ATGCCCAGTACACCTCCAGTCATGCCTGTTAGTACTATAGCCTTCTTTCTGCCTATCCTG
TCAGATAGGGGACCCACAAAAAGTAGGCCAAACATATAAGCAACGCTGCGAATGGTCCCC
ACTAGAGTCCTCTTCCAGTCTTGACACGCTAAATCAAATTCTGCCATAAAACTGTCTTCT
TTCTCATACACCCACTCAGTACACCTCGTACCGTTGATAGACCCGCACTTGTTGATAGCA
AACGTTTCATCTTTACACCTATATTCAACATGTTCGGCCGCAAAAATGTAATTAGCGCAA
AAGGCAGCATTCGATGCATAGGCCAAGCCGATGAGCAATATTAGTTTAGAATGGTACCGC
CCAAACATACCAAACTGTTTCAACACATCGTCCAAATGAGTCCTCGCCACTTTCTCCTCT
GACGTCATGATGAGCTTTTATTTAACAAATTTAATTATAAAAATAAAAAATAATTTTCTT
ATTAAATCTTTGTTTTGAAAAATTATTATTATTTTTTCAATTTCATAATGGCTTTCTATT
ATTAACTGATACACGACACTATTTTATTTCGATTTCAATTTAAATGAACATTTTATTCAA
CACAAAAACACTTCAAACGTAAAATACACAAATAAGGCGTCCTTTTCACAGCGACGCGAC
GCGACTAAGTCTCAATAATGAATGTAAATCTCAATTTGTAGGGCAAGGTACGGATCGGAG
AACGAACAAACGCATTGTTACACGATTGTCAATAACGACTACCATTCACAGCCCGACTGT
AATCGCACATCCGCTCATACGGGAGCGGAGGCGAC
>T_ni_cDNA_10311
GTTGATAATTCTTTTTATTATGTATAGTATTATCAGGATGACTGCTAGGAGGTCCAGGAA
CAGGCGTTGGTAGAGGGGGACGTTCAGGGCTGGTGAGCGAAGGTGTAGGGCACCACGGGT
CCGCACCACGTGTTCCACCCAATGTACCATCTCTTTGCCTGGCGGGACTAGTCGGTCGTG
GTAGATAGTGGATAGCTCAGTGATTCTCTTTTTGTAGGTATTATCAGTCAGCATGGATTT
GATAGCTGGTCTTAAGGTCTCAGGTAAGTCGTAACTAAGTGGCACTCTGATGGCATATCC
ATTTT
>T_ni_cDNA_10313
TAGCTGGTCTTAAGGTCTCAGGTAAGTCGTAACTAAGTGGCACTCTGATGGCATATCCAT
TTTCTACCGCTTTCCGTACATTCGTGAACTGGTCAAAGTATACTGGGATGGCTATTACTG
GTACACCGAAGTGAATAGCTTCAATGGATGATAGCAGACCACCATGGGTTATGAAGAACT
TGAGGTTTTTATGAGCTAAAATACTCGATTGGGGTGCCCATTGTAAAATGTGTAAGTTGC
TCGGTAGATCAGGCAAATCTTCCTCGAATTTCCATAAAACTGTCTCTTTGAGTTCCCCAA
ATGTCTTCACAAGGCCCCTTACTAAACTCTTTGGTAGGTGTTTGCTTTTGAAGAATGATC
CCATACTGAAGTAAATGACGCCGTGCTTAGCGTTGTCCATTAGGTCTTGCAGTTTCTTTG
GCAATGGCGTCACAGGGTCAGGTATATGCATACCACCAATGTACTTGAAGTTCTGTGGAG
TGCTTGGCCTAAGTTTCACAGCATTGTGTTCATTTCCAAAAATAATAGAAGCATTATAAA
TGACATCCTCGTAGTTTGGAAGGGTTCTGCCACGTTGAGCAACTAGTGGGGTGAAGATTT
CTTCGTACATTTTCTTTTCGTCTGGTAGAGTAATGAATGTTTTTAGTGCCATGTACTTGA
TTCTGGCCCAAAGCTGTTCCACTCTTTCTAAGAATGAGAAAGGTACTACATTTGTGGTTA
AATAATCAGGATCATAGGCAGGATTCCTTCCTTCGTCAATCAGCCTTAAAACATTCCAGT
GGGCGCCCATAGAATAGAACCATACCAATGGACAATCGTATACGACCGATAACCCAGCAC
ATACTTCAGACTCAAAAAGGTCTGAGAAAACGAGATCGAAGCGTTGACTAGTATCTTGTA
AGAATTTCGTGAAGTTTTTGTTCGTGAACGTTTGTCTGGTATTTTCTTTCGCAAACTCTT
GAATATGAAGTACGTCGTTGTCTTGAACGTTGTTTTCCAACATATGAGATATGGATAGAC
TGTCGTCCTTCGCTAACATTTCTTCATTACCGCTTATATCGACTTGTTTTAAAGTCGGTG
GCATATTTTTCAATGGATACACAGTAACGTATGTCACCTCATGCCCGGCGTCCAATAAAT
GCCTTACTACTCCATTTCCCAGCATGCTTACACTTCTTACCGGCAAAGGATAATATACAA
GCACCTTCAACGACTCCACTCCACAAAGGAGTGTTAAACCAAAAAGTATTAATAACTTCA
TTTTGTTTCTCGTTACTGCATGGAGATGCAATACGCGTCTGTCCCCGAC
>T_ni_cDNA_10315
ACGCGTCTAGTGTTAAATAGTCAGGGTCATAAGCAGGATTCTTTCCTTCATCAATCAGCC
TTAAAACATGCCAATGGGCGCCCATAGAATAGTACCATACATATGGACAGTCGTAGACAA
CCGATAACCCTGCAGACACTTCAGACTCCATCAAGTCAGCTAAGACGAGGTCGAAGCGTT
GACTCGTATCTTGTAAGTAATTTTGTAAAGTTTTCGTTTGTAAACGTCTGTCTGGAGTTT
TCTTTGAAAAAGGTTTGAATATACAGGACGTCGGTGTCTTGAACATTATTTTCCAACATA
AAAGATAACATAAGGCTTTCGTCCTTCGCTACTAATTCTTTATTGCTGCTAATATCGACT
TGTTTTAAGGAGGGTCGCACGTCTTTCATCGGATACACAGTAACGAATGTCACCTCATGT
CCGGCGTCCAATAAATGTCTGACTATTCCTTGTCCTAGCATGCCAACACTCCGAACCGGC
AAAGGGAAATATACTAAAATTTTCAACGACTCCACTCCACAAAGGAGTGTTAAACCAAAA
AGTATTAATAACTTCATTTTGTTATTATTTTGTCACTGCTTGGTACGCGTCTGTCTAACG
CTGTGTTACAAGGGCGACAGAGGCGCATATGTTAGTCT
>T_ni_cDNA_1032
CGACAATTTATCGTGTATTTACATTTAAATATATTAAAACACATATTTTAATATAATTTT
TCCCTTGGCAACACTCACTTCAAAACCTCAAGTGTTACCAACAAGAATAATTTAGCTCCA
TTTTTATGGCAACACTGTGAGTATTGTTGAGTGTTGCCAGTTCTAATATTAAATTACACA
TGACGTCAAGCAAACTCGAGTCGTTAACGCTAGTTCTTTATCACTATTTGTTTAGCCACC
GATTCTCACACAATATATTAACATTCTCCATTCATATTGGAAGAATAATTTGGCAGAAGG
AGTTCTGTCATGCTAGCGAATAAATAAAATCAGTCGTTGGATCTAAATGGAGTCACTTTA
GCCTTTATGTACTTAATGTTAAGGCTCATTTAGGCATGGCGCGAAATATCGTCAAAGTCG
CGGTAGATTGTTGCTGCAAGGTAGATTTGACTGCATTTGAATAGAAACCCTTGAAATTAT
GTAAATGACATTACTTTGATTTTGATTTTTCATGATGATTCCTATCGAACAAAGACATGG
CATAGAGCTTATATCTCCATATATTGGAGTTCCTTCTGCCGATTCTTATTCACAAGAATA
ACATTTCGGAACACGTTTCAGAAAGACCAGAAAAAGGTCTACTTTTAATATATATTTTTT
TACATTCTAGTGTTTTCTATTGACGTTTACCATTGCAGCAGTTACTTGGCTAGGGAGCAG
TACATTTGAGGGATTCGTCATCATTAATGATAAGAAAAATACAACTTGTGTACAGGCAAC
AAGCAGGGCATGTCCCTAATGTATTGCAACATGATGATATTTACCGCTTCATCTAAATGA
GCCTTTACTGTCAAAAGGAACGATTAAATAGTAATGAAAGGTGACCTTGAGATGATGTAA
CATTTGGAGTGACGTCACTGGTTTGTAGTGTTAACATCGATTAAGAGGTCGTCAAATATT
GACTGTTAATGACTTAGTCGATTAGGGGAAAGGTAACAATTACTTTTTACATTTTCAGGT
ATTTACATAGGCACTTTATGCGTACACGAGGGAAGGTATTATGTAAAATGCCCGACGATT
TTATTTATTCAACGGCTTCACTTTATTCAACAAAATGTTGGCTACATCGTGTCATGGCGT
CTTTGAGAATAAAATCGTCGGGTATTGGAGATTTGCCTTTCCTCGTGTATAGACGGCTTT
CGGTATAATAGAAAAATATATCTACTAGCTCAATACATTCACATATTTCTGCAGCACTGA
CAATACCATCCACCTTGGCCAAGTGACTTTACAATAATTTCTTAAAGCAGGAATTTACTC
ATCGTGGAAGCGAGATGGCGCTATACACTAAACATTTGCGTCTCGCTTCAACCTTTTACA
TCACTTCCCACTTTAAGTGCTAATAGTAAAAGCAATGAACCGTAAACACATAATATACAT
TGAAAGTCACGCTAAGAATGTCATGTCATGAAAGAATGAATGATAAGATAAAATAAACTC
AATAACATTACCGAAGCTAGATGAAGGTCAATCTAATCATTATTATTTAATCACTTCACA
AAACAATCACGATGGTCACACTCAACTAGGTATAAAAATTACGTTCACATAGAAAACCAC
ACGGTGGTCCCATCTACACGTTAATCTATGAAACTCTATGACTCAGTGGAAACTTTTTGG
AAAAAGACAGTCTATACTGAAAAATCGTTTATGGTTTTGATTTCGATATACGAATTTGAC
GCTTAATTACACCACTCACAGAATTATACAAATTATTATTAAGAAAAAATAATTAAACCG
ACTGAGTCAACAAAAATATCAGGTAAATCTGATAACATATTTTCCTATTTAATTTTATTT
ACGTTCATAAAGTATAATCTGTAACGGAACACTAATGGTCGAAGACTGAAACGTCACTCA
GTTATCATGCTATCTATCTCACTTTAGGGTATAAAGCTGCGATAGATATACATCTTGGAT
TCAGTTGCGTTTCAGTAATCGTAAACATACAACTTAACAGACACTACCTACCAAATATAA
AAAGAAAACGAACTGAAAAAAAAAAACAAAAGACGCGTTAAAATCACAACATACCTTATC
CCGTTCACATAAGCGCCAAATTCCTATAACAACCAAAACCTGCTTGGTTACATGAAGAAC
TCCCGGTTTTCCTGTGGTGGTCACGTATGCCTCATTTGCGTGGTCGAGTTGCCAGTCGGA
CTCTGGCAGTTGGGGACGTCTATAACTGTGATCTCTATGACTCGGACGCCCCCTTAATAT
TGGATCTGTTATGTGTATACCGCGAGGGTTGTATACTCTTTCATTTTGCGTCGCTATGAA
TTTTGATACTTTTCTTAAGTGCTTTTCATAGTGTGTCTCAGTACATATGTATATGAAGTA
GGCGGTCAGGCAGGCAAGACATCCCTCACAGTAGGTGCTACAGTCAGCTGTTTCAGCCAT
CTCAAAGTGCTCGTTCAACCGCTCCATTGTATATTCAAATGTTTGTCTGTCTATCCGATC
TTCGAGTTCTGGTGGAAAACGAGTCTGGAACTTCACAGCAGTGCCTTCGGAATAGTCCCT
CTGTATAAATATCTTGATTCCTTGCTGTGTAGGGGTCTGTTGGCTCCCAGGCGTATTGGG
ACCCGAAGGTATACGATTATTTGCCATCATTTGGAACTCACAAATTAACGTCCATTAACA
CAGAAGTAACACTAAAAGAATGCTTTATGTTATGAATGTATCATAGTCTAAGCATCGTCG
TTACGAATCTATTAGAAATACCAGGAAATATCTGTTTTCTCGAGTTCAATTTCGACAAAA
GTACAATGACGTGCGTCAG
>T_ni_cDNA_10346
GACGCCGACCACGCCTCTAGTCTTCATACCCGGCAACACATAACGTGTGGGATACGCGGT
ACCGAAATAATTCAGATCGACCATTTGTTTAATGTCTTCAATTTTCATTTTCTCAAATTG
GCCGCATATACACATACCGGCGCAATTGACCAACATAAAAATAGGTCCTATCTTTTCTTC
TATTGACGAAAAAACATTTTTCAATTTCCTTGTAATGTGACGTAACGTCTAAGGCCGCAT
ATTCCACTTTTTGATTACTTTTATCAGCGCAATGAGAAGTTATTTCGGCTACTGCCTCAG
TTAGTTTCACCACATCCCGCCCTATAACAGTTACATTAGCACCAAGTTTAGCCGCTTCTA
CTGCAGCGGCTTTTCCTATACCACTTGATCCACCCGTTATTACGACATGTTTACCCTTTA
AGTCTTTGTAATTAATCTTTTTATCTAAAGAAAAGTGGATCACCAGTCCCAAAGCGACTA
ACACAATTAATAATAGAAATATGTATAAAAACATGGTATTAATATACTTAGAATCAATTA
TTAAAGTAAATGCAACACTAATGATAGATTAACATTTAAAATGGAACAGTAGATAATTTT
AATAGCGATAAAATTTAATTAATAATGTTTTCTGATTTTCTCGTAACC
>T_ni_cDNA_10415
CACTTCAGTCGCTTCAAATTATTCCTCCGAGGCCATCTTTTGCCAAGCGAAGATGCCGTA
TGAGAGGCCGGCGCCCAGCGCGAAGGCGAGTACGTACGGCAAGAACTTGAGGGAGGGGCC
GAACCGCTTCTTCATTAGCATCGTGATCATGTTCAGGTTAGCGTCGGTGTACGGTGGGTA
GCGGCCAGAAGCCAGTTTCTCTCCAATGGGTGAGAAGTTCTTGATGAGACAGCTCTTCTT
GTGCGTGAACGTGTCGAAGGTCTTCTTGCCGTGGTAGGAGCCCATTCCACTGGCCCCCAC
ACCGCCGAAAGGCAGTGTCTCAACTCCCATGTGCATCATGGTATCGTTGATGCACATCCC
TCCGCTACTAGTGTTGTCCACAAAACTGGACACGACCTTGCTGTTCTTGCTGAACACGTA
CAGCACTAGCGGCTTCTCTCGCTCGTTAATGAATTTGATTGCTTCGTAAGCATTCTCAAT
AGTTACTATGGGGAGTAGGGGTCCAAAGATTTCATCCTGCATTATTTTGTCTGAAGCTGT
CACGTTGGTAAGGACTGTGGGTTCAATGAATTTGTCGTTAGCGTCGTACGACCCGCCGAT
AGCTATTTTGTCTTTGCTTGCGTCGACTATCGCTTGTAGACGGCTAAAATGCCTGTTATT
AATAATCCTGCAGAAATCAGCTGACTTCTGGGCATCAGAGCCGTACCACTCACGGAGGAT
CTTCTTGGCGGCCTCCACAAACTTGTCCTGGACCTCCTTGGTGCACAGGATGTAGTCGGG
AGCGATGCAGGTCTGACCTGAGTTGATGAACTTGCCCCACAACACTCGCTTAGCGGTTAT
CATGATGTCGCCCGTGTTGTCGATGTAGACCGGGCTCTTTCCTCCAAGTTCCAGAGTGAC
TGGAGTGAGGTTCTTGGTGGCTGCCTCGTAGATGATCTTGCCGATGCTGGTGCCGCCAGT
AAAGAAGATGTAGTCGAACTTCTGCTGGAGAAGTTCTGTGGTTTCCTTAGGACCACCTTC
TACTACAATGAAGGCATCGTTATCTAAGTACTTGGGCACCATCTCGGCTACGAAGTTAGC
GCACGCCACTGATAGCTCACTAGGCTTCATGATGACAGTGTTACCAGCTGCGATCGCGCC
ACTCACGGGTAACAGCAGCAGTTGTAGAGGATAGTTCCAAGCTCCGATCACAAGGACCAC
GCCGTAGGGATCGTTGTAGATCACGACCTCGTCAAGCATGTTCACGAAGCCTTTTTCTGG
CTTCTCTGGCTTGGACCACTCATCCAAGTGGTGCAACAGGCTCTTAATATCATTGATGAG
GTAGTCGACCTCCAGGAGCACGGCCTCCATCTTGCTCCTCCTCAGATCCTTGCGGAGGGC
CTCGATCATGGCGCTCTTGTTCTCCTCGTACATCCTGAGCAGGTTCTTCAGCTGTTGACG
ACGCCATTCTATTGGGCGGGTGACACCGCGGTTGAAAGTGTCGCGAGCTTTTTGAACAGC
CTCCGCGACATCAACCGCTTTGGGCTTCTGATTTCCTATTCCCAGAGTCATTATGAAGTA
TGATTATTACACACAATAGGGATCAAGTTCAAAGTAACACTGACAACAAGTATTATTTTA
GAGCGGTGATTAAAATAATTACTAGATAAAGTATCTGTTATCAACGCATTCCGTTCACTC
TAGCACTTTGTAGATAGCAACGTATTTCGAAATATTTATCTTCGTCAGCGGGAAACCAAA
TATTAAAAACAACAGCGACTCAAATTATTTAACCCGTGAATATAACTTTCCGTCAGCTGT
TTGACGTATGGAATGAATCAAAGCAATCCACT
>T_ni_cDNA_10419
ATTACTATGTTGGATATTTCTCCAAGTAATTGCGCCAAGGACTGCAGCGTCCTCTCGGCT
GATGTGAGCTGCTCGAGGGTCCGGATCCGCAGCAGGTTGTCGATCTCCCACTGGCGAGGA
GTCACCGAGCGGAGCGGCTCCAAATGGGCGCCGGTTATGTGCTCAGCATCAGTGATCCCC
AGCAGTTTCCTGAGCTGTGATATGAAGGTGCCCATGATGAGCCTAACGTTCGGCCGCCAG
ATGGCGCGCTCGTGTCTGCAGTCGCCTGCGCTCGGGCTGCCCAGCACCACGCCCCCCCAC
TTCGGAGACATGAAGGCTTGGACGGGGGATGACACCTTTTTATCATTGAGATCGTAGATG
ATGAGCGGCGCAGCCTGGCACCTGACGGCGTACAGCGCCAGGTTGAGCGTGGGCAGCTCG
GACACGTGCGTGGCGGCGCGCTCCTCCAGCCGCGTCAGCAGCAGGTGCAGCCGCTCCGTG
CGGACCGAGAAGTGGCGGCCCCACTCTGAGGTGTCTTTTACCTCTTTGGCTTGAAAATCA
AAGTCTAGAAGATGCAGCCATTGTGATTTTAAAGTGAAATTGTGAAGAACGCTCAATTCA
TCCACAAAAGAACCGATGTAATCTTCAACTGCCTCTCCGGCATCCAGCTCCACATCCAAC
GCTTCAGGGTTCGGATGGACTACAGACAGGACGATATGGTAACCAGCTCCCGGCGGGAAC
CTGGTCTGGCGGGCCACGTCAGCTGTCTCGGACTTGGCACCTTCCAGCACTGCGGTCTGG
TAAACCACGCGCTTCAGAGTTTCTACCACTGTTGTAGCCGCTTTAGCATCCCGGAAGAAC
AGCACCCTGTCTCCGGCCAGCCAGGTGTCCTGGAACAGCGGCTTCCGCTGCACCACGTAG
AAGCTGTTGTGCTGCGTCAGGTCGAAGGTCACCCCCACCTCCTCCACCGCCTCCGCCTCG
TCAGCCACGAACTCCAAGGTCGACTGGAGTTGCTTCGAAATTATAGACTTGGATATCTTC
AGTTTAATTACATCAGAATCTTTAAAGGCATGTTCAATGAGGCCAATGATCTCGGTCGCG
GTGGCGTCGTCATTAGCGAGCACCGACAGCTCGGTGGTGATCGCATGCGGCAGCGTGTCG
AACGAGCTGATCTTGTCGAACGGTAATGATACCCTGTATACTTCCGTGGTCTTCCACCAG
AGAGGCAGCCCGATGATGATGAGAACCCCCACGAAGGACGCGCTCGCCCACATCCGGTTG
GATTCTTCCGTCTCGCCTTTTCGTTCCTGTTTTGCCATTTTAAATAAGTTTACACTAAGA
CCGCATATATAGTGACTACCTTAAATGATTAGTATTACTTTAAATGTAGTATTTTAACAT
TAAATAACTTAATTCTCTTGTTATCATCAGTTGTTTTGGTTTATACAATTGACGTTTTTC
TGACATACATTTTCTAAATGTTGGTATAATGGTAGTTGTCGATCGAAGCTGTTAAATTGT
GTCAAGCAGGTGGGCATAGGAATTGCGTCATTTTGTTGTCATTCGATTTTGATTGGAGAA
TAATGCGCGATAATTATTTATGACTTTACGTTTCATTTGAAATGCTCAATGTTTTT
>T_ni_cDNA_10453
TTTTTTTTTTACGATATAAACAATGTATTTATTATAAAATTTATTGCTTTCTTATACATA
GTGATCGGTAACGTAGTTCATTTGTGTTATTTAACACACTACTATTTTTAGGCAGAATAG
GCACTCGACCACAATAAGTAGGCACCGAAGGGCAGACAATAGTACAAATTATATTAAATT
TAAGTAACATAATTCAGACAAATGGCAATTTTTGTTGTACACATAACTGCAGTTCAAAAA
AGAGAAATTTATCGCAGTGATTTACATCAAAAATGTTATATTCCATTAATAAAATAGCGA
AGCTTGTAATTTCCAACGCTATCAATAAATTATACGGAAATAAGAAGACCCATAGGAAAA
TATAACACATGAAAAATAATAAGGTTTCACAAATAATTAACATAAATTAATATTTCAACG
AAACGTGAAAAAATAGATAATAGAAACAATTGATAATCGTTCGTACATAGGTGATCACTC
TTTCTAGTAGGTAAGCCAGTAGTTATTTATGGCGCAAAGCTTTCTTCTTACCTCCTTAAA
TTGAACACTGGAGTTCTAAAGTTCTAATTACCTACCTTAAATTAAGAACTAGCCATTGCT
AATAGAGCTTATGCATTAATAAATTTTAACAGTAGTATGAATTAAGTATTCACAAAATTT
ATTTGGTTTTATGGAAACTTTCTTTACATCTCAATTCAACCTCATTATCTTAGTAGATAC
CTACGTATTTCACAATTACTAAAGCATTAAAAAGGCTTAATCAAGCCTAAACTACTTCGG
AATGTCATTGTATCTAAAATTAATAATAAATATTGCTTCATAGAGTTTTTACTTATAAAT
ATCATAACGACTATAATATTTATCTTGAGTATTTGGCCGTACGACCTAAATTTATTTTTG
CTAGTAGGAAAGCCCTAAGTAAAATATCAATTTGTATCTCATAAGCAATTCTGCTAATTA
TTTAAGGTACTATTTTAATCAGGCCAAGTTACATTACATTCATAGGTAAATATATTTTTT
TACTGTTATTCTCTAAGGAGCTAACATTAATATTGAACGAATCTTGTTCTTAATAATATT
TACGAAGAAATCAAAGTCAATAATTCGATAATATGTGACTTTAGATAAAGAAGCCTAGGA
CATCGCGTAGTAACAATTTTAAGTATCTAATTCAAAATAATATCTTATAATATTTTTGCT
AAAGCAATAGCAGCGGGAGGAGCACTTTCTTGTAAATTGACATGAATTTTATTGAACATT
AAAGAATCGTGTGCGTCAGTTACGTGTGCATTTACGAAGTTGTAAAGTCTCTAAGGTCAG
TGATGGCAATTTAGCAATAAAAGTTCAAAGTACAAATTAGTAATCACGTGCGTTGCACGA
TGTTAATGCCAAGATATCAACATTTGCAACACTCATTGTTTCTTTCATTTTTTAAGTAGA
TATCAGGTGATATCTCCAATATCAAATATAAAACCGGTAATTTTTCTAGTTTGGTATTTT
TCCATAGTATAACATGCATAAAATTCTGAAAATACTTTGGTCTTATAAAGAACAGACATT
ACGTACGTAATAAGAATAACAGTTATTATATTAGTCGCGAGAGATATATTTATTGCAGAG
TTCATTCACAACCAATACCTATGTCGTCTTTATCAGTGTATTAAGACTGGTTATCTCTAT
AACTATTACGTAATCAACAAACTACAATCTACAGAGACTAAGAACAACGGCAATTATATT
AATTAATCATTTAACAATGCTGGGTAAATACGTTGCGAAATGCTGCAATTATAGGCAAAA
CTACCACCATTATGAACATTATACTTCTAAAATAGAATTGTTTGGTGTTTTTAGTAAAAC
TTACTCATGCTATCTATTGAATTGATATATAAAGCGTATCGAATACATTACATCCAATAT
TTGGAGTAAACATGAATAGTGTCAGGATTAAGTCCAGACCCTTTTTCCTATATTTCAAAC
ACACACAATCACTATTCACGCGAGATGAGGAAATATGTTATTTGCGTATATATCATTACT
ACAAATGCTTTGTAAATGAAATAAACAAAAAATAATTTGAATTTGTTTTTAAATGCACCA
TTTGGTAAATTACAATTCAAGGGTATTAATTTAATCAAGATGTTTTATAACGAAATAGGT
TTAAATGTTTTAAAAATACTAACTGGGGTTATTTGTTATCACTTTAAGAGTCTGACCTAA
TAACAGGCAAGTAAGAACACAAAATTTAATTCAAATATAACATAAGCATATTAAATCACT
CATTTTTTATTCTATATACATAGATGTCTATAATTCTAACCCATAAGCTTTAATTAATTA
GCCTACACCTTAAAACTTTCACCAACTTAAATTTTTAGGTACTAAACCAGAGCAAGAAGC
TAGGTTTACAAATAGGCTATTATCTAAACTTTCTTTTTCCATTATTTGGCCTTTTTCTTC
CCAGATCTAACTGTTTTTTCTACCTCAGAGGACCAAACAGCCTTGTTGATAGTTTCTCCT
AAAGTGTATGTACAGCATGACAGTACCAGACAGAATATGTAAAAGCAAATTCTCAGTGGC
CAGTTGAGGACATTAAGGATAGGATACACCCAGCTTCCAGTATTGAAGTAAATAACATGT
ATCCATACCAGGTAGCCAATCATAAAACTAGAAAGGATGGACAATCCAGCTTTCCTCTTT
GGATACATCCTGAATGATGTAAGGAGATCAATAAGAATGAACACTACAATATTGGTGTGC
ATCACATGATTCAACCACAGAGGGAAGTAGGGATCCATGCTCCTAGGTAAGATCAACTCT
CTATCAACAGCATATATACCCCAAAAGGATACTCCCACAAATATGGCCAGTGGAAATGCT
AATGAACTGAAAACAGTGTCCTTAATTTTTCTAATAAGAGGCTTCTCAGATGGTGATGGC
TCATTATTCCCGAAAAGATCATTTAACAGTGCCAAGGTAAAATATGCAGTTTGAATCATA
GCATCCCAATAAGTCAAATATTTAAATTTGCCTCCAAATGGTGTAACAGCAGATGAAGTA
ACTGGTATATTGACATATCTGTAGTCATAGTAACATCCATAGAAAAATTGGATGGCACTA
AAAAGATGAAACAGTGTCCTCCACATTTTTAAGATTCTGTTCGGTCCTATGCGAAAAATC
ACAATTCGCCGCCGGTTTAATTTACTAGCTACCTTCTAGATAAGCCGTAAAATTCTTTAA
TTATTTTGATACAATAGTAGCACCCACTCGCTTTCGCAAGCGTAACATAAATATCTAAAT
CAGCGACTGAGGATTATTGTCTTTGATTAATTGAAAAATCCGTATGCTTTATTCCCATTA
GCTACGTTAAAACAAGGCCCGGACGTCGACCCGACTGCATCAACTTGACACTTCATTTGA
CAGACACTTGTCAATTGGCCACAGATAGTAACATAAAGTTGACGCCTTTTAGAAATCGAC
TAAATTTTAAATAATAATTTTATTCCTCACTGTTAACTGAATTTAACAAAGGAATTTAAT
GAGCCTTTAAAAAAAAACATGCGTGATT
>T_ni_cDNA_10465
CGAGAAACTGAAAAATTCCAACATCTTGGACGTTCAAATTTTGCAAGCGGTAAACTGATT
GCTGTTGGCGTACTTGACGACACTCTTAATCTGGAAATCAGCCCCCTATACAGGGAGTTT
ATTGTGTGCTAGAGTGTAGGCGGGCGGCGGCGGAGCTTACTGCTTGGAGGCGGCCTCGTG
CAGCTTCTTCTGCACCTGCTCAGCCTGCTTCACGAAGTCGTCGTAGGCTTCCTTGATCTT
GGGTGCGAGCTTCTGGTTGGTGGTCTCCACGTTGCTGGCTACTTCCTTAACGAGCTTCTG
GGTCTCCTGCACGGTGTTCTGCACGGCAGCCTGCAGCTTCTCACGCAGAGCGCCGGCCTG
CTTCTCCACCTCGGGGTGCGCCTTGCGGAGCTCCTCGGCGGTCTTCTCGAGGTTAGCGCG
CGCCTCCTCCAGAGCGGTCTTGGCCTTGCCGTTGGCGTCGTTCAGCGCGCCCTGCAGACT
GTTGGAGAAAGCAGACAACTGTTGCAGCACAGAGTCGGAGCCGTCCTTGAGCGCCTTGTT
CAGCTCCTGGGTGTTCTTAGAGTTGACGAGTGAGTTGAATTGCTCAGAGAAGGTCTTCTG
GAACTCAGCGGCGTGCTTCTCGATGTCCTGCAGCGGGCTAGGGGGCGCGTCGCGGCGCAC
CATGCCGGCGTGGCTGAGAGCGATGCAGGCGACGAGGACCAACAACTTAGCTGCCATTGT
GCTGATATAATATGAAGACGAGGACGGGATCAAGTGAATCTGCCTGAAACACA
>T_ni_cDNA_10478
ACGCCTCTAGTGAATTTATTGCATTCAGTTACATTACAATCTCAATATAAGGTTTACCTA
GTGGTATTATCATAGATGGAGGAAAGTATCTGCTTCGTCCCCTGATCAGGAATGAAAAGC
GTTGGATTTCCTTCAAATGCACACGCTTCGTATATAATAGTTATTGTTATCTAAGCATTA
AGGATACTCTTTATCATCGGCGTCGTAATGCACACCTAACTGCTTCCTCACGGTGTCCAT
GAGTCTGGCCAAGACGAGAGTCTCCTTATGAGACATACGTGGGGACTCTATCTTACCTGC
GCGAATACACTTCGCTATTTCAAGGGTCTGGTATGCAAGGCCGGGGCTGTTAGGACCGAA
GTTGTACGGGATACTCGAAGTGTGCAGAGGGAATGACTTCAGTGATCCGTCGCTCCCGGT
GGTCTCGAGAGGAAAGTGGAAAGGCTCGTGCAGCTTATAACTCCCCTTTGTACCATATAT
TGTGGTATGGTTATCAAGTTTGAGTGTAGCATCTATGTTGAGGACCGCTCTCTTGCCATT
GCTGTACTCCAAGATTACTGTCTCCGATATATCCACATCGGTCTCACCCCGAATACCAAC
AGTCGTTACGTTCTTGGGTTCTTCTTTGAACACGTACTGGGATATTTGCAACAAGTATAT
CCCTATGTCCAGAACAGCACTGCCGCCATATTCCTTTTTGAACATTCTCTCGCTTTCACA
GGCAAAACCAAAGTTTCCTTGTACAAGGCGAACTTCTCCAAGTTTTCCAGATTCTATTTC
TTTTTCCAAGTCAAGGTAAGCCGGAGAAAAGCGACTCCAGACAGCCTCCATGAAAAATCG
GTTCTTTTTTATAGCCAACTTGATCAAACTCTCAGATTGTTTGGCATTGAGACACAGGGG
TTTCTCACACAGCACGTGTTTGTTATTTTCAAGGAACAACTTTGAGAGTTCATAGTGGTA
AGGATTTAAAGTGCCGATGTATGCAATATCGATGTCGTCACTTTTTGCTAATGCTTCATA
TGAGTCAAATACTTTAGGAATGTTAAAGGTTTTCGCAAACTCTGCCGCCTTGCTCTTGTC
CCTAGCTGCCACTGCTACTACTGCCTGGTCACCCTTTTCAGGGAACGTGTTCAAAGCATT
GACAAAGTCGGCACAGATAAAGCCCGCGGACACGATACCCCAGCGTAAAGTCATCTTAAA
AATGCACGTCAACTAATACAACTGTAAAATAATAATTGAAATTATATGTGATAATTGAAA
CGGTCCACGTATTACTGTGTGTTTACGGACACTGCATGCGTATTTATCATAAATAGACAA
ATAAAACGAAATGAATTCAAAATTAGCTAGCTTAAAACAGACAAGATTAATGAGCTTCAA
TCTTTGTAAAAACAGTCAGGGATACAGTACTTTAAGGTCATAGGGACACCACTAATTATC
ACTGAGGCAGTAGACGGTAATCATAAATTTTACTGCTTAATGACATATGTCAAAACTGTC
ATGGGCGACGGCAACAACTGACAACGTCAGTGTGTCGCATCCGCAATGGTTATTGCTGAA
CCTACTCCAGTTTTTGTGTAGTTCCTCTCTAAAATTG
>T_ni_cDNA_10483
ATCCGTGCCGGTAACTATACCAACATTTTGGTTGTCTAGCTTATTTTATATGTGTATGAT
AATTAATTTATCATTTACGTAACACTTCATTATTATAATCATGATATTTAAAACGGTATT
TATGCTTCTTGCTGTGCAGCTGTGCTATTATATTATTTACTTGATTTTGGTTCAGCACAC
AGACTATGGATCGAACACTATGTTTTAGATTATTTACTTAAATTTCGTTACATGTATTTG
ATTGCAATGACAATCTGATACATACCATTGAAGTTTGGTTTCAAATATTATTATTTATAC
GTATTTTAATGACCAGAAGATTTCAGTATGGACGAATCAACGTCGTATTGAATTTACTAA
CAAATTATGATATTACACGTTACACTTGTCCTTGTGGCATATTTTAATTAGAACATGCGA
GTAAAATGTTAAAAAATAAGATCTTTGAACCTACATTAGTAGTCGTTTATTATATTATTG
TATAATCGAGATATTATCATTGAAAGCTACTTATTTATAGTTTTGATATTGATTTTATCA
AATTTAGAGGGAAAATGGAGTAACGAGTTTTTATGCTATTTTCTACTTAGAACCAACATT
TAGAATGAGGGAGAAAAGGTTAATGGATTACCTAAGGCCAGCGCAGTGCTGAGGTGCACT
GTAGGTGCTTAGAAACTCGCATCTTTCATTGTTTATACACTACTATAACATTTTGAAACC
TGTTACAATTTCGCACTGGGCCATATCCGCCAAACCAGCACCTAAACATTGAAAGCTGTA
GTTGGTGCCATAGCTGGATTCTGAACTGTTGTGTAAACAACATTTTTCCTGTACTGTTTA
TATACTCGGGCGAAGTGTATTTTGTGAGCAATGTAAATCGTAACGAATAGACAAAGTCCA
ACGACAAACGAAGCTCCAAGCAATGCGGGGAACTGTTCACTGCACTCTGCCTCCCAATTT
ACAGTAAGAAGATTATCATAAAGCTTCTTGAATCTTTCTACTGGACAGACAGATCCACAG
AATGGTATTTCCAGAACATTTGGCTCCACAATTTCTGTAGAATTCCTGTATAAGATTCTA
ACAAAGTGTCCAGCGGGCTCAGTTTTATTATCTACTATAAGTTCAAAGAGTATGGTAGAT
GTGTAAACTGGACAGTTCCCATCATACAAGCCCAATGCATTGAGCACACTTCCAACAGTC
AAGTCATGGCCGCTGTACATCACCACTTTATGATGATTTAAATCATTGTCATTAGACGTG
GCTTTCAACATATGAGCCATAATATGCTTGAGAAGGGGTCCCACTTTCAATCGGGCAAGA
AGTGGTGTTCCAGTTGGAGTTGTAAAACTGTAGCACGCTGGCTCTCGCATTTGAGCAGGA
TACACTGAATGCGTCCAGTTGGGCAATGTAAAATTATATAGTGATTCGATATACAGTGTA
CTGTAGATGTCATCAATATCGTAGTAGTCTTTAACTTTCATCCCAGTGTATGCAGATAAG
TAGTCCATCAGATGTTGGTATTTACTCAGTCTGTCTTTATATGGTTTTGAGTGTATCAGT
CTGTCCAGCTCCTTGTCATAGGCACGACACGGTTTCTTCATAGCAAGGAGTTCGTCATCT
TTTTCTGGTACAGTGTGGACTGGGATAGGTTGCCACATCAGATCTGAGTTCCATATAGCC
TTACCATTCGCTGGATACATTCCCGCTAGATTTACTTGAGCTGACATGAGAGTGCGGTCT
ACATCAGTTGATCTGACATATATCTGTGTAGGATCAAAGTCATCGGACAGTAAATGCGAA
TATCTTTGTCTAAGCCATTTTCCAAGGGTCATAGTGCTGGCTTTTACCAATATTGGTAAG
TTCTCCAAATTTCACCGGCCACAGTGACTCATTCTTCCAAGGATCCGTGGGGTAAGGATC
GACGGGAGTTCTATCGCCATGTCTAAATATTATAGCTGCATATTTTACACTTTCATCGCC
ATATGTAAACGTAGTAAAGAATACAAATAATATAAAAGGAATCATTTTGGTAAACGTTGC
TAATTTAGTAGATAAAATTGAAAGCCTGTAGGTATTTCTAAGATCGCATAGCAAATGGTA
GTTAAATAATAATATTTTTAAAGCAACTGAATAGATAAATAACACCTCAATAAAAATATT
GCAAACACTGGCAAACAGTATGTACA
>T_ni_cDNA_10540
ACGCGTCTAGTGTCAGTTGTAAATGCACTAATATATGTGGCTGTCTTGCCTTCGAATTCT
GTGGTCTTAAGGGCGACTATTGCTTGATCATCCGTTCCCGGTATGAATTTGAACGATGAA
AAGCCGTGCTTTGGTTGGTGTTTTGTTATCTCAAGAGCATGAATATATTTAAAATTCGAG
TCAGCAGTAATTAAATAATTGCATCCCATAACTTCGTCTTTAGTTTCATTGTAGGGCTCA
TGACTGCACCTCCTTGGTAAGAAATGCCACATCTGCTTTATAACTGACCAGACTCCAGAC
TCATGGATCATGTAGCCGGGCCATTGGATGCCAATGGAGCCCCGGACCGCCTTGTATTGG
TTCACCCAACTTAAGTGGTGGACCTCTCCGTGCATGTTAATAGCTTTCACCCACATAGGG
TCATAGCTCTGGAACTCTCCGCTGGCCGTGGTCCATTCCTTGCCCATAGAGCCAACATAG
AGTATGTCATCCTTTACTGTCGCCCATTCTGACTTAAAACCTTTTTCAACATGGCCATTG
CCATCTGTCAGTATCACCCATGGCACCATTTTATTATTTACAATTTCAAAGATCATTCCT
GATCTGTCATCAAATGTGAGCAATCTACCGTCATACACAATCAGCTCTGATAACTCCATA
CCTCTTCCCTTATGGGAGTATGTAGATGACAGTAATGTTGCCGGCCCATTATCCCATGAC
ACTTGCACAACCTTCTTCCCACGGTGGTAACTCAAAACTCCCCTCTTCAAATAACTATTG
TATGTATGTTTGTTTGTATTGCTCTTACTGTCTGTATCCAAGTCTGCCACTATACCAATC
CTGTACGTAACCACGTCTCCCGTTACCAGCGGCGCCGACAACGGATACGTGCTGTTGTAA
GGTCGAACAGAACTGGCCCATCTCTGAACACTCACTGGCTGGTTACTTGTCCACCAATTG
TAATAAAACAACACCACTAAAAAAGTACCAATTAACACTATTAACAATACAAACTGTGGC
TGTATCCTCACAGCGTTCCCGACCCTGTATGTGGCCGGAGTGCGCAAGGCCTTGCGCCAG
TCACGAAGGGTTCCTTTCATTTTGCGATCTTCTAATTCGTAAGATTCGTACATAATAATA
TAATTATAACATATTAGTTTCACTTATATTGACTTCTCATACCATATGACTAGTGGAATA
ATAGTAAACGTGTTATTTACACTAATAAAATTCCTAATTATTACTTAATTAATGTATGAA
AGACTTCGTAATCGTAAGCAATTAACACTTCTATTTTGACATAATGATATCCTCGTTTTA
TGATGGTATAAAATATGGCTCATTTTGGATAAAATTAAATATTACATTCTATAACGA
>T_ni_cDNA_10562
CTAAAACGTAATATAATTCTGAATTACCTATTATCACTCAGTCTTCTAAAGTTTTATACA
TTTTAAATCCGTACTGCTAAAAGCGGAAAATAATTAAATCAAGATCCAGTTGTAATTTTT
TTCGTGCGTTAATTCACTTCATCTCGCTTGAACCGTTTGTTTTCAGTAGGATTTTTTTCT
TTCAAAGAGGTTTTTCATTCGCGGCTTCGCCATTTACCTTTGCCATTCAACTTGACTACT
CCACACTATTCTGTCAACAGAAATGTCAAGAAATATCTACACTCGTTCAGAAACACAAAA
ATAATTCCACAAAGTTCTATTCTCCGTCATACCGCAATTTCGTTAGTCACCGATTATTTT
TATTATTATAAACCGCATTGAACTGTTGTTTCTGTTATTTGTGCTCCTGCTGTTGGAAGT
GTAACAGTCGTTAATTGTTGTCGGAACAAAGTTCAAAAAGTTTCAAAATGAGTTTACAGT
GGACAATAATCGCGACGTTTTTGTACGCCGAAATAGCCATTGTGCTGCTTTTGACATTGC
CGATCGCAAGTCCATCCAAATGGCAGAGGTTTTTCAAGTCGAAATTCCTGGCTTACATAA
GTGGTCAGGCATCTATTTATTTTCTAGTACTGATTGGAGTGTTGGTACTATGCCTTCTGG
ACGCTATTCGGGAGATGCAGAAGTACTCGAACATCGAGTCTACTGACCACCAACACCTGG
ACGCGGAGATGCAAGGTAACATGAGGCTGTTCCGCGCTCAGAGGAACTTCTACATTTCCG
GCTTCGCGCTGTTCCTGCTCGTCGTCATTCGCCGGTTAGTGCAGCTTATATCCGAGCTTG
CGACTCTGTTGGCGCAGTCTGAAGCTAATTTCCGCCAAGCACAGAGCGCCTCGGTCACCG
CCAAGACTCTGCTGGACCAGCAGGGAGCAGGCGACGAGAAGAACAAGAAGGAATTAGAGG
ACCTCAAAGGTCAAATTTCTTTACTTGAGAAGGAATTATCTAAAGAGAAGAAAGACAAGG
AGGCTGTCAAGTCCCAAGCCGAGAGCCTCAACAAGGAGTATGACAGGCTTGCAGAGGAAC
ACAGCAAACTGCAGAAGAAGCTAACAGTGGCAAGCGGAGGTGACTCCAAGAAGGATGAAT
AGATTTAAAAATATTTTTTATGGTCTGAGTTCTAGGCAGTGATGTATAAAATCAATTAAT
CTTTCATGTTATCAGCACATCACTATTAAGGCTTAATGAACAATTTTTAATAATTTGCTG
TGTATGGAGAAATGTTATGATAGGACTGTGATTTATGTAATGTTCTAAATCTGATACATT
GCCTTAATCTTGTTAATCTGTTTAAAATAATTAATAATGTTTAATTGTTTATCTATGGAG
TAGCTGATGTATTTGTAATGGTGTCAAGTTATTAATAGAAAACCAATTAGATTTCCACAA
CAAATTCTAAGAAGGTAGCATTTAACAATTACCAACATTTGTTATTTTTTATAGTTGAAG
GTATCACCATTTTTTTTTATACTACATACAAAGCAATTGAGAAATCAAAATTACTTCCTC
TAGAGTATTTTTTATAAAAAAACTTGTAAGTTACATTTGAAGTTTGTAACAAAAAGTCTG
GAATTATTATTTATTTTTGTTTTTTTTTTATTAAAAATGTTAGAAGAATGGCATAATTAT
TGAAATATAAAGTTAACATGGATTCTTACAACGAGTTTTTATATGCTTTCCTTGTGCAAA
ATGTTTTTTTTGTCAAATTTTAATCCCTGTAATCACATGAGGTTAATTACTAAAATAGAA
TTGACAAGCAAGTGAGTAATTTGCATGAGTTGTGTGCAATATAAGGTGAATGAACAATTT
GAACTTTGCTTACATCATTTTTATTGGAATTTGATAAGAATTATTATGTTGAGTCACTGA
TAACTAATGTTGATGTCCAAAGGTACCTGACCCACTATTGGTTATATTCAGTTGACGCAT
CCATTTTGGATTGTTTGTTACTTTTTATATTTAAGTAAACAGATTAGTTAGCAAATGGAG
TGAGTATGCGAAAATGTAGATGTGGAATTTAGTAGGTGATGTCATTATCTATGTATTTAA
GACAGTGTTGTTGCCCTTGGACGTCGAATTATGTCTATGATTATGAGGTTCCATGAAAAA
AACTTACAACATACTATAATTAATCGCAGCACATGCCTTAGTACTGCATTATTATTGCAG
ACATGGAATAGAGATTCCGCTATATGGTAGGTCTCATGCTCTTGTGTATCTATAACTCCA
ATAGTTTTTATTTGACAGGCTGTGGTGTATTCGTTACATAAAACAATGAGGCACCCATAT
GGAGTGTCTGTCTTATCAAGGCATTTAATTTACACTTTCACTGTAACTACATTTTGACTC
CTACTTTATGTGCTTGGGGCGTCGATATTCGTTCAATCTTGGTTTATAAGTTGTTACTCC
ATTTGCTACCTAATCTGTGATGGTATGTTTCCCGCTATGTCTAGTGGACCTGAGGATGGG
TTGTTTTGGGTAGTATAGTCTTATCGTGGGTTTTGATTTGTGATTATTGTAATCTATTAA
ACTATTT
>T_ni_cDNA_10563
TTTTTTAAAAAAGTGATTAGATATTTATTTAATTAATTAACACTAATCAATATCAATTAT
ATTTACAATATGTCACATCATTCACTCTCTCTGCTAGACACAATCAACAAATGCAATAAA
ATCTGCAAAAAATATTTACTTTTTTATACCATACATTCAACTGTTACCCATAACTATTGG
ATTTTATAAAAGAAAAAATAAAATAAAATGAATACTAATTCGTATAGATTCACAGGGCCA
TTGCAGAAATGCTATTGCTTATAGACTAACAAATTAAAATGCATAATAATCAATGTGATG
TACACCAAATGCTCAACAACAACCCACTCCACCAATTGACAGACTTTATAATATGGAATT
AATTTGAGATCGTCGGGCACTCGTAACAAATGAATCATACGGCATACCTATTTCTACATT
GGTTCTGTGAACAGCCTTTAGTTATGCGGGCGGGTGCGGGCATCATGAGTGCTTGGCGGG
TGGCGCGGGGTCGGGCCCGAGCTCAGCCAGGTCCACGAGCGTGGCTTCAGCGGGCGCGGG
CGCCGCCGCCGCCGCCTCGCCCGCGAACGCCGGCGTCACCTGCGACTGCATCTTCCTCAC
CGCGTCCATATTCACTTTGGTCGATAGGTTCTTCTGTCGCGTCTGTTCGGAAGTCTTCGA
TAATCTCTCGCTCAACGCCTTGAGCGCGATTTGTCTCCGCCTCTCCATATCTTGCGGCTC
GACGCCGGGCATGGAGATGGTGACGCCGCGCGGGCTGAGCGCCAGGTGCACGCGGCGCGG
GCTGGGCGCGCACAGCCCCAGCCGCACCAGGCAGCGGTGCGGCGGGCCCAGCACGCCGCG
GACCAGCGGCTGCAGGACCGTCGGGAAGAAATTATCAAAACTGAAATTATCAGCCATATC
TCCTCTGGTCCCGCTGCTATGCCTCTGCCAAAACCTCAGGTATATCCAGGATAGGATTGT
CCCACTTCCCCACATGCAAGGGTATGTGCCCTCTAATGCCCCTATTGCCCATAGTATAAT
GGCTGCTATTAAAATCAGAAGTGGCAAAGACCTGTTTGTTAACTTTCCTAATGGGGTTTT
TATCAGCAGATGATCTGGCATTATCTGCTTAACTGCCACACTCACGGCGGCTAGGTATCC
CGCCAGCCCATGTACATGAATGTCGAACAAGTAAGACGTCTGACCAGTACACGCAAATAT
CACTAAGTAGTAGAACGTCGTCAGAAATGCAACTCCAACATTCGTCAGAAAGAAGAACTT
CATCATTTCCATTTGACCCCATAGCGGCTCTATTAGTTTCCCACACAGTCCCACTGTCAC
AATGTCGATGATCACTTCCCATAAATGTATCTCAAGAAACCAGAACGTGAAAGTAGACCA
CAATTGAAAAGAAGGTGGCAACAAATACCCTGGAGTGACACTGAGAACGTTCACCACATC
ATCAGAAAACGATAAAATGTACCCTATTATAACTAACTACACATATGAATTTTACCGTAC
GGAGACGTGTTTCCTAACAAAGCGGAAAATTGTTGTCGTAAATACGGTAAATTACGACTG
AATACCCTAAGCGCAGCCATTTTTGTGAAGGATGAGC
>T_ni_cDNA_10569
TTTTTTTTTTATCGTTATTCGCATTTATTTTCATGCCAAAATAGTTACAATAATGTTGGA
TGGCATATCATTACAAATTTATCTGCGTACAAAAATTATGAACCAATGTGTCTAGAATCT
CATTAATGTCGCTTTTGGAATCTGCTCATAAAGCACTAGTATTTACAAGTTAAAGTTGAA
ATAGATCTCAAAATTACACCACAATTTAAACGACATGTTACGAGATAGTAATTAATGCAT
AGTATAAGTGTCCTTTACTCTCATTATTGCTCTAATTACAACTATGAAGTAATAGTATAA
TAAATTATACTTCACAACTAACATACGAACTTATGATTTAGACTTTTTAGAGAAAAACAT
TTTAAGTCGCCACCAGTCATTAAAACTATCTTGGAGATTATAGTTGGTAAGACTCTCTTG
CTGGTAGTATCTTGTCAAAGTATATATTTCGGAGAATCTACCGCGACGTGCTAAAGTTAT
ATTATTGCAGTTGTGGGAGGGTGACACCGCAATACTTTTTGTGCACTGTTAGGCTTTCAC
AACTGCTGCAAATATTACTTGAGAATTGTGGTGCTAGCTCCTCTGACACTACATACATAT
ACTATATCTCAAAGACTAGCGAAAGCTCAACATACCACTGAACCACACTAGATCTTAGTC
GACAAAAAGACAGTTTCACATTAGCCATCTACAGATAGGGCCTGATGGGATTAGAGAATA
TTGCTAATAACAACAAAGTTATTATAATTTTACACTAAACAGGTGACATCTTTTTAAAAC
TATGCATATATTTAAAATCACTAGATAGACTGGGAAAATATTTACATACCATAGGAACAG
CATGGAAAGAAATAGCAGTAGAATTACATACATTGACTAACAATAATAAAGATACATTGC
ATAACAAACAAATTGGCCAGGATACATTAAATAACTCTAGGTAATGTTATGTCAGCATAT
TATCACTAAAACTTACACCAAAACACTTAACATGATCTCAAGTGTCATATATTTTTCATT
GTTTTATAATACTTTTATAATTACTTTACCATTACATAATATTTATCTATACTTTTTTAT
ATTATCAAGCTTTATATGGATATTTTTTTACATTATTGCAAAATTTCACAGATTCTAACA
CTTTATAGGTATCATAAGATTTTGAGAACAAGATTAAGTTGAAAATACATACTTTGTTTA
CAGGACATTTAGATTACAAAGTTTTTTGGAAATCATAATCTAAACAGACCTAACAACACA
CTTAATTGATATTGGCAGTAATAAAATAATGGTGTACACATGTGATAAAAATTATTTGAT
ATACAACAATATACTAGTCAAGTAGCAACATAAATTATTACAATGTACATTCATATCAAT
TATACAGCAAATATGATTAAGGTGCCTAACTCTGATGTGTGAGAAATGTGTAGCATTTTC
AGGAATGTATTCAACACATTATTCAGGTCAGAATCAAAATTTATGTTCACTTAAATTTAG
ATATGTTTGAACCAATATTAAATGCTATTTGTTAACCTGATTGCTTCACATAAGGACATA
CTTGAATAAAAACATACTTGAAACTATGCAATCACAATTAACAAAAAAATACCAGCTATA
TAATCATTTACATCAAATCACAACATTTCAATCAATCTTAACAGTTGAATAAATTTTCCT
GACAAATATGCTGGTGCCTATGTACCCCACAGTTCCACAAATAATGCCCAGAGCTAAGCT
AAATAGTGCCATGTAACCAAAGTAGAAAGTAGTTTGGAACAAGCCGTACATTTTCGTTTT
GAAGACAAAGTAGTAGAATGAATACAAGTAGACATAGATTGCTGTGCTGCCTGCAGACAG
AAAACTAGTCCATTGCCAGCGATAATCCTCAGCATTCAACAAGAAGTAAGTACAAACAAT
GGTTACACAAACAGTTACTATCATTAGAATTAGGAAAACAAGCAGCATGAATCCATACAC
ATAATATATTTTGTAAGCCCAGAAAGATGTGAAGATGAAGTACATCTCAATAAATATAGA
ACCGAATGGCAGGATACCTCCAACAATAATTATGATTAAAGGCTCCATAAACCATTTTTT
TCTGGTATAGGTCTAGGCACAGCATTGATGCGACAAGGATAGTCTGGCTGTCCTGCTAAA
TTACGTCCCAGTACTGTTCCAACAAGAGTTAGTGGCAATATTACAAAAGTGCAAATTGAC
ATAACTGCTATCATACTGCCAAAGGGAATTGCTCTGGAAGCATGGTAATACATAGCAATA
AAGTTAATAAAGAATGCTGTCCCACAAACAAGTACAGGCAACAGGAAAGCTGAGAGTAAC
ATCTGCTTGATCCACAGTTTGCCACCCATTCTAGCATACAGAGACCCACCAAAGTAACCA
TTAACAGGAGAGGTAGCAGCATAAATAAATATTGCTGTGGACAGTAATGAACCTCTTTCA
GTGTAAAGTTCACCAAATATGGTAAATATTATAACAGCTAAAGTGACCACAGTGAGTTGG
TATCCTGCTCCAATGAGCGCCGAAAATAGAGGTAAATGAGGCACTGGCCTGAATACATCA
CCATGCACCTGCTTCCAGCCATATTCATCCCCTAAATCTTTTTCTAGATCATCAAGGTCA
TCATCCTTGGAGTATCTAGCGTAGTCCTTACGGAGTGTTCTCATAAGGATCATTGAGACA
AGTCCAACTAAAAATATGACCATCATGAAACTGTTGAAGATACTAAACCAGTGAATCCGG
TGTTGGAAGAAATTGGGATCCAAGTATTTATCAAATCTATCTTCAAAGTGTATATTGCTC
TTCTTCCAGTTTACTTCGTAAGTGAATGGAATTTTTGCGTCGGGTGTCAGTCGTTCTTTA
TTTTCAGCTGTGAGGTTTACTTCAACAATTCTGTTTCCATTGTAGCCAATGTCGAATTTC
TTGTGAGTCCAAATATAATAATGGTCGCCGTCGATTTCGCCAACTGTTCCCCATATCGGT
AGATCATCTATGTACATTTGATACCAGTAATGGTTTTTGACGGCATACACGAGAGCTTTG
TATGATTGGTCCGTAAGTTCGATGGCACAAAATTGCTGTGCCGGTATATTATCCTTGTAC
GTAATATCGAGACCACTGAATTCCAATTCGACACCCTGAAGAGCTTCAGATAAGGTCTCA
TGGTAATGGCCAATGGTCACTTTAGTACCTACGCAAAATGGTAATGAAAAATATGCATAC
GTTTCTTGGCGATTGTGATACGGACCCACTGTATTCATCCACAGTACCACCTGTTCTCCA
TCTTTATACGAATGTGTATGTTCGTCACAATTAACTATAGTCCAAAAAATAAACAACAAA
TACAAATATTTCATTTTTATGCTGCAAATAACTTCCTAAAACCAATTAAAGTATTTTAAA
AGAAAAATTAATTAATTTACTAGACGCGT
>T_ni_cDNA_10633
TTTTTTTTTTACAATAACTTAAAATTCATTTATTCGCAGCTATTGAGTATGTAACACTTA
AGATAAATAACAAAAGTTCATTGTAAATAATATTGTATTTGACTGATTGCTGGTTAACGA
ACCGATACGCATACGTGGCTATCACAATGCTTTCACTTTCAATTGCTTCATTTTTGGCGT
TTTGCGCTTCTGCTGACGTTTCTGCTCTTTCAGCTCCCAGCGACGCTGCTTCTCTGGGTC
ATCCTCCGCAAGAATCCTCTCTTTCTCCTGCTTGCGCTTTTCCTCGCGCTTGGCGGCGGC
CAGCTCCTGGCGGGCAGCGTGTGCTCCACGAAGCCACGCTTCTGCTACTTTCTGGCGACG
CTTCTCGCACTTGCTCAGCGCCTCCTTGCTGAGCCGCAGCCGCTTGAGCTTGTCCATGAG
ATGGAAGACGAGCAGCAGCAGCGGGCGCAGCTCGTCGCCGCCGCCGTCCGCGCCCAGCGC
CACGCTCACCAGCAACACGCGCTCCGTGTCCGGGGGCTTCGTCACGCCGCCCTCCTCCAT
CTGCTTGGGCCCGGAGTAGCGGTCGGACACGTGTATGTAGTGCAGGTGCTGGTGGTAGCG
CGCCAGCGCGGCCTGCACGCGCGCGTCCAGCAGCGCCGCCGTGGCCTCCGCCGTCTCCGA
CATCACGGACAGCGTCGCCGGCAGCCCGTGCTTGTCGCCCGCGCGACGCTCCGGGCAGAA
CACGCTCAAGTCCTGCATCTCCTTGGAGAGGCGCGTGGCGATCTTCTTCTGCGCGACACA
AAGCACGAAGGGGTCGCTGTCGTCTTTACCCAGCTCCACGCGGATGAGGAGCGTGTCCGG
AGTTGGTCTAACTACACCCAGGAGCACGTGGACTAGGTCTTGGCGCTTGATGAGCTTGAG
CGTGAGCAGCATGCCCTCGCAGCAGAGGCGGCCGCTGCACCACATGGTGAAGCAGTGCTC
GGCCTCGCGCCGCCAGCCGCGCTCCTCGCCCGCGGACACCACGTCCGCGCCCGTCTCACC
AACTAAAGTAAAGTTATCATCTAACAAAGGTTTGTGTAGCTTCAGGAAGTTGACAGCTAT
GGAGGTATTCTTAGCGCGGCCCACCGCGTAGGCGAGCGCGTAGGCCGCCAGCAGGCAACA
CAGGATGCCCTCCAGCCAGTACGCGTCCCACCGCGGCCGGACCATTATAGGAACCTTAGA
AATAGTGATCTTTGGCTGCTCAGAAGTACGCGGCGCACTGTCCTGGAAGCCCTCGAACTC
CTCGGGGTCTTGGAAGTGCTCGAACTCATTGTCTTCATCCTCAACTAAGATATCATCCTC
AGTTTCAACATTAGCTTCAAACTGTTCTTTAGATGACGCCTTCTGTTTTGATGCCGGTAC
TTCTTTTTCATCACCAAAGTCACTGACTATATCATCGTCTTCAGCATCAAACTGCTCAAA
CTCTGCGAAGTCATCATCCTCCAGAGCCTGGTCCTCAAAAGCCTGAGCCACGTAGGAGGT
ACACAGTAGCACAACTATTGATAATAGCACCCACCGCATTTTGTACCTTTTAACTAATTC
TTGAAGTTATTATCAACTAAACTAGCTCATTAACTTATTAATTAGATTATTTTACACAAA
TTCAAACACATTTCACCTACTTTATTGC
>T_ni_cDNA_10643
TTTTTTTTTTAAATCTTAATCTATATATCGATACTTTTATTTTATTCATTTTGTTGTACT
ATATTTACAGATATAAAATTAGTTTAATATAAAATCAGTCTTGACGATTGCTGGGCGGTA
CACTTTCGAACAGGACTTGAGTCACGAATGTGAATTTTCTTAAAAGATAAGTTGGAGTCT
TCTTATAGTATACAAATACAGTGTAGACGGTGGCACCCATCACGATGAAGCCCACAGCAA
ACAAGTACTTGAGCGACGGATCATGTACTATGGGCAGTATTGATAAAAATATCGCCACAA
TTAGCACGAATATGGGTACGATTGTGGGGACTCGGTACGGCCGAGGCGTCGACGCTTGTG
TTTTTCGCAGTACCAACAGAGCGACCATTGCCAGCCCGTAGAAGAACCAAAGGAACCAAC
TGGCGAACTCTATTAAAGTTTTAATGTTACCAACTAATATGAATGCTGTTGTCAGTATTG
CCTGGAAAGCCACAGCAGGCGCAGGCGTCATTCGCCTGACATTTACATAAGAGAGTACTT
CTAACATATGTCCACTACGAGCCGCTGTGTAACACACTCTCGTAACACCAAACTGCACAC
TCATAGCACATCCGAAGGTCGCTATAGAAACCCCTAAAGGTATCAGAAAGCTGGCAGGTC
CTAGCACCCGCGTCCCGAAGGCCACGGCCACGGCTGGCACTGACGTCATCTCCGCGTAGC
TCAGGACCGTCATGTACGCCACGTTCATGAACACGTAAAGGCCCGTGATGAGGGGCACGG
CGATTGATATGCTGAGGGGTACGTTAACTCCAGGGTTAATAATCTCCTCAGTGACGACAG
TGACACTGTTCCATCCATCATAGGCCCATAAACCTGAGTACAGTGCGAGGGCGATACCCC
CGGGACTGGTGGTGCTGCCTTCGAAGCCTTTGTTCAAGTGGTCCGTGTGACCTCTAGCAA
TTTCATAAATGCCTCCTCCAATAACAATCAGACAGGCCAACACTTTGCAGACTCCAAATA
TATTCTGCACTTTGACAAATAGCTTCACACTCGTGATATTTATGTAGGTCATTACAAATA
ATGCGGCTACTGAAGTGAGTTTTATCACTATACTTTTCTGGTCTGGGTGCATTTCTGGCG
CAAAAGGTTGAATTGAATATTCAGCAAACGTCATCACAATAATCGCAACTTCTGCGGGCC
TTAAAATAACTACGTAAATCCATGCGCATATAAAAGAAGGCAATGGCCCCCAGTATTTAT
GAATATTTCCAAACGCCTCTTGAAAATAAGAATATTCAGCGCCGGATTTTCCAACAACAG
TTCCCAACTCTGCAAACGATAGCGCTCCTAATAATGATATAATTCCAGAGACTGTCCATA
TAATCAGACATAGGGCGACGGATCCGGAGTATTCTAACGCTGATGCCGGTGACACAAATA
TACCAGACCCGATCATCACACCAAGGATTAAATTGACAGCAGAGAACAACCCCAACTCTC
GTTTGAGTTTTACTTCGCCCCCCGAGGAATCCGCCATGCCGTTGAGGGACTGACGCTTTT
CCATCAATTCTGAATCTTTTTTC
>T_ni_cDNA_10644
CAGGCGGGCGGCCTCGCTTTCGCGGGCGGTCGTCGTCCGCACTCGCGTCGGAGATGTCGC
TCTCGCCGTCGCCGTCCAAGTCCGCGCCATCGCCGCCCTCGCCAGACCCACGACCCCGAC
GCTTACGACCTTCAGTACCATCAGCATTATTAGCTTGTAGATTCTTTCTCCTAGGTGGCA
AGTATAAGTCTTCCATTTCTTTGTTTTTCTCCTGCTCAGCGATAGTTTTCCTCACATGGT
CAGGTATAATGTCATCCCAATCTTTGCTTTCTTCTTCCGCATTCTCTTTTTTAACCTCCA
TTACTGCTTTGTCTTCATCAAAGGCAAAGCTAGCAACTTTGAAAGCTGACAGAAGTTCAT
CTCCCGCCATGGAGGGGACTTCATCGCGAGTTTCAGCTCTTTGCAGGATTTCATCAATAT
CACAGACGGGGTCCTCATCATTCTCATCATCATCCTTAAACAATTCCTCAGCACCAAATT
TTAATATTGCATTTAAATCTTCCTTATTAAATGGGTTATTGGCGCTTGTCCCTGAAGCAT
CGCGTTTATTAAGAACAGTTCTACCAGTGGTGTCCATACGCTGGATAACAAGATGATCAA
GCACCATTTTCCTTTTAGCTCTCTCAACAATATCTTCTTCTACTGACCGAGCGGTAACTA
ATCTATAAATGTTGACCTGGTTCTTTTGTCCGATACGATGAGCTCGCGCTTGAGCTTGCA
AATCGTTTTGAGGGTTCCAATCAGAGTCAAATATAATCACAGTATCTGCAGTAGCTAAGT
TTATACCTAAACCACCAGCTCGGGTGGATAGTAGAAAACAGAAATCGGTAGATCCCTCTG
CATTAAAGTGATCTAAGGCTTGCTTTCTTATTTCACCCTTTATACTGCCATCAAGACGTT
GAAAGGGAAAATGCCTCCTTTGTAAATATTCTGCCAAAATGTCTAACATTCTGACCATTT
GAGAAAATATTAGCACTCTATGACCTGTCTCTTTTAACCTACATAATAGTTTATCTAACA
GGAGTAATTTTCCAGAGCCCCTCAGCAGTTTCTCTACAGCGTCCGTTGTAGCTAACGACG
CTCTGGACTCAAAATCTTCAGGCTTAGTCAATAAGGCGTGATTGCAACATTTCTTAAGTT
CAATAACTATATTAATAAACGTATTTATAGACCCTTTAACACCCTTTCGTAAAGCACTAT
AGTTTTTAGTTAAGATCCACTTATAATATTGCTTTTGAATTGATGTCATTTCTACTCGTA
ATATTTGTTCTACTTTAGCTGGCAATGATTTCTCTACGTCTTTCTTTTGCCTCCTTAATA
TAAAAGGTTCTAATTGCTTATGTAGTTTTTCATAACCCTTGGTCGCAGCATCTTCGTGGT
CTTTCTCAAACTCCTCCCATGATTCAAACTTGTAAGGCATAATAAAATGTAATAAGGCCC
ATAATTCTTTGAGTGAGTTTTGTAATGGAGTACCAGTAACTAATAATCTGTGATTCGTAT
CAAATTCTTTAAGTGCTTTATACAACAAAGAATCATCATTTTTTAATCTGTGCGCTTCAT
CAACTAATAAGCAAGCCCAACTAAAGGACCTTAAGAATTGTCTATCTTTGAGTAAAATTT
CATATGTAGTTAAAATGGCATTGAACTTCAGTCTTTTCGAACTGGCAAAACTCCATTCAA
ACTGTCTGATAATATCCCTACTACTGAGATCACCAATATAAGTAACAACATTAATATCAG
GTGCCCACTGCTGAAACTCCCTTTGCCATGCTGTCATTGTACTTAAAGGCACCACACATA
GGAATGGTCCATATAATTGTTGAGATTGAAAGAGGTAGTACAGGAAACAAATTGTCTGTA
TAGTTTTACCTAAACCCATTTCATCGGCAAGAATAACAGAGTTGTCTTTACACCAGGAAT
GTATTAACCAATTCAACCCATCCATTTGATAATCTCTTAAAACATAACTCGCATCTTTGC
CCATGTAATCTGGCTGTTCCTTGACATGGTGAAACTTAGGTCTTCTTCGCAAGACGGGAC
AATGTCTTGAGGGTGTCGTTTTAGCAGCTTCTCTGTATTTAAATTGTTCCACTTCTTCAG
GCCATCTTTTTTCTATTAGTAATGCATCTTCCCAAGTAGCATCAGCATATGGTAAAGATT
CCCACTTGCAGAAATACTCATGAGCTGTGCCACCACCCTCTAATTCACGTGTTTGTTCCG
CTATGATCCTTTCTACATTATTGTAGGTCTTGACTAATTCCTGCTGCAACTCATTTTGGC
ATTCATAGTAATCTATATCCTCAGGACCTGCCTGTTGTCTCCACCATGACAAATCAGCTT
CTTTCTTTATATAATTTTCTAATTTTTTGTAGACCTTTAACTTTTTGTTCATTAATTGTC
CTTTCTGACTCCCAAGTATTGTGAATATGTGACCAGCCTTTCCATTTGATCAAATATTGA
GGTTCAGTGTTTTCAATATCATCTGGATCACAGCCTTCATTAGGATCTCCATGCTCCTCT
ATATAGTAAAGTGTAGTCACATTTCCAGTGACTCCTTTCTTCCCTCTCCTGTGCCCTAAG
ATTCTTTCTATAGTCTCACTATGGTCTTCAGGTTCTGGTTCTGCTTCAGCTTCACCATCC
ACACCTTCCACCTCCAAAAGATCGGAAGAGTCAGTTTGTTCATCACTTGCTTCTTTGTAA
CTAACTGCTGCGCCCGTACGTCGTGTTGCTGTTCTGCTTTTGTGGTCATCATCACTGCCT
TCAGAACTTTCATCCTCATCACTAGTAAATCTTCTACGAGTAGGTTTTCTTTTTCGAAGA
GGTACACTTCTTTGGCCTGGTCGTTTTGAAGGTGGAGGTGGTGAACCTTTTAAGTCACTA
TCACTATCTGAAGAGTCTGAATTCCATGAATCACTTCTTTTCCTACTTTTTCTACTGTGA
GTCCTGCCTCTTTCACTAGAATCACTATCTGCTAATTTAAGTCTATCTGGCTCTTTTCGA
GATCTAGCTGATCTTCTGATTCCATATATGTCTGGATTATCCTCCCATAGGTCAGATTTC
AATTTGGCATGATTATTGCGTGATTTAGATTTAGAAGGAGAATCCTCATCTGAAGAATTT
TTGTCAGTGTGGTGGTCAGATTTGGAAGAGTTCGCGTTACTGTGCTTTGGTGATGATTTG
GTATCATCACTGTGATGTGACCTGTCCCCCGATTTGTCAGATCCTGACCTCTCAGATCCA
GAACCAGATGAACTAGATCCGCTTTCACTTTCGCTGCCTGAGCCTGAACCACTGGAATCA
CTCTTCTCACCTTTCTCGCTATTAGAATCACTTCCAGATTCATTCATGAATCCCTTCAAG
TGCATTTTGTAGTAAATTCAAGGAATACACGGTTTCTTATATAATTAACGACCGAAACGA
AGAAAAACTGGATAGTTCATTGAGAAAAATGTTAAGAAAACACACGGTATTAAATTTAAC
TGCATATTTTTATGATAAGCGAATAAAATGCGAAAAAATATTTTGCAGTAAAATCTTGTC
AAGCGACGCCATTTTGTCGTCGAATAAATTCTGGTGACGACGGAAATGAAATATCAGTAA
TTTTGCCACAAAACTTTAGTTAAATCAAGGTAAACAGAGACAACAACCACTAAAAAAACT
AAAAACGAAACTTTAGAGCCGTCAGAAATACTACTTCTGTACTGAAAATGATGCGAGC
>T_ni_cDNA_10651
TTTTTTTTTTTAGGTATTACATGTTTTTATTTTGGAATTACAAAATTGGCATATAACCGC
ACCCTATCCCTCTCATAAGAAACATATTGTTAAACATTTTATATTTTTTTTGCTTACTTT
CTTATTGGTTAGGGCAATGATACTTAACACATTATAATTAAGGTTTCCTATCCATTAGTA
GTGTAATCCACAGAATATTATTATCCTATAAAATTGATAACAACAATATGCAATACAAGA
TGAGCAAATATGAAATCTGCGAAACCACGCTCTGCACTTAGACCCTGGAATTCATTCTTG
TTCTCTGGATTCACTTGCAAGCGAAGACAAACTCCAAGAACGAAAGAACTGACTGTTGAA
ATAAACCCGCTCAGAAAAGAATTGAACGGAAAAGTGCCGACAAGGCAGCAATACACAAAC
TGTATCACAGCGGTCAAAAATATATAAAATAGATACGCGTCGATTATTTTCAACTTTTTA
GGTGTTTTAGTTGAATATTCCTGATACAGTTTCGGAATTACGGACGTTAAGGAGGTCATT
TTGTATTATTAAATCGTTGTAGCTTGTATAATGGATGTATGACTCTGATCTGTTTCAGGA
AATAGTTGACGTTTGGCTGTTGACAGTTTATAGACAGGTAGACTACACGTCCTGACATCC
GATTGGATCTCATCTGTT
>T_ni_cDNA_10659
ACCACCTGAACAATTAGAACAAAGTACAGAACTTGACTTAGTTTATGATGAACAAGACAC
AATTAATCAAGTTCAAAATGAAGGAAGTGTGATCACACAAGGATTTAATGTTGGTAATGA
AAGAACTTCTATAGCAGAACCTTTACCTCCACCATTTAATGATCAAAATGAAAACACAGT
AGAATCATTTGATGGAAATGAAAATAATAAAAGAGCTTTATTAGAGGAACCATCACCTCC
AACTTTCAAGACAGGGAAGGACCTATTTCAAATGTTGAATACCTGCACATACTCTGAGGA
TGAAGCTGATAAAATAACTTGGGTCTCATTACCTCAGTTTGAGAAGAACCAGTATAGTCG
AGCTGAGCCCAATAGCCATGCCAGCAGCAAATGAAGCCAAAAATACGTGTGACTCTGTGG
CCCTGTAGTGCTCATCTCCTTTCAAATTGTGCACCCAACGTTTAGCTTTCACTTCCTTCT
TCTTTAATAAATCTTCGGCTTTATCCAATTTACGGTCCACAAACCTCTCGACTTTTTCAA
ACCAATCTGGTGATTGTCCTGTGGCTTCCTTTTCAATTTTGTCTGTGATTTTATCAACCT
TCTTATTGATTTTGTCCCAATTTATGTCAATGTACCCTTTTTGGCTGGCAATATGTAACA
GTATAACACTTCCGCCTAAACCAACAGCAGCGAATTTCCCAATTTTCATTGAAATGAATC
CAGTTATCCATCCTGACGCAGTTCCTAAAATTAACTGCTTTGTTGCTGATGTCTTTCCGA
TATCTGATATCGCCTTTTCAATAAAGTTCTTAGCATCGTCTACTATTTTCTTAGCATCCT
CCGACGCATCTTCTTTACCTGGCCTCGCCATATCTGGTATCGGAAATTATGCTCCTTACT
ACAAATTTATCACAATAAGTACGGTAACACCAGCTAAGCCAAACTCTTCGAAAGGATACT
GAGATGGACTGAAATGAAAATGAATAATAAAAAGTCACTCACTCAGACAAACAATAAGAA
TAACCATAGACAAAATTAATGTACATCTTATACAGATTACAAATGGCTTACGAACATCTT
ATTAGATGGTATCAT
>T_ni_cDNA_10671
TTTTGTTTTTTTTTTTAACGAATCACATTACTTTTATTATGTAAAATTATATTACATTGA
TTTGTTTTTTAGGAACTCTACTGAATGCGAAAATTTATAAAATCTTGTTTGTTGCTACAT
CAGCAGAGTTCCTAAATTACAGGAACAACTAAAGTGAAATCAGTAATTTTCCACACATTC
AATTATTCTAGTATGATACTTATTCTGGAGACATTTTAAGGACAGTGCTGATTGAATTCA
ATTGCCTGAACATGATTCGTTGCTTCACACTGTCACACATCTCTTGCATAACTCATTGGA
AATAAATTGCAATAACAAGTCTATAAATTATATCTAATAAAATAAATCTTAGTGCGCAAG
TTACTGTTTACTAGAACAAACTATTTAGATTACCATGGTAATTGGAAAATATCCATTCGT
CTGATCATTTATTTGTAAAGTAATTAATGTAATGCTATCTCACTTTCTCACAAAAGGGTA
ATAAAACTTATCTGTAAGTATCGTACTCGTTATAAACCTAGATTTTTATCAGACTTAAAT
ATCACAAGCACACGAACTACCATAACAAATACCCGCCATTCACAAGAATATTCTGAATAG
TTTGTCCACATAACCTAGGGTGGCGAATGTAACTTGTGGTTAAAGTGTAGTGTGGTGATT
AGCGCGAGTGCGCCTTGTCCTTGACGAGGCGGCGCAGCAGGCGGTGGCCCGACAGGAACG
TGAGCGCGCCCAGCGGGACCAGGTAGCGGACCGTGTCGAACATGGACAGCTGCAGCCACA
ACACGCCGTACAGGCCCAGGGACGCTCCGAGCGCGAGATGGAAGATGAGTGCGCTGGGTG
TGAGAGGGAAGTTGGAGAAGTTGAGTCCGAGCCTGGCCCAGAGCAGCAGCAGCAGCAGCA
GCGGCGCGGCGCAGGCGGCCGCGAACACGTCCGACACCACGCGCGCCGGCCGCGCCTCCG
GGGACCGGAACACGTGCGAGATGCTCGCCAGCGGCCCGCGGACTGCCGGCTTGCGCTCAA
CGGCAGCAGCTACTTGGTTCCCAAAGTTGAAGAGCACTTCCCCGACAGGCCACGCGATGG
GGTTGGACACGGCGCTGTCGCCGAGGTACATCGTCAGCGAGTACGCTCCCGACTGATAGT
TCAGGTGTTTGGCGATGCCGCCCACGTTAAGTTCAACTTTGTAAGCCTTGGTGTTATCAG
GTTCAGCTACGAAGATGGTCTCGTGGTCATCGTTAGCAGAGGCGACACGAACGAAGGCTT
GCTGCACCAACACCGGCTTGTTCCACTTGTCTTTCACCGTAAACTTCAGGGTCACCTTTT
GCAAATGGTCAGCCTGTAGCTTTTCAGTCAACTTATTGGGGTGTGCTACAGTAGTAACTT
TAGGGCTGGTAGTTCCATCAACATCGCCGATGCCGACCTCAACTGTGCTTACTTGGATCT
CGCCCAAAACCGCAACATTCACATTGGCTGTTTTGGATGCAGCACTCAGTGCGATCTTGT
ACAAACCATACTGAGCCTTAATCTTGCTGAGGTTAAGGACGAAAGTTGTAGGTTCATTGG
CTTTCTGTGTTAAAGGTTGTTTAGAGAGGACTACGACGTCGTCAGCGAGACGGGTGCCGG
ACTGTGCGACCACTTCTTCAGCCTTGAGGAATCGCACTGGGCGGCCTATCAAATCGGTGA
TGGAGAACTCAATTGAATCAGACTCTGATGTGATGTACTTCTTTCCCTTGATAGTGATAC
TGATTGGAGAAGGCACATCGTCAGCCAGAGCAGTAGCGGCTTCGAGCAGCAGACAGGCGC
CCTTCGGTGTGTTGACGGAGCGGCGCGACAACAGGTACTCGGCGAACTTGTATCTCTGCT
CCTCACTCAGAGGGGAAGGCTTCTTCTGGCCTCTGTAAGTCCTGGAGATAGTGGTAAGCA
GGTTGGAGGTAACAGGCAGTCCCCCCTCGAAGTGCAGCGCCTTGCTGTCGCTCTCGTCGG
CGGCCAGCAGCACGCCCTCCGCGTGAGTGGCGGTCCACGCGCCGCAACCCATGTGCTCAC
ACAGCGCGAACACGTAGGCATAGTTGGCAGGAGAGTCGTCTTTCTTCAACAATTGAATCA
GATTCTTCAGAGCATCCTCTTTATCATAAACTGTACCCTTGCCAAGAGCCTTCAGGGCGT
AAACTGCATGATATATCTCAGGAATGGTAGCATCCTTCTTGTCCAACACTTGTGTTGCCG
CTGACAAAATATCTGGCTTCAATGAGTTGAGGCAGTTGGATATATGAGCAGCATTTGCCA
GTTGGAATACTTGTTCAATATTGCTTGGATCATATTTCACTGTTTTGAGATCCTCACAAA
TGTTAGGAATGTTAGCATTTAATTGCACTAAACCTTTAATAGAGTAGTACAGAGATGTGA
TCTCTTTACTTTTTACATTATCTTGGAGAATAGTCTGCAGTCGCTTCAGGTCTATGGTGC
CTTGCAAAGTGTTGCTCAGACATAGTGTACTTAGTGATAATAGGAGTAATGCACGAAGAT
ACATTTCTATAACCTACTGAATCAGAGGATTCCCTGTTTTTGTATTTAAAATCTTATTTT
ATGCAAGTATTCAGCTATTTTTCTAATAAATGCTTCGATCGCCGGTTTCACTTGACAAAC
ACGTTTGACGTAAAATCATCGACGTAGCATTGTAAGTGTTGCTACATGTAAAAATAGAAC
ACAAATAAACCTTCTTTACGAACGTCAATGGCAGCTTGACAGCTCTCGGATTTTACCATC
CTTAGCCATTCCAAAGTTAAATTTTCGATTGCACTTCATCTGTTTTCATTAATTTAACGA
AATGGCAGCCGCAAAGTTACCGGCATTAGTAAGCTCGGCTATGGCCCAGGCTCGCCCCAA
ATTCAATATCTTCATGAAGTACGCTCGCGTTGAATTGGCACCCCCTAAACTCAGTGAGAT
TCCACAGATCAAGGCTGGTATTGCTAAGCTCTTAACAAGTGCCAAGTCTGGAGCCTGGAA
GAACCAGACAGTGAAGCAGGCCTCATTGAACGCCCTCGTCGGCGCTGAGGTGATCTTCTG
GTTCTACATTGGAGAATGCATCGGCAAACGCCACATTGTTGGTTATGATGTTTAAGTTAT
CAATATAAGAGCAAGTCTGTGGATATTATGTTCAGTAAAATAAATTATTAAATCA
>T_ni_cDNA_10723
AACAATTTTAGTGGTCAGTTGTATGGAAAAATTCAGAAATAATAATTATATACAACAAAA
ATAAATCATTTTATATAATATGACATCGCAATAGGATATTAAACTAAAAAAAACGAATAA
GAAAGTCAGGTAGATTTGAATAAAAAATGTTGGATATCTAAAATGGTGGAATGTGGGACA
AAACGTCACTTGTCGGTAAAAAGAGTACTGATAAGTGACGTCACAAGAGTTAAACTTTGT
ATCACATTAATTTTGTTTTTACGTTACAATTAGAAATCTATCTGACAGACTTATTCGATT
TTTTTATTTAAACACCCAATTAAATAATGTAAAATCATAATAAAATAATATAAATTTATG
CATACTGGTGTATATTTGTATGTAAATTTACTAAATATACATATAAAATATAATATACTT
TGCAATACGTACATTTTAATTGACTAACTACTTAGTTACAATTTGAATTAATATTTTGAT
GTTTTGACACAACCACCGGTATATTTATCACAAATTAAATATTATAATAACATATTAACT
TTGATGGTTCATGTCCAAACATATAAAGAATATGATATGATACAATATAATATACTTTGA
ATAACAGTTTTTTAATGCTAAAATACGGTTTTATTTTTATTATTCCAAAAAAGTCCAACG
AATTTTAAAAATACCCGATCGGGAGTTTGAAAGAATCTGAACATACATATTTAATGTTGA
TTATAAACATTGAAAACAAAACCGTATTTTGATATATACAATAATAAAACATTACAAACA
AATATATCCGATCAGTATGCAAGACCCTGTAACCCAACCCGAATAAAAACAAAATTATAT
TAAAATAAACATTTATTTGTGAACAAAACCTTCGACTATTCGAACGCAGGTGGAGTCGAA
ATAACAAATTACAATATTTATGGGAAGGTACATCATATGTAGTGTGTGTGCTGTTAACCA
TTTTGAAATCAATCAATTTAAAGGTTCAAAACAAAACCTTCAATTCAGAAATACCGTATA
CCCTAACACCATGGCTTATAGAATAAAAATTGAACATTGAGTTTGATATTTAACATTCAA
ACGATATTTTCATAGAGAAAATTAATACTAGAAAAGAATAAGGTAAATAATATGGCACAG
TATTGCCTCAAAATAATAACAATAATAACATGATTGCACATACTTAACACAGAAAACGGA
ATACAAAAGATATAGAAACAATACGATTGTAATCATCACTCAGTATCAACAAACAGTATT
CATTTATTCAACTGTTTTGTCTATTAATGTACGAAATGTTTTACAAGATGACCCTTCGTT
GCCATAGCAACAGCACACACAAATACCGACACTCACTTCATAAGTGCATGAACGACCGCA
TTAGCATTCAAGGCTTTCAAGTCTGTGTACGTTTGTCCTGTGCCGACAAAAACTATAGGC
TGGCCAGTGATGTACGTCATAGAGATAGCTGCACCGACTTTATCGTCAATAGTATCAAAC
TTGGTTAAAACAATACCGTCTATGACGTGCGGGTTGTTTGAGGAGCTGTGGTCGGCTAAG
GCTTGGTTGAACTTGACTAGTTGGTCGACGGCCTCGTTGCCTACGAGGGCCTCGCCTACG
AACAGTACGAGGTCGGGGTCGTTGACCTTGATGAGTTTGGCGAGGGCTCGCATGAGAGGC
TCGTTGTCCTGCATGCGGCCGGCCGTGTCTATGAGTACTACGTCGATCTTGGAGTCGGAC
GCGAAGCGGATTGCTTCCATTGCGATGCCGGCTGCGTCTTTGCCGTATCCCTTCTCGTAC
AGCGTGACCATGCCCCTGCCCCGATGCGCGGCGGGCGGGTGCAGCGCGGTGAGATGCCGC
GCGTGTGTCCGCAGCTGCTCGACGGCGCCCGCGCGGAACGTGTCGCACGCCGCGATCAGG
ACCGACAGGTCGTTCTCGATCAACCAGAAGCAGATCTTTGCTAGGTTCGTCGATTTGCCG
ACGCCGTTCACCCCACAAAAGGCCATAACATAAGGTCTCCCCTCCTGCTTGGCGTGCAGA
CAGTCCCTCAGGATGTCGACGCGGCGCTTCGGAGACAGGATCTGCACCAGCGAGTCCGTC
AGAGTCTGCTTCACTGTCTTAGCCACGCTGTCGAATGTGCCTAGAACCTTTCCCTCCAGC
TTGGTAGCCACGGAATCACACAGCTTGGTGGCTATCTCCGCGGCGACGTTCTTCCCGATG
AGGTGGTCCTGCAGCTTGTCCAGCACCGGACGCATCGTCTCCTCCGTCAGGGCCTTCGAG
CCCACCAGCCCCTTGAATATGCTGAACATTCCTCCGCTCTTCTTGGCCGCGGGCGCACTC
TGGTGTTCCACCTCCTCCTCATCGCTGCTCTCCTCGGACTCCACCTCCAGGTCTCGGATG
GCACCAGTCATTTGACCGATCAACTGTGTGTCGGGTATGACCTCGTTGTTGGCGTCCTCC
GCCTTGTCCGTACTGAAGTCCAGTGAGGGCAGGTCGCGCGTGTTGCCGCCGAGCTCCCAC
ACGCGCGGCTGCTTCACACGCTCAACCTTCGGACTCTTTGGTGACTTCTTAGGTAACTCC
TTCTTGCCTTTAGAGGCCAGTTTCTGAGCCAGCTTGGCTCTGTTCATAGCGATCACATCG
TCTTCCGGCTCGGGAGATTCCTCCACCTTGCCATTGGTCATGTTCTTATTTTCTACTATT
TTAACTGATTTCTTGCCCTTTTCTTCCCCTCCCCTGCGTTCTATCATAGAAGCTACAGTC
TTTTTAGACTTCTGCGAGTCTTCAAATGATCTCATTAGTTTTGGAATCTTAGCTTGTGAC
TTAGCCCATTTTTCGCAATCCCTCAAAACTTTATCAAATGACATCTTGAAATCGAAATCC
ATGATATGCCGGGCCCCCTGCAGCTCATTCTTATACTTGTCCCTAAACTCCAGGTGGACA
TCATTGAGGAACTTGTCCACATATGATAGCTGCAGGATGCGCTGGTACGCCACCACAAAC
ACCAGCTCAAACTCATTGTCGAGTTTGTATTGCAGTGTTAAGGCATTATGGTTGAATGTA
TTGTTGCCTGAACGCTCTTGTAATATCACACTGCGAATTAGAGCGTTCACCGACGGTGAA
AAAATTTCACTTGTACTCTGGAAACACCACAGCACTATACCTCCTTTACTAAAGATGCTG
AATAGGTCTAACATTTTGTAAAATAATTGCGACTAGACGCGT
>T_ni_cDNA_10764
AACCTTGACCGATTTGAAGTGAATGAAGTATGTCGGCTCATTTATGTATTAATTTGTGTT
CCTATAACGATTGCAGCTAAGTACATACAAGTATGTCACAATTAAACAACCATTTTCAAT
TATAACTTTATTATCTGCATCATTCAATCAAACATTTGACATTGAAAAGAACATCATTAA
AAATATAAAATATGATATAAGTACGAAAACCTCTGCAAATTAACGCCTGCGCAAGCTAAA
TCTTATATCAATTGATATTTAAATTATAAAACATTTAAATGATTAATTTACTGAATACTA
GGAGCAGAGCGCTAATTAAAATCCTCTATAAACAGGAATAACCTATACCATCTGGGTAAA
TAATATACTATTTGCACCTTTTAATTAAAAAAAAACAATACCGGTAAATAAAATCATGTC
CAAAATATAAGTAACAAAATACATCAAATCACCAATATAATTAAAGAATCTCTGAAACAT
GAATGTAAATAATAGCAAACCAAATAAATAGGTGGGGTGTCTTTCACTATCCATTTGCGA
TATATTTCAATTTGGATTAACTTTACTTGCAGTTGTATCAAAATAAACTTGGAAAATAGA
TAGTGAAAGACGACAAAATTAGTCTTAATACTAAGTACTTAACATACTAACTTCAATACA
TTTTATACATAAATATAGCGAAAATGTGAAGTTATACATTGCAATGTTATTGATTTTTTT
TTCTCAATTAGAGAGAGAGCTCAAAATAAATTAATATATTTTGTAAAAGAAAGACAAATT
AAATGCTATGCATTTCGTCCTTTCCGACAATGCATTCTAGGATAATCTTAAACCTATCTC
AGGATGGCCCACACGCTTATATCTAAAAAGGACGGTTAAAAAAATAAACTATGGCGGATT
GGCCTGTGATGATATTATAGTAGTTATGTGGTGGTACGGAGTCAGTGTACAATACGAACT
AAACGATTTTCTGGCCTACGACCAGCTCGTTGAGAGTGACACATGATTACTACCAATCAA
GACATTGCTTACCACTTACCCATGCACTAGACATCTTGCACAGATATTTACTAATCAAAA
CAAAAAAGTACTAAAGAAAATCAACGTACGCTCTAGTACGCTTTAAAACACACTGAAAAA
ATAAAAGTGAATCGTTTTACGCCATGGATATTGTATTGTGCAACTATTTTCCTACGCATT
TAATATTATGTAAACATGTCATGGAAGAAAACATGTTAGTCAAATAAATTAGCATGTTAC
ATAGTGAATCTAATTAATTTAATCGTGGCAGGACTTGAAATCAATTCATATTACATTAGA
AAACTAACTTCGAATAACTTTAAGATTCGTAAGTTCTAATGTTCCTAAAAAAAAAAGAGA
TTCATAGACTGCAATTGAAATTGGAATCAAAAAAGTAGAATTTTACACAAACTTGCGGTA
AACACAGATAAGTGTCTTGCGGATAAGATATATTTAGACTTAAATTAATATAGCATAGAT
CTGGCACCTTAACATTATAAAACTCAATCGTAAGCGGCCATTATCGTTCATCTTTCATTA
AAGCAAGTTAAGTACATAAAGATATTACAAAATGTAATTATTATACCAAAAAACTGAAAA
ACGAATTTCATAAATAGTTGCCTACCTTAAAAAACAAATGGTACTTAGCAAGTGTCGTAA
CTATTTATCCTAAAAGAGCTCCATGCAACAAAAACATCTCGATCCAATTACTACAAATTA
GCATAAAACTAAGTGTCTTTTTGAAGTTATACTAATGTATAAGGAATTTATTAAATTTAA
AATTTATTTCGAATGTTTTAATACTTGAGACTAAGTCGAATGAGATTAAGATATCTTAAA
TGTTACAAATACATATTCCACATTACACTACATTATAACCTGGACAATAATTTGGCCGCT
TGTCTTTTACTAATTAGTCGTAACAGTTAGGTCAACTTTTACCAAAGTCATACAATATTG
CAAACCAGTGTCACACACCTTTATACGAATAAACTTGTCTCGAGATTGAACTAAATTATT
GTTTAATGTCGATAAATGCATAATGATAATGTGAGTTTATAATGTGAACACTTTAAAAAA
TACTTTAAACATATCTTAAGTATTCAAAAGATTATATAAATAAGGGTTAATATTCACATA
CATTGTATATAACTATTGCTAATAGTATTTACTTGTAATGCTTGTCTTGATGCAGCTCTT
GTGGTCATGGCTGTTACTCTATGTGATTAGTCGTATTCGTGTTAGTTGCACAGGGGTCAT
ATGTAAACTATCTAACATTACAAGTAAATGTTTGGACAAACACACTCACAGTAATAGAAT
GAAGATAATACTTCAATTACTTGAAAATATAATAATTCTTGTCATGGGTTTCTGACAATA
TTTTCAAATGTAAAAAATATGTCTAGTGTCGAAGTTCAGTGCACCATAATTATAAAACAG
AGATATCACAAAAACAAACACACATTATTTGCGAATAACAGATCAGTACTATTCGCGCAA
GTGTTTTATTGTAAAGTACTTGTTTACTTTGTACCAAAATGCAACCTTAACATACGGACA
CGAGACACAAATTAAGTGGAGCGGCGTTGAAGATACATTACTGTATTTATGGTTACAAGC
CTTAAAATGCGATGAAATATCATAAAAATAAATTCTATGTTACTTATGCTTAGCTACGTA
TTTTGTATTGTATCTCTAACACCGATCATTACATAAGTAGGGGGACATTAGGACTAGCCT
AAGCTCGTACGAACAATCTCGTTTCATGAAAAAAAACTCGTATTTACGCAACTGACGGCC
TGCCATCCAGCATCTTATCGCTTTCCTCTGCACTGCTGAGACAATCCTTATTGTCCATGA
GGTTGCGCATCTCGTCGTCGGGAGCAGGCGGGGCGTCGCGCACGGGCGCGTATTGCGCGG
CCACCAGCGGGTCGGTCGAGGGGTTGAGCGCGGTGAGTGCGGCCGCACCGCTCGCCGGCG
CTTCCTTGCCGTTGCTCCACCGAGATGCCCAAGACGAAATGCCTAGCAGGCCCAAAAGCA
TTCCTATGGTTAGCAACACGCTGCCTGCGACGAGTTCGCCTAAACCATTCTCAATGCGTT
GTGTGTCTGGATTAGGCGTATTTCCGAATCTGACTGCGCCCACAATTACCAGCACCGTAC
CGATTATAAAGAAGATGCTGCCCACCAAACACATTGATACTCTAGTGCAAACAGTGCGGT
TCCAGCTGCTGGCCATGCGTCGAGAGAAGTAGCTGATGGGGCAGTTCCATCGTTGATCTG
TAGGCTGTTGTTCGTAGGTCACTGTTGTGGGTTGATACACCGCACTCGTAGGCATTTTGA
ACGGTAAAGTTACAACGCGAACAAAGACTTCGTTACTATAATAACTATAGAAGCACTTCA
CTGTTCACAGGCCGTTACGCAGATCTGCTGCAGGTAAACACAACCGAACACAACAGCACA
GAAGAAGCGTGATGCATGCGTGAGCAACGATTTATTTATGTGGATTAGTGTTGTAGCCTA
TCTGTATTCTGTAGGTAGCTGATGCATAATGGCGTCCAAGTGAAGTTGTTAATCGATTAG
TCGATTTTAGTACAAAATTAATAAATTAAATTGTCTTAATTACT
>T_ni_cDNA_1079
TTTTTTTTTTCGTTTCTAGACCAATTTTTATTTATTTAAAATAAAAAGCTCATTAATTAC
ATAAATTATGTGCGTATATAATTAGAACGGGTTTAAAGGGGAAAACAATAGCTATGAATA
AGACAGAAGGAATGAAAATGGTACGGTTTTATATGTGGACATTTAAGTACGCCTATCACA
AAACTTAAAATCAACTGAACACTTGAATGTAGCTGGCCTATAAAATTGTATATAACACTA
AAAAGATCTATAAATGCAAAACTCTAAATGAGTATACAGTAGAAAAAAATACATCCAAAG
GAAAAGTTATTATTATAGCTCATTTCGTTCAAGTCCCTAAGTTTACATAATTTGTTAACC
TTACAAACTATGGTAATATTAGACAAGTACAAAATGATATTCCATTCTTAAAAATATCTA
TTCGTAGCCTATAACTAGAGTCAGTTGTATATTTCATTACAATAGTATGTTAATTGTAAT
TTATAGTTTACACACCAGCTAATCATGACCAATTCATGCATTATTAACAGCGATTCGTTA
AATTGTTGGCGGGGGACTGTGACGTCACACCGCCGCACACAAGTAACCTACAAATGTACT
TCACACACACACGCACTACTTATAAATATAACGTGTATGGAAGATCTACGACTAAAGGAC
TAAAATGTTACACTTTCGATATGTTATATTTTAAATTACATTAAATTAACAACTGCGAAA
CAATGGCACGCTTTTTGCCAAACACTTTATTACTGTCATTTTGGTACATTAGCAAATAAA
TAAGTTGTAGATAATTGACATTGGCATGCCAACATGAAGTTACTTTTATTCAAAAAATGC
GTTAAGTTGCATAAGATTCACGAATCATTAAATTCTCAATTTTTAATAATGTATAATTTA
TATATTTCCTTCTCACTCTACAGCATGCATAAATTGTTTAAAGACTGCATTCGACACCAT
TCATTCGATTGAACTTCGCTTAACCTAAGAGCTAATGTAACATCATCTACTTCAACAATA
ACACTAGGTACATTATTTTATTGTGAAGTCTCCAGTTTTTACATAATTGAAAAATCGTCA
TCTACCTTAGTCTCAAGGTATAATTTCGTGACGTACTTACATTATAAGAAATTCGTAGTC
ACATTAAACTGTGCACAATTCCTCGTTTCGTCGACAAATTTACTCTTCTAACTAATTTAT
AAATGCATTTCATTGTAGGTGCACGAATGCTGCCGAAAGATTTAATAGTTAAATAAATTA
ATTAAGAAATGAACTGTCGGTGTTCGTCGACTAGTGGAGTCCGCAGCGTCGGTGGCCGGA
GCAGGTGTTGTGGGCGGGCTGCGGGGTGGGGGGGGGAGTTAGGGCGGCACGTAGGGCGGC
GGCTTGCGGTAGGTGGGCGTGGCCTTGGGGCGCGGCGGCGTGCGCGAGGCGGCGAAGGGC
GGCGGCGGGCGGTAGGGCGCGGCGTCGGCGGCGCGGTAGTCGGGCGCTGGCGGCAGCAGC
GGCGGCTTCTCCTCGCGCATGATGACGGGCGACTTGTGCGCGGCCGGCTCCTCGCCGCGC
TCCTCCAGCTCGTCCTGGAAGATCACCGGGATGCCCTTCGAGCGGAACGCCTGCCGCTCC
TCTTCATCGCCCACGCTCATTTTGCCTGTTCGCCGTCTCCTGTAGAGCACGCAGGCAATG
ATGCCGGCGAGTAATATCATGCAGACGATGACGACAGCGGGTATGATGAAGGTGACCAGA
TAGCTCTGGTCTGCGGCGTTACTGGCCTTGTTGTTCTGCAGGTTCGACGACCCTGAGTGA
ACCTGGATGGTCGTCTTCGGTACTTTGGTGTTCTGCTCGGCGCAGAGACCAAGCGGTATT
AGTCTTATGGACATGACTTTCAAGTCTTTATCGAACACGTGGTCGACGTTCTCTTTGAGC
GCGGCGCCTGTCGACCCTCGCTCGTCAACTATTATCATTTTGCGGAGCTCTTCGATCTCT
TTCTTGGGACAGCGATCCATTGGCAGACTTGTGTTGTACCATATAATAGTAGTAGGATTA
TTAGTGATGCTCTGTATCCTGATATTATCCGTCTCTTTCTGGCCAAACAGTGCCGCAAGT
TTCTCAACCACCTTCCTCTTATTGTTGGCGTCGTACGCAAGCATCGGGAACGGGTACTCC
ATAGTCATTTGGAACTCGACTGTCGGGCGGATTGTGGGTGCCTTCGCTACTTCTACAATG
AGACTGTCGTAGGCGCTCTTCTTGCTTGAGTCCTCCGCAATAAGCTGGTAGGACACACTG
CCCTCGTCGCTGGGCGCGGGCAGGCCGTAGAACTCCTGGTTCTTGGCGTCGAACTGCAGC
CAGTGGCCCGCCGGCAGCTCGGTGCGGTCGCTGTAGCGGAGAGAGAGAGCCAGGTTGCGA
GTGTCGCCGTCCTCCGGGTCGAAGAAGGTGTCCTCGGGCACCTTGTAGACGAAGAGATGC
GACACTGTGGCGGTGAGATGGTCGAGTCTACGCGTGGTC
>T_ni_cDNA_10913
TTTTTTTTTTGTGAGAAAATAATTTATTGCGTATAAGTGATATACAATAAATAACAAGTA
GGAGGTGTGGAGAGCGCGCGGGCGCTAGCGGCGGCGCGAGTAGCGCAGGCCCAGCTCGTC
CGCCACCACGCGCACTGCCGCCACGCACGCCGCCAGCTGCTCGCGCGAGTGCGACGCCGA
CAGGCAGAACCGTATGCGCGCCTTGTTGAGCGGCGTGGCGGGGAAGCCGACGCCGACGGT
GGCCACGCCCTGCGCCGTGAGCCGCTCCACGGTGGCCGCCATCTTGCTGAACGTGTACAC
CAGCATGGGCACGACGGGCGAGTCCTCGTGCCCGAACGTCACCACGCCCATCTCGCGCAA
CTGTGTCCTGAAGTAGTGTGTGTTCTCGCGCAAGGTCTGCACGCGCTGGCGGCCGGCGGG
CGTGTCGAGCAGGCGCATGGCGGACAGGATCTGCATGGCCACGGGCGGCGCCATAGCGTG
CGCGTAGCTGTGCGCGTGGCCGTGCGCGCGCAGCCAGCGCACCAGGCGCGCGCTGCCCGC
GATGTAGCCGCCCGCCCCGCCGAAGCTCTTCGTGAAGGTGCCCATGAGCACGTCCACGTC
GCGCGGGCTCACGCCGGCCAGCTCCGTCACGCCGCGCCCGTTGGGGCCCAGCGCGCCCAC
CGAGTGCGCCTCGTCCAGGTACAGCTGCAGGCCCAGCCGCTTCTTCAGCGCCACGATAAA
AAATATGAGTTCTGTGTGTATAACAAATGCTGTAAACGCCCTCCACCACGATGACGATGT
TGCGCCAGCGGCCCTCGGCGATGGCGGCGCGCGCGAGCTGCTCGAGGTGGCGCACGTCGT
TGTGGCGGAACACGCGCACGGCGGCGCGCGCCAGGCGCAGGCCCAGGATGAGCGAGGCGT
GGTTGTTCTGGTCGCTGAGCGCCAGCGTGCCGGGGCCCAGCAGGCCGGGCAGCCCCAGCG
TGTTGGTGCCGAAGCCCATGCCCACGACGAGCGCGAGAGCCACGCCCAGGAAGCGCGCCG
TGGTCTCCTCCAGCTCCCGGTGCAGCTGGCTGGAGCCCAGCTCCGCGCGCGACGAGCAGG
CCGCCAGCCCGTAGCGCCGCACGGCCTCGCGCACGCCGCGCTGCGTGCAGCCGCCCGCGC
CCTCCCCGAACCCCAGGTAGTTGTACGAGCCTAGGTTGATGCAGCGCTGCTCCACGCCCG
TGAACCGGAAGGTCCAGTTCCGGTCGTCGGTGCAGCGCTCCTTGAGCACGAGCTCGGCGC
CGGGCGCGGAGCAAATCGGCCGGTTGAAGCAGTGCCGCACGCGCCGGTACACGTAGCGCG
AGAAAAACGTCTCGAACGGGTCGTACAGCGGCGCGTAGCCCTCTCGGTTTTTCTCGGTGG
CGACCTTAGGCTTAAACAGCAGCTGGTTGACGAAGCCGAGGAACATGAGGATGTAGAGGC
CGAGGTGCGTGAGCGCCGCCGTCAGCAGCGTGCACTTCTCGAACGACCCGATGAATGTGT
CGTACTGTGACCAATCCATTAGCGGCAGACCTCCACCCTCCTCGCCACATATTTTTGTGT
CGCTATGACTTAAATGTGTTGACTTCACGTAACCATTTTTGTGATTGGCCGTTTTACCAT
TTAGCAACTTTTCTCCTGAGCCATTACATTCTTGTTTCATTTTCATGTGTGTGTTGCCTT
CACCAGAATTAGCACGTCCATTCGCTACTACTGCCGCCATCCTTATGGTTGTGACGTTTA
GCACTACACAATTTTGTGATTAATAAAACAAGAAACAATTGCACAGCGGTGTCTGCGCTT
TTATTTCTTCCTCATACATCCTTCGCTTCCACATAAAGATTTCTAATTTTCTACTAAAGA
AAGCGCTTTTTTGCTGAAGCTGCGACAAATATTTTCCACTGTTTTACCGACATAAACAAT
GGACATGACATTCAATAAATGACATTTTTGTTAATTAGACAGAATAATGGTTTTTTAAAT
TTATTC
>T_ni_cDNA_10917
AGCAGCGCCACGCCGCCCACGAAGGAGCCGCACAGCAGGCCGCGCGGCCCGCCGCTCAGC
GCGAACACCTGCCAGCACTCGCCCTCCAGCGACACCGGCACCGCCGTGGGGGCTTCGTCA
GGTTTATCAGCTCTATACATTACGAGTTTCCCTCCGCCGTTTGCGTACAAGTTCATGCCT
TCACCCCAACACAGGGAGTAGACGCCGTCGTTCAGCGCGGTCTGCAACGGACGCGCCGGC
TTGTCCGGTTTGCTTGTGTCTATGAGACCCACTCTAGACTCGGCGGTGGCGAAGGCCAGC
AGGTTCTCCCGCGTGGGGTGCCAGGCCAGGGCCAGCACCTTGCCCTGCACGTGCTGCCAG
TGCGAGCTCACGGGGCCCGCCTGCAGCCGCGCGCCCAGCCACGGCAGGCTGCACACGCGG
ACCGCGCCGTCGCCTACACTCACTGCTATCTTCTCAGCATCATACGGGCACGGCAGCACG
GTGTACAAGAACCCGCCACAAGTGGCGTGTATACCCACAACCTTCTTGGTCTTCATACAG
TAGCGGATGATGTTGCGGTCCTGCGAGAACGACCACACGGACCACGCGCCGTTGGTGGGC
GTGTCTGAGGAGAACACGCGCGGGGCGTCCGACGCGATGCAGTACATGCCGCGCTTGTGC
AGGGAGTGGACTACGCGGAATTCTAATTTGTTTTTACAGTCAATTTGTAGCGGGTTCATT
TCTAATAACTGACTCTTTCCATCTACTACCAACAAGGAATTGGGTCTATACCACAAAAGA
GTTGGCCAATTCGAACCCTTGTTCTTAATGGTCTTGGCATTATTGGGAATGGCACACGTT
GCAACCAGTTTACCAGATTTAGACCATATTCTAACTCCACCATATTTTCCCACAGTAGCA
AGCAAATGCCTGTGCATATGAGGACTAGATTCAACAAGATCTTTGGTATTTTGATTACTA
CTTTTTTTTACTTGTTACTCGGTTCAACTTCTTTGGCCTTCTCTGCTTCAGGTACTTCAG
TTTCCACAGCAGCCTCACCTTCAACATGCGTTTCATCTAAAGCTTGAACTAACGACTCTA
TACTAGGTTCAGGCTGGTTCTTCCTTTTCAAGATCTCCTCTCGTAACTTCAAACATTCAG
CTAAGAAATCATCATTCTTAGGTTTTTCCTCCTTCACCTTCACAATCACATCTTCCGGAA
CATATTTCTTGTGACCAAATTCGTCTGGCTCATGGTCTTTGTAAATATCAAATGTATCAT
CCTCTTCAACTATTGATTCATCAAAACTATCTTCCGGAAGGTTCTTTCCAATACCGGATT
GTTCTAGAACACTTTCTTTTTCGCCTTCATTTCTTATGGCCTCAAGTCTCTTAGTTAGGA
ATGATCTGTTTTCTGATTCCTTTAGTGTTTTGTTAATAGATACCTCGAATTTTGGACACC
AGCTTACATTCATGACCTCATCATCTTGGCCACGGACTTTGTATATTAATTTTCCATTAT
TAGTCAGATCCATAACAAATATAACACCCTGTTTAGTACCAATCGCTACATGCAAAGGTA
AATGCTGTGAGCAAGCCATACATGTCGGCTTGAAATTCTTCATCATGTTGGGGTATGTCT
TGGCCAAGTTTGCGGTAAAGTTCCATTTTACTATATTACCGTAAGTACCAACTGTTATTG
CAGTTGTTTCATTGCTGTAGCCAATGCCAGCAATCTCCTCTTTATTCTTTTGATGGACCT
CATGGCTGTGAGTTGCTTTAATTCTGTACTTATTTCTAAGCTTTTCCACAATCCATTGTT
TAACAAGTCCATCTGAACTGCCTGAGATAAAATTCCTTTTTTCTAACCACTCCGGTGATA
AGTCTACACTTACAATCTTTTCTAGATGTGCCCTTGTGACTACATGCGCACGGTATTTAT
CATTTCCTTCAATTATTCCATCGTCTGATTTTATAGGCTCCAAGACACACAGACTTTTAC
TTGGTCCTCCATATATGACCCAGCCGTCTGTGCTAACAGCAATATTAGACACAAGGAACC
AGCTCGGTGACGGCAGCAAAATGGTTTCTTCCATAACTGAGTCGATTTTAAAGGTAACGA
AAGGCACAGCAAAACTTAAATACCACCCTACTAAACCCGGTAAATTAAATTTTTGACCGC
GCGC
>T_ni_cDNA_11053
TTTTTTTTATAAAACAATGTTTTTTTATTAAGGTATATAACAACATTGCCGCACGTTAGT
CACAAATCATACAGAGCTATAAAAATATAGGAGTATATATAACAGCATTATATCACAATA
TACTGTCTAACAATTATGGGAAGCTTCAGGAACAGATGGTAGGATCAAAGGGCTCTTAAC
TACGTATATTATTGCAGTTGTAGAAAAGAGAGAGAGCAATACATAGATCACGTAGAGCGC
TATCTCTCTTTAACAATTACAAACATATTTACTTCAAGAGGTGGTAAGCCACAGATGGTC
AAATGGTTGTCCTTGAACAATTGTTCGCTGCGCGCAGCACAAGCTTTCAAATATTATTTG
CAGTGAGCAAAACTTTTATTTGTGAATGTTACCGGCCAAATTGATTGAATCTGTTCGTTA
AGCTTTTAAATATAAATACAGAAGCTTGATTTTATTATTTAGAAGACTTGTAAAAAAATG
ATTTTTAATTAACAAATAATAAATCTAAAGAGAAAACTTATAAAAAGTAAAATAATAGAT
TGCGCCAAAGTAAATAAACTATAACAATATTTAATCTCTAAAGTCGACATAACATGTAAC
TTGTAAAATCCATCAAAAAGTTTCATATTCGTATGCAAAAATAATAAAATTATTTTTTGT
GATAAATATATAAGTATATATTCTGAATCAACTACCTTATTAAAACAAAATTTGTACATT
TGCACCAAAAACGAAACGAATATGTGGAAAAATATTTGTACTTATAAATAACGATTGAAA
TGTAAAAGTAACAACAAAATGTATTTGATTTAAACTAAATATAAAATTTAAAAAGTGATT
AACATTTCAGCCAAATGTGATTAGCAAACTATGTACTAAATGTATGCTCGAAATTAATAA
CCAATCCAATTTGTTTTCCATTATTTTAAATTGCATCTGGTATAACCAGGAACAGATAGC
TTAATAATTTCGGTTCTAAGTAAATAAATACAATAACTCTTTAATGCCCGCGTAATATTA
AAAAAGACATTTATGACGGCTTTCACTCGCTACTAAAGTTAATGTCACATTGTGACATGT
CGTATTGTCAATTATACTTACTAATTATAAAAACACGTGTATACACACTACAACAGTTAA
TAGTATTAAACGTACGCTATTGTGTACTGAACTAATAACAAACAAGAACAATTGCATTAT
TTTAAGGAATAATTAAATAATTTTGAGTAATAATTGAATTATTTTAAGAAATAATTGGAT
GACTTTGAGGCGTAGTTGCAGTATTTTAAGATTATAATGTAGTATGCGTTGCGCGGTTTT
ATGTTGATGGTGATATTATACAAAGCCTCAATTACTTTAGATAAGCCTAAAGTGGTGCTT
TAACAAATATGGTTTTGAGTGAAGTGGTTTCGTATTGTCCAAGATAAGGCTGACATTTAC
TAAAATATATTATAGTTTGAGCGGTAAGTTAATCTTTGCCGCTAAGCTAGAACCGGTTAA
CCGAGATATTGCGATAGCAATAAAATTATCTTTGACAATACGTTTGTTGGTAGATCTATT
TGATATATTTTATAGAGTATGGTACAGGTATTAAAAAATGGTTGGTCGATTTTATTTTAC
AGTAATTTTACTTATTTTTGATTAACAAAGATTTTTAAATTTGTGCGTTATATTCAAATT
AAAAAAGTGAATACCTAAAAAATCACTGGTCTTATAAGCATTTTTTACCTCGTTTTGATT
TAATCAATATCTAATCCCTGAAAATCATAATTTTGTGACTATGCTACATATTAACTTACA
GATACATATATTTAAAACTGAGCATAAATACATTATTATAGAATATTAATTATGCTCATA
TAATATTTCAAATGGTGCTCCCTTACCAGTACATATTATACCTACTGGTCAGTTAATTTG
CATTATTATGTATACATTGTAAAGAACATAGCTATAGAAGCTCAAGGTTATATTCAAAAT
GTATTCGAGACCTATTTTACATCTATATTAAACTTGTACTTTCATAAGACAACAGAGAAA
TTACAAAAAAAAGGTTTTAAATAACTGCAACATTCGATCGAAGTTCCAAAATAGATTTTC
CCGGTTCTTACTCGAATATTTCATTCAGTCATTACGTTTTACGATCTCAAACGTAACGTA
ATGACGAAATATGCGATAAACAGATTGGATTTATCAACACAAGTCATTAACACGATGATA
CGCTATCAGTAACTAGCTGGCCGGTACAAAAATATATCTATTTCATACACAAGAGCACAC
ATTTTTATACATGGAAGTTTAGCGTAAAAGAAGTATATTATAACTGCATTTATACTTTAA
ATATTCATACATTTTCTATATAAATACGTTATGAAATGTATATGTTAACTTAATCGAGTG
ATTTCTTATTTATAAATCGAGTTAATTTAAATAAGAATGTTTTAAGAACATTGATATTAA
ATTAATGTTGTAAAAAAAGTACAGGATGATGGATTTTTTCACACTGAGAAATAGGTTCAT
ATTTTACGATAGTCAGAACGAATGTTTACATATTATTATCAATAGTCAACATTTATGTAC
ATGATATCTACATTGGAACATTTCAGTTCAAAATGTGAACTTAATTAGTACAGCTAGCAA
TAAAGCCGGTTATCACAATCAGATTTACAAAGTATCAGTTTTTTGAGTCACGTAGAAATT
GGTGTTCAGTAATTTGAATGAGGCTTCAAGTGTCAAGACTATTTTATTCCTCATAGTACA
ATAACGTCTTTTAATTTGATTTCGTATTTTTTAAATCTGTTTGTTTAAGCGAATTCTGTT
ACTGACTGTACATTCTGAACAAAACATTCCACAATTCAAAATTTCCGATTATACATTTTG
ATGGCAATCGACTATCGACTTTAACACCTTACCTCAGCGTTCATTTTCGTTTGTCAAGTT
ACGTGAGCCTGAAGTAAGCCGAGTTCATTTGTTCGAGGAAGATGAATGTTAGTACTGTGT
GGGGTCCGAGACGCGCGTAGTACGGGAGGAAGCCCTTCCAAAGGGACAGGACACCTTCGT
TCTTGAGGAGAGTTGTGACCACTGTCAGCTGACTCTGGCCCTTAGCCGCGTTTTGTATCC
TAGTCTTAATGATGTCGACGGGCATGGAGGCAATAGTAGTGATGAGTCCAGATATCATGG
AGGCACAGAAGTGCAGCATGATGCCGTCCGGGACGTAGCCGACGAACATCTCGCGAGCCT
GTGAGTATGTGCTGAGCTGCGCCGCGTTCACGACCATAGCACGTCCAACGGTGGGCATGG
CACCGCGCCATAGCTTCAGAACACCCTCTTCTCTGACAATTCTGATCAAAGCATCAGCAA
CATTTTTGTAGTTCCTCCTCTGCTCCTTGGGCAGTCTGCCGTCAGCTGTCATGCGGATAA
GGGCGACCTCTGCCGGGGTGCCCACGAAGGCGCCGATGGAGCCGGCGGCCACGCCCAGCA
GCGTTTTAGTGCCGAAGCCAGGGGCTGCCCCGGCATTTTTCTCTTTGTAGGCATCAAAGA
GGTAGTTATAGACTCCAAGACGGGTGGTCGTGTATGTCGCTTGGCGCAGCAGACCAGCTG
ACAGCCCCGTGTAGAGTGACACAAACCCTTCCCGGGCTACGATTTCTCCCGCCACAGCGA
AGGAGGTGCGACCACCTCCACTTAATTGCATCCGAGTTTTAATCAAATCCAGTGGCTGTA
CGACGCATGTCGCTGCCATTCCGGCAAGGCCGCCGAAAGCGAATTTAAGCGCGTTCGGCA
CATATCGCTCCTTCGGCGGTGCTACAGCTGATTGTGCCATTATCACTTATTTAAATTAAA
CACAAACTCTGTAGACTACAAGTAACAATAGTCGCACTAATAATAGCGATTGTATTTATT
TAATAATTTGACGAGCAACGTATGCACCGCCGC
>T_ni_cDNA_11064
CTAGTTACAATATTTACAAAAGAGTAAGTTAAGCAGTCGTTTAGTTTTTGTCTTTTTCGA
CGTTTTCGGTCTTTTGTCCTTCTGAGTCGCCCTGTCTCGTGGGCAGATCACCGTACTTCC
AACCTTCAGGGTAACCGTGAACCTTGACATCATCCCACCATAGCTGCTCTCCCTTCGCGA
ACAAGACGTAGATAATGTTGGTCACAACTAAGACGCCAAGGCACACCCAGAAGGCGACAC
GCCATTGCTCCAACGTTGAATTTGGCGTCAGTAGTCCAATGAGATACGGTGAAATAATTC
CTGAGATGGCAGCGATACCATTGACCATAGCTGTGGTGGTACCAGCATAGTTCGGGCTGA
TATCCAAGGGATTGATCTTCATGCCACTGTAGTAAGCCCCCATGAGAGTCATGGCGAAGA
TGAACCAGAAAACGGCAAGAGTCGTATCACAGCCAGAGTACGAAGCCATGATGATGCAAA
TACCGGGACCGCTTGCCGCAATAGTTGTGTAAATCTTTCTCGCATTCTTTATGGAGTGGT
ATCCTCTACTAGACGCAGAAGTCGCAAATGAGACCGAAGAAGAATGAAGCGATCCACATT
GCCACATACGGTAAAGCTGACAGTATACCAGTAGACTTGATGTTGAACTTGAGGACGTCA
GTCATGTATTTAGGAAGGTCGGTGACCATTGTGAAGTATCCCCAATCGTGACACTAGACG
CGT
>T_ni_cDNA_11126
TTTTTTTTTTTAAAATACTAGTGCATTTATTTCGTACACATAAACCTATATACAAAACAA
ATAGACAATCCAAATTAATATCACATCAGAAAATACACTGCTAACTATAACACTACAAAA
TAATTTACAAAAATATACAAAATTAGATTAAAAAATATAAATGTCGTCATGCAAATGTCT
TTATCAATATCATTTATTTAAATTGCGCTTTTATTGTTATGTTCATAAGGTTGATTTTTT
TTTAATATTTAGGCAAATTAATATCAAATTAATTTTAATCAATGTGCGCTACTACTCATA
TATTTAAATGCTCCATTTTCAAAATACAAGAAGAATAATAAAATTAAATAAGTCAATAGT
AACTTACACAAAAAGCAACCTTATTGAAACAGAATAAAGGCGTCAAAATTCTTCTATGAA
ATTAAATAGTCAATTCTTAAACTAGACCAATAAATATTTTCTGTATTTCAAAACATTTAT
CAAAATACTGCAACATCACAAGTATTTGGAACATAATTATATCATTTTAACGACAATATA
TATTTTAAGTTTAAGTTTAATGAGATTATTTTATTTAAGAATAAATCGTTTTACATGGAA
TCTATAAAAGCAATTTTGATTCAAATTGATAATTAATGTAATTTACTTTTTCAAACTACG
CTTGGTCTTATTTAATTAACCCTTGAATACAAAATCACCTTTACAATAAATTTAAATAAA
AGTTCAATTTTACTTTAGTATATATTTTACATGGTAACACAATTCTATGCTTAACTTTGC
GTGTGGCAACAAAATTGTTTGTTCTGCAATCCAGTACATCGCCAATTATTTTTTCTAAAT
TAAACTAATTTTAGGCACTTTCTGGTACCCAACAAGTCACTTATATCGATATAAAATACA
TTTAGATAATAATTTGATTTTTTCACGTAAGCTGTATGACAAAGCGAATAAAGATAATAA
TTAATTAATTATAAAAAAAACTTAATTAACGTTATATTTTGACTAAGTCGCAGCCGTGTT
TACTACTATTTATGAATGATTATCTCAATACTAAAGAACTATTGCAATCACTCGCAGATG
TCAGAGGTTTCCGAAGACTAGCTCCTTTCACCTTACAGGACCGCTTAGTCAAGAGTTCGT
AAAGAAAAGATAAACTTGTCCCATGCAATGCTATGCCTCCTTGGGTAGGTACTATATGTT
TTACTACAAACATAAGCATCAATAGATAACATTCTAATTTATGTAAATGACATTTGCGTT
TGAGTAAGTGACATCTCTTTGAACTGTCTCTGTTTTCTACTAACGCTAACGATTGTAGAA
ATATCACTTGACTGCAGGGGCTGATATAATAATGCGTTGTATACTTCGCGTACGTGGGAT
CAGTTTGTCTCCTCCTTTACGTTTCGGTCTTATATGACAAACTGTTTGAAACTCACAAAT
TCTATTATATTGTCTCTCCCGATAAAAAGGTTTTATTAACATAACATTTGCAGTGCACAC
TACTGGATATCAATATTAAACATTCACTCCATATTAATACTTTTAAACATTTGAAACCAA
TAAGCAAACATATCTAAATTGTGTGCACTCATTACATACATTTGCTTTTAAATTGTAATA
AATTTAAAAAGTAATGTCGTTTTCATTATTGCGAAACTAGAACGTGTGAATTCTAAGAAC
TAAGGTTTCTCTTTTAATTACAGGATTGTTATTTAAATGTACAAGTTTATTATTAACTTG
AAAACGCGACTACGATAATTTACTTTTATATTTACCTATTAAGTTTGAACTCTTGGTCTT
TTAAGCTATAAAATGCGGCTATTTAGAACGTTCTCAGAATTTATTGCTATATTTTATAGT
ACCACATGGGGCTATTTACAATCGTCTAAGAATTTATATATTATTAGATAGAGAGCAGAG
TATAAAGCAAAAGAGAAGATATGGTATGGTATAAGCCTTTTGTCAATGAAGACAAAATAT
AGCTGGAGACAGAAGTAGTCGGGTATCAAGGACCGCGTGTCCGAAGATCTAGTAAAATAG
AAGAAGTAAAAATTGATATGGGTGTTCAACAAATTGTTATGTGACTTAATTTAATGTGGT
TGATTCACTGAGTCACGTGATCTTGATTCATTCAGATTGGTGATTTGATAGATATATTTA
GATTGGTATATTCTGATGAACACAACCTTGATTATTCTGTAGTTTTAGTTGACAGTTTGA
GTAGCATATTAGCTTGTAAATAACCCCACAAATTACTAGCATTGAATGTACAAAAACTAA
ATATCAAAGCCAAATTATAGTTGTATACAATTTAGGAACTAAAATTTTACTATATTTAAA
TACAAATCTAAAATTTACACAATGCAAAATCATGAAAACTTCATGATTTTTCATTGTTTA
AAATATTTAAGAAGCAGTCCTCATCAAACAGTTGATCAACAAGAATCCTTACTCGTCTGT
CAAATCTCGAACCGCTATGATTAGCTGTAGGTTTGATAGTCAACCAACCACATTCAGAAA
GCTGTAGCTTTAACAATAGAAGAACAGTCGTGTTTAAGATCAACACTGGAGGCCTACCGC
CACGTCTTAACGTATTATTATAATGCGATGGAAGAGAGCGCTCCAGGTAGAGTGTAATGT
CGCCATTTTAATATCACTTTAAGACGTGATTGTGGACTCTGAGTGAAAACACATCGACTG
ATTTAAGAAACTCTTTTTCGAAGTCGGTTAAAACGCCTAAGTTTCACGCTTTCTTTGTCA
TAGCTAAGTGAAATGCATACACAAATAGACATTTTAAATACAGCCGTAATTGTTAAGTCT
TCTTCAAATTCACTTAACTCAGTTATGGTGCAGTCAATAGGCCAAGTTTACTACTCGTAC
AACTAATACCTCTAATCATCATCTGTGAACCTGGTGGGCGTGTTCCTCTGCTTACACCTC
CTGACTAAGACGTAGGTGATGCCGGACAGAGCCAGCAGGACCGGCACTCCGAGCCCGATG
GAGATTATGATGATGACGAACAGAGAGAAGCTCTCTACTGGCGGCGCGCCGTAGCCTATT
GTGAATGACCAAGAAGTATAGTTGTGTTGCCTGTAGTACCCGTCTCCGGGCAGACCGAAC
GATATGAACATCTCCTGGACTAAAAGACTGTTGTAGTCCTCGTAAAACACCTTCAGGATG
CTTGATTTTGGTAGACTTGTTTTGGTGAAGTTCGAGATGTAAGCGTTGGTAGACGAGGAG
ACGCTGCGCTCGGGCTCGGTGTAGCCGACCGGCCGGAACTGCATGAAGCCGCCGTCGTCC
GACCGATACGACTTCGGAGTCTTGATCTCGAATATCTCAAAAACTCCTGGCGTATGCTCA
TCATCCAAGCTCTTCCTCATGGTATACGTCATATTCTCCTGCTTGCTATCAGTACTGAGC
ATCACGAAGTGTATGGCATATCGTGACGCGTTGTAGTCACGTGACGTAGTCAGGTTCACC
AGCCCGATATCTACGAGCGTCGAGTTGGCGGTGTGGATCAAGTGGGGAAGGTCTACGGCG
TAGTCAGTGTAGGGGAGGAGGTCCAGCTTAATATCGACGGTCCCCTTCCTCCAGTGCTCC
TCGAAGTGTCCCTGCATGTGCAGCATGGCCTCCTGTCCGGTCAGCACGCTCGCGCTGCGG
CTCCACACCGCGTTACGGAACGATATCGCGCGCTGCGGGCATTTGTTATCGATGTGCCCG
TTGTTGTCTATGTCATCGTATTCGTGTAACTTGTCTATGGTAGCTGCAAAACTATACAGC
CTCTGTCCCTTCAACACGAACTTGGAAGGCTCCGTATCATCCCATATAACATCCAGGGTG
GAGTTTAATGAAGAGATAAGGTATATTATGGTTGGCATCCCTCTTGTGAAGTCCCAGACT
TGGTGGATGGTGTCATGGCTGCCTCGGGCTTGTATGTACACTAGGGTCTTGTTAGTCTTG
GGGAATGGACAACCTGGATTCAGCTTTGATATGATCTGTCTGTCTTCTCCATACGCAAGA
GATAGTAAAAAAACAATTAATAAAGTCCGTAAATGCATTGTTATCGCTCCAGGAACAATA
TTTTTTACACAAACAATTACTTTTATGTTATTGTTAATATATCAGCGACACTGTGTCACA
GTACAATAAACAAATGATAATGACATCGGCACGTGTGCTCCCTACGTCGTCGACAATTAT
TGCGAGTACGATAACTACTATCAATTAAATAATTAATAGCTTTCTCTTTGTGAATTCACA
CGTTCTGACTTCAGAGTTCAGTCATATCATATTTGCGTCATTTTATAACCCTATTAAAAC
CGAGATCGTATTTTGAGAAGTTTGTGGCGCTAGTGCTCTAACATTCTTCAATGATAAGTG
ACATAACGATGGTGAATAACTACAACTTCGTAT
>T_ni_cDNA_11127
ACGCGTCTAGTGGCGGATAGTCGCGGAGGCCGGGTCAGTGGAGCGGCACGCGCGCTTGGT
GCCAGTGAGAGCCGCGCGCACTGCGAGTGATGGCGCGCCCCCGACACGTCGTGCTGCTGC
TGGCGGCAGTCGCGCTAGCGGCGCCCGCGCGCGGGCGAGACGCGTACCACAAGCTGCTGC
GCGGGTCCCCGGCGCCGAGTTCCAGCGTCCCGGAGAGCGAGCTGAGCCAGCGCTACTGGG
CGGCGCAGGCGCAGGCGAGCCTCGCGGCGCGCCTGGCGCGGCCCGCCGTCACGGGCACCG
CGCGCAACGTGGTCATGTTCCTGGGGGACGGCATGTCCGTGCCCACGCTGGCGGCCGCGC
GCACGCTGCTCGGACAGCGCCGCAACGCCACCGGCGAGGAGACATACCTCGCCTTTGAGA
CGTTTCCAACTGTAGGACTTGTCAAGACGTATTGCGTGGACGCGCAGATCGCAGACTCGG
CGTGCTCGGCGACGGCGTACCTGGGCGGGGCCAAGGCCAACATCGGCACTATCGGCGTGA
GCGCGAACGTGCCTCGCGAACACTGCACGGCCGCGCAACTGCCGCACAACCACGTGCATT
CCATCGCCGAGTGGGCCCTCTCTGACGGCAGGGACGCCGGTATAGTGACGACGACGCGCG
TGACGCACGCGTCCCCGGCTGGCGCGTACGCGCACACCTCCTCCCGCGACTGGGAGAGCG
ACGCCGACATCGGCGATGCGTGCGCCGGCGCGCGCCAGCAGGACATCGCGCTGCAGCTGG
TGCACTCACATCCTGGAAACAAGTTTAAGGTCATTCTAGGTGGTGGACGTCGAGAATTTT
TGCCCAATACCACTGTTGACGAAGAGGGTACAAATGGTAGAAGACTAGATGGGAGGCACT
TGATCAATGAATGGCAGGCAGACAAGAAAGCACGTAACGTTAGTTACCAGTACGTGTGGA
ACAGAGACCAGTTGATGGCAGCTTCTGCAGACCTTCCCGAATACCTCCTGGGATTATTTG
AAGGCAGTCATATGCAATATCACTTGGAAGCGGATTTAAAAACGGAACCAACTCTTGCTG
AACTTACTGAAGTAGCTATCCGCTCACTGAGTAGAAACAAGAAGGGTTTCTTCCTTTTTG
TGGAGGGGGGCCGTATCGATCACGCACATCACGACAACTTAGTTCATAAGTCTCTGGACG
AAGCTATCGAGCTAAGCGCGGCCGTGGAGCGCGCTGCCTCGCTTCTGGCTGAGCAGGACT
CGTTGCTGGTGGTGACGTCAGACCACGCCCACGTCATGAGCCTCAGCGGCTATACGCGGC
GCGGCGGCGACATCCTCGGGCCCTCCGACGACAAGGGTGACGATGGCGTGCCCTACATGA
CGCTCTCGTATGCCAATGGCCCAGGCTACCGGCCGCACACCGACGCCGGACTGCGACAAG
ACATTTCCAAGCTTGAATACCGCGATATCAATTTTGCGTTCCCGGCAAGCGTGCCCCTAG
AATCAGAGACCCACGGCGGAGACGACGTGGCTGTGTTCGCGCGCGGGCCCCACCACTCGA
TGTTCACGGGGCTGTACGAGCAGAACCAGCTGCCGCACCTCATGGGCTATGCCGCCTGTA
TCGGCCCCGGTCTGCATGCCTGCCACAAGTGATCCCACAATACACGGATTGAGACTATAA
CAACAGCAATGTTAATCATAGTCAAGCGTAAAATAGTGTGTGTTATTACATTGTAAAACT
GTAAAATAGCTTCCTAAGTGTACCTACCTTACATAATAATAAAACGCACTAGACGCGT
>T_ni_cDNA_11150
TTTTTGTTCCAATACGGCGATCTCATTTGACAGACGGTAGGCAATTGCACGTAATTTGTA
CCGTAACTTCAGACCGCCTTGCAACTTCTTGTGCAAGGTCTGCAGTATTGTGTACATGTT
GAGACTGTGCAACGTAAGAAACAAAGCCGCCAGGTAAGTTATCTGCCACGTGGCTTCCGG
ATGATAGCTCAAGCTATACAGTGTGTATGCAATATACAACTGGAA
>T_ni_cDNA_11209
TCTAGTGTTGGTATAGTTAGAGATTGAGACAGGGCTGTCCTGGAAGACGACCCTGGTGTT
GGTGATCGGGATGAGAACCTGGTACATGATGGACTGCCACGTGTTGGCGCCGGGGTCGGA
TCCTGTGGCCCACCAGGTCTTCAGGTTGGTCAGTAGGTTGGTTGCCGAGGCAGTGGAAGC
TACCAGGGCCCCCCAGGGTTGTCTCACGAAGGCACAGGGTGAGGTGGCGGAATTCAGAAC
ACCGTCATTTAGGGCCACAAGAGAACCGTTAGGGCACAAGATGGAGTAGGAGTTGGAGTC
ACCAGGGTTGCGGATAGTAAAATATTCCTTAGCGTGTTGCCAAGCGACGTAAGCCACAGC
AGCCTTATCAGAGTTGGTCCTCAGGCACTCCAGAGCCTGGATGTGACGGTTCTCGTTCCT
GACTCCAGCGATGGAGACACCCATGTTGATGGTGTACTGAGAGCATCCGGAGTCTGGTCC
GCAGAGCGAGCAGAGAGATGGGTAGCGGGATTTCAGATCAGCATCCACAGTAGCGTTGTT
GCTCCACACTCCTGGTCTGCAGGCAGCAGAGAAGAATTTGCTGAGAGTGTCAATCTCTAA
TTCATCAGCTGTCTTGCCCGCAGTCTCTGTATCAGGGCATCGGTCTGTACGGGCGACCAG
TTCTTCCAAGGTTTTCAAAACTCTTGGAGACCACCGGAGCTCGGTTTGGTCGAGACCAGG
GTGGCAGTACACTCCGCCACGGAGACCCTCAAAGCCATTGGTGAGGTTTGAAGGTACCAC
AGCTACAGTCTCGAAGGAGTAGGGGTCAAGCTTGTTAATGTCCCTGACGGATCCAATAAC
CTGGATGTCATTGGGCTGTTGCTGTGTTAGGAGTAAGGTCTCCTCTTCGGTGAAGTAGCC
GATGTCAGCGGCGCCCCGAGCCAGGCGTACTGCGCAGTCCAATCTGGACTCGACAATTTC
ACAAGATGCCTGACTGTCATCTTTGCCGATACTCTGACATAGAGAGGAAGGTAGTGACGT
GGTGCCACAAACTTTGAAATTTTGCGCGGACGCCGCCCCGACCACTAAAACTACTAAAAA
CAACTCCTGGAAACCCATATTGCACTTCACTAGCACTTGAAATAAAACATGAAAATTTGC
AAACTTGACCACTGCCTTCGACACTAGACGCGT
>T_ni_cDNA_11211
TTTTTTTTGTGAAATATAAATTGTTTATTTATAATGTACAAAACCATGATCCTTAACCTA
TATTTAATGGAAACTTCATAAATTAAGAAAACTTCTTTAGGACAACGGCAGATCGTATCG
ACAAATTGTTTTTTTTTTTATTCTGTGTAACCAGAAGCACTTAGGCACAGCCTCAACAAT
AGGGAGCTTGAGTTACAACTATCTACTAAACCCTTACAGTACAAAAATATAAAATTAATT
ACATTTTATGACTTCACATTAACTGGCAATAGTGGAAAAAAAAGAAAGTTTTTGTCATCA
TAAATACGCAACCGCTGTCTCATTGTTCAGAAAACAAATTCAGCCAGTTCGAAAATTCTA
AATTTTACTAAAGTTTTACTGGTCATCTTGAGAGTCTGAGTGGACGATAAAAAAAGTGAT
CATAGATCTATAGTTTTATTGTATCCTTGCGCTAATCAAGACGCACACCAAGTCTTCTTC
ATTGTCGTCTCTGAGCTCCCATTTGACATCGACCTTGACCTTCGGGTAGGATTTGAGGAC
CGGCATTGACGTCGTAAACTTCACTGGCTGTCCCGGCTGTAAAGGACAAGTGAGGCCGGC
CTCCTTGCAGGCGTCAGGCTGCGGTATCGGGAATGGGATGGGCAGGTTCATCACCACTCC
GTGGACAATTATGTGCACTGCTGGCGCTACTTTGTTTGGCGTGAAGTCGATACTGAATGT
AGCATTAGTGTTTCTCTTGAGCACGCACTCCTTGGCGTCCGCCGCACACCCGGTCACATC
CACACTTTGAACCTTCGCCTTTGAACCACAATCCGTGTAGAAATTAGCGTTCACACTTGC
CAGAAGCACTGTTACTGTTACGAAGAACAACATTTTTGTGTATTTTATTTAGTGGGTACC
GCGCGCTAACGTGCTGCCGACTCGCGCGACC
>T_ni_cDNA_11225
TGGCGGGGCCGAGCGTGCGCGGCGTTATGCTTAGCGTGCGGTTCGCGTCCACGTTCACCA
GGTACCAGTCACCCATGCCCACGATCGTAGCCCAGTACAGGTAGGAGCTGGTACAGCGCG
TGGTCTTGCCGAAGCAGTAGCACTTGGTGCAGCCCTCCGGGTTCGATGCTTGCAAGTTGA
AGTACTCGTCGCGGCACACGTCACAAGCCTGTCCGGTAACGTATCGCTTGCAGTAGCACT
GCGCGGTGTTCTGGTCGCAGACGTCGTCGGTAGTGCCGTCTCTGTCGCACGTGCACTGCA
CGCACTCGGGGAACGCGTAGTGGCCCGGCACGCAGTGGTCGCACGTACGACCAACCACGT
TGTCGCGACAAGCGCAGTTTCCGTTATCGGCCTCGCACTGCAACTGGTTGTCGATCACTC
CGAGCGGGTTGCAGTTGCAGTCGTCACAGCCGCGTTGCACATCGAAGTTGAACGTATACG
GCTTGCAGCGGTCACAGTTCTCGCCTTCCACGTTCTTCGGGCAGATGCACATACCATTAT
CATCACAGATGGCAGTAGAGGGGCAGTGGCAAGGCCTGCAGTTGGGGAAGCCATAGTAGC
CGGTCCTGCAGGCGCTGCAGGCCCTGCCGATGACGTTGGGCTTGCAGGGGCACTGGCCGC
CGGACGTGTCGCACTCCAGCTCGGTGGAGCCCTGGAAGTCGCAGTTGCACGCCAGCGCGC
CGCTGTTGTACTCCGCGGTGATCGAGAACATCGCGTCGTGGCAGAAACCAGTTTCCGTGG
TGTTGATCTGGTAGTGGTTGTTGGCGCACTTCTCGATGAACTCGCGTGTGTAGTCGACGG
TGTTGGCCTCGGTCAGAGCGCTGTCCACGAAGTCGGGCGACGCTACCACTAGGATGTAGT
CGATCCAGAGACCCTTGCTGTTGTTGCCATAGAAGGTGATGTTGAAGGTGTCGGCTATAG
AGAAGTGCTGGTTGCCGTCGGGCTGTCGCAGCAGCGCGCGGCAGCCGGTGATGGAGGGGC
AGTGCTCGACGGGCACGCTGGTCTCGAACTGCTGGCCTTCTGTCTTTATCACCGCGTCGA
TACTGCTCTCAGGGTTGACGGGTTGGTAGTAGTGCACGAGGACCATGTAGTCCCCGGTGG
TGAGCACCTTGCCCTCCACCCGCAGCGGCTCAGTGCCCGGTGCTAAGTACACCACGGTGG
GGGAGGTCGAGTTGTCCAGGTTCGGCAGGACCGTGTCCCGGTCTCCACCCGTACCGGACT
CGGCTTCCACCTTCTTAGAGTCGACGGCGGCGGCGAAGACAGCGGGCTCGCACTTCCCGT
TACGTCGGAGGCAGTACGGGCGCGGCGTGATGTAGTCCAGGCTCCAGTCCGCTTCCGGTA
TGGCCACTATGGACTTGATGCCCACGAATGTGTCGCGATCACCCACCAAATAAATAACAT
TATTCGCGTCATGGATGTTAAACACTTGTATCTTGGACAGATCATCGACGACAGCCTGTC
TGCAAGGAGCTCTGTACGGACAGTCGTTAAGGTTCACAATCGCGTTCGTCTCCTGCTCGT
CTCCCGACTGGAAACGCACGCTGATAGGTCCGCGGGGTACGAAGGAATATGAGCCGTTGT
TGCTGTCGACCTCGTTAACGTTGGCGAGGCTGTGGTTGACCGGCGTCACGTATTCTATGA
GCAGGATGTAAGCCCCGGGCGGGTCTATCTTCATGTTGTACTGGATCTCGTCGGCTGTGA
GGATCGGGATGGAGTCCGCTGTCGCTTGCAGCTCGTTCAGTTGCTCAACATTATCGATGT
AGCCGGTGACCGAGGTGCTAAGCCCACTAACATCAGCGGTGGGCCTGCCCGCGAGGCTGG
GATAGGCGAAGTCGCGGCACAGCGTCTTGTCGCCAACCACGCACGGCTTGTCCACGATTT
TAGTCAGCACCGTCGCCTCGTAGTATGTCTCCGGGATAAGGACGAAGTAATCAATCATGA
CTTCCTTGTTGGTCTTGATGGTGATCATCCAGCTGCCGGGGTTCATGACGAGCGGCGCCG
GGGCGATGCCCTTCTCTCCCGCCACGGTCACCAGCTGCGGCCGCGCGGTGGGCCGGAGCG
CTACGCTGAACTTCTGCTGTATATCGACGACGCTGTCGGGCGTGATGACGATGGTGGCGA
GCACGGGGTCCTGCAGCGGGTTCGCGTACTTCACCACCATGCGGTACAGGGAAGACTTGC
CGATCTGCACGCGGTTCGTCACTTCATTCTGTAGCATGGAGAACACGACGTATCCCTTCC
ACGAATACCCTGGGAAGACCTCGTCGGAGTTCCTGTAGCGGACGGGGCCAGACTGCGTGT
AGCCCTCCTCGACTTCGAACTGGAACTGGTGCAGCGTGGGGAAGTAGTGCGCGCGGATGG
GCCGGTCGCAGCGGCGGCCTTCCACGCGCGAGTGACAGCGACACTGGCCCGTCTGCTTGT
CGCAGTTGTTGTCGATCGAGCCGCCGATGTCGCAGTCACATTCGGTACATCCGAAGACGT
TGTTGGTGTCGAGCTTGTAGAAGCCGTCCTGGCACTGATCGCACTGGCGCTCGCCCACGC
TCAGCTTGCACGTGCACTGGCCCGAGCGCGTGTTGCACGCGCCCAGCCCGCCCAGCGTGC
CCGCCAGGTAGCACTTACATTCTTCACATCCCGAAGGGTTGTACTCCTGCAGGTTCCAGA
ACAACGGCTTGCAGTCGCTACAGATGCGGCCCTGCACGCGGTCCTTGCACTGGCAGAGCT
CGCCCGCCGGCACCGAACCGCAACCTGCAAAGCTGGCGATGACTCCTCTGGGATCGCAGT
TACACTCCTCGCAAGCGGGGTAGTTGTAGTACTTCTCCTTGCACTTGTCGCACTTGGCAC
CGTCGAAGTTCGGCTTGCAGTGGCACTGGCCGGCGTCGTCACACGTCGACCCGATCGAAC
CCGACACGTCACAGTAACACGGTAAACAATCCGGATACTTGTAATACCCTGGCGAGCACT
GGTCGCACTGCTTGCCGCCGAAGTTGGCGAGGCAGTTGCACTTGCCGGAGGCCGAGCAGC
TGGTGGAGGTCGAGCCGGTGGGATCGCAGCCGCACGGCACGCACGTCCGCTCGCGACCCG
ACACCTCCATGTAGTAACCAGACAGACATTGATCGCAACGAGCTCCTCCAAAGCCGGTTT
TACAGATGCACGAGCCGCTGACGTCATCACAAATGCTGGGTTCCGTGCCACTTACGTCAC
AATTGCAGTGTTTGCAAGTAGGGTAGTTGTAGTATCCGGCCTCGCACTGGTTGCAGGTCC
GCCCGCTGTACTTGCTCTTACACGTGCAGTTGCCGCTCGTCTTGTCGCACACCGGCGACA
CCGAGCCCACGGAGTTGCACTCACAGTTTTTACATTCAGGTGAAAAGTATCCATCAGCAC
ATATCTCGCACGATTTACCCGCATAGTTGTATTTACATGGACAAAGTCCATCAACTGGTG
TGCACTGTTGTCCGTCTGTTCCATTGAGGTTGCAAGTACAAGGCTTGCAGTCCGGGTAGT
CGAAGTATCCGTAAGCACAGGAGTCACAGTTCGGTGGGTTGAACTCAACCCGGCATTCAC
AACGCCCTGACTCCTCTTCACAGTTGCCCGTTGAGTAGTGCAGGTCACAGTTACAGGGGT
GGCACACATTGGTCTCGTTCCAGCTACGTCCATAAGGCCTGTAGTAGGTGGGCTTGCACT
TGTTACAGTTGATGCCCTCAGTGTTGTGCTGGCAGTTCTTGCAGACTCCGCCGCCCTCAT
ACCGGCCGTATATGTCCAGGGACAAGTGCTGTGCATCAATATCCGGGTCGTACTCGCACT
CAGTAGTATGGTTGTGGCAGTTACAAGGTTCACAAACAAATCTGTCCCAATGCTGAGAGA
TCCTCCACTTCTTCTGCTCGAAGCCAGGGCAGCACTCAGCGCACTGTGGGCCGCAGGTGT
TGTGCTGGCACACACATTCCAGAATGTTGGTGTTCGTGGCTGGGTCCGCAGGCTCGCACG
TGTCAGCGTGCCCGTTGCACATGCAACGTCCTCCGATACTGATGTCCTTTATACTGTAGA
AGTATCGTCGTGTGACTGTGGGGTCTTTATTGGCGACGGACATGAGATGCCCCAATAAGT
TCTTGGTCCTTAGCAGTCGTAGCCTGACGTTTGTGGCTCTTGTCCACTCCTGTAGCACCG
ATGAGTTGAAGTACTGGTTCGCCGATGGACGGTAGTTCAGCAGAGATATCGGGATTTCTC
CACCCTCCAGAGGCACAATCTTTGAGTATTCCGTGCTGCAGATGACGGAGTCGTCTTTGG
TAATGGGTTGCAGACTTTCCTTGCCAAAGTAACGTTCACAATCCTGAGGCGAGTCGGAAA
AGTATTGCCAAGGCTTAAAGGTCTTCCCGTAATCCGTTGACTTCTCCAGCACCCAGAGAC
CAGGACGCGGGGAGTTGCCCATCTTCACGAATACGTAAGCCACGTGGAACTCCTGTCCGA
GGTCGATGGTGAGGTTGACTTCGTTGTACTTCATACCGCGGGAGAGCGGCGGGCTCTGCC
ACCACGTCTCCGAGCTGTCCACGGCATACTCCGGAGGATGCTTCTTGGCCTCATTGGTCG
CGTCACAGATGTCACACACCTGTCCTTGAATGACATGCTCGTCGTGATCCGCGTTCGCGC
CGACCAGCTTGCAGTACAACTCCTGTCCCTCGTCGCCGCAGGTAGCCGTCGCTGTAATCT
TCTTTTTAGAGGCTAAGTTAAAATACCTCGGTGTTAATACTTCAGTGTGTACGAGGCACA
AGTGTAACAGAAGGAGCGTCGCCAAGGCGCTTGCGCCCGCCATGTTGCGCGGACGGCGGT
CCGTCGCCGAATGACGCGCGCACGCCGAGGGG
>T_ni_cDNA_11266
ACGCCTCTAGTGCGAAAGTTACGTAAACATCAGACATTCGAATTATCTGTTCCATAATTC
CAAGGTTAGAACAGGAATCGCACCAGTAAACCAGTAACTCACAAGTTGAGTATGGCGTAG
AGAACGGGCATCAGCAGAGTTACAACTCCAACTTTACTGGAGAGAGAACCTGCATTATAC
CTTGCCACGGTAGCATTGATCCAGTTTGAGTAGCTGGCGACGCGCGCGTAGACCCCAGGG
TAGCGCGGCTGGCCGCAGCCGTAGCCCCACGAGGTCACCCCCACAACCACGCCGCTGTAG
ATCAGAGGCCCGCCCGAGTCGCCCTGACACGCGTCCTTACCTCCCACGTCCAGTATCCCG
GCGCAGAGCATGCTGCTCGTGACGGGGTAGTACTCGTTCAGGGCGGGGTTGTTGAGCTCC
TCGTAGCGGCTGTAGCATGTGCTCAGGTTCACAGTGCGGACGGTCACCTCCTGCAGGTAC
AGCGAGCCGGATTCCAGGATCGGATTAGTCTTGCCCCAGCCCACAGCTACGACGGGGCTG
TTGTCCGGGATGGTCGCGCCCTGCACGGGTATCGCGTGCACGGCCACGCTGCCGCCGAGG
CGCGCCGCCGAGCTCAGCAACACCACCGCGATGTCGTTGTCCCGGACTGGCGTATTGTAG
CTCTCATGCACTATTATTGCTGAGACCCCGTGGACTGCACCACCATTGTTCATAAGTGTG
GTCCCGAGACGAATTGTGTACCATGTTGGACTGACCGGCCTGCCAGTGTTGTCTACAAAG
CAATGTGCAGCAGAAAGCACGTGCCGCGCGGTCAGCAGAGAACCCCCGCACAGGAATTGT
GAATCATAAATGACCTGCACTGCGAAGGGATATTTTTCTATGTTAGTAACCGATCCGCCG
ACGATCCTAGCCTCGAGGGGCAAGGCCTGCAGCTCCACTTCGGTTATTCTGAACTCCTGC
GCATTGCAGTAGTGTACAGCCAGCACTATAAATAACCACCACATGTTTGTTTGTCTGTCG
CACACGTTATGTCTGACTAGACGCGT
>T_ni_cDNA_11297
TTTTTTTTTTTAGTGTTTAATTTTTAATAATTTTAAGTACATAAAATAAACCTATCAACT
AATTTGTATAATATATAATATGTATAATCTTAAATTAATTTGTTGTAATTTGACTTCCAT
TTGTTACTTTACTTTATATTTAAAAAGCGCTAGATTGAAAACATTGTCGCGATTGTTCGA
GAGTGGTCGTAAAGGCACTGTACTAAGAAATGTTTGTTAGATATGCATTCAGTTGTGACT
AGCGCTTACAACTATCACTTACTGCTTATGTAAAAGTTAACGCAGTTGTTAGTATCGAGT
TTTAACTCTGACATATGTACGTTTTTGTTCGTCTCACACCGCTTCTGGGACGATGTTGCT
GTGGTGGAATGGACTGCTCTCGTACGACATGTTGGAGGCGTTGACGGTGACGCTGTGCAG
CGGCGTGTAGCGGCTGAGTTTGGGCGTGGCCGGGCTGGCCAGGTCCTCAGTCAGCTGCTG
GTACACCAGCCCGCAGTCCTTCTTCGTACGGCCGGACTGGCTCATGGCAGCAATTATGGC
ACTGTTGTATCTGATCTGCTTGTTTCTCTTAGTGCACATGAGCATCACCACCTTGGCGAT
GACGATGAGCAGCAGCAGAGCGCCAAAGATGACGATGGAAATTGGCCACAAGTAACCGTA
GTGGCCGTGTTCCTCTTCAGCCTGAATAGACTCTTGTACGTACAAGTTACTTGATGACTC
AACATTGGTAATGTCGTGTTCAAATAGTTTGATGTCAATTTCTTCATCTGGGATAGCAGA
TGATTTAGTACTGGCGGCGTAGTCCTCAGTAGTGGTTGAAGGTTTCTCGATAAGTTTTAC
TTTGAGGTCCACTTCATCGTCACCGTCGTAGTCCTCGCTGGCGTCGTCATCTTCGTCTTC
ATCATCTTCATCTTCGTCAGCGGAGTCATCATCATCATCACCTTCGTCCTTGTCATCGTC
AACGATATCGTTGCCCAGGAAACTGTCCTTCTGTGCTTTGGTATCATCAGCAATCTTACC
GTCATCCAAGGTGTTCTTCAAGTCAAAGTTGCCTTCATCATCGTTGTTGATTCTCTCCCA
GATGTCTTCGTCGGAAACAGATGGCAGAGGCTCAACTGGATGTACCATGGCAGTTCCACA
AGTCTTGCGGGTGAGGAACTCCCAGCTGTAGGTACTGACGTCTTCGTCTTTAGAGTCCCT
AGCTAGGTTGGCAATGCTGCTGCTTACACCATTTGGCGACACTTTACGGTTGCTCAACCA
AGTCATAAGGTTCTCGAAATCGCGGCTGCACGCGAGTGGGTTGTTACTGATATCAAGCGC
GTTCAGTTTGTTTAAGTGATCGAGTTCAGTTTGTTTGATTTCAGTAATACGGTTGTGTGA
AACGTTGAGGAATGTCAAGTTACTCAGAAGCGTAGGAGAGCGGTTTTTGTCTGCCTTCCA
TAATGAGGTCAATTCCGCGTGACTCATGTCTAGGTATGTAATCATAGGGGTGTGGACGAA
CACTTCTGCGGAGAATACCTTAAGAGGATTGCCTTGGAGGTAAAGCTTACCTAATTCATT
ATTCTTCTCGAAAACTTTAGCGTCCAATGTCGTCAGGAAGTTGTACGACAGATTGATTTC
AACAAGTTTGGGGCACATTGAGAACACTTTGGTTCCGATCGTTTTTATTTCGTTATTCGC
CAAATTGACTACGGATAATGCTGAGAAGGTTCTTAAAGAGTTGTCGTAGATTTCTTTCAG
CCCACAGTGGGATGCATCAAACAAGTAAATGTTGAATTGGTCGACGGAGCATTCGAAACC
TTCTGCGGGTAAGTGTTGCAATTTAGGGTTGTTGGAGATCTTGAAAATGTCAAGTTCAAT
GTTTTCCTTGATGAGAATGTTGGAAATGAAGTCCAGGTTGTTGTAAGAAAGGTCCAGGTA
GTTAAGTTCTACCAGTTTGTGGAATGCTTGGTTGTGGATCTTCTCAATGTTGTTGCCACT
GAGATTGAGGTTGGCAATGTATGTCATACCGTTGAACATGGACGGTCCAACGAATCTGAT
GTTGGTTTGTCCTGCGTTAAGGGTCAGCAGGTCTGAGATCTGTAATCCGTATACAGTGTC
TACAGGATTCCTGGAGATGTGGAGTGTGGCGAGCTCGTTGTTCTCAGAGAAGATTTCATC
TGGCAGTGACTTAATGTCGTTGTCACTGAGGTCGAGTTCTTCCAAGTCCAACAGCTTCTT
GAATGTGTTGCGGTCCATGTTGGACAGGTTGTTTCCAGCCAGGTTCAGGTACATGACGCC
GGGCATGTTTGTGAACGTGTTAGCCGCAATGTATTTCATGTTACAGTAAGAAATATCGAG
CTCTTGAATTGATGAGGTGTTCAAGAAATAATCCTGTGAATCCGCAGCGGGGAATTTAAG
AGGATTATTTGAGAGAGTCAAGAGCACCAATTTCTTGTTGTGTGCGAATGTCTCAGGGTG
CAATACTTTCAGTCTATCGTTAGATAAGTTGACTGCATACAAGTTAGGCAGACCATGGAA
TGCATTAGGAGCAATAAAGTCGATCGAGCTGTTGACAATCTTCACAGTTGTGATTTGGTG
AAGTCCGAGCTTCTTGAAGATCATGTCCGTCAACTGAATAGGGAACCTCGGGTCCGCATT
CTCGATGACAAGATCGGTGATGTCATCGCCGAACTTCTGTGTGCCGATTTCAAGACGATC
GCACTTGGCTGTTCTGTATCCCTGGGATACAGTGCATATGCAGTCCCTTGGGCACGGCCT
GTTCTCATTGTAGAGCACCTCCTGGTCATCAGCCGCGTCGAAGTCGTCGTACTGGTAGAG
GAAGTTGTCGGCATCATCCTTCTTGGTATCGGCGGCCTTGCTGACCGGCTCGCTGAGCGC
CAGCGCGCATACTGCCAGGAGCAGCACCAACTCCCGGGACCTTGCCCCCATTCTCGTAGC
GAACT
>T_ni_cDNA_11328
TTTTTTTATAAAAAAAAATATTTATTAAAATACTGATTTATAATTAAATACTTATTCTAG
TTTTATCACTTTATACCGCGACTTCATTCCCATGAGGGATTACATTATCTTTTTCGGTTA
TCTCTTCCTTCTCGGCGGGGGTCGTTGGTTCTTTTCGGTCGTCTTCCTCAGCGGCTGTCA
CAGCGGGCAGGGCGGTTGTTTTCTCTACTTTATCGTCTTTGAACGGCTTCCCAGTCTCAA
CAATGGGCACTTCCCGGTCGACGTCCTTTGTTCTGTCGACGGGGCCATTGACTGGAGCGG
TCACAATCAGGTTCCCGTCATTGGTCAGCTCCGCAGAGACGTCGGTGCCGCTGGAGTTTG
CAGGCAGTGTGTATGTGTGGAAGAACTGGCTGGCGAAGATGTCACGGTCGTCCTGTTTGG
CCTCGTGTGAGCCCTGGATGAAGATGAAGTCACCCTTCACCTTAACCTTCAGGTCATCTT
TCTTGTAGTCCTTGACGTTCACAACAACTTGGAATTTGTCATCATCAGCGATGATTCTGG
GTCCGATGTCGGCGAAAGTCGGGAACAATTTCCACAGGGGAGCGAACAAGTTACCAAAGA
TCGGGAAGCTTAACCACGGATTTTCAAAATCTTCATTATATATTGTTGTGATGGGTTGCG
GCACCGGGCGCTCGGTTACCGGCACGGCAGCAGCTGTTGCAAGGACAGCGAATACCGCAA
GCAATCGCGGCGAAAACATATTGGCGTGTGCACTCGTTGGTGATGC
>T_ni_cDNA_11370
CTTGGTGTCATTGTTGGTGGGCGGCGGCGTGGCTGTGGGCGGCGCGGCCGGTGCGGCGGG
CTTGGCCTGGGCCTTGGCCGCTACGGGCTTCTTAGACTTCTTCGACTGCGGCTGTTTCTT
TGCTTGCTTCATCCAAACGGGCCTCTTAAATGTTTCCTTCTTGTCGTTCTTGTCATTTTT
GTCATTTTCTGTTTTCTCTCCGTTTTCGCCAGCACCTTCATCTTCTTCTTTAATGGTTTG
TTTTTCTTTAACAGTTGTGTCACCAAACAATTCCTTCATATTAGTACGTCTTAAGAACAC
TGTGACGGTTACAATAGCACCCGCCGTCACAACCGTTGAGTTTTCATCGTCAATTACTTC
GGTATTAACTTGGAAATGGATGTAAGGCATGTTGCCCAACACTTTCACAAGATCTTCATA
CTGTTTGTCATTCAAAAACTTGAGTACTTGACGCCTCTCATCGCCGGGCAACTGAGCCAG
CTGAAGCAAAGACTTGATGTGCTTCTTGCGGTTCGTAAAGTATTTCAAATGGTCTTCTGT
TATATAAGGCAGTTGGAGTAATGGTGACTTGTATTCCCATAGCCCTTGGACGATCATAGG
AGACAGCTTCATACAATTTTCGATAGTATCGACAGTCGGTAGTCGTGGAATTCTTCTAGC
ATAAGCTAAAGCAACCAGTTGGTTGACACAGTTGACCATTTCGACGATAAGATCCGGACA
TCTGGACACGATGTACCTTCGGTCGCATTCCAGGGTTTCAGGGGGAAGGCGCATGCGCGA
AAGATGAGCGTGAAGTAACGCACGCGCCTTGATACTGTACGGCCTACAAAGGGGCTGCTC
CTTGTTCTTCTCACCGAGGTTCGGCAGTTCGCGCAACAACATGGGAACTTCCTCATTATC
TGTAATTCTCTCAATGATTTCAGAGTTATGTCTCTTGTCGAACTCGCAGGATGCGGCCAG
TATCATGATAGCTCTCTTCAAAGGCATAGAAGGGGTTTTGTGACAGAAATAGAAGTACAT
CTGTGTTGTATCCAACAAGACTTGCTCTCCTGAAAACCGTATAGAACGATACCACCAAGT
TCCAACAGCAGTAGGCAGTGCCACCATAAAGACTAGGGCATAAAGCCCCAGGACCCACAC
ACTGTTCTCCTTCTCTACAATCCAACTAGGCAGGGCTATACCAAAGCTCATAGCCCCAGG
ACCATCTGGGTTACCATACTTCTCCCAGTTTCTACGAGCCTCATCATCGGTAAGAGCCTG
ATAAGCCTTTGTTAGCCTCATAAAGGCTTTCTCATCACCAGTTTCTTTATCAGGGTGAAG
TATGAGTGATTGTTTACGGTATGACTTTTTAATTTCTGCTTGAGTGGCACCGGGTGGTAG
ACCCAAAATATCATAAGGATCAAAGTTGGACATTTCATAATCAAACTGTGATACTTTGTA
TGCCAGGAATCCCAATAATACCCATCCTGATATAATTGCTAACTTAATGAAGAAGTTTTT
AACCCCCTTGTAGGGTTGTGATTGTTCTATTATGATCTGTTTGTTTACACAATTTGGACA
CTGACATAGCTCCGCACGTTTCCTTGGATCTTCTTTCCTTTTTCTTGGCCAGTAGTAAAA
TGTTGCAGGTACAAGTATTAAGGCGAGGAAAGATAAAACGAAATAAAAGAATGTAGATCC
ACTTTCATCATATTCGAATTTTTGCCCACCCATTGTTAATTTTTAATACATTGAGAATGA
AAAATCATTACACGCTACACAA
>T_ni_cDNA_11394
TACATGATGACATTTCTGGGGGTCCAACTAAAGGACCGGGCAGAGGCAGAGCCCTGATAC
TGGTGCTGTTGATGAATGGAGTGACGAGGGTTATAATAGCGATGTCATTAAGATGTGAGG
AGGCAATGAAATCTGGATGTACGTTAGAGCTTAACAAATTACGGTATCGGTTGGGGTCAG
CATCGTTAGATAAGGTTGTAGCGCCAGCGAACACCCTGTACTGTTGTAAGTTAATCGCCG
TCTGCACTCCATTTGGTCCAAAAGTAAACATGCAGGAAGCTGCAGTCAGTACGTGTTGTA
ATGTGATCAGGACACCTCCGCAAACATGTCCTCTAGTGGGTGCCGTGGCCAAACTTGTCT
GCTGCAAGGATGCCATGTAAGGAAACTGCGCTTCAGCCGCCAAATTTCCGCTGCTAAGCC
TGTTGGTTACATTGAACGTCATAGCGTTCGCGCCAGCTAGCGCTATCAAAAACAAACACA
CAATTTTCGACATATTTACAATTATTTTTTAACGTCTCACAAGACCACATCAACACTAGA
CGCGT
>T_ni_cDNA_11410
TCGGTAGCCGCTCGCAGCACCAGCCCCAGCTTCAGGCAGAACCACTGCAGCGCGCCCCAG
AAGAACAGGATCTCCACCAACATGCTGAAGAAGAACATGACGGGTAGCGTACTGAATGCA
AAGACTCCCTCGGTCTTGACGAGCAGGTCTCCGAAAGCGAAGGCTGCACCTTCCACACCA
TACGAGAGGAACGTAGCTACCTTATCGGAGAAGCACTGGAGCGCGATCCTGCCAGGAGTC
CAGCGGATGAAGATAATCCCAAAGATGAACTGGATCAGCAGCCCGGTGGACACGGTGCGC
CAGTTCACACGACCGGGGTTCGCGGAGAACACAAAACCTAACAGCAGTAGGAGACCAAGG
CCGAGCAGAGCTATGAGCCTCTCCGGGTCGTCCTTAGCGTCGATGTAGAGGTACACGGCG
ATAGCAGCCAGGATCGCCAGGATGAGGCACCAGCGGAACCAAATCTTAGCCCATAACATA
TCAGCGATGTCTTCAACTTTTGTCCAAACATTCTTCTCAAACCAATTCCCAAAGAACTTC
TTCACGAAATTAAAGTAAATTACAAAGAAATATATTATGCTAAGGAAGGCTATTAGACTT
CCAAAGCCGTAGCACAGCTCTAGGGGATCATTACTATAATTCAAATAATAATACAGGCAT
CCAAAGAAGAATCCTATGACGAGTCCGTTAAGGATAAACAGAGTGATGGTCTTCATTGCG
GAGCGGTTCTTGGAGATGAACTGGTCTGTTGAGCTGCCGACCCTCGTCAGGGTCTTCTCC
AGCCAGCCAGACGGCTCGTAGTCTAGGTAGTCATGGGTTATAGTGTCTCCATTTTTCCCG
TTTTTTCTTACATCACCCATCTCCACTTCATCACGTTCTGATGACGAATTAAGTCTTCTT
GTTGGCGTTGATGACTCCATTTTCTTTCTTGACTAGAGTGTTTCAAATGTCTGTTTTTAT
CACTATAAGGATGTGTAGTTCCTGTTGTATCCAGATTTCAGCTTAATTTGCTGCATTTTA
TCATTTCAATTCCCTTTAAAATCACTCACACACACTTAAAAAAAACTTAACCAACAC
>T_ni_cDNA_11454
TTTTTTTTATGTTCAAAACATTTATTATTCTCTGTTTTCAATGTTGACATAATTTTACTA
ATTCCCGCTTTACTCCCAGTAAAGCCTTATTTTAGTAACACATAAATTACTAGCAACATC
AAATTAAAATATATATTTGGTTATTACAAGTACAGAGATAGAATATTAAAATATTGTTTA
TAACTAAAATATAAAATTTATAAACACTGAACAAGAAAATTAATTTCATCATGATTTGGT
CGGAAGTTTCGTAGCTGAGAGTAGGTAAATAGAGACTTTATAAAATTACAGTTATTTTTT
TACAAATTTGATAATTCCTAACATATCTTATGCATCTTACTTATTAGAAATTGAGACGCT
TAAGGCACAGCAAATTACATCTAACTAGAATATACAACTATTATAGACACTCTTGGTAAC
AATCTTTATTCTATTTCGCAAATTGTGATATGTACAAAAATATTTTCATCTTCATTATCT
AGCATTATTCTTACAAAATTGAAATTAAAGACATTCAGGTATACATTGTATACATAATTA
AATGCACGGTGTGTGATGAAAGTAATTCAAATAATCATACAGAAAAAATAAATAAACACA
GCTAAAATACAACTAATATTCCCAAACAAAAAGCAGATAACACGAAACGATACACTGAAC
TGAAATACGTCTTTTGAACTCCACTCATTTATTGGCACAATATCACTATATTTAGTCTCA
GTGTCATTGACCATCGGTTCTCCTTCTAGAACCGATACTCCTCAAATCAGGCACGGGTGT
TGTCCCTTCGTTGCCTCTCGAGCTGTTTTCTGTGGTTGTGGCGCTTCCTCGCTATTATTG
CTATTAATATCACAACGACAGCCAGGGCTACGGCTATTCCGATCCACCAGTACGTATTAT
AAGATGCCTCTTTCGTATTAACCTCATTGTGGTCCCCAGTTGCTACAGGATTCTTTATTT
CCAAAACTCCTACTGTAGACGTTTCGATGAACTTGGAATTTGATCCGTCTGTATCAATAA
CGTTGTCGTTGATATCTTCGTGCGTTTCTACTTTTTCTGTTTCTTTGACGCTTTCCTGGT
TTTCAGCTGATGATGGTATTTCGTTTTCTTCTGGTACCGGTTCATTGATAACTGGTTCGA
TGTAATCGTCAGAACCTTCGTTATCTGTAGACGGATCTAACTGATTATCTAAGTATTCAT
CCAAAAATTTGTAATAGTCCGTTAGCCCTGTGTATTCCAGTCCATATTCCCGTTTTGCTA
GAAGGTCGCTCACCATTTCAGGCCAGACGGTTCCATAGCCTTGCATCATTGCGTCAACCA
ATCGGTCGTTGTTCTCTGCGATGTGAACTAATAAATCTGATTCATCAGACACGAGTTCTT
CAGCAAAAGACTGGTAGATTTGGTATTTCAGAATTAAACCCATGAATTTTCCGATAAAAG
GTTTATTGAACACCATGTAAGGGTCTCCAAGGAAATCACCATCGGATGTTTCTATATAAG
AGAAATTTTTACGGAAGTCGCTCCAACTGCTAGGTATTTTCGCGTACGGTATAGCTCCCA
TTAAAACTTTTATCCTCCATTCGTCGGCTGCCAAATAGAAGTTCAGTTTTGGTAGATCTC
TTAAAGCCATTATCAATTGTAGTACCAATCGATGTTGATTCGGGTTGTAGTTGAAAATTT
CCAATGGGAACAAGCCTGCATTATTCAGCGCATGAGGGTTCAGAGAAAGCAAGGATACGA
ATCCAGGAATAGCTTCATACACAGCGGAATAGCGAGAGGCTTCTCTTAGTATGTAAGTGT
TATTGCTGTGCAAATTAATGGTCTGCTTGTAGACAATCTTCATGACTGCCTCGTGCGCTT
CTATGTAGTTGGCTATACTGACGTCTTTACAAGTTATCGCTCTAACTTTGTTTGGTTTGC
ACCAATCTACTAATGTCGGCGGGCAAGTACTGTTGAATACGGATTCAGACCAAATATTTG
GGTCTGCATCTCCTAAGTTTAGTGTTTTGATGAGTTTTGCCGCTTGTTTGAATGCTTCAA
CTCCTCCTAAATTCTTTAACTGAAGATTTGCGTGTACTTTTTGATATATCCCAGCATGCT
TTGGGAGTAAACTTTCTATTAAATTGGACCAATCGTCTCCTGTTAACGATCTTAGTAAAT
GTACTGGCAGAGTTTTGCCAACGGCGTCAGAACCCTTTAGCCTAAGTGCTATGTATTTGT
GGAGTTTCAAGTAAAGAGGTTTCACATTTTCCCACAATTCTCGGGCCTTAAGTATGGCAC
CTTCGTACTCGCCTAAAGCATCCCAATATTCTTCGACGGAGTTATAACTATTTTTTTTCG
AAGCATTCCTCAACAAAGGTAGAACGTGTTCCAAATAATCATGAAGATCGGGCAAGTTGT
TCTCCCACGAGAGTTTCATGCGATGCAGGGTCTCTTCGTCTTGTTGCCGCGCCAAGTTGT
AGTGTAACTCTCTTAACGTGCAGTTACTGGCAGTACCACAATCGTAGTTAGTGGCGAATC
TTATTTTGTTCAGCGCATAATCCCCGAATGTTACGAGCTTGATCCACTGTTCAGTCTCCA
ACAGTGTGTCTCCCGGTTGTAGTAGGAGCTTCACTTTCCGTCGTAGCACGTTGTCATCCG
CGGATAACGCATGCGCAGTGAGCGAACTTTTGATGTCAGTCGTCTGCTGGCACACGAACA
TACCGAACGCCTTGTCGCGTTCCAACTTAGTGGCCAATCCTTTACTATTCCCAGTAAGTT
CATTCCACGCGGCGTTGGCCCTCTGCTCGCAATGGTCCACGTAGTCAAGTTCCACCAGAT
CCACTAAAGAGACAAGCCATCTTCTGTCGTCAGCACTGGACGAGGTCCCACATTGGAGCG
GGGCGAGGAGGGCTAAGAAGCAGATGAAGAGGAGACTGACTGTTGGCCTCATTTTTGTTT
GCGTACAATCAGCTTTCAGTTCCAGTCCAAACTTTTAGTGTCCTTGTTTTAATAGTTAAA
CTTAGTTGTAATAAAGTCTGGAAGTCAGCTTACCAGCAAAACGCCGGTCAACTCGTAAAT
CCGTGTAGCGAAAAAACTTCACAACTTTGCAAACACAATAAATGACACTGGTTAGGCGTT
CATCACAAAACGTAGACACAAAACGACGTCATTATTGCACTAAACAACACTGTTTTTAAG
TTTTTGAAACACTACGAAATATCGAAATGACTGTTGAGTCGCGGGAAACGACGTGACGTA
AACGTCCTCGTC
>T_ni_cDNA_11471
CGACGAACGAGGTACTTCCGCCCGCGCACGTGAACACCAGAGTCTCAGATATACCGATAG
TGTTGTAAAGTCTTCTCAGCGAGCAGACCACCGAACGTGATGGCGGAGGAGAGCGCCGCG
AAGTACATAAAGATGGTGGCGGCGAGGCACTGCCCGTTCAGCGCGTCCTTGAAGTCCGAC
ACGTAGTACGGGTAGCGCCGCTTGATGTCGCGGATCACGCCTCCGAATAGGCGTCCGGAG
CGCGAGAGCGGGTCGTCGGGCTCCTTCTCGGGCAGTCCGGCCTCGGCCGCCAGGAGAGCC
TTCTTCTCATCGGAGGGAGGAGGCAGGTCGGCGGCGCGCTTGCGGTCCAGCGCGTTCTGC
TTGCGGCGCCGGATCATCTCGCTCTTAGCGCGGAGTTCCTCGAAAGGCAGTAGCGCCTGG
CGCTCCCAGTCACCAGGCGGCAGCACGATAGAGTCATCCAAGAACTCGTTGATAGCGGAC
AGCAGCTCGCGCCGGTCGTCCGCCTTGTATGCGATCGAGTGGAAGGCGGGGTTGGCCATG
AGCGTGGAGATGGAGCGACCCACCTCATGGTAGTCGAGGTCGGCGCCGCTGGGGCCCAGC
AGGATGAACATGAAGCGCACGGGCACCGGCACCTCGGTGATGGAGGGCATGAGGATGCCC
TGCGCCAGGCGCACGAAGGCGATGGTGGGCTGATCGAGGAAACCGACGGAGCCCACGAGC
ACGGTGGTGGCCTCCGCGTCGCCGGGGATACGCTTGAGGATGGAGTCGTTGTGCGGGCGG
CGCAGCTCGTCCTGCGAGCCCGCGCTCTCGGCCGCCGCCGCCGCCGCCAGGTACTCCACC
TCGCGCAGCTCCAGCCCGCCGGCCGACGACTTCTTGCGCACCTCGGCGCGCTCCAGTGGC
AGCGCGTACGAGCTGCGCCGCCGCCGCGGGTCCGACAGGTTCTGCAGGCTGGTGTAGGAC
GAGTGCTTGCGGCCACTAGACGCGT
>T_ni_cDNA_11483
TTTTTTTTTTTTCAACAAAAATTATAGTTTAATGCGTAAATACAATTTTTCATAAAACTA
ATATGGACTACTATCTATTGGCGCAACCATACCATAGTCTTCAACAAATGCAACATACTT
ATACATTATTTTGTGTTGTAAATACAAAATGCAATTGTATTGAACCAACCCCGATTCTGT
AACGAACACGTCCAGCGTTATTTTAAGGGATGTTTACTGCTGTGTGGGAAGATTTAAGAG
GACATTTTGTCCTTGTGGTAGGTAAGTAACGTTGCGAGATTTGGATAGCTGGTAAGCGAT
GTCTTCCGCGGCCTCGATACGACGGAGCTCGACGAGACCTTCTCCGGCCTGGCCGAAGGA
CTTGGCGAGGAGTACGGCGGCCTGGGCGTCACCCTCGGCGGCGATGACAGCAGCTTTCTT
CTGTTGCTCAGCCTTTTCGACAAGGAATCGCGCCTTCTCAGCCTCTTGCTGCGCGACCTG
CTTCAATTCTACGGCCTGTGTGAATTCCTTTCCGAACGTCAAATGTGTAATTGAAATGTC
GTCAAGGATCAGTCCGAATTGCGCTGCTCTCTCAGTCAAACTCTCGTTGACTTTCTGTGA
TACGACCTCTCGCTGTGTGATAAGCTCTCCAGCATCAAACTGTGCAACAACAGCCTTGAG
GACCTCAGATGTGATTGAAGGCAGCACTCTCTCATCATAATCAATACCTAGGATGGTGTA
GATCCTTGGAAGCTGGTCGGGGACCGGTCTGAACAGGATACGGAGTGTGATGTTTACATT
CTGGAGATCTTTACTGCCAGTAACAGTAGGAACATTTCTGGGACGTGATCTGATGTCAAA
AATGATGGGTCTCTGCACCCAAGGTACGAAGAAGTGGGTGCCTTCTCCAACAACCAAGTT
CTTCACACCAGCAAATCTGTCGAAGATGACAGCCCTATGACCACCATCAACATTATAAAG
AGCGGAGTTGACGACTCCTCCAACAAGCGCCACTCCTAGACCCACTTGTCCAATTCGGTT
GAAGAGCTGAGCAGCCATTTCTTTAAATTGACTTTGTTATTATTTGTATACTTATTGTAT
ATTCAGTAATATTAAGTAAAAATTAATATCTGTCTCAAATTCAATCGAAAACCAGCAAGA
TAGAGCGCAGACAGATAAAACA
>T_ni_cDNA_11496
ACGCGTCTAGTTTAAATTAAATTTTTAATTTGCTTTGTTTTTTCTATCTTATAACTAAGT
AAGTGAGGAAGGAAATGAAGGCGACTTTAAGTGGGAGGGAGTGTGTTTGTGGGGCGGCGT
TGCAGTTGTTTCCTTTGCATATGAAGCAGCGCGCGTCGCTGTGTCCGCGAGCTCGCTGGA
CACTCTCCAGGCCGAGACACAGAATGTCAGCCTGAGCTCTCGGCACACAGCCACGGAGAA
CATCTATTGTGTTGCCAAAAGTCTTATCATCAGGCGTCGCCACCAGTTTTAGACAGCGGT
ACTCTATAGGTATCCTAGAGTCAGTGCTGGGCGGTTGGTATCCTTGTCCGAAGGTGTGTA
ACCATTGTGGGGACACCCAGTTGGATGGGTGACACTCCACGGGGCTGCCGTGACCGATCA
TCATCTGCTCAGGGTTGCAGCCGAGGCATCGGTGGTAGAAACAACTTTCGCCGATAACGT
ATGGTAGCAATCCCGCTAAACAGAACGCAAGCACAATCATTTTTAAACACTTAACACTCT
TACAAAAAAAGAATAAAAAATACTAGACGCGT
>T_ni_cDNA_1150
CGGCCGCCTGCCGACCGAGCACGCAGCACACATCAGTCGGTCGGCGCTTCGCCCGCTAGG
CACAGGTCTTCGTCGCGCCCACACCGCCAACGCTTCCACAGTTACGCACGAATTGATATT
GATCGCTTTCATTCACAATGTTATGAACCAAGAACCAACACAAGTATTCATAACTTCACG
AAACAAACTGGCCTTATTGGTGCTAAACTTTTAACGCAATATGTTTTTAAGAGACATTAA
ATATATTTATTAATAAAATCATCTCATTTCAAGTGATAAATTAAGGAACATTTTAGAACA
ATATTATTTTATAGCAGTTTTTTGTTGTTTGTGAATACAATTTCAACATGAAGGATAAGA
AAAAAAGTGATGGAGCCCACGAGGCTATGTTGGCCGAGGGCCAGGTGCCCCAGATCGTCA
GCAAGGAGAGCAAGAAGCAGGACGAGTACGAAGCCCTGCAGAGCTTCCTGCGCAGCATCA
GCTCCACAGCCACGCTGCCACCCTACGTGAAGGGCGAGACCTACTCTTCCACTAAAGGAG
TATTCAAATCGAGTGCCTAATAACATGTGCGGTGCTAATCCTGGCGGCGGGGGCTGGTCA
CCCCATCGGCTTCTCCGCCGTCGCTCTACCCCAACTCAGGGTCGAGAACAGCTCCATGAG
AATAGATGATGAAATGGGATCATGGATCGCAAGTATCCACTCCGCCGCCACTCCCCTGGG
CTCAATGCTGTCGGGGCCAATCATGGAGGCTATAGGAAGGAGGCGCACTCTACAAGCCTG
CACCCTGCCGCTCATCGTCGGCTGGATAATAATAGGCACAGCAACACATCACGCTTTACT
TCTACTCGGTAGAATTGTGTGTGGCTTCGCCGTAGGCATCATGGCGGCTCCTTCACAGGT
TTATTTGGGTGAAATTTCGGAGCCAAGATTACGAGGTTTGCTGATAGGCACACCGTTCGT
GGCGTACTCTCTGGGCGTGCTGTACGTGTACGCGCTGGGCGGGGCGCTGCCGTGGCGGTC
CGTCGCCCACCTGTCCACAGTGCTACCAGCCCTAGCATTTGTCGCCCTGTGCCTATCACC
AGAGAGCCCCACGTGGCTGGCACGGCGGGGCCGCTTCCACGACGCTATGGCTGCGATGGC
ACGGCTGCGGGGTGACCCTGACACTGCACAACGTGAACTGCATGAGCTGATATCAGCGCG
GGAGAAGGAAAAGGCACGCGGTGAAGAGAAAATCAACTTCTTAGAGACCGTGACGCGGGC
ACCAGTATTAAAACCTCTTTTGTTGATCAACGCATTTAATATACTACAGATATTATCCGG
CAGCTATGTAGTCATATTCTATGCTGTAGATATTGTGAGGGATTCAGGAGGCTCACTTCA
ACCAACGATGGCGGCGAACGCGAGCGCGCTGGTGCGGCTGTGCGTGACGGTGGTGGCGTG
CATGCTGCTGCTGCGCGTGACGCGGCGCGCGCTGGTGCTGGTGTCGGGCGCGGGCACGGC
GCTGTGCACGCTGGCGCTGGCGGCGCTGCTGAGCGGCGGGCCCGGCGCCGGCCTCGCGCC
GCCCGCGCTCGTGCTCGGCTACGTCGCCTTCAACACGCTCGGCTTCTTCCTCCTCCCCGG
ACTCATGATCGGGGAACTCCTCCCCACTAAGGTCCGCGGCCTCTGCGGCGGGTACATCTT
CTGCCTCTTCAACGCCGTGCTCTTCGGTTTCACGAAACTTTACCCGGTCATGAAAAACAG
CATAGGCATCGCTGGAGTTTTTGCGCTTTTTGGTTGCTCTTCCCTACTAGCGACTATAGT
TCTGTTCCTCCTACTTCCCGAGACTAAAGGCAAGTCTCTTCTTCAAATAGAACAGTATTA
TCAAAAACCGAATATATTATGGATATCGCGCAAGAAAAACTCAACGGAGAGCCAAAGGGT
TTGAAGCGCATTATAAATTATTTTGTTGTACTTAAGCGCGCGTCTGACTAACAGTTTAGC
GGACGCTATGTTGCTATACAGATGTATACAAGTTGGCACTACGCACTATTTTCATAAGTA
CTACTATTATATAAATATGACCACTGCATGTTATTGGAAATATGTATAGAAATATTTAAA
TTTGTTTAATATCTGTGATAAATAATCATTTCAATACACCAAAAACGAGAATTTTAAGTA
TATAAGCAAGTATTCATGTCCAAAAACAATAAGCAATCGATTTGAGTAATAAATCCATGA
GGACAAATAAATTTTTTTTTAAGTTTGTACGATATTTTATAATAAAATTAAATTGCTGTT
ATGAGTATACACTATTGTTACAAGTAAATACATATATACATTTATTATACATAATATAAT
TAAGACTCGGTAATGGTGTCTGAGAGGCGCGAAGTAACTTATCTCAACAAAACAAATACA
ATAAAAACAAGTAGCTGTAAGTAAATCTCATTAAAACGGCTATTCCGTATACAAAACGAT
TGCCTTTTATTATATTTTTATAAACTTGTAGTGAAACCAAAAACAACAGCGGTTGGTATT
AAATACCATTTTAATATAGCAATGAGAGATTTTTATCTGTGATCTTTGTAATGGACCGCT
TATGAGATGTACTCGCAAACGTTTATAGAATTAGTAATGTTCAATATTCAACATGATACT
ATATGTACAATAGGCTCGAAGGTAAACAATAGAATTACTTTAATGCCACCATCAAATACA
AATTGTCGTAACGTCTGCGAGATATGTTAATTTACTATAGTATAGACTAAGGTCTGTTAT
TTTTCTATCACCATGTAGAAAATTCCAAATTGTGATATAAATAAACCAATTACGTAATAA
TTATTATTTTTTTATTACTTCCTTTATAAATCCGCCCTGTAATTAAATTATAGGAAACAC
TCGAATGTTTTGAGATGAGGTAAGTCACGCGACCTTTCCAAACGAAATGTCAATATAACG
ATATATAAGTAATAATCATTGTATATAGAAAATAATCAGTTGGCTAGAAGGGCAGGTGAG
GTTAGGTAATCCAAATAAAGACCATTATAAAAACAAAACACCGAACACTATAATTAGACA
GGGTCTATAATACTTGTCTGCTTACTGCAAGAGATAGCCGGAACGAAGATATTTAAAACA
TTAGTCAGAATCAGAGTCTGTGGTGAAATTCATTGACGCATTTGTTTTTTACAAAAAAAA
TGATAAATCGTTGTTTGTTGATCTACATCTACTAAAAACTGGTTCAAACTCAAATTTTTT
TTTTTTATTATTAATACTACACTATTGATTCATTTTTGTTGCTGCCAGTACCTGGCTCTA
CCGTGTCTAGTCTATGGTGTTCACGAGGCTTCCGGCAGTCGCTGGTACAGGTGTGGTCTC
GACGCGCAGCCCGGACACACGTGCAGTGTTGTAGAGACCACGCTCTCGCACTCCCAGCAG
TAAAACTCATGACAGCGAGTACAACGATATACCTGTTTATCTAGGTCTGTGAAGTTTCTT
AAGCAAGCAAAACAGTATTGTGCTTGACCCTCGTTTGGCATTTCTTCATAGGGATCGACA
GGAAACAAGTGATGATATGATCTGGCTAGATGCGGGGCCGATGCTAAGGTGAGGCCACAC
GTGCGGCACTGCGCGGGCAGCGAGCAGTACTTGCTGCGACACTGAGGACACAGGTGACCC
TCACCGCCGACACCCTCGCCTTCCTCTAAATGACACATGCAGACGGTGATGGGTGGGTCA
GCGTTAGTCCCGGGGTCGGTCTGGTTGGTCGGCGGCGCGGAGTGCGGAAAGCCCATCTTG
ACGAGGCCGGCGTCCAACGCGCGCGCCCGCGGCGGCGGACTGGTCGAGTCCAGTAACAGG
GAGCGGTAGTGCACGTCGTCTAGTACCACCCCATATTCTCCACCCGTGTCTTGACATAAT
TTCTTACAAATTCTTACTTCTGCTGCTAGACCAATTACAGAACAACGAATTCCTTCAGTT
TTTAGTGCCTGTATGGTGGTAGTAATATCGCTGGGATCACAAGTAGTAAGAGAGGCAAAT
AATACAAGAAGTTCCCTTGAGGCATGTGCAGGTAGGGGTTTAAGGATACGATTGGCCAAC
TCCAGAGTGTTTTGTAAAGATGGCTCCCCACTCAGAGCCATTTCTGTCAATCCTTGTAAT
GACTTAATATGCTTTCTTACATTGCCTGAAAGCTCAGTCAATTTTTCTGCTCTTTTATTT
TTCATTAATAGTAAACCAAGTTGACTTAAAGGGTTCTGATCAAAATATTCTTCAACAAAC
TTTTCTAGAAGCTTCAGTGTACAGAGAAACCTCGATGGTTTAAGATCCTGCGAGTTCATA
GCCTCAGAACAATCTACAGCGACAAGTACGTGCCTCATCATGCCCAGCCTCACTGGACCT
CGACGAGGCACCACAGCCTTCCGCGCCGCCTTCTGTGCGAACTCCGCCACCAGTCCTTCC
ACCAAACCATCTTCATCTTCTTTGATAGCTTCCCAAGTCTTTTCATAACCTGTTTCCCAC
CGGTATTCTTTAGCATCCTGCTCGTCGTCAGCCATTTTATTTTTATAACTTTAAAGAGCT
TCTTTAAAACTGGCTTTATTCACTAAGCTGAAATAGTTTCAATGTTTATATCGATCAAGT
TTTATGTTATATTTACTTTCTTTCAATCTGCAACAGTCCAGCAGATGCACTCACAGATTG
TTGACAAAACAACTGTCATGTGTCATGAGTGTCATGTTACTGTCAGTGTGACAACAAAAC
ATGTCATAGTGAAGCTTACCATAGCCTATACTATTGGTCCATGGTCAAGCTAGCCGAAAA
GTGCGTATATTGTCGATGGCTCATAAAGGTAACCATACCACATCATACATGTTTTTATGT
TTGCTCATTAACAATCAGAACACAATCTTGAATATTTGATACAATCAAAATGGCCTCTTG
GGCAATATATAATCATAATTTTAATAACGATCTTTTAAGTGTATCAAAAAGGTTTAATAT
TTAGTTTTTTTTTAATTATTAAGTTTTTACAAATCCATTTCATGTACATACATTGAATTC
AGTTTAATCATAAAATTAGCATTTCATAATTACAAAGCACATACCTATTAGTATTGTCGC
ACTACGCTAGACAAATTAATAAAATAATAGGAAAAACATGACGCCCATTCACAGCGCTAG
TAAGCCTTTGGAGTTTTTAAAACAATTCTGATTAATTTACTCGTCGTAATAGTCTATTCG
TACATTTTATCTTTACATGAAAGGCAAATTACCTTTTCCTACAAAATTTATGAACCAATC
GCAAATATTTTCTTTATGTAACCTTCTGTAGGGGCACCAAGCTATCACGAAACAAGAAAT
CCACGAATATCACGAAAAGAAATTTTAGAACTAGTTAGCTCGTATAGTTGTGAAATTGTT
CAAATTATGGCGTTCAGTTGATGACTTTCATGTCCTAAATGTATTAATAAAGGTCGTATA
TTCTGCATTGCCTTGATTCCTGAACAGTCTGACAAATGGTCAAAATTAAATAATCTTTTT
TAATTTTTATCTTAGCTCTATTCCATTGTTTCCATTAAAACAATTTGTAGAGAAGTCTTT
AGTTCCCTTGTTTTCACAGATCATTTAATACTTACGTATGATACGTCTCAAACTCGTCAC
AAACCTGTTGTGACAAGTTTTATATTAGTGCTCCTATTTATTGTACCTTAATTTAAATGT
ATCTTTTATTTATGTTCTGGCCAGTGATGAAACAAACAATACTGAATGGATGTAAATAAG
CAATAAAATAATTTGAAAATTGATTTATAAACAAATGTACAAAATCTTTGATCCTAGTTT
GTTCATAAAAATATGACATGAAGATAATGCAGAAGTACAATGATACTTCAATGATTACAA
GGTTATTATAGAACTCTTGAAATTACACATTCATTTAAGAAATTTATTACTGG
>T_ni_cDNA_11539
AAAACCGAAGTGGTCGCATACAATGGTCACATAAAATATTTTGATAGTTTGAAATGCTAA
CATTTTCCTTCACATCTATACACATTACGAGACACCAAGCGGCTAGGCGGCTGTTAAAAC
TCACGCGAATCTATTGTATAGTTGAACATTGAATTAGGGCTAGTTACCTACTTACAACGC
AGTAATGAACGTTTGAATAACTTTAACACCCATGTACATGTTGATTAACATAGGTACACC
AAACGCAATCGCACGCGCCGGCTGGGGCAATGGCTTCACAGCATAGACGATCGTATGAAT
GATCCGGCCCGCGGTGAACAATCTGAATAGCATAGTGGCGAATGAGGCTGACGGCCCCGT
GGTCAGGTACAGCGCTCCCAACACCCAGAACGGTGGGATGTTCTCCAGGTCGTTAAGGTG
GGCACGCCTCACTCGCTCTACATCTGGATCGTCAAACTTTACTTTTCCCTTTTTCATTTT
AGCGTCCTCTTCATTCGCAAACACGTTCTTTGCATAACGAGCTCTTGCCGTCAGAAATGT
TACCGCAAACATCTTCACTCCCAAAACTGCAGAATACACGATGTATGACTGGACCGCTGG
GTCCGTTAGAGATATCGACACCATGTTTAATGTTTATTAACGCTCGCCACCGGTGCCACG
CTGTTGCTCACTCGAAAATCAACGGTCGACTGACGACCAGAGACCGGTTAAAGACGATAT
AACAACTTAACTATCTAGCTCAGCGACTAGAGGCGTG
>T_ni_cDNA_11570
TTTTTTTGTTTTTTTTTTTACAAACAATATTAATTTATTTAGTCATCAAACTGTGTAACA
AACACTGCACACTGACCCAGACACACTTCAGATCGCAAAGAATCCACACTTCTCGCTCCC
CGCTTTAAACATAGATGGCGCCTGTAGTCCTTAGTACCTACTTAAGCTTATAACAGCTGG
CGAAACTATGAGCATGTATTGTTTGTACAGGTGAAGCATATTGTGATGAAAATTCAATAA
ATAATTATTTAATTCCTTTACATTTAATAATTCTATTCTTCTGACTTTAACGGGAGCGAG
ATTTATAATACAAGGATGTATTTTCATAAGCGTAGTTTCATTAAATGCTTGATAAAATTA
CCTTATGACGAAATACATCCTTAAGGTTGTACATACATATTTGTGTAGAAATATGTGGGT
ACATGGAAGACAGACGCTGTTACACAACGCGTTGGACTTCGAAGAACCTCTTGAGGTAGT
AGACCTGGCCGAGGGTCATGACGAGGAGTACGGAGGCCTCGAAGATCGACCACATGACTA
CACGTGAGTTTGTGCTCTCGTTGATCGCGCGGTGAATGCGGTCACGTACCTGCATATACT
CTTGATCATGTTTAACAGTCTTAAGTGTGGTGCCAAGCTCTTTGATCATGTCTTCCAACT
TGTTGTGGTTCACTTCTTCCTCTTTGTTGCCGGTCTGGGCCTGAGGTGCAGCTCCTACTT
CAAGGTTGAACATTACCACCTTTGGTGTCATAGTAGACATTTTATTACTGAAACAGTATG
TATATCTGCCAGCCGTAGGAGCTGAGAATGTGTACATTCCGGAAGACTCCCTCTCTCCCT
TGTAAATGACGGCTCCATCGGGACCCGTGATTGTCACATCAATATCCAGGAAACCACCCT
CAGCTATCTCAAATGTCAGACCCATTTTCGTATCTGCCTCAACATTTTCGAAAAAGCATT
CTTCGGCATGCGCGTCGACTGTGATAGTATAGCTGTGCGCTGTGTTTAGTAACGACGCTG
CAAACAGTATAGCGAAACTGAAGGTTCTCCACGAACTTTTCATTTTTGTTATTTGGACTA
TAATTTGCCTAAAATAATGTTTTTGTTTAATATAAGGCTAACATAAGCTTGTTTTCCCTA
CGTGATTTGTGAAAGCCACGTAATTTGACAATTGACATCTATCAATGACAAGACAACTCA
CA
>T_ni_cDNA_11576
CACCAGTTACCACCCGCCACTTCCCCCACTGACACTTGACTCAGCCGGAGCAACTTTCTA
AACAAAAGTGATGAGCACGCAACTTTTACTTTCATACCGAATCGAAACACGAAGAGGGAG
TTGTGATGCTGGCACATCAACGCAATGAAGTTGAGGCCCAACATGGCGAATGCGTAGAAA
CCTGCATCATATCTGGACAACGGTCTCTCCACTGACCAATACGACAACAACTGCGCAAAT
ACAAGCGGCTGAGTGGTCCTGGCGACGGTGATAATAATGACGTAAATCGCAGCTGGCATG
AACTGCATCCAGTAGGCCCTCCAAAGTGCTGACCATAAGGACGGATCTCTTTTCTGTCTT
AATGCACGTTCCACTTCTTCAAACCAATAACTTTCTAAGTAATCGCCTTGTCTTTGTGAG
TCGTATCTTTTACTGGGAACTATCAAATCTTCTTCTTCCACATCTCTTTTGTTACCGTTA
ATGAACACCGGACACATCCACCAAATAAATAATGTCGATATAAAATTGGGTTTGTTTCTC
TTTCTCGTGGTCTGAGAAGCTGGCAGTTCATCAGTTCCATTTTGTGTATTCTTTTCACTT
TCCATGTTGTATAATTTTAATCAATG
>T_ni_cDNA_11588
TTTTTTTTGTTTAAGAATTCTTTTACTTCGATTGTCGATCCGATTACACAATTGTAGATT
CTTACGAAAACATTACAAAATGTATTACTTAGATAGATAAATATTTTATAAATGATCACA
TTTAAAAGACTTTATATATTGCACTTAAACCTAAGAGGCACTTGTAGCCTTATAGTGAAA
ACTCACCACATGCGTTTACCATTACCGAAACCCATTCATAAAACTAATGCATTAATACTA
AGTTACCAATGCTAAAGAATCTCCTACTTCAATAAAACGCTGCAATGTATTTACCAGCTC
TGAGCAGTCAGCCTGAGCTTAGGTGGTAAATAATTCACCAGACCTTAAAAAAAACATATC
TAGTTTCTCCCAATTCTTGCTTGCCAAATATTTCGTGCATCTAATCAATCACAGATCTGA
AAGTAAGTGCGCCTTAACAACGCCATCTATTGATTTAGAAGCACACTTTTTTTCTTGCTT
GGAAAGCTAATTGAATAATGTTTGTGATTCTAACACATTTTTTATCCATTTTGTTCTCAG
TATTTGAAAAATAATTCATTTATATAATTATATCTATATAAGTCAATGTCTTCCTTTAAT
TTTCTGTACAACACATCTAAGAAAATAAAAATTAAATTAAACTACTTAAATATACGTCGA
ACGTGGTGAGTTTAGCACTTGTCCTTTATGATAAGCCTAACATATATTACTAGATACCAC
AATAAGGCCGACACACCTGTCTTCGTACTCTACTTAGGCTCAGACAGTAAAACTAGACAT
ACTCGAATCAAGCATTATTTTATAAATAAAACGCGACATTATTTATAGCAAGAGTTCAGA
ATAATCATCGATGTTTTTTTATGTAAAAAATATAGTTACTTACTTTGACAGCAAATATTT
TTAATTTCTGTAATATTTACTAAATGGTTTTGTTGTTTGACAGCGTTTGAACAATCTATG
ATACTAATGTAATATTTTTTTTTATAAATCTTAGACCAAAAATATTCTTATTTAGTTGTT
GTGCGCTTTTTACATAATATTGAATTTTGTAGTTCAACATGGATTTATTTAGAATTACTT
ATTGGACGGGTTGCAAAGACTGATTGTTATATCATTCTAGGACTATCATGATTTTAAAGC
GATAAACAGTCAGTGAATATTACAGAAAAAAATATCATATAACTCAGGGTCGGTAAAATT
AACTGCATATAAAAATAAAATATTCTTCTACGGCTACTTTTTCTACAATAACTCATCATC
TAGTGATACATAAACAGTAGATTTAAAATCGTTGAAGCACTCTCAATAAGAGAAATCCTC
TGTAGACTCTTAAATTACTTTTAAAATGACGAAATATTATAACTGGCAACACTGAGTTCG
AGGATTCAAGTCCCGGTCAAGCTTGACATAAAAACAAAAAATAATCCACAGAGAATTTCC
TCTTATTGTTTTTAACACAGTATGTACAAATAGATCAATAAAAATCCTAAAAATAATTCT
TTATTCCTAGTCTTTACAACTAACACTGAAGTACAGAATAAAAATGCATTTCAGAATCTG
TAAAAAATAAATAAACGTACATAAACATCATTATAGTTGTGCATCACATTAAAACATTAG
GGAAATGTTTTTACAAGTTTGAACTTAATAGTAAAGGAAATAGAACTTAAATTGGAATTT
CAAGTCGAGTTTCATTATGACTAATACAAAAAATACTTTATTACTAAATAGTAAATTACA
CCTCAGTCATAAACCGGAGGACGCTACATCTATTTTTTTTGACAAAACGAATGAAGCTAA
ACAGGAAATTAAACTAATAAGCACATCAAGAATCTACACAAAATTATAACAACTGTCTGT
AAAAAAGCACTTCAATATCACGAGTCAAGTACCCTCTTACACAGTACTTAGAGTCCTCGA
TCAGCACTGTTGATAACTGACAAGCAAAATATTTACTTTTTTATAAAACTAATAAGATAT
AACTAAAGCGTTTATATAACTATATTGAGCCTTATATGCAGCGAGTACAAAGGCTAGATT
CCATTCCGTTTCATGTTAGTCACAACAATATATTTGGTATTTCGAATAGTGAGTTCGTGT
GTCCGCATCGGACCATTCGGGAACATTAGCAAAATATACATGATACAATGACTTAGACAA
TACGGACATGTACACATACATTCTAACACACGGGTGTCCCCACCGTGACTGATTAAGGCC
TCTGATTCGTGACATAATGCATCGTATGCATTTGTAATAGGGACGCCAGGGATAGGACCA
CGCTACTTGTTACGATACACATTATTCACAGGTAAACGTTGCTTGCATTCTTAGTTTAAT
TGTAGTGATATGTTTCATTAGGAGACAAATTCATCCTATCCAAAATCAGGCGGAAAATTT
AACCCTGTCAGCTTTTATTAGTACTCGGTTCGATCACTTTCAAGATCCTCATTGTATATG
GCCGTCACAGAGCGCAGCCATGTTTCGTCCCGTAAAGTTTCTTCAGTTCTGGGTGAATTA
ATTTTTTGACGTAACTTGACTGCTTGATGGCCATCATGTCTCGCTTGGAGTCCTTCACAT
AGCGTTTGATGCCCGGCTTGTGGATAAGGAAGGCGTTATTCAAGATCATGAAGTCATAGT
CTTGGACGCAGAGCACGAAGGCCTGTGTCATTTTGTCTTTCTTTCCTTCCCAACTTAATC
GCTCATCATAATGTGGGTCTTGATGAGTACCGATGAAAATTGGCTCCCAATGCAAGTACT
TGCCTTGTCGCTTGCCCACGTGGAACACATCCATTTGGTTGGTTTCTAATGTAGTCATCC
ACTGGTTGCCTTGCGGTATGTTGTGACAATTCGGGCATACGTATTTGTGGAAGGGTATAG
CAGTCTTGTTGGCTAACATCCTTTGAAGTTCTGTTTTAGTCCATGGCGCAAGTACTTTAG
CGTCCACTTCAAATATGCTTATTGGGAAGACTCTAGGTTTAGTGGAAGTGTTTAGTGGTT
TCGAGTTTCTTGCTATCATGTTCAGGAACTTTGGTACCAAGTCTGGACTAGGGTAGAGTT
CTATATCTGATACCAGAATGAAATGTGTTAGAGCAGCATCTCTGGCTATGTTTCTAGCTA
CATTCACTGGGTAAAGCAGATTCTTCTGCTTCTTGTACGATTGAGTAACATTGACGTAAG
GCGGTTTGTTCGAGCAGTTATACGGTGTCTGCAGAAAATCTTCCGACTTAGGAATTTTAG
CTGGCATAGTCTTGTAGGAGAAAAATACGTGGAAGGTGACGTATTGCCTCACGAGGTCGT
TGCCGACGCAGTCCCTCAGGTATCTGATGCTGTTCACCGTCGACTGCAGGTCCTCACCCG
GCGCGTGCACCGCCAGGCTCACTGGCGCCATCCATCGTTCAACTAGAGGAAGCACGTTGT
CGAAGTACTCGAAGCCGGAGTGCGTGGTGTACGTGATGGTCTCGTGGCACAGCACCGAGC
CGTGCTCCGCGCGGACATAGTTCTGCAGCACCCAGAACTCGCCGCGCTGCGTTGTCTTGG
TAAAAAGTCTCTTTCATTGCAAGCGAGCAATGACCGAAGACGCGCCAGAGTAGCTTCGGA
TAACGCGTTCTCGTCCACGATATCGAGTGTTTCGTTAATAAGATTAGGTTCCGATGGCAC
AGCACTCACTTTTTTATCAATATCTGACACGGTACTAGACGCGGTCTTGTTCACTGAGGG
CACCGTCGAAGGTATCGACTTCTGGGAAGTCGATTCCTCCAAGTTCCTCACACTGGACTC
TGCTAGCCTTATTTCCGATTCATTTCGGAATTCTTCTTTTAGGTATCTGGCTTCAGCGGT
TCTCTCCGCGCCTTCGGATGTGATCGGCACCCACTCGACCCCCGAGGCGCCGTTTCCAGA
GTAATGCATCGCCGCGTATAGGAATACGGCGATGTTGAACACGATGCTCACTCTAAATAT
TAAATTACGGCGATTACCCAACATTATTACAAATTTAGGCACTTGCAATTTTATTAGAAC
TAGTTTTAAGTTAGTTTATAATCTTCGTCGCCGTCCTCTAGGACGCAGTTTCCTATAGAA
TCCTGTTCGTGCCAGCATCACAAGTTATTGTGTCATCTGCACGCGTGTGGAGCTGGGACC
CTGAGCGCTGCCCCGGAGTGCTATGTTTATTTTTCCACCCACAAATGTACAAAACCCGCA
TTTGCGTGGTTGAACAGCCCGCAATCGTTCCGTTACACGGCGGTTGTATGCACTATCCGA
AAATACATGAGATATAAGTCGGCGTTATGCACTAATATGTTTAAACTTGCGATGAGGCAA
GTTTTTGTAATGCACATGTACCGAAGCGACACAGGCGGGCC
>T_ni_cDNA_11605
ACGCGTCTAGTACGATTTTAATTCATTATATTATCGAATATATATAGAATTTAAATAAGA
AAAATAATATTTGCGTTTACACTTCTATTTACCATTTAAAATAAAAATGAAAGAATATAA
ATAAAAAATTAAAGTTATTTTGTAATCACTAAGATTCTGTTCTAGATTCTCTATCGTCAG
ATATATTAGTGTAGCTTATAGAGTAAACAGCCAAGAACAATTAATACTTGTCGGCAGTAA
ACCAAAATCAATGATCAAAAATGTGAACTATGATTTTGGCAATTTAAACGCCACACTTCA
TTTTGCAAGGTGTATTGTCTACTTTCACAAGCGAACACAATAACATCAAATCATACTTAA
ATATTTTATTTAGTGTATGTATGTTCCAATGTACGCGCTGCAGTTTGGACAGTAGTGGTC
AGCATTGTAACAGGTATTTGCGCAGTAAGGGATGCACACGCAAGGCCAGCATCCAATCAA
GCAAAGTAATGCAGCGAAGAGGTGAGTTTTCAAACTGGGTTTCGCATCAACTCTTGTGAC
AATTTCATGGCCACAGGATCTGCAGGCCATATTTGCCGGCATCGGTCCCATATTGGAGGC
TATGAACACAGGACCTATACCGGCATTTGTATGGATGACTGTAGTTCCTGATTGTACTGT
GTGAACTACTCCTACAGGCTGCACTCCATGGACAACAGTGGGCGGTGGACCCGATGAGTA
CGGTGGAGGATTACCCTGCATTTTTGTTTTTATATTCAGTAAAACAAAGACGTGTTGTCT
AACCAGAGTCACAGTTACACTCACGGCGCCGCCAGAAAGCCAATATGCTCTGCGCCGGTT
GGCTTTCTGGCGGCGCCGTGACGTGTACCAGTGACTCTGGTGGACCACTCTACCATAATG
GAGTAGTAGTCGACACCTGTCCTTACAACTTCAAGAATTTTCAATGGTGCTGGGTAGAGT
CCACGGGATGCCTTCATGACCTGTTCCTTGGCTTTTGTAATCAATCTGCATGACACTAGC
AGTAATTTTTTCGATTAATCCCTTCTTTGATCGGTCTACTTAATTTTACCCGCAGCAATG
TCTCCGGCAACTTGAATTGCCACTCTTTCTAAGTATTGCATTGTCGCGTCTTCTGGTTTG
GTTAAGCCTGGGCCAAGAGGCGAGACTAACAGGTCAACTATTCCCAACTTCTTAGCTTTA
TCGGCCTTAACAGTCTTGCCAGTCAAAGCTAGGTCCAAAGTCGTAGGTACTGATGTAAGT
ACTGGCATTCTTTGTGTGCCACCTCCACCAGGGAGAAGACCCAACATGACCTCAGGGAGT
CCGAAGCCAGTCTTGCCATCCTTAACAGCAATACGGTAATGACAAGCAAGAGCTGTCTCT
AAGCCACCTCCCAGACAACTGCCTTGTATGGCAGCGATGATTGGTTTACGTGACTTTTCC
ATTCTATGGAAAATTCTGTGACCATTCTTAGACAGGGTGACAAATTCATCTTTGGTTGTG
CATTTCTCTAACATAGTAATATCAGCACCAGCAATAAAGCAGCCTGGCTTGCCAGATATG
AGGACTGCTGCTTGAATGGAAGGGTTGGAGTCCAGCTCATTGAGGACTTCATTCACCTCA
TCCATTACAGCAGTGTTCAAGGAATTCACCTTAGTGTTAGGAGAATCAAGTGTAATAACA
TAAACTCCATTGACAATTTTGCATTTTGTATGAACCAAATTAGCTGCCGCATAGTTCCTA
CTCTGTACACCAGTTAAATATTTCATGTCCTTCCGGGTTCTTAAGATCTTCAGTGCATTT
AATATCTTACTGTTAGACATCGTGGAAAAATTTATTTATTAACAAAAGTTAAAAAAACGA
ACAGAACTATTCACTAATTAAATAATTTTGGACCCAGACTTTACTAGACGCGT
>T_ni_cDNA_11617
GTGACGAGACAACACAGGAATAAGTATTAAGATTTAACAAAGCAATATTAAATAATAATT
TACTAATTATCAACTAATACTAATGGCAACATATTTTTTTGGCAATCAGCAATAATGTAA
GGAAGTAAAAGTGTTTAGGATTTTGAATATTTTAGAATATAGATTATTATTCTAATTTTT
ATTTGCAATTTTATTTTATCTATAACAGGGCCAAAGTCATTGTACCCAATTATAAACGAA
TCTCTATATATAATTTAAAAAAAAAGGTTTGCTATAATAAAAAGAAAGAAAATAAAACAC
ACTTCAATTTCTATAAATGCGTACATAGAAGTTTAAACAATAAAATAATAAATACGATTT
TAATTTCTTATTTTGTTCTTTCAAAATCTCGTATATTGCACATACCACAACAGCTTACAA
GAATTATTTTAAATTAGGAATAAATTGTGTCTTAAGGATAAGCACCACGCTCGTCTCTGG
ATATTTTTGCCATCCATAAGGCTCCGGCTACCGCCAAACCCTGCATTAAAACTAAGAAGA
TACCAGCGACGCCGATCCCAGAAGCGTGTTTCCTAACCCAGTTGCCGAAGGACTCTGCAC
AGCCAGTGGGGTAAGCTGTAGTCACGGTGCAGTTGAAAGTGGTCACGGTTCCATACACGT
GGCTGCAGCAGCTGACAGGCAAACCCTTGGTAGTCTCCGTGTTGAGGGGTTGCAGCCATT
CGCTGGCATTCACCACACCGCAACATTCAAAATCTTCTTGCACTTGATCCCAAAGCTTGG
TGATTTCGATGCTCTTGTCAGGTCCGTACAGCACCATGGTGGAGGTCAGCTGTTTCTGAA
CCAACGCCACGGTGTTACCCCTTAGAGCATACCCAGCTATACAGGCGGACAGCTGGAAGA
TGAAGATCAGGACCATAGCTCCTGCAAACACCATGTTCATCATGTAATTCTCCATGAAGG
CTCCATAGAACCCGAAGAATGATATCAGGAATATAATAACACCAGTCGCGATGCAGAAGG
CTGGCAGAGAGAAAAATCTGTCCGATAGGAACGGGTGGTATCCATTGTAAGCGGACTGGA
CTGACCCACCGACCGACAGAATTATAATACCAGTGATCAGAAAAAGAAAATTGACTGTCA
CTAATATATATTTCACAGTTGTAAACAGTTTGGACCACATTTTGCTATAATATATTCGTG
ACGCTCCACGGGCGCTCGCGTGACAACTTCCACCGTTGTAGATTTAAAGGTGGTGATAAG
AAAACACATGCAGCATTTTACAATTTAATTTCCATTATAATCTGAATGTTATTCATGAAA
GTGTCTG
>T_ni_cDNA_11644
TTTTTTTTAACCTATACAAGTTTATAACATACTTTCTATACATATCAAACAAGTGATTAT
TACTTACATAATTCAATTATACACTCAATATCACAATACTTTATTTAGTCTTTATTTAAA
ACAATTGTTTACATATTAGTTGGATTTATTGTTACTAATAGATTATTAATAATATGGAAT
AAATAGATTTGGGAGCATGTATTACACGCTTTAAGATGTTAAATCAAAATTTAATTATTT
TACAATATTTATATTAGGAGGATTGATATATGATACTTCGGAATTAAATGATCTGTTACT
TAGCTCAGTTTCAAATTACAAAATTATTTAATACGAAACGAACCTTTGAACCATTTTTTT
CTAACTAATAGAACAATTTGGAACTGGTCAACTTTATCACATAGTGTTGGCGACACGTTT
ATAAAACAATACAACAATCGCTGTTTACAAAAATTCAACGACATAAATCTGTTAAAGACT
AAAACTATGTACATACATTTTACTATAATAATATGAATTATTAAGGTATCACCATGAATG
TTACCTCGAAGATGTTTGAATCTATCTCAGGAAATTGGTGAACCGATTTGGATACGGTTT
TCGCACTTTAAAAACGGGTTCTTCTATCAAAACAGACATGTTAGACCGTCTCAAGATTGG
GAGATGGTTGATAGAGACCGCGAATGACTGAGATTTTAATTATATTTGTGTATAATTTTC
TAGCATATTTTTATTAGGTAATTAACATTGACTTTTTTTAAGGATTTTTTTCAACTGCTA
CTCCGAAGTTTAAACCGACGTGTTAGTATTAGTTGAGCTAGGAATACGATATCATCCAAG
AAACATTCACCAAAGGAGATCGTTTACGAAGGATGTGTAATCCTGTAATTGTTTGAATAA
TAATAATAACGATCTCTACTATTTATTGTTACAAGGAACAGTCATATTGACATTAAAAAC
TTGCCTTATAATGATGATAAGTTACTTTAGAGACAAATTTAAATGGCATGTGTTTATTGT
TTATACAATTGGTGAACCAAACGTGTTGCAAAAGGTGTCCAAAACTACAAACAGTTCTCA
CTTTCGAAACAATATAGAAAAAAAAACGCTTCATTTATAAGTGCAAACAAACTATATACA
TTAATATATGTATTTTTTTACTCACTCCCGGTAAGCAATTAATGGATAAAAAGTACAATT
TTAAAGCAAGAATTAAATCCCAGACTTTCTAAATAAATTCGATTCCGGTTTGAATTAATT
GGCCATGAAAAATATTGAATCAAAACATGCAATAAAAATTATCTACAAATTGAATCTTAG
AGGGCGCGCACTCTGCAGTAATTTATTTAAGTTTCTGAGAGCCGAGCCGCCTGATTCAAT
TGGCTTGCTAGCTTCGCGCACATTTCAAATGCAATTATATTTCAACAGCATTCGTCTATA
AAAATACCAAACAACATTTAAAACTTCATAACTAAATCCATGCATAATAATAAGTAATAG
TAAACTTTAAATTTAAAGTCTGTACATAATTCGTTATAATTTATTCAAAACGCAAATATG
GTGGCTGTCTGATACATATAAATAAGTGTAACCAGTTGTAAAATTACTTTTTTAAATGTC
ACCAAACTAGTATTTATCATGAAAGAGAATTCGTTTTCCCAGACATTAATACAATTTAGG
TAAATGTGCTTTTTGTTTCGCTATTCCGTCTATCGAGTATTATGCCGCGTCAATGTTTTA
TTTGTTCTAGAAGTTTTTTTTTAATTTAGTGGGGTGCTATTGATACTAATTCATTCACCC
AAATCGGCTTAAAGGTAATGTTTTTGAAAAACTTCGCGTATATGTCTTCTAAGAGATATA
AATAGGTGAATACAAGACTTGATTATGACATGATAATAATGTATAATAAAATACATAGTT
ATTGAATACTCATTTTACTATCTTCCTTGCCACCAATTGTCTTAAAGTAATATTATTGCA
GTCGCGGAAGCGAGATGCCGCTATATGACGTGTAATGCGCTGTCTCGCTCCTGCAAGTGC
AACAGTTTTCATTTAATGTAGGTAATGGTTATATATCATTCGCGTTCTCACTTACATTGC
AAGTAAACGCAAACCGTTGCACAACCCACTAAATCTATTGCCGTCTAACTATCACAGGTA
TTAAGTGATCAGCGAACTAAAAACCACAAAGCGAAATATCTGATTACATATTCAAACAAG
GATGTTAATTTGGCCAGTATCAAGGTCTTATTATAATTTTCTACATAACTACGATTTTAT
AAAAAAAAAAACTAATTATGCGTGACTTAAACCTAAATACAGACGGCATCGTCATTCCGA
TTTAATTTTACATTGCTTGGTGACAGACTACACGAACATCGCGTCGTACAAAAACAGTAA
TGTATGTAAACGGGACGCGATGAGCGCGCGACCTTCCTAACCGTGAGCTATGCTATCGTA
TAAATGGAAGTGAAATCCTAACGATGATGATATATCTGATATACTGTATATAAAATGTAT
GTACATGTTTATCCAACGCATTTGCTCCATGTGAGTCCTCCGCAGGCCATCGCTCCAATG
AGGTATACGGCCACACCACCAACGCCAGCCATTATTACGTACATCTTCACATTTTTCCAA
AACAGGGAACGCTGCAAAGTCCTTGATGTGGTGCGGTAGGAGACTGAACTTGTAGCTAGA
TTATCAGCCTTATTCACGAGTAATTCTAGTTTCTCCCCGCGCATCGCCATGTTATCAATA
TTTTTGACCATAATATCTTTGAGTTCATCTAATTCTCCATGGGCTCTCGATATATTGTCC
AAGTCCTTGGAGTCACTGTAGTGTTTCATCTCTGTGGCAAGTATGCGGGCAAATTCGCCG
TTCATGGCGTATGGTATAGCTGTTTGGGCTGTGTCGCCAAACGCAGTCGTAAATCTCCTC
TTGATCTCATTGAGAAATAAGAATGCTCTCGAACGTTGGAATTTATCGTCGGTAATGCAG
AAATAAACCAATTTGTTTTCCGCAACATAGTGGAACAGATAATTTCCATGAGAGTACGTC
AACTTGTCATCACGGGGTGGTATCTTCGATAGTATTTGTTCTGTTACTTCCGTAAAATTA
CCAGCACAGCTTGCATACTTCGCTAGCACGATTGTACCTCGAGCTACCACACTGAATAAA
ATAGGCATTTTGCACTATTACGTCGATTAATAAAGAAACAAAGAAACACGACGTGTTGAT
ATTATTTTTCACAGGAAACTGGATACACTCATAAATTTTATCTTTAAAACTGTAGCCCTT
AAAATCGATTGGCAGTTGGCTACTTAAAAGTGTGTAATAGAATAAACAATTAATTACGAA
TACCGATAAACTAAGAAAAACAATGCGCGCATCAAACACGTCAAATTCTTATTAATTTTT
GTGGTTTTTAATTTCGATGTAGTGATGTTCCTAAAGTTACTAATCACGTTAGTCATACAA
AAAAAATATCGATTGATAGCCGAAAAACGTGAAAATGATAATTTGTTATTTTAAATTTTT
CATTGCAGTAAACTTTAACAGGAAACTTTTGGTTGACTTATTCCTAAACTACTCCACTTG
TCAGGAACTTGAATCGAATTCATAATCGACTACTTCGTTACTTTGTGTACGGACACATTC
CGTCCCTTGAATAGTAAATGACTTTGAACAGGAATGAGTATGAGGCATCAGCCACTGATT
GACAACTGATAGTAATAAAATCATAGTCTGGGAACTCTGGGAGTGGGAACACTTTCAAAA
TAAACATGAAAGCTTCGTAATAAAAAGTACTTACAACGCTTTTAATTTTATTTCTTTTCT
TATCTTAATAGATTATTTATAATCATCATATTATATATAATCTATGAGTGAAGCGCGCGC
GTATTCTAAAAAGTAGGTAGGTACACTAGGTACTTATATTCGAAAGTTCAAGAAATGTCA
TGTCGCAGTACTGCGACATAGACATTATTTTTCAATTTTAATAACGCGATTTTTCTTGAG
AGAAACAATTATCATTTAACAAAACATAAACTATTTAATAAAAAAAAAACGATTACACAT
TATACTTAATCAAAATAATCATCAATATCAATATCAGGATCCAAAATTTGATCAGCAAGA
GGTGTCAAGTCTAACTGGTCAAGAATTAAATTCTCACACATTTCCTCTAAGTCGGTTTCC
CCCAATTAGTATAGCTCCTTGTAATTTGCCATCTTGAAGTACCAATTTTATGTATTCTTT
ATTAGGTGTCATGCGTAATAATATTTCATACTCTTTTCCTAATCCTTGTGCATTGTATTT
GCCTAACAAAATCACTTGATACCCAAATAAAGTGGTGCAATGGCTAAATAGTTCAAAACA
GAAATCTTGCAATACAGCCTCATTGGTTATTTTACCATGCATAGCTTTGGCTGCCATTCC
AGCCATTTGTCTTGCTTGAGTCCATAGCCTAAGCTGGAACCAATGTGGAGCATGTTCCCA
AGCAGCATGAGCCACATCACCTGCAGCATACACATTGTTGATTGATGTCTCCTGGAACTC
ACTTACATTTAAACCACCATCTGGTCCTTGAGTAGGTGCTTTATCCCAGGTAAAATTTAC
AGCAGGCTCTACACCAGTGGCAGATATCACAAAATCACATTCTATAGTCCTCCCATTGGT
AAGTAACACTTGGAGAGGATATTCCTTGTCACTGGTCTCTTCAACTGAACCTATTTCAAC
TTTATAAATTATCTCTAGTTCTTGTACACCTCTATCATTTTTATTGCCTTCCAACTTTCT
GTACCAATCAGGACCTAATGCAGCTGATTTTAAATCTTTGTTAAGAGAAACAACATGATC
TTCCTCTGAGAAGACATGTCTTCTTAGTACTGTCTTTTGATCAGGTTGAACTTCTTTATT
TTTAAAAGTGTTTTGGAAAAATTCAGCAGCTCCAGGGTCAATAAAAGTGGCTGATATATA
ATCATCTCTGATGACCCAAACTTTCTGGATGCCTGATGTAGCATGAACGATTTCAGATGC
AATTCCTCCATTGCCAACAATCACCATTTTGCGGCCAGTCTTGAGCTTCTGTTGAAATTC
TATTACTGATTCTGTGTCCCTTATTCCAAGTATTCTATTACTTTTGTGTGAGTCTCTGAT
GAGTCTAGGAATCCCACCGGTACATAAACACATAGTTTTGTACCTTATTTTATCACCTGC
ATGTGTGTAGGCAATTTGATTTTCTGTATCAACATGTTTTAGGGAATCATAAATAATTTT
TAAATTTGGATGAACCTTCATCAACGAACTTGCTTCTGTTTCGTTTACATCGAACTTGAC
AATGGTTTTGGCATAAAAACTCACGTTACTTACGTTTTTCACTAAAGAAGATGCGGTAAT
TATTGCAAGTGTTTCTTCTGGGTGTAATATTGCGAGGGTTTCGACGCACGTAACGCCAGC
TATGCCTCCGCCGACCACAACATAAGTCGCTTCTATTTCAGACATTATTTTTGGTTTCCC
TGGGAAAATAAACACTTCTTTGCTTTCTCATTTACACTTTACTATGGATAAAAGAAGCTT
AAATTATTTTACGTACTATATTCGCTTAATTTATTTTGATACTTTCATAACTACAGTCAA
TATGTCATAAGGATAACTAAGATTACAATATTTTCGCTGTATAAATAACCTATTTACAAA
A
>T_ni_cDNA_11695
ACTCACGAAGTATCGCCTAAGCTAGACCAATAGTTGTTCACTTGCTTCGAAGTCTGTTGG
ATATTATTGCTTGCAGAACAAGTATGAAGCGATGAGTGCCAGGGTAGCGAGTGGGAGAGA
GAAGGAGACGGAGGTAGCGGCGTTGCAGCTGTCCTTGTCGCACACGCTGCAGTGCTTGAT
CTTCTTGGCCATGTCGGTGGTGGCGAGCTTGGAGGAGTTCTCCAGGGAGCGGCAGGTGTG
GTTGATGTCGGCGGGGTTGGCGTCAAGGCACGTGCGGACAACGGCACCGGTTTGCATCAC
AATTTTGTGGCAGTATCTGGGCGCTCCAACGACGCTGCTAAAGACTTCAGCTGGAAGAAT
GCTGCGCAGGTACAGTTGGTTGTAGTTGATGGAGTCTTGGGTAGTACAGTC
>T_ni_cDNA_1171
TTTTTTTTTTCGAAATAATAAATATAAATGTAATTTTCGAAATTATAAACATATTTACAA
CATGAGTAGTTTTATGATTACAGAAATAATAAACAACTTTGTTATACACCTTCGTTGGAA
GGTGTTAAATCACTTAAAGTATTTTTAAGAAATAATAATGGTCTCATCAAATTAAGTAAT
TAATCATCAATGATAATGAAAATGGCATTAAATTATACTTCACAGTCTTTTGATTAAATA
AATAAGTGCGCAAGCTAAGTCGACGTGAAGTGTTAGATGGCGTTGAGCTCTAAACATTAC
TTCGTCATTTAACAACACTATTACGTGTAGTTTAATCACAGTATTTGTATTTGTGCTATA
AGTGTAACAAAACAACACATTACAGTATCTTACTGTAACTCAATTCCGCTAACAGTTTAA
TTTGTGAAACGCAACTAAAATGCTAGAATAAATGCAATTACAATACAAAAAATGAAAAAA
TCTGTTGCCAACTTCAATGTACAACCACTGGATGTAACATTCCAAGCAAATTAAACTTAA
AGTCAGTAATATTTAAACAATAACAATCCAATAACTGATATGCACCATACAAACATGACA
CTAAACAATATTTAACCAAACAATGCAATAAAATTATAATATTGTATAAATGTGCGATAG
ATCATCAAGAGAATTCCATCTGATTCTAACATTAGGTGAAATCTCCACAAAATACTAAGA
TACAGTCAGCAACAAAAGTTAGTGAAGCAAAATATATTTTCTACGTGACAGAAAATTTAT
GACGATGTAACTTTCATTTGTTGATTGACTTTTGTTAATGACTGTATATGAAAACTTAAA
CTTAAAATAAAATACTGGTCACTTATATCTTTGTTATTGACTGACAGGAATAAGAAATAG
TGTGCTTCTGACTGCGACTATCAACTAAAATACAAACTCATAAAATGAGTTGACAAAGGT
TTTTTTTTTTCAAATTGGGTATTAGACAAGATATTTAATTAATCGTAAATTTCCAATAAA
TTTAATACGTAATTTGTCTTTTGATTTAAAATCTCGTGTGTTGCCACTATCAGTAACTTT
GTAGAGACAAGTGACGTTACTAGCCCCCACCTCTATACAGTGCAGTGATTTATTTAATTT
TTTTCACCGTTTTATGAGAAAAAAGTAAAAACGTATTCAATATTTTTTAAGAAATGTACC
TGACGGACATTTTTTTATTTTTTCGCTCGAATACCGTATCATTATTTATTTATCCAAACT
TGCGAAAAATAGTCTAAGAATGTAGTTAAATGGTATAATTACCAAAATATTAAATAAACT
TTAATAAGTAGTTAACAAACCGCATAAAGCTCTCAAAGATAAGACAATATATTTGTTATA
AACTCTGTGTTAATAGCAATCAATGGCATACAGTTTAAATAGAAATATCTGTGTATTTAG
AATATAGTGCCCATTATATAAATTGTGATGTTTTCACGAATAAATTTAAAGTTGAGTAAT
TTTTAAACAGCCATTATAATTATATATGTTTTAATAATGATATAAGACAGCCTGGTATAA
CCAGTAAAGCTAATAGTAATATTAAATAACTTATTCTAAAGCACAATCTATCTTATTGCA
CTTTACACATATTGTCTTCAAACTCTACCGTGACGGTACAACAACTAAATTATATTTATG
TTTGGTTATCGATTTTATACATTGATATAATAGTCGTCAAAAAGGCTGTGTTATAAATTT
AAAAGGCAAGGACAACGTTAATAACTAAATTACTGAATTTCTCACGATAGTTGCAATGAT
GAGAGCATTAGGTGATATTAATTATTAAGTTGTGCTTTCTGGACCTATTTTCATCTTGTT
TAAGTATATATGCATGTATTATGTTAAATTTATAAGCATGGATCCGATTTGATTTTTCCC
GAGTACTTAAGTACCTTAGGGCTCAATCATAACTTTTGCAGATATTATAGGTGTCCTAGT
GATATAACACCAGCATCAATCAGATAGAGAGCTTTATTATTACACATTATGTGTTTTGAC
AATTCATTACGGCTTGAACAAAAGCCATGCTCAAAAGGAATACGCAAAAACAAATTCATA
AAACAGCCTTTTTGCAGAACTTCGTAACACAATGCACTGATTACATATGCTCCGTGCATC
TGAGCAGGATAAAAACAATAACAGCTGTTTTTAAATAATCGCATACAATTACATACAGCG
GTAAGGTGTTGTAGTAAGTCTACATACACTTTGTATACTGACGAATATCAATGGTGGATG
TTTGCTGTCACAAACCAACTGAATTCATACACTTAGTCCATGGTGGCTGATGGGACGTCT
CAAGCCGGTACTCTTCGCACGGAGCTTAACTCAGCACGATCGCGAGTACTATTATTAATA
TAATCAGCGTAACAGACAGGCATATTATGATGAAGATTTTTTTCCGTCGAGCTTTGCTCT
GATATTTTAGGGCCTTCTTAGTGTCTTGTGTGGCAGTTTGGACATAGTCCACAGCGTGTT
CTACATGATACTCAATGCGGTCGATCATCTCTCCCTGGCTCTCGACAAGCATCGCCATGT
CCATGAACATGTCGTGCAGCTCGCGGATGGAGGTCTCCAACTTGATGATGTCAGCGTGTC
GCGCCTCGATGTCGGCCAGCGTCTGCTTCGCCTGCTGGGTCTCCATTATTATCCCCTGCG
TGAAGACAGCGGAGTTGCCCTGCTCCAGCATCTCCTCGAGCTCGTCGTCGGTGGTGGCGC
GGCCCGTGATCTCCAGCTGCCGCTGTATCCGGCTCTTGCAGCGGTCCCGGTAGTCGGTCT
GCGTGCGGTTGTACTCCGTCATCACCTCCACGAACTTGCGCGACAGCGTCGAGTGCTGAG
TCTTTCTTATCCTCAGATCCGCAGACGATTTATTCGAGTGCTCCTCTTGCTCGATGTTCT
GCTCTATGTGTTTTAACTTTCCTCGTACTTTGTTGGCAGTTTTCTTAACGTCAGCCATGA
GATCTTCTAGTTCATGCTTTGTTTTTTCATCTGATTGCGGTGCTGATAGAATGGCACTGT
GTTTCTTCTTCACCTCTTCGACGTTCGCCTGGATCTTGTCTATCATCTCTCGTATCTCTT
CCACCTCACTGAAGAATTCATCCATAAAGCCTCCTTCGACGGCGACGTTGACATCGTCGG
GCCCGACGTCGTCATCGTCGCTTTGCGCCGCTTGGAGCGCCGCTAACCTATCCTTCGTCA
TCCTTTTATGAGAATCACACACCAAGTAAACGTTTTATCTCGTTACACAATCCCATTCAC
AGATATTTTTCTAACAAACGTCACTAAACTAAAGGACACGAACACTACGTTCACTTCACT
CAAAAAATCGATACACACGAAACGAACAAAACTTCACTACCTGTCTCATGTACTGTGTGA
AAATTTGCAGAGTTGTAGATGGCGCAACTGTTCGTTGGAGTATGTGACGTCAAGAGCTAT
GTCGATAAAGCAGTGAAGGCGCTAAATTTCAATAAACTTATTTTTTCTTGAAACTTACAA
ACATACCCAG
>T_ni_cDNA_11724
CGGGCGGCGGTCGCGGCTCGTTGTTGTTGTTGTTGTTGCCCTCTCCCGGCCCTTCCGTGT
TGCGGTGTTCCAGCTGCTGCTGCCACATCGACGCGTAGAAGCCGGCTTGCTACCAGGAGT
GCTTCATGATTTCCTCTCTCGATGATCTCGCCATCTTTTAACACGAGAATTTCATCTGCG
TGAATAATTGTAGAGAGTCTGTGAGCAATTATGAGCGTTGTCCTATTTGCACATACTCGC
GCCAAAGCGGCCTGAATATTTCTTTCTGTGTTTGTATCGAGTGCTGAAGTAGCCTCGTCA
AGTAAAACGATGGCTGGATCTTTAAGAATTGTTCGTGCAATCGCTATTCTCTGCTTTTCA
CCTCCACTCAGGCGCAAACCTCGTTCGCCAACCTGTGTGTCATAAGCATCTGGGAATGTG
AGGATCCTGTCGTGAATGTCTGCATTCTTAGCCGCCGATATAACATCAGCCGATGGTGCA
TTCAGTCTTCCATACTGTATGTTGTACCTGGCGGTGTTGTTGAAGAGCACGGTGTCCTGC
GGCACGACGCCGATGTTGGCGCGCAGCGAGGCCTGCGTGACGGTGCGCACGTCCTGCCCG
TCCACCAGCACCGCGCCCTCGTTCACGTCGTAGAAGCGGAACAGCAGCCGCATGATCGTC
GACCTTGCCCGCGCCCGATGGACCCACCAGCGCCACGGTGCTGCCGGGCGGCACCTTGAA
GCTGACGTTGTTGAGCACGAGGCGCTCGGGCCCGTAGCCGAAGCTGACGTGCTTGAACTC
CACGGCGCCGCGCCGCACCAGCAGCTCGGGCGCGCCCGCCGCGTCGCGCACGTCCGAGTC
CACGCGCATCAGCTCGAACATGTTCTCCATGTCCACGAAGTTCTTCTGGATGGCTCTGTA
ATAAGTTCCGAACCAGTTCAAAGGCACGTACAACTGAACGATGTATGAAGCAAACAGTAC
ATAGTCTCCAACTGTCAAAGTCTTCATTTGGACCACCATTGATACACAGAGTAAGGATCC
AGCCAGAAGACCTGTGCAAATAATGATGTTTTGTAATGTGTTCAGCATATTCAGTGTTAT
CAGAGATTTGAACTCCTCTTTCTGGTAGTTGACAATAGCCCCCTTATAAGACACGACCTC
GTAAGCTTCAGCTCCATAATATTTAACAGTTTCATAGTTAAGGAGTGAGTCTACTGAGCG
CGCCTTCTGCTCATTATCAGCCAGGTTCATACGTCTCTGGAACTTTGTGCGCCACTCCGT
AACGGCTATTGTAGCAATTATATAAAGCACCATGGTTGAAAAGACGATTAGACCGAACCA
AGCATTGAACTCCGACACGAAGTAGACAACGGCCACAACTATATCAATGAGCGTCGGTGT
GATTGAGAAGAGGATATATGAAAGGAGGTTGTCAATGGAGTCTGTTCCTCGGTCCATGAC
ACGGAGGACCTCTCCCGTCTTCCTTGATAAATGCCAGCGTAAAGGCAAGTCGTGTAGATG
CTTGAATAATTCTAACTGTAACTCTCTAGTCGTATACTGCTGCACTTTGATCCATAGGAA
GGAGCGCAAGTTGTTGAGGAAGCCCATGCCTCCCGTGCCCCCGCCTTGCAGGAACTTGAA
GAACACGTAGATTGCGACCAGGTCCCATCGGAAGGCCAGCGGTGGGATGGATATACTGTC
CACTATTATTTTGCTATAAATAGGTACGAAGAGATTTACTGCTCTGCCAGCGAGTAGGGC
CAGGACACAGATAAATACGTAGATTTGGAGGCACACGCTCTTGCGCGGCCACATGAATGG
CAAAAGGGTCCGTAGTTTGGTAAACACATTGCGGAATGTCGATCTATTGTCATCCCTTGG
CGGTATATTTCTCCGGCTATCATCATCAACCTCGAGGCATTCGAACTGGTGCATGATGCC
CGGCGCCTTCATGCCAAGGATGAACATGATCATGCAGGACACATAGCGTCCAACGAAAAG
CGCCATCTCCAAACGATCTTGAAGATTTTTCAGATGCCACCACCATCCTTCTTTATTTAG
GTTCAAAAAGGAAAGGTTTTCCGAAACGAATATAAGGGTCCAAAATACTAGCAGCACGAA
CCCATGCCCTCTTGGAGGGACCGAGGGTAGTAAGAACCGCCTCTCCAGTACCGCTAGGTA
GGCCGATAGGGGAAACACTAATAAAGTTATCACTAAAGCTACAATCATATATCCATAAAT
ATATCCTCCTTTAAATACAAAAGCCTGTAGAAGGAATCTTATCACAGCCAGCACGGGTAC
AAACAACGTGAAGGACAGCTGCACGGCGAAAAGCCGTGAGGTCCTCACATCCATCACTTC
TGTAGCATATCTCTTATACATAACTATTTGTATCAGTCCAAATGTAAACAAAAATCCTCC
AATGAAGATAGCCGAAGCTGTCTCCATAAAACACTGAGATATTCCATGGTCCACCCATAT
CTCTGCCAGGGTCACGTTTGGTGGGCAATATTCCATCATTGTTGATCGTGGTTATGTCGT
CAACGCGGCTTCGGTTATTTATTTCATCAAAACACACAGCCCGGCTAACTCATATTGCTT
CAAAATGCCTACAATCACGTAAATTCAAA
>T_ni_cDNA_11725
ACGCGTCTAGTTTTGTATCGAGTGCTGAAGTAGCCTCGTCAAGTGAAACGATGGCTGGAT
CTTTAAGAATTGTTCGTGCAATCGCTATTCTCTGCTTTTCACCTCCACTCAGGCGCAAAC
CTCGTTCGCCAACCTGTGTGTCATAAGCATCTGGGAATGTGAGGATCCTGTCGTGAATGT
CTGCATTCTTAGCCGCCGATATAACATCAGCCGATGGTGCATTCAGTCTTCCATACTGTA
TGTTGTACCTGACGGTGTTGTTGAAGAGCACGGTGTCCTGCGGCACGACGCCGATGTTGG
CGCGCAGCGAGGCCTGCGTGACGGTGCGCACGTCCTGCCCGTCCACCAGCACCGCGCCCT
CGTTCACGTCGTAGAAGCGGAACAGCAGCCGCATGATCGTCGACTTGCCCGCGCCCGATG
GACCCACCAGCGCCACGGTGCTGCCGGGCGGCACCTTGAAGCTGACGTTGTTGAGCACGA
GGCGCTCGGGCCCGTAGCCGAAGCTGACGTGCTTGAACTCCACGGCGCCGCGCCGCACCA
GCAGCTCGGGCGCGCCCGCCGCGTCGCGCACGTCCGAGTCCACGCGCATCAGCTCGAACA
TGTTCTCCATGTCCACGAAGTTCTTCTGGATGGCTCTGTAATAAGTTCCGAACCAGTTCA
ACGGCACGTACAACTGAACGATGTATGAAGCAAACAGTACATAGTCTCCAACTGTCAAAG
TCTTCATTTGGACCACCATTGATACACAGAGTAAGGATCCAGCCAGAAGACCTGTGCAAA
TAATGATGTTTTGTAATGTGTTCAGCATATTCAGTGTTATCAGAGATTTGAACTCCTCTT
TCTGGTAGTTGACAATAGCCCCCTTATAAGACACGACCTCGTAAGCTTCAGCTCCATAAT
ATTTAACAGTTTCATAGTTAAGGAGTGAGTCTACTGAGCGCGCCTTCTGCTCATTATCAG
CCAGGTTCATACGTCTCTGGAACTTTGTGCGCCACTCCGTAACGGCTATTGTAGCAATTA
TATAAAGCACCATGGTTGAAAAGACGATTAGACCGAACCAAGCATTGAACTCCGACACGA
AGTAGACAACGGCCACAACTATATCAATGAGCGTCGGTGTGATTGAGAAGAGGATATATG
AAAGGAGGTTGTCAATGGAGTCTGTTCCTCGGTCCATGACACGGAGGACCTCTCCCGTCT
TCCTTGATAAATGCCAGCGTAAAGGCAAGTCGTGTAGATGCTTGAATAATTCTAACTGTA
ACTCTCTAGTCGTATACTGCTGCACTTTGATCCATAGGAAGGAGCGCAAGTTGTTGAGGA
AGCCCATGCCTCCCGTGCCCCCGCCTTGCAGGAACTTGAAGAACAACTAGACGCGT
>T_ni_cDNA_11731
TCTGCGAACCGAAACGGCTCGATTGCTGATGCTTGGTGTGGCAGTAAGCAACAAGCAAGT
TCTTAGGTCTTCCGCTTTAGCTTGCGGGTTCCTCAACGCTGTTTTTCTTCATCGTTTGCC
TATGGTGTCTATTACCAAACCCAAAAGTAGGTACATGTAACTTTAAAAAAGACACATTGT
TGTTTTACCTGCGTTGGTATTGAACCTGCACCGCGTACATTTGTAGCCATGTGTAGAACA
GCAACCGAAGTATATGGTATATATAAGTTAACACACCGCTATGAAGCGCGGCCACCTAAC
AACTAGGTAGGTAGTTAATATAACGTAAGAGCTCATAACTATTAGTCCAACTGCACTTGA
CCAGTTATTTGTATTCAGTATTTACCCAGTTTAAACAGCTGACAGTGCAGGAAGTGATAA
CTGTGGCATTACAATATAAA
>T_ni_cDNA_11737
TTTTTTTTTTAAATTTATAACAATATATTTATTACCAGTCATAAAAATTAAAATGTTTTG
TATATTATAAATTGAGAGAGGTTTAACATATATTTGAATACTTTTCCAGTTATCTTTAAG
ATGTTTGTAAATGTTCAAACTTATCCCTATTTTTTGTTTTAATCACAAAGTTTGTGAATG
ATTCAAAACACATTTGCGGTATTTAGTTAATAGGGTTCAAAATTGCCAACAATAAAAACA
TTCAATACATGGTTGTAAATAGTAGGTGCTATTGTTGAAACTTAACCAACAATTTATTAT
TATACTATTGCTAATTGGTACAAAACATTCGCGTTTTTAACACAGCAGTTCTATAAAATG
TATGAGATTCATTTAAATATAATATCTTATTGTTTTTTTAATTAACACATTTCGTTTGGA
CGGATATTAGTCTTAGAATTTTTCTTACATTATAGATTCAAGAACACTATTCATACTTAT
TATTTATAATTTTCATATTTGACAGTGATTTGCCGTACAGTACATATTATCACTTGTTTT
TTTTTAATTACTCGTTACATATTGCAGTTATAACAGAACTTGCTTGAGACAAGAGCCAGT
GTGTAATGAAGTTGAGAGTTAGAGCAAACAAGGTTTTTCATGGTTTTTCTATTATTTGAC
CAAGTGGGTCATGTTTTTCAAGGAAACAATGTACTAGTTTTACTTTTTAATAAACAGGAT
TAAGCAGACTTTTGTTATATTAGTGATATACTCAGATGTGTTGTCAGCTTAGTGTGATGA
ATCCATAATGCAAGTACAAAGTTATTATTAAGGCACATTATTACAAATACTTAAACTAAA
GAAGCTTATGTAACCAAAGCACAGTCCCTATAGTGCATAACATAAGTGTTACAGAAGAGG
TAATGTACGTTGAACTGTTACATTCATCCGCTGAACAGTAGCACTCCCCCCAGTACACCC
CGTTCTCATACACGCCCCAGTTACAAACACCAGTGACTCCTGTCTCTGCAACTGATGCAC
ACCTCCTGATCACTTGACGCCATCTCCCATCCCAAATAAATCCTTTAGGACCCTGTTGTG
TCAGCTTCATACAAAACGATCCTGGCATGTGAGACTCATCACTAAAACATTCCACAGCTA
TGTGGCTTTCTTTATTGAACTTTTTATAGGCGCCGCAGTTGTCTTCACCTTTATTATCCT
GTGATGATGCACACTGATAACATCTTACACAGAATACAGTGGGTAAGATACACAGAAGTG
TGACTGTTGCTAGTTTTAATAACATTTTAGTATTATTCAGTCATGAAAAACAAACTTCAT
AAAAATAACGTACTGCAATGTACACACCCAACCCAAAGTTTGTTT
>T_ni_cDNA_11754
ACGCCTCTAGTGCCGTTCACAAACTCGCATCGCTTACACTATCGAAAACAAATACTCAAC
TCATTTCAATGTGTAAAATAGATAAAGTACAGGTACTACTGTTACCTATTTCTTAATTGC
AGAATTAAAAGGAACATATTTTAAATGTAACACTTTTCAAACGGATTGAATTTATTAGTT
ACAAATAGGATTCATGCATACAAGCATTAATGATTCTCAAAATACGAAAAGGCGTTAGTG
GTCTATCATAAGTCGAATCCTATCGCTGCCAAAGTCACTGGCTATCAACGTTGCAAACAG
GATCTTGATATAAATGTGATAATATTCTGAGCTCTAGAAACGGGCACTTCCTTGAATACA
AAACGTGTTCAAGCGTAGCCTAACCTGACTCTCTAAGAACTAATAAATACGTGCACAACA
TGACAATTTAGCTACATCGGATACCAGAGCTTGATCTGAATGATACAGAAAGTACCGTAG
TGTCACAATAAAGTTATCTATTAAATACATAATTTAACGTAAATATTCGACCTTCGACTT
TTTTGTATTTCAATCACTTTTGCTTCGTTATTAGGTAGTATAGTAAATCTATCGTATCAA
AACGGAAGGCTGAAGTGTAGATAATATTTGATAAAATTTCGTAATGTATAGGTTCGTAAC
AATACGAATACCTATAGTAAATGAATCGTATCGATATAACGTCACTGCGACAAGCTAAAC
AATCAAATATCAATTGCGTTTATCTAAAAAGCACTTGATTGTAAGACGCGTAAGCAAATT
AATATATCGCCATTCTGCAGCACAGCAACCTTTTAGTGCATTTGTTGTAATTATTTGCAT
TCGATGAACTACATGGCCGATGATGATGACTCACACAATTTTGAATTCTTTTACGTTTTA
TATTTGTATTTCTAACGCATATAATATACCTATGTTATCTTCTTTTTGTTTGTGGCAACA
CCGTTACAAAGTGCCTACGTCTGATACAGTTGTGGAAAAGAGACGCCGCTCTACATCGTA
TAGTCTGTGTCGCTTTAACTGCAACACTCTTACTTTTAGAGGACTGAATTTCTATACCCA
TTTTATCTTACTTTATCACTAAGCGACTAAAATTAATGCTCGTTCGGTTTCGGCAGTATA
GCGAGGTTTTCTTTGGGTTTGTTGAAGTGGTTGTTGTAGAGCGTGTAGGCCATGCCGGCG
CACAGCGCGCCCACCGCGGTGCCCTGCGCGATCACACGGAACTGCATGAGAAACACGCTG
GTGCTCATTGCGCCGCGGTTCTTGTACGCGTACGCGCCGTAGGCGACGGAACCCAGACAT
CCCGCGATACCTAAAATCATGAAGGGAGATTCCTTAGTTTTCCGCGCCAGCTTCTCGCTC
TGGCTCTCCTCATGGTAGTCGAATACTGGTTTTTCCTGGGCCATTCTCGCAGCTTGTTCC
AAAATCAAGGCCACTGAATTACAACACAACGGATAATAACACCCACTCTGCACGGAGTTT
AGCGTAAGACTGAATCAATGAATTAAACAAACTTATGACGATGACATCACGAACAATTGC
CACGGGGAAAACAATGGACACTCGACTATGAGATACGAATAACTAATACCTTACTGTTAT
GAAAGTGTTAGCCATGCAACTAGAGGCGTGGTCGGC
>T_ni_cDNA_11766
CGCATTTATAATATTAGCAGGGATTGAAAATAGACCAAGTTAATCTGACTGTTTTATAAT
AAATAGTAAAACTTATAAAGAAATATAGAAAGTACCTAAATGAAATGAATTTCACATTTT
AAGTCCATTATATATTATAGTAAGGATAATTTGAATATTAAGTCGGAAACTAAAAAATTG
TATCATTTTGTTAAAAAAGAACTTACGATATTATGCCACAATAATGTCATAGTTTTGCTT
CTGATGTGCGTTACAATTAAAACTAAGTGTTGCCAAGCGATAGACTAAAATTACAAAATA
ATTGTAGAGCAACACTAATACAACAGGAAATAAATAAAAAAATATTAATCTTAAACGTTT
TAATCAGTCATTTAAAGTTGTGTATGGAAAATTAGGCGCTTAGTAAGTTGTATTAGAAAA
AAAATACGTTTTGACATAACGTGATACATACATACATTTTCATCCAATCAATTTATAATC
AATAGGTTATATTTGAAAAAATTTCATTCAATATGTTTTTTCTAAAAAAATATTTGGCCA
AGTTAACCTAATGGATTGGAATGTATGAAGTTTTTCAGTAGACATTTATCAATACATCGA
TGTATGAAAATATAATTAACATCTACCCACGTATCACATGTTAAAATAAGAAAGTTACAG
CCATATCCAAGAACGACGCTTAGTAGACGCACAGCAAGAGATCCCACTTATTAAACATGC
TATATCTGTCATGGTCTATAGGAATGTAGAGGAAAATAGACATTTTAAAACTTTACTTAA
CTAAGCATTATTAATGCATACAGCTGTAAGTTTCCCATAATAATCAAAATCTGTATAACT
TTGTTACACATTCACGAACTAACCTACTAGATTGTTGAAACGTATTTTAATTAAAATTGA
AGTTATGTTTTAACAAAAGGAGTATGAAAACCCCTTATATACTTAGCCCCGTTTTGATGT
CGTTTCAATATCTGTAGATATTTTTTATTTACCTTTTTGAGACGCTAACAGATTCAAGAA
TGTCTTGTAGCAAAAAAAGTCGCCGAAACGATTTTTTATCGATAGATAGACATTCAAAAC
GTTACAAAATACTTGTTTAAACAAATGTTAAATATAAAAGAACATTGACTTAGTTTTCCA
AACACAACTCTTGCATCCTCACACCAATTCGAGGGTATTCATTTCTTTTTCTTCATCTGC
TTAGCCTTTTTCTTTTCCTCTCGTTTCTTTTCTTTTTCTTTTATCGATTTGTATAGTTTG
TAGCCGAAGAATATCAAAAACGCGAAGACCAATAAGATGAACAGAACAGCCAATAGGGAC
CCACCGCCAAAACTACCGAATACTTTGGGCACATCACCAGTGAGCATAGCCTTTAAATTC
TCCTTCATTTCATCACTTAATTCCACAGTGTCCAACATTTCGAGTAACGCCTTTCTAGAA
GGTGCCTTTGAGGGGTCAGCATTCTTCATCAACTCCTGGAGTTTTCCCAGAGTTTCTTGA
TCGAGACCGTCCATTTTCGAAGAGGAATTTCGTCAAATTAACACTGTATCGGTAGTGCTT
ACTTATCTTTAATGTAACGTGGAGTACACGTTGATAAATCGCGTGTGGTGCAAATGATTC
GCTTTGAGCGGTGCGATTGGCGATTTTTGGATTGGGTGTTTCGGTGATTCGTTTTTTTGT
CTATTGGG
>T_ni_cDNA_11792
GCGCGGTGTGCGGGGCGCAGCGCGCGCAGCCCCCCCGCGCGCACGGCCGACACCCCGCGG
CCCGCCGCGCCCCACTCCATTTTAAAGCTGCCGGCGTAGTATATCTTGAGCGTGAGCACG
AAGCAGGTGAGCATGTGCAGGATCGTGAACAGGATCGAGAACGCCACGCTCGGGAACAGG
ATGCCGAACAGACCGAGCGTCATGATGACGGCGATGATCATGAAGGTGGTGTGCGCGCTG
GGGATGATGTCCGAGTGACGGTTCTGGTACAACTTGATCATCACCAGCACCGCGATCACG
TACATGAACGACGAGTCAAACTGGAAGTTCATCTTGTTGGGGCACAGATGGTAGCACGCG
GAGAGCAGACCCTCCATGACCAGGCCCAGCCCCATGCTGTACAGCAGACCGTAGTGCTGC
GGGATGCCCATGTCCTGCGGCATGCCCCTGCTCTTGAGCTGCCGGTAGCGCACTTGCCCC
AGGAACACCGCGCCCAGCAGCACGTAGCCCACGTTGGAGTACACGTGGTTGAAGTCCGAC
AGGAAGCCCAGCGGGTGCGCGCACAGGAAGTTGTAGTAGCACAGGTCCTGGTCTCCGGTC
TGGAATACCATCCGCTGGTACGTGAACAGCAGCTGCACGACGGGCAGCGCGTACACCACG
CCCACCGTCAGCGCGCCCCAGAAGTACCTGTCGGACCTCCTGGTGAAGGTCTCTGGCGGC
GCGCGCGTCAGCTTGTGCACGGTGAGCGGGTGCGAGCGAGACCACTGCTCATCGTCAGCC
TCCCCGTCGCTGTGGGCCCCGCCGCTGAGGGCCCCGCCGCGGCTGGGCGCGGACTCGCCC
GACGTCGAGGCCTGCGCTATCGGCTCCTCCTCTATGATCGTCACTGTCTCAGTACAGCGG
CAGGTGCAGGCCACCAGCGCCAGCAGCACGAGCAGCGCCACGAGCGCCACCAGCGCCAGC
GTCACCAGCGCGCCCACCACGTACTCGCGGTATGACACCGTCGCCACCACCACGAACGTG
AAGTTCTTCGCCCTGTTATCGTCCCACAGTTGTCGCTGCGCGGAGGAGCCGGTGCAGGCC
TCGTCGTTCTCGTTCACGATGAACACGATGTAGAACCCGGAGGGGAACATCGATTGGGTG
AGCGTGATGCCGCCCTTGCTCATCATGGTGAGGTGGTAGCCCTTGTACAGCACCTCCTTC
TCGTTGTCGAACACCGGGCACGAGTTGTTCTGTATGGACACGGTGGCGCACACGTCCGTG
TCCGAGTCCACCATCAGGATCACGCTCTTGGGGATCGTGTAGTTAAACTTGGGTCCGATC
CCGGCCTCCGGGTGGCTGATGTTCCACGGATGCTGGTCGAACGAGAAGAAGTAGTACTTC
GGGGTGCTCGGGGTCACGCTCAGCTCCACCTTCTTGTTGACATCGACGTAGAAGTCCGCG
ACGCGCCGCAGCTTGATGTCCACCGTCACGTTGCTTCTGTTCGACGTGCTGATGTGGATC
ATGGGGCGGTTCTCAGTCTTTATATCGGGTCCAGCATCATGCGGGCACAGCGTCCGCGCC
ATGGTGGTGAACAGCACCGCGCCGCTCTGCGTCTGCACCAGCAGCGGCAACTCCCACGAC
GACACGCCTTTCTGCTGTGTAGCAGTTACAAAGACAGGGTTATCAGGACTCAGCATGTCA
TTGGTGGAGACGTGAACACGAGTAGGAAATCCATTCAAAAGCTCCGATTTCTCAGAAAAT
TCCATAATCTGCTCTGTGGAGTCGTTGACAAACACTTTAACAATCTTGTCATACTCATAG
GTATCGTAAATAAAGTTTCTTTTACTTGCTGCACTAACAGGCTCACTTGAACACAATACT
GTGGATATTATCGCAGCGCCGACGACGATTCTAAACATATTTGTATTAAATATCCACATG
TTTTCAACATTAATAAATCTTATGACTTATAATGCAGTTTGAAAGATCAGCTATTAATCA
TAATAGCAAACTGGGGTTTTTACGATGTCAATTTTTAGCGCAACACTAGCAAGTGGCTGC
TCCTTTATATATATTTTGTTTAATTTACCATTATTGTGGTACACAATAATTTGAAAATAA
TATCAAAGTAGAAAAAATAATTTATGAGTGATTTAATCATATTTGAACTGTAT
>T_ni_cDNA_11820
ATAAATTGTAAAAAAACATAGCTACAAAATGAAATTTTAATGTTTTCGTACATCTCTAAT
TCTACAATTATATTGAATTAAATTATTTGTAATATAGCAGTATAAATTATTTAATCATCG
GTTCATGCAGGCCTTGTCGTCTGCACCGTAACAAGCACTAGTAAGAAGAAAATCGTCAGC
TGATATTTAGCAAACAAAATCGAGGTTATGTAATAAACAATTACTTTCGGAAAATTCAAG
CCACAGAATGTCAGCGCACAATAAGTACAGGTATATATGGAATACATTGCTAAGGGCATC
AGCTAACTTAAGATCCATTCATAGTATTTCATTTCACAAGACATCAAGACGTAAATATAC
CGTACCTTGCGCAATGGGATTCTCTCTATTTACGTGGCTTGGATTTGAAAAAAAACTAGA
GTGCAGAAGATGAGCTTATTCACACCATAAAGCACTGTATCTTATTTATTCAAAAAAATG
AATATGAGAAAGCTGAGCAGCTACTCCATGTGGCTTTAAGACAAGCACAACAAATACACC
ATCAACTTGGAATAACATATATTTATGACGTCATGGCAAACTTAGCTCTTCAAAGAGAAG
AACTAGACAAAGCCAAGCAGCTTTTTATTATTGTCACACAAAGAATTATGGCCAATGGTG
TTCTAGAAGATGATCCTCGGGTAGTTCATCTCAGTGTTAAGTTGGCAAGAGTTAGCCATT
TAAAAAAAGATTACTCTACTGCTAAGTTAGGATATGATTGGTGCTTGGAGAAACTATATA
AAGCAGTAGAAATTGATCCCACTGACCATTCTAAAAAACTTTTGGCAATGACTGAAGATT
GGTATGGACGGCTCTATCTTGAGTGTGAGCAATTTGAAAAAGGCCTAAAGTACATGGTTC
ATTCCCTGAATAGGATGAGGGAAGTTCCTGATATTGAGAAGGAGCATTTAGTAGTACAGT
TGAATGATATTGGCACAGTTTATGACCGCCTGGGAAAGGCAGGTGAGAGTATAAGCTACT
TCAAAGAAGCAATTGATTTAGGCAAGAATCTAGACATGGATCTAGGAACCATGTATGTAA
ACCTTGGAAGGGACTACTTAAAGTCACAGTTACTTGATGCAGCTAGAAAGTCATGTGGTC
ATGCTTGGAAACTTGGTGTCATGTCGAAAAATCAAGATGTTAAACAAGAAGCAGAGTTAT
GTATAAAACAGATAAACAACCTCGGTTAATGTATTTTTTATTTATTTATTTATGAAAAAT
ATTGTTGGCATGTTTTCCTTATAATATTGGTACCTAAATAAAAATTTAAATTGTGAATTT
AAAGAATAAAAGTATGTCATCAATTGTCTACTTCGTGCAGTATAATTGAGACACAAACTA
AACTTATTTTTACTACTTTACCAAACAAAATATGGACCTGTTATTTTATACCTATATTAT
TAATACTAGACTTATTTTTAAACGGCACTTTCTTTTGATACACTAAAAGGTTCCGCGACA
ACCTCGGCGCGCGAGTCAGCAATAACCACATCTTTAACAGGACGGTCATTGGCTCCAGTG
ACTGTTTTCTCGATCTTACGTACGACATCCATGCCTTCCAAGACCTTCCCGAATACTACG
TGTCTGCCATCAAGCCAGGTGGTTTTGGTGGTGGTGATGAAGAACTGGGAGCCGTTGGTG
TCCTTTCCAGCGTTAGCCATAGATAACCATCCAGCGCCGTAGTGGCGGAGCTTGAAGTTC
TCGTCTTCGAAACGGTCGCCATAGATGCTGCGTCCACCAGTTCCATCTCCTTTGGTGAAG
TCACCTCCTTGGATCATGAAGTTGTCTATGACTCTGTGGAACTTGCTGCCTTTGTAGCCT
TCACCTTCAGGTTTCTGGGCCAATTGGAAGAAGTTTTCTGCTGTCTTCGGGACAGTCTTT
CCAAACAAGCCAATTACAATGGTTCCGACCTGTTCACTGCCAATCCTCATATCAAAACTG
ACCTTGTGAGTTACTTTAGGTCCTTTTGGAGCCTCTTCTGACCGCGCAGCGGCCACTAGT
AAGATAAAACCTAGAGCTGCTGCAAAAGCGCCCATGACTAAAACAAGTTTTATCCTTTTT
CTTAATATGTTTGCGAATTGACCTTATCCTGTGGGATAAGAAGTTTAAATATCAATTTAG
CTCGGCTTTAGCGCCGTGCTTCTTCGTCGCGGGTTAACGACCAATTCCTACGAACGAATC
GAATGAATGACAAAACGATTGTGGTCGGCTCGTCACTAGACGCGT
>T_ni_cDNA_11849
GTCTCACCGTACTGGTGCAGGTAGTGAGCGCCGCGCTTCTCGCTCCACGACCACGCTGAC
TGGTCCAGGGTCGACACCCAGTTGTTTGGCGGTTTCCTCTTGCCGGACTCATCGAATTCC
TTGCCTTCGGCCCATACGAAGTAGTCAGTGAAGGGTTCAGTCTTGTTCTCACTGCCCAGG
AACCACGGGTGGTCCAGAGACACGTAGTTGGGGATCAGATCCACAATCACTTTGATGCCA
AACTCCTTAGCCTTCTTAACGAAAGCCTGGAAGTTCTCCTTGACGGTGGGCGGGTCATCC
AGTATGTCATACGTCGGCACGTCTATGAAGATACCCTGCACCTTGAAGCTCTGCAGCAGA
GGCAGTTCCGGGGTCACGTCGCCGCTGCTCATCTCTTCTACGTCAACTAGCGGTCCTTCC
TCAAACCAGTTCTTGGGCTCGGGCGCGGCACACTTGGGCGCCCTGATGATGATGGTGATG
GCGCCGGCCAGCATGCACAGCCACATCGCCCAGAACAGCACGAACATGCCCCAGCGCAGG
TTCACCCAGAACGGATCGTCCGCATACTTCAACAGCTCCTCCTTCGTCAGACCCGAGAAT
TGCCTCTTATTGGCATCGAGTTCAATCTTAGCGTCTCCATTCCTGTGGTCCTCGACAACG
TACTTGGCGTCCGCCATGTCGACTCTAGTCACGATCTTGGCTTCCTCCTCCTTGGGCAGC
AGCTTCTCCTCCGCGCCGTCAGGAGATATCTTCTCCTTGGACTTGGAGAGATTGGATTTC
GATGTACGGAATTCTGTATCCGTCTCTGGAATCGGCTTGTAAGACGCGACGTGTTCGTCT
TCTTTCACCTGCCCTCCATCTATGGAGAGATGATTTTTCCGCGGCTCCGACATGATGAAT
TAGTTGCCCGCCTAACCGGTTTTGCAAAAACAAGAAAGTCCCTTTCCCTTCAATAAATTA
TAATTATATCAATTAACTTTCACCAGAAGAGACTACCGTGCCCTGCTACCAGCTGTCAGA
AAAACGAATGAATGATAATGATGAAAAAAATGTAATGCCAATGTGACCGAATGAGTTCCT
AGACCGACGAAAGACACGCCCTGCTAAGACTCATAGATAATTATTAACTGAGAATTCGTT
CAGTCATGAGAAAGATTTAAAAATAAAGTGAAGACAAACATTTATTGTAAAAATTGTGTT
GTC
>T_ni_cDNA_11851
ACGCCTCTAGTGCAACCTTCGCGAGCGCTTGAACGCGGACCGCTCACCTGTCGCGAGCAT
GGCGTACTGAACGCGCGACGTAAACGAAACAAAATAATAAATAAAATCAACAATTTAAAA
TATAAAAATCAAATAAAAAAAAACAATCTCAAATATATTTTTTTACGATTCAAAGCTTGT
GCTAGTGTTCAATAAACCGTCAATAAACAATCGCGTTGTTTTAAAGCTATTTATTTTTTT
AATTTTCAAACGTTGCAGTGAAAATGGGTTTGAAGTCGGAAGATGACAAAAGGCCGAGCA
AACTGGCGATCATGGATGACGACTCCTCGGATAAGCCAAGTGGTCTTGGCACCCGACACT
GGGTGACGTTCATGCTGTTCCTGGGAATGGCGAACGCTTACATCATGAGGACGAACATGT
CTGTGGCTATCGTGGCCATGGTCAACCACACGGCGCTGCCCGTCATCTCGGAGGCCACTG
ATACTGAATGCGGAGAGGTCATATCTAACAAGACCAGTGTGGCATCCACTCAAGATGGTT
CGTTTGTATGGAGTTCCACCTTACAAGGTTACATCTTATCATCATTCTTCTACGGATATG
TCATCACGCAGATACCCTTCGGAATCTTGTCAAAAAGGTTCGGAGCCCGTCTCTTCCTGG
GTGTCGGTATGTTAATCAACTCAGTCTTCGGTCTACTTGTACCGGTTGCTGCTGAAGCTG
GTTACGAATACCTCATCCTGGTCCGGTTCATCCAAGGTTTGGGCGAGGGCCCGATTGTGC
CTTGCACCCACGCCATGTTAGCGAAGTGGATTCCACCAAACGAGAGGAGTAGGATGGGTG
CTGCAGTTTATGCTGGTGCACAGTTCGGCACTGTGATCTCCATGCCTCTCTCGGGTCTGC
TCTCCGCGTACGGTTTCGCCGGCGGCTGGCCGTCCATCTTCTACGTGTTCGGTCTCATCG
GTACTGTCTGGTGCCTCGCCTTCCTGTTCTTCGTGTCAGAGGACCCTGAACAATGCCCCG
GTATCAAGGAGACGGAGAAGAAGTACATCCTTAGCTCGCTGTGGGGTGCTGCTGGTTCCA
GCTCACCACCAATCCCTTGGAGCAAGATCCTCCTGTCGACTCCATTCTGGGCCATCATGT
TGGCGCACATGGGACAGAACTACGGTTACGAGACCCTTATGACGGAGCTGCCGACCTTCA
TGCGACAAGTGCTGCACTTCTCTATCAAAGATAATGGCTTCGTATCGGCTCTCCCGTACC
TGTGCATGTGGCTGTTCTCCATGTTCATCTCCGTGGTGGCTGACTGGATGCTCTCCAGCG
GAAGGTTCAACCACACTCAAGTCAGGAAGGTCATCAACAGTATCGGTCAATACGGTCCCG
CAGTGGGTCTGTTCATCGCGGCGAACACTGGCTGCAACCCCGCCGCCACCGTCGCCGTGC
TGGCCGTCGGCGTCGGCCTCAACGGTGGTATCTACTCCGGTTTCAAGGTCAACCATTTGG
ACATCTCGCCACGTTTCGCGGGAGTCTTGATGGCGTTCACCAACTGTCTGGCTAACCTTA
CTGGTCTACTCGCTCCCATTGTTGCTGGATACATTATTGAGGGCAGGCCCACACAAGCGC
AATGGAAGAAAGTATTCTACATCGCCGGAGGGATTTACATTTTCTGCGCCACATTCTACA
ACGTGTTCGCGTCAGGCAGGAGACAGGACTGGGACAACCCTGCCGATGACGAGGCCAACG
CTAAGAAGGCCGCCGACAAGAAGGCCATCAAGCAAGAGAAGAAGGCCGCCAAGAACTCGA
ACCAGGCGGAAACCGCGCACTAAGTTAAAAAGTTCAGACCAACAGCGAAAACTATTTTTA
ATCCTAAATCAAAACGCTTTTTGAAATACTGTCTAACTTTTACGATTGTAATATTTTAAA
ATTTTGGAACAGTGTATCAAAACATGATCAAGATTTAAATTAAAGGCTGAATCGAACGTC
ATTGTTCCGATTACCTTTAAAAAAGTATTATAAATGTTTACCGACGCGTTTTAAAAAAAT
GCGCTCGTTTGTTGGCGATGTTTACCAAATGCGAGTTCAACGTTATTTTTAGGTG
>T_ni_cDNA_11926
TTTTTTTTTTCGTGAACATTCATTTATTGCTTTGTGAGTATGAAACCTCAAACTTACAAA
AAAAATAAGCAATATTTTGTACTAATGTACCACTCCACATGACTGTACAAACTACGATAT
ACGAATACATTCTCTTTATATACATTTTAGGATAAAACAATATTACATTAAATTAAAACA
ATCCTGTTGTCATTGATTACAAAAAAATACAATTAAATTGCAACATTGCAACATTTGTCG
CAGCTTCAACACTTGAAACTGGACCAAGCCACAATGTTGCAATCGTTAAAATGAATAAAC
GAAATCTTTTTCAACATAAACGAACTTTACATTTTAAAACGGGCCCTGAAAAGCCTACCC
TGTTTTCAGCCAATACTTTGAAAAGAAAACAAATTACAAAATTCAATTTTGCGTCTTCGC
CGTCATAACGTTACAATAACTAGAAAACTGTGGAATGTAGCGTAAAGCACACTTTTACAG
AATGTAGATTAGAAATTATAAATAAATACATAACAATTTTTAAATGAATGTCACTAGTTT
ATTTGATATCAAATTCTGCTAACTTTTGATACATAGTCACTATGATGAATGCATATTCGA
ACTTTTTGTGTGACGAACTTTTATGAGAATCTATATATTCGGTTCACTATGAAACTAGTG
GATATTCCCAAAAATGCTTGAAATTCGCAATATAAGCAGATTTTAACGTGATACTATGTA
TTATTTTGGCACCTCTCTTTAGATAATTATACAATAGTGATTGAGCAGGTATACAAAGCT
AAATAAGCATTTATTGTAGTCACAATGCGGTCTTTTCTAAATTTTAAAGTCCAACAATAT
TGCAAAAGAGAAATAGTAGAAAATCTCCAAGTAAGGTTAAAGACAGCAAGTACAAGATGA
AAAAATGTCTTTTATATAAGGAATAAAATTATAACATACGAGAAATAGTCATGGAATCAC
GCTAACACATAGTCCCTTAAAATTTTAAATGCAATGGGACCTTATACTGAACAAAACTGT
TAGTATATTTAAAACACACATAATAAATACAATCCTAAATCAAACCGTTGCGACAACTAG
AACTAATTCCGTGATAAAAACTTAATTTCAATGTTAGTGTTAATTTTAAGTTTAGCAGAA
TTTGATACCTACGTATACCTAATTCACCAACTACAGAGTATAATAAGATAGATTTCCACA
CGGCTATTCAAATTTATTAAGTTATCATTTTGTTCGGTTTTTGTGAAATGCAAATTATTC
TGTGTATCCTCACCAAAAGGAAATCTACGCAATTTCTCGATAGAATGCGCTGCGATGATT
TAAAAAAGAACGTTAAACGTTTCGTTAAATCGTTCGTCTGTTTATTGTAAGAATCGAGTA
AAAATAATTGTTTTTTTCTGAGCTATAGACGTCTTATAGTCTTATAACGATTTTCTCATT
GTTGTTTAACATCAGCATTGTTTTTCTCATGAAAATATTAAACCGTGACTCGAGAGTTAT
CATCTCCAAACCAAGTGCAAGTCACACAGATAAATAGTACGAGACCTTAAAAACACACAA
AACTGTTTACACTCACCAAAAACCAGTAACAATTAATTTCAAATCCAAACATTACACCAA
ACTGTAATTTAAAACGGTCTAAGAAGGAATGCAACCACTGAAAACCTAAACCATTGAATT
CATTCCTATTTTTATTAGAAAAAAAATCCTTACTTTTAATACTGGACTTCATTTATCTAC
TTAATATTACATCATTACTATACACGAGATAAAAAAAAAACTGTCTTTCATTCGTAATAT
CTTAATATTTAATGGGGTTAAATTAACAGGACATTTGAAAAAAAATTAATAAAGCAAAAT
AAACACAGTCCTTCTTTTAAATATAAAATACCAAGCTGTTTCAAACTTTCTCTTTATTTG
AGATAAGGTCATTTTAATTTATTAAATCTATTTTTCTTGAAATGTCCAGTTAATTTAATC
ATTCATGCAAATTACAAAGACATAAACAATAGTGTTTTCTTTTAAATAAATAATAAGTTT
AACATAAAATATCTACCATAGACTAGGTAAGATAAAACCTTACACAAAACAACGGGATGT
TTAAATTAGGAACAGCACCAAACAAATTATTTTTGGAATTTTTAAATCACATGAAAATAA
TTTTGGTAATTTCGTTACATATAATTTAGATATGAAGATTTAACTAAATGAATGAATTTT
CATCAAAATGCGAATGCTTAGAAATTGAATCCTTTTTTAAGATTTTAAAATTAAAAGGCG
TAAAGATGTGTATAAGAACCAAATTCTCCTTACTCCAGACATAGCAAAATAGACATTTTT
GAACGGATATAAAAAATCGTCACTTCCTATAACGACTGTCAAAAACACCAAGAGTAAACT
GCTACCAGAGGCGTCCTAAAACATTTCTCCTATTCAACTCATAAATCAAGTTTAGTACAT
AGTTTTAAAGGCTGATTCAGACGGTGCGAGAAGAATCGTGGAAGATACACACATTACTGA
AAATGAATAAATATCGTTGCATTTTGCAACAGTATTCATTCATTGCATGCTGCATTTCAG
CCAGTTTCGTGTAAAGACCGCCTATGGGTACAATTTAGATATGATACTTGGTAAAAAACC
AAATTCGGGATAAATCTACTACAACAAAACAAAATTACATATGAAATGATTAATTCTAAC
GCTGACGCATCACTCCAATGCATTGATCGTAGTCACGTTATTTAACCGAAAGGAATGTCA
TTCTATTGATTTAAAGTTTCTTATTAGTTGTTAATTGTATTGCCATTGCACTTTGTCTAC
ACAGAGGTTAAAATTGTAATCTCGCGTGATATTTCTCGCATCGTCAAAACAAGCCTTTAC
GAATGGAAGTAAAATTTCTTCTCTATCTATGTCACTATATCATTATCTATCAATGTACAA
TATCCTAATATTCACTATACTTATGCGTAAAATGGTTTTTTATAGGTTTACTCAGAATAA
GTACCAGTTAAAGTATTGCTAATAAATGTAAATAAGGATTGGGATAATGTTAAATTAATA
TAAAAGTGAAGTCATCTTATTCATACCTCTGTATGAGATATATAGTTTTTTTTTCATTTT
TATATTATCGAACATAAGACCTTTTTTCCGCACTTTTTTTGTTTTTTGCCAGTGTTTTAA
TCTTAAAGCAGGATTTTTTGAATGAGTTTGTTTATAGAAGTGCCACAGCTATTTCTTTAG
TTTCATTAAAACTTGTCCAGCAGTTTAGCCACACAATCGGTACACACAACCAGACAGTTC
TTTCATATTTATATTAAGGATATGAACAGACAACCTCAATAGTTTATAAGCCAGTAGACT
TAATATTTGAGCACCTATACTACACTATTCACTTGTCTAACTATTTACACATACAGAGCA
AAGAGTAACTTGGTACGTCGTGAAAGAGCTGCAAGATATAGCTGTCTCGCTCGCACTCGG
TGTTTAGTGTATGTTTATCTCGCTCTAATTGTCTTGTGCCTCTCTTTTGGACGTCCCTAG
TTTAGTTTTGCTGTAGTGTTGTTTTATTTACTAGGTATTACTATGTATGTACATTATTGT
AAAGGCAAGAGCTATATTGGTCGGGCAATAGCTGTTCTTTAAATTAATAAAATTATTCAT
GATTTTCTGTTATTTTGGCGTACTTTAAAATCAGTATTTATTTAGGTTAAAGAAATCAAT
TTATTAGATTAATAAGGGCGAATCAAACGAGACAAAAAGTTTATGAACTTTAACTGGCGC
TAAAAAGGGGATTTTATACATAAGTAGATTTTCGTAAGCCACCCAACTTATTTTTTACCT
AAATCTATACTTAGATATTCCAATAACTATTAGCTTGTCTGTATATCTCACTCAACGATC
TAAACGACTCATTTGCAATACACCAAAATACTATATTATATTAAACTGCTTACTATCAAA
AAATCTATAATCAATCAGCCCTTTATCTAAATGTGAACACCAAGTTAAAATTTTCACACA
ATTCTAACTGAATATTGAAACGCGTGTCAACTTTAAGCAGCTCTTAACTTACAGCCCTAT
ATAAGAACCATGATTAGATAAGTGACGTTTTAAAATATCAATTTTTGTAGATATTGTGAT
ACCCTAATGGTATAATCATGGGACTGCCAAGTGAAAGGTTGTAGATTCAAATCCCAGTAC
TCACTGTCTTTTCGAATGTGGGTATTACAATTTTAGTATTGATATATGTTCCGTTGAAGG
AGAATATTGTGAAGGAGAACACCTGAGAATTATTTAAAGGGTGTGCTGGTGGCACAAGAT
ATAGGAAAAAAGGAAAAGTTTCAACATACCGCTTGACATTGTCCAAGATAGCTTGACACA
AGGGCGACATGTCACTATGCATCTACTAAGCGTCGTTATGAAAGGCAGCATGACATTTAA
GAGCCCCTTAAATCTGAGTAACGTTTCAATATCCAGCGTAATTTAATATTAACGCACCGC
ATATATAATATAGTTAACTATACATAATGTATATTCAATCCAATGTCTTTCTTTGGTAAA
GGATAAAACTTTACAATAAACCACACAGATTATATTAACTTTTTATATTAATAATATATT
TTTAACTGTCTTGACTGCACTATAACTTTTTATTGAGAATATTTGTTAGACTATATTTTT
CCTGAAACTTGTACCATGAAATGTAAATTCAGAACTATTGCAGTTGCTGAAGCGAGATAG
CACGCTACAATACATAGTGGTGTCTCGCTTACTCTTACAAGAATCTTTCACTAACAGATC
ACAGTACAAGCTCAGCTCACAAAATCAATAAGTCCATTATAATAGTATTTAAAGGTATTT
AAGTTAAGATCTTCTTGATATTAAACAAAAAGAATCACGTCTGGAAATGTCTTTTAAATA
AATAAAGTTCTGATAAACTTCGCCAACACAATAAATATGATGATTTGAAGCAAGAAACGT
AATTATGAATTATTTAATACCAAGAGAATTAACATTTAAAATGTATAAGACAACTACCCA
ACATTATAGATTTTTTTTATTTATTTATTACTAAATTTAAAATGTGGGTAGTTCCATATA
CATTGCCAAGTACCAGAAAGACTATTAATGTTTGACACACGATTGTCTCGTAACGTGTTG
CGGTGTTTGAACGGTAGACAGGTGAGTGTAGAGGCCACACGGTGTAACACAGGCTGTAAC
GTGTGGGGCAACAGGTTGTGTGACATGCTATACAGAGTGTTGCATGTCTTGTAACATGTT
GCGTGTCGTGTATTACTACCGACGAGGCCGCGCGCGCCCCGTTGGCCGGCGTCGCGCAAT
AGCGCTGATCGCGTCGGCCGGCGACCTGAGCGGTCCCTATTCCCGTTTCTTGCCCTTCTT
CTTCCCGAGCCGCTTGCTGTAGTTCTGCGCTAACGCATTCACTATGGACACCACGAAGTA
CACGACCATGGCGAGCACAAACTTCTCGAGAAGACTCGACAGTACGGAACCCTGGTTGTC
TGCGGGACCCGCGGAGTCGTTCTTGTGGAGTCTGGCCTTCTGGTTGCGGAGGAACTCCAG
TAAGGGAGCCCCGAGCTTAGGACCGATGTACGGTATCCTTTCTACCCAGGCAAGTACTTG
GCCAACCAAAGTCTCATTAAACGCTATAATGACGAACATCTTCTGTATGTGCATCTTGAT
GACGGCCTTCCCTAGCACGGTGGCACCAAAGAACGTCCAGAATGGCACTAAAAAGTGTCC
GCAGGTGAGTCCGGCGAGGTCGAACAGCGGGTTGGGTACCGACGCACACGCCAGGATTCC
GGCGAAACCCACTTTCTGGACTAGCTTTTGTACCATTATTTTTGCTCTGCCAGTCCTAGA
ATCATCGTTAGCCGCGAGCTCGGCGACCCCCCCGCCGGACAGCCTCGCCGCCCTCGCCAT
GAAGTACGGCGGCAACTCGCCCAGGGCCGTCCCGATGCCCCACATCATGGATTCGATGCG
GACCTTGGACATTATGTTCCAGATCGACACCGTGTTGTTAGGGTCGATCTCTGCTGGACA
TATTATGTCGTTAGGATAGGGCGGTTCGGGGAAGTTGAGCGCGCCGCACTCGTAGGCGGC
GAGCGTGACGCGCGCGATGTGCGGGCCCAGGTACAGCAGGAACGTGTGCAGCCCCGTGCC
CAGCCCCACCGAGCTGCACACGCCCAGCGACACCCACCAGCCCCACCAGCACAGCGTCCA
CACCACGCTCTGCACGAAGGGTTGGTGTGGCCCGCTAATATAATATGTAGTAATTGTGCC
TAATATTCCTATAAATATCGCTAGAGCCAACAGTTTGTAGGCTAATAATCTTTGCAATCC
AGTGGAGATCAATATAATGAGTTCCCTGAAGAAGTATTCTAAAGTGGTGAGGGGCCGCCT
CCATAGCACCAGGCTTTCACTGTCCATGGTCGTAGTTTTGTTTCTACTGATCTCCTTGGG
ATGTGGATGGTGTAGTCCGTTGCGCGGGCGCTGCTCGGTATCCGCCTGCACGGCCGCCGC
CAGTTTGTAGTACCCGAGACGGGCGAGACTTATAAACTCCTTCGTATTTTAAATGCAGAA
CGAACAATAGAAAAACATAAAAAGGCACTTGATTTAAACACACACGAAGGCGTTTCTAAC
AATAACTAAATTTTAAGTTGAAATATATTAAAATGTTATTGTATAACTGTGCAGATAACT
TGTTTATTACGAAGTTGTGAGTGAAATGTCTGACATCACGCCACCGCTACGAATTTCACT
TTCGACCACTCTCACTTTCATTTCACTAAAGTTTATGTTCCATTGTATAACAGACGAAAA
AAATATTTGAATATTAAGAGCGTATAGTTAATACGTGTTGCTTTCACGAGTTTTAAAATA
AAACTGAACTCGTATCTGTAATCACTGTCGCACGACAGATTCGCGTCGCGATTACGTTCC
CGCCAATAGATATTTAAATTAAGAACTGCTTGAATTTCTTTTTCTGTAGAGTTGTGCGGT
TGTTATGCCAGCATCAAGAAGACTGGTTGAAATCTATATCAAATCGATCGCTATATTTGT
TAAACTTAAAAATGCTTGCTTAGGTATACTTAAATGTAATATTTATTGTTGGCGGTGAAA
GTACTACTGGAATAAATCAAATTGTTTCTATTTCTGTGCTATTGTCACTGAGGTATTTTA
GCTTGTACTGTCTTTGTTTCCGAGATAAAGTTTTCTTTATAAATACCGAATAAATATAAA
TAAAATAATATTTTTACCACGCTTTTATTTTTTAAACACTGTGGAAACGAAGCTCATTTT
>T_ni_cDNA_11966
CCGCCCGCCATGGGAAAAATCAGGCTTCGCCGCCCCCGCCCCCGCCCCGCGCGCCCATTG
GACCGCCCGGCGCCGCCCCGCGCCCCACCAGCGCGCATAAATACTACGGCGCTACGCGCA
TCTCCTCATTCCTCGCTCGCTACTCGCGCCCAACGCACGTCCCGCGTTTGTGTTTGTTCC
AACCCAGTGTTCGTGTTCAGTGATAGTCACAATGAAAGCGATAACAGCAGTGTGCGCGAC
CGGCGCCTCCGTCCCGGCAATCGCCAGCGGCCGAGTGCAGCGGCACCGCGACGGCGAGAA
TGCCGAGATCCAGATGTACCTCTCCAAGCTGCAGGATCTGGTGCCCTTCATGCCCAAGAA
CAGAAAGATCTCCAAGTTGGAGGTGATCCAGCACGTGATCGACTACATCTGCGACCTTCA
GTCGGCGCTGGAGAACCACCCCGCCATGGAGCAGTTCGACGCAGAGGGCGCTTTGGCGGC
TCCGCCGTGCGCCGCGGCGCCGCAGCCTCGCGCGCACCGGCGCCCGCTCGGGCCCCGCGC
CGCGCCTAACACCTTCCTGCGCCAGACAACCCCTAGCCAGGAGCACAGAAATCAAATTAC
GCCTGAAAAGCAAAACCAACCGGACAGGCCCTCGTGCTAAGTGTTGACTAGAATAAGAGA
GACAATATAATTTATGGTAATGTTTATATACCTCGAGAGGGCCGCGCCGCGCCCCGGGCC
CCGGGCCCCGGCCGGGAGCCCCGCGCCCCGCGCCCCAGTTCCAGTGAACATCATCAGCGA
CGATGATATCCTATGCACGATCTCGTTACGATCAGTAAACTACTTTAATGTAATTGTTTT
GTGGCATTACACGCAGAAGACTTGAGCATTGCAATGCAATCCCCCGCGCTCGCCTGGAGA
GCCGCGGCTTGTTTTGTTATAATGTTTTGTGTAAAAAGCTTTACTAGGTAGTTAGTAGTG
TAATAAATGTAAATTTTCCATGTTTGTAAATAAGTATGTTGAGTGGTTTTGTGGTACATC
CAGGAGACGATCTGTCGAACATCAAATTATATATTTTGTAATAAATAGATACTTATTACT
ATTCAGAACACTTCACGTACAAATTGCCGTAGTATTTCATTTCTTTGTAAATCTTTTTTT
GTTAGAGAATGACAATCCTATCTTTTAGTTATAAAACTAATGCTTCCATTTATATCAAAG
AAGTGAACCGGTTGAAAGTCGGTTCACGTATATAATTATATTATTTTAAGTTATTTCATG
AGTGTGATTTTGCATGGCGATTTTGTTTCTAATAAATATTCAAATATTATTATGTGAGTG
CTTCACGCAAATTTTCTATTATTAACTTATGATTTGTGTTTAGCACATTACTTTATGTAA
ATAATGTAAGTAAAAAACTAAATGAATATAAAAATACTGAAAATTATCGATTTGATACAT
TTTATTTTGATTATAAGGTGAAGATGCTTTAATTATCTTTATATACATAATTACTTATGG
TGTATTATAATTTTAAATAGACTGTTATAGTTTTAGTTGAGGTGCGTTAATAATGATCAA
ATATTGCGTTGTTGGTGGGTCCGTGGTGACCGTGTACCACGAGACGGGTGTGGTGGTACC
TCCGCACTCAGGCAGCTAAAGTTCCAACTCTGTGTCACAAATTGTACGTCTTGATTGCAT
TTCACAATGTTAATCACCCACTTTTTTCCTTTATTATTTAGTTTTATAAATTGTGCACTG
ATTTTTATTAAGTACCAGTACAATGAAACAGAAAATTAAAAAAATATTAAGTCTAAAAAA
AAAA
>T_ni_cDNA_11989
AAATATGAAACTGTTAATTATTTTTGAGCGAAAAATTTAACGTCAATGCTTTTTGAGTGT
CGAAAGCGTCAATTAATGAAGTTTCAATTTTTACAAACAAAGCCGAAGTTACGCGGTTTG
GTTGATATTTTTCTTATTTTGTGTTACCGTATTTGTGATCTCGACAATTTTGATGTTACT
TTTGCGTTCATAATGAAGAAAAATGTGGACGGGATCCTTTTAATTATTGGAATAAGTTGT
TTTTGTATGGTAAATGCTGTGTTTTTTCCAAATGTTTACCCGAGAGTAAAGTTAGCCGCG
AAATCATCGAATGATGCCGGCAGTCCTCTTATTATAACTCCGTATCTTAAAAACAATTCG
ATTGTTGAGGCACAGAACCTTTCCCGTGTGCCACTGACTGATAAAATAGGATTTAGAAGT
CATGCAGGCTTTTTTACCATCGATGAAAAATATAATGCCAATATGTACTTCTGGTATTTT
CCGTCATTCAATAAGAAAACAGAAGCGCCTGTCATCTTATGGCTACAGGGTGGGCCAGGC
GGTAGTTCTCTCTTTGGACTTTTTACGGAACTTGGTCCCCTGATAGCTAAGAAGGAAGGC
TTTGCTCTAAGAAAATACCATTGGGCCCTGAACTATCACTTAATTTTCATTGACAACCCA
GTGGGGACAGGGTTCAGCTTTGCAGATAATGATAAAGCTTACTGTACTAATGAAGAGTGT
GTAGCCAATGGACTGTATGCATGCCTACTACAGTTTTTCCAACTCTTTCCAGACCTAAAA
AAAAATGAGTTTTATATTACTGGAGAGTCTTACGCCGGCAAGTACATACCTTCTCTGGGA
AAGAAAATTCATGAAGAAAATAAGGCAAAGAAGGAAATCAATTTAAAAGGCATGGCTATG
GGCAACGCTTACTGTGATCCAAAGAACCAATTAGACTATGGTAACTATTTGTATCAACTT
GGATTGTTAGACAGCAACCAGTTGAATATATTTCTGAAATATCAGATGGAGATCTATACT
CAAATTCAGAAGGAAAATTGGGAGCAAGCTGATGCACTCATGGATAAACTGATGGATGGG
GAACTGAGTAACTTCTCATACTTTAAACATTATACTGGGTTTGATTACTATTACAACTTT
TTGCAAGCGTCAGGCAATGATGATATGACTATTTTTGCTGAACTGCTTCAAAATGATAAT
GTCAGGCGTAGTGTCCATGTCGGGGGGAGACCTTTCAGTGATGGCCAGAAAGTCCAATTG
CTGTTGGCACTGGACATGCTCAAGTCTGTAGCTCCATTCATAGAAGAACTGCTCTCACAT
TACCGAATCATGTTTTACAATGGACAGCTAGATATTGTTGTGGCATACCCTTTGACCGAG
AGCTTCTTACGAAACTTGAAGTTTTCTTCTGCAGAAGAGTATAAAAAGGCAGTTCGCCAC
ATTTGGAGGGTAGATAAAGAAGTGGCCGGCTACATTAAACACGCAGGGAATATTACAGAT
GTGTTGGTACGAAATGCTGGTCATATGGTCCCAAAAGACCAACCAAAGTGGGCCCTAGAT
CTGATCACAAGATTTATTAATAATGATGACAAAATTTAAAACTAGGAAAAATCTGTGAGT
GAAACTATGAGTTTATATATGTTTGGTTCCTTATGGTAGTTGACTGGCAAAAGCCTATTT
CGATCAAAATAATATTCAGGTAAAGTTTTAAGTACTACAGAAATTCCGATGGTACTTTAC
AAATACCTATTTACATATCACTCTTATTTCTAATTATTCTATTTTTTTTATTAATCAATT
TGCCTAAATATTTACTAGTCATTTTTCCTTTAAAAAATATCTCACTTAGTTTATCGATAG
TCCTTTTAAATAGAAGGTAGTCTTTAAAATTTAAGCTTGCAGGTGAAATAATCCAAGTTT
TCTACTCATATTAGAAATGGGTAAATGATTACACACGCGTGCTGATGAACAAAATTATTT
TTTAAATTTTATCAGTTCATTTACTTTTTGGAAGGTATTTGCTATTCATCGATCATCATT
GATGATCCATTCAGAGACAGAAGGTGCAACAGAGTCAGTATTCGCCGAAATTTGAGTGTA
ACGTGTATATTTATCATTGAGAAATTAAAACTAATTTTCCTGTAGTTGCGCTTGGATGAG
CGCCTTCGCTAATCGTATAAATGTTGCATAAATGTAGTTACTACTAAAACCTACTTTCTC
CAAACTTATTACATATTTGACGAGCCAAACGTCAATGTCAATAAATACGATATGATCAAC
ATGCGTGATCCCAAAATAGTTCTTCAGTGTATTATTACCAACAATTTACCCATTTTAATC
GCAAGACGAAAATTACATACCTTAGCAGCGTATATATTAAAGGGACGTATGCCCAAGTCA
TTAAAACCAGCTTAATAAATACTTCATCTAACAAACTCGGTAAAAGAAAACCAACAATTA
AACAAAGTAACTGTTTCTCCCTCTGGAAATGATATCTTCAATGTTATGTTACTGATAACT
GTCCTCAATCTGTTTTGTTTGGTGAATGCTATTTTCTTTAATAAACTATATCCGAGGATG
AAGCTGAGCGCGAAACGAACCAAACACTGCGGGGAGCCGCTGTTCCTGACACCCTATCTG
GACCAGGGCGCGATAGACGTCGCCCAGAACCTTTCCCGCGTTGCTATGACGGAACATATG
GGCATAAAGAGTCATGCCGGTTTCTTCACGGTCGACCCACAAACACACACAAACATGTAT
TTCTGGTACTTTCCACCTTTTACGAAATGCCAAGAAGCGCCTATTATACTGTGGGTCCAG
GGCGGGGTAGGAGGCAGCTCACTCTTCGGGCTGTTCCGAGAAGTGGGCCCTCTGGTAGTA
AAAGGTCACCACGAACTTCTAGAAAGGAGGTACCATTGGGCTCTGAACTATCACCTCCTT
TTCATCGACAACCCTGCTGGTGTTGGCTTCAGCTACACAGAATGTCCAGCCAGTTACTGC
ACAGATGGATACTGCGTAGGAAACGAACTTTACAAAACTTTGCTCCAATTTTTCCAACTA
TTTCCTGATATAAATCGTAATGATTTCTACATTGCCGGCGAATCCTATGCCGCGAAGTAT
ATACCATTTTTGGGGCAGGTGATACATAACGAGAATGCAAAAATTAAAGATAATACAACA
ATACATTTGAAGGGCATGCTATTAAGCAGTGCTTATTGCGATCCTATTAATCAACTGGAT
TACGGAAACTATTTATACCAACACGGTTTGATTGATAATAAAGAGTTGAACGTGTTCCTC
AAATACCAAATTGAAATAGCTGTGGAGTTAAAGAAGAAGCACTGGTTGAAGGCGAACGTT
CTTATGGACAGATTGATGGAAGGACAAGTGACGCGGTTTTCGCTTTTCAAACATTACACG
GGCTTCAATTATTACTACAACTTGCTGGAATCAGAGCCGAGATACGACTGGTTGCACTTT
TTGTCTCTCCTGCACGAAAACGAAGTTAGGAGCAGTATTCACGTGGGAGGCTTGAGGTTT
AACGACGGAGAGGCAGCTCAGACGATGCTGGCACTCGATATGATGCAGTCCGCCGCTCCT
CTCATATCTGAACTGCTCTCGCACTATAGGTTCTTATTCTACAACGGTCAACTGGATATC
ATAGTCGCGTATCCATTGACCGTAAACTTTTTGAAAAACCTGAACTTTTCATCTTCCTCA
CAATATTCTGAGGCTACTCGCAAAGTTTGGAGGGTTGGTAAGGTAGTGGCGGGCTATATA
AAGCAGGCAGGGAACCTGACGGAAGCCCTGGTAAGGAATGCGGGGCATCTGGTGTCGCAA
GACAAACCTAAGTGGACTTTAGATTTGATCACAAGATTTATCAGAAATGATTATAAGTTT
TAAATGTGTTTATCTGTTTAAAATAAATAAATTTAACTTAACGGGTGTGTTGGTAATTAT
TTAGTTTTGTAGCTAAACTGTTAATCAGGGAAGTTTTGCCTCCAAGCTTTATACTAAACG
GATTTTCGACGTGTCTGTATCTAATGATTTACTTGATAAATACTAACGTAAGCCACCTCT
TGGTGTCTATTATAAAATGGGAGTGATATGTAAATAAAACAAATGCTATGCGGTTATATA
GATTTTAAGACTGAAAAATGTTGTGTTTTGATTATACTGTGATTTTTTATGTGCTTCAAA
AGTATATAGCTGTTCTAATGATAATAAAAGAAGCTTATTGGCGTATAAATGTTGTACGAT
TAGGACCAAATTCTACTTTAAAAAAGTACAACTTGTTTAATAACAGACCATTAGTCTCTT
GTGATCGAATAACACACCAAAATTTATATAATTTCTTGAAGGCGTGCGTGAATTTTTCGT
AATTGAAATGTACTGAACTGAGACATTTGATGAAAATTCCTAAATAATGTTTATCAGAAT
TTCAAAACTCACTTTTATAATATTGACTTTATTGTAAAAATGATTTCTCTTATATAGTTG
TTTTTGTCCTACATTGGTGTTACCAACTCATATTCATAAATAATAATCTTAAATCAAATA
TTTATATTGTTCCTTTATGTACGTAAAACGTGATATTTTGTAATTGGCAAATTAAATATA
CTTTTTTCGTATAAAAAA
>T_ni_cDNA_12006
TTTTTTTTAAAACAAAAAACAGGTAAAAATATAATATTTCATTTTTATATATTTTAACTT
AAACATAAATTTACAACAATTTCAGGTCTCCGGTCACTTTATCAATCATTTTAACAGGTG
CTGGTCCGATACCGATGACAGTGATTGAGTTTGGTGCTATTTGTGTTCTTCCGGCATCTC
TAATAGTAGTTGTAATCAGTCCCATTTTCTTAGCATTGTCAGAAATTTGTTTCAATGACT
CTAATGAGTCTATCTTAAGAGCTATTTTTGCTTGGCCAGTTCTTAACCAGGTTTTCAAGA
TTGAAGGGTCCTCTTTTAAAGCTTTTTCATAGGCACCTACTGCAGCATGGCCACATTGAG
CTGCTATTTTGCCTTTAGTCATCTGAAGGTCTGTTCGAACAACTAAAACCAGTTTGTATT
CGCCATTTGTAGCATACTTTTTAACAGCTTTCGTTGTATCAGCAATGTTTGTTAAATACT
TTCTTAACGCAAATAATGAAATACCGAGACAAAGACCACAGCCAACGCCGGTGAAAAATG
ATAAATTAAAATCCATTTTTTGTTTTGTCAGAATGGTTGCGCTTTAAAATTTGCACCTAA
TGAAAGGTGCTTTATCTTCTGCTATAAATTAGAACCTAAAACTTAAAATTTTAATAGGGT
TAAAATACGCATTGAAGATATATGAATTTGACTTTGACAGTTCCTTTCATTTGGCAGGCA
GATAGAAAAAGAGTGACTGAGTGACTGAAGTGAATAAAATCGGATATTGTGTCTTAAGTT
G
>T_ni_cDNA_12062
TTTTTTTTTTCTTGAGTAATAAATACTATATTTTCACAAGAATTCAGATATTTACAGTAG
ACTCTTATAAAGAATTCAATTAGCAGATATTTATTACAATGGTTTCTAAAGATGTGAAGC
TGTCAGGACATTTAAGCATGACTGCAAGCCAAATTAATGGCTAATGTTGGCGCTTACAGC
AAAATGTTATTATTGTACTATTAAAATATATTTAAACATAATAAAAGAAAATTATTAGTT
TAAAAGTTTACTACACATTTCAGCCCATAACTATAACAAAGATGTTGTACAAACAGTTGT
GTTCTACATGACATTTTAAATAATGGTCTCGATGTTACATATTTCTGCATCTGATGGCAG
TTTCATTAGTTTAGGGTCAATGAAGTTAGGATCTATAGGTTTAAGTCCTGCTTTTTCTCG
ACGACGAAGTTCTAGGAATGCTTCTCGCTGAGCCCAGTCTCTCAAATGGGTGTCTGGAGC
ATAGGCCCAGGCAAATCCTCCAAATACCAAACACAATGTCACAGAGAAGAAGAATGAAGC
GTTGTGAACGTTTGTATCTTCCTTATGGCTATTATAGTCGAACCCATAGCTCACCCAGTT
CTTCTCATCTTTGCATACAGGAGGTGCAGTAGTCGTTGTTGCATTATCACTGGTCTTTTT
AGTAGAAATGTTACGACTCATCTTGTTGACATGGTTCCACACACATCTCTGCATTATTGG
CATGTTACGGAACTTTATAATTCCAGCCATTTTATTAGTTTCTACTACAATCAGCCCTAG
GAGTTTTTCGCGAAAAGGTTAAAAAAAAATCTCTGGTAAGTACTAGCAGAGCCTCAGAGT
TTTTTTTTTAACCTGTGCCGAAATATACCTCAAATCTATAAAGTACCGGGGCTTCATATT
CTGTGGGAAGCTTCTCCTTAAGTCCGAGTAAGAATTTG
>T_ni_cDNA_12086
TTTTTTTTATATAGAAAATTTATTCAATTTGGCAGTACAGCATTCTAGCGTGCTAAAGAC
GATAAATTGGCAAGATCCTAATTAAAAACTACGAAGTAAGAGACAGTATAAAAATATAAA
AGAAAGTATTTTCCGCCTTATTCTAATTAACAAGGACAACGAGATTCGTTAGAATATTTT
ATTAATTAGACTCCCTATCAAATAGTTTGTACCTTGTCTTAATTTAAAGGTTTAGCTAGA
AACACTAGAGACTAATGAAGAGGAAAGTTTTTTTAGCTCAAATCGTTAATACAAAGAATT
TATTAGTCACAAGTGAATATAATACGAATCATTTTATATTCAAAGCTTAAATTTAATTAT
ACTGGATGTTGATCATGACCTACGTGAAGAGTATTTTCTGGAGTATGGGGCAGAATAGAA
GGTACCAATCAATAAAATTCGTAAAATATCTCCCTACATAATTCCGATGACTCCGCAGGC
GACACGGCCGCCAGCGTTTCCAGTTTTCTTGGAGTCAGGGTGGTCGGTCCTGCCGTAGTC
GTCAGCCATGGAGTGGAGGACCACAGCCCTGCCGATGATGTTGTGGCGACCGTTCAGCTT
GATGAGGTGGTCCACGAAGTCGAGATCAGCTGTCTGGGTGCTGTCGAACTCGATGTTGCC
AAGGTCGCCGACGTGACGGTTCTCGTCATGAGGATGGCCGTGGTCGTTTCCGTTAGGGTT
GAAGTGTCCCAAAGTGGAGGCGCAGCCGTTGCTGAGGTCTCCCTTCTCGTGGACATGGAA
CCCGTACATGCCAGGCTTCATACCGACGATCCTGCCTCCGATGCGGATTTGGCCGTCGGC
CTCACGAGTGAAGGTCACGTTTCCGGAGACTCCATCAGCTTTCAGAATGGCGATCGCACG
GGTTACCTCGATATCGTCGTGGGCAGACGCCAACGCGACGGCCGCAGCCACAAATAGCAA
TGACTTGTACATCTTCTCTTAATTTCTGTGCGACGAACAACTGTG
>T_ni_cDNA_1209
TTTTTTTTTTGATTTAAAATATTTATTACACGAAAAATACGCTTAAATGCAATAAAAAAA
ATAACAAATAATCCACACAAAATATAATATGCGTCTCGACATAAATGCGTTGTCACAACA
CAATCATAAGCTTAACGGAATTAGTTTGACTTAGCGTTACGAAACTCATAAGCAAAAGAT
TATTTTTAAACATTAAACACTGAAAACATTTACAACAATAAACATAGAAACAAGTGTATA
AATATATAGATTTTCTAGTAATTTAGCGACGTTTGTATATTTTATAGTACTAATTGTACC
CTGAATGCGGTATGACATTAAGACATCTGGTTTCTTTTATTGGGCGTATTCAGAACGCCC
TAAAGTTAAATCACAATCCAATGATTGTTTCAAGAACGCATAGGGAACAACACGCATCAT
CGTAAACATAGACATTTAGTAAATACATAAATATTTGAGAGAATAGGCCGCTTTTACACA
ACCTTCGTGTCAGTAAGTTTCACACGTGACTCTACGAACATATTAGCAATCAGATCAATA
TATGGCTTTTGCAATTGCAAAATATAAATAAGATTCATAAGTACTTTAATAGTAAACAAG
TAATTTGACTGAGTATATTCGTTTAATCTCTGGGCGATGTCTCGGGCATGAGGTCGAACC
ACAGGGTCTTGGCCTCACGGAAGTCGTACTGGTTGAGATGTACTAGTACTTGTCCAATAA
CAGGGCTTCCGCCGAGGAATCCCTTGTGCGTGGCGACAGTGACCTCCATCTGCCGCGAGT
GCAGCTCCGCGAGCGGGATCACCCACTCGAACTGCTCGTCGTATTCAGGCATACAACTAT
CCTTCACCACCACCGTTTTGCGTTTGGAGTCTTTGGCTCGTCCGGGCAGCAGGTATAACT
TCACATATGGGTCAGGCACATTGCTCGGATCCTTGAGTGGTATATGCATGATTTTGTGTA
CAACCACGTAAAGTGTTTGGTTCTGCATGCTGTAGCGGAATGAAATTAGAATACGGCCTA
AACCAGCTTCACCGGCAGACGTAGTTAACGAAGAAGTTCTGTGAATTAGTTTAGGTGATT
CACGACCAGTTGGTACCTGGTATTCTTGAGTGTCAACTTCTTTTTCAATGACTTCGACAG
GCACGGACTTCTGCGAGCTGTTATCTATGGGTGCATCTTCAATATTTTTCAGTTCTGGCT
CAGTACGTAAAGCAGCAGATTCAGTAAGCAGCGCGTCTTGCTTGTTATCTACGGAGTCGA
CGTTGGCGGGCGCGGGCGGCGCGGCGGGTGCAGCGGGCGCGGCGGGAGCAGCGGCCGGCG
TCACGCCCGGTGAGGGCTCGCTCGGCAACTCCGCATAAGGCTCTTCCTCGAAGTCCTCTT
CCTTAATAGCCTCTTTCAAAATCCTCAGCTGCAAAGACATGATGATCTTGGACTCTGGTC
CAGACTTCTGCAGCATCAATGGTTGAGTGATCATACTGAGGTTCTTTTGTTTCAACAGCG
ATGAGATACTGTATGTCAGCTGTCCGAGTCTGCTACCAGTCTTGGAATCCAGGACCTTGA
TCTCCAAGTTATCGATCTCTGGGTTCTGCACGAGGAAGGAGTATCCTATCTCGTAGACGG
GGTCGTCAGTCCTCATCTGTACGGCGGTGTTCTCCGTCTTCTTGCCCACTGTCACGGTCA
GGTAAGGGTCGGGGCGCGACTGGGCGCGAGCGTTAGGTAATTTTTTGCAAGAATCGATGT
AAACTGACAAAACAGCTGAACTGAGGTCACCAGTTTTGATCAAGAGGGTTTCAGTCAGGG
CGCGACTAAGTTCCGTGACGTCAGAAGTGAGGCGGTGCCACGACAGTCTCAATTCCACTT
TGCCGTGTTTAGCTTCCTGAAGCGTTTGCCACGTATCCAAACGACCAAAGCGGACAACTT
GAGAGATATCTAACGAGCACTTGCCGAGCTTGTCATCGTCGTTGCCTTCGTCCTTGTCGA
ACACTTCAATTTCCAACGCTTGACCCAGAGTTTGCATTATACGCGCCTCGCACCAGTAGT
CCCAGCGCGGGTTAACGTCATTGTCAATGTGTTTGGTCTTCCATTGCTGAGCGCCCACCG
TTATTATCGCGTACGGATCAGACTTACCCTTACCAAGCATCGACACGTCTTTTTTCATAA
GATTCTGCGCCTTTACAAGGTGAATACGAAGAACACCCTCAGGTTCAGGCATCCTCAGAT
CAACAGTAGGTACTTCATCACTCAACTTAATAGGCAGCTTGTTGGGTAACACCATCATTT
TCGCAATTTGTTCTACGATACAACGACGTAGAATATCACTGAAACCGGGCATATCAAGGA
CGTCAGCGGCGCCGACCAAGTTGAAGTCAATAGACGGATTGTTCAGGAAGAATATTTGTA
GACCTCCCACTAAAGGCATCTTGGTGATCAGCGGCTTCATCACTATACGCACCATTCCAT
GGATCTGAAGATCTTTAATACCTCCACGAATTCGTTGCAGAACGAAAGATATATCGCAGT
CGCCGGCGTAGAACAAGTCAACATCCATGATGATTTCGTTCCTGGACAAGTTCTTGTCGT
AGACTTTAACGCCGCCGACACGAGGCGCGATAGTGCCAAGAATCATACGTTCAAACTTGA
AACCGTTAAGTTTGAAGTTAGACAAGCTCTCCGCCACTGCGGGCTCGATGGAGTCCTTTA
GCAGATTACGAGCGTAGTGGTTTACATTTGGCCACACTTGCAGGAGAATCCTGTTCAGCC
ATTCTGCACGTTCCACGTCCGGGAAGAATACCCACGCCGGCAAGTCGTCCAGTTTGGCCA
AAACAACATCTTTCTCAGACGATTGAGCGGCGGCCTTGGCTAAGTTGCGCCGGTACTCAC
TCTCCTTGCGCCATTGATCGCGCAGTACGGACAGTATAACGGGACCGATCAGCCACGCCA
CGCTCCATTGCATGTATCCTACAAGGTACACCGCACCAACCACCGATACCTTTTTAAAGA
ATCTATACATCATGGCCAGTACACTGACATTATCTTCACTGCTTGGGGGCAGAGCAGGTT
TACTTGATGACACCATTTTCTTTTCGTTACTTGCCATGCTGGACGCTCGAGTGTAGTGGT
TGAAAAACGAACAAAAACTAAACACAATACAAAATAAAACCGATTACCAAATGCTAATTT
CCTGGCGAGACTAGAGCATTGTACTCATCACTACCAATTTGTCATTTATTTAATTAACAA
TGCTGAAAATTTAATATTTTTGTTAACGGTTTGTAATGTACTTATAAAATAAAAATGATT
TAACACGTAAACAGCACCTAGCTTGTAAGTGCTCTCAATCCTCGATAACGCAAGTTTGCT
ACTCGCTCGCGCCTCGCATTGATGTTTTTC
>T_ni_cDNA_1211
AAACTAATAATCGCTTAACTAGCTCCCCTGACTTAAATAGTTAGATCTATTAATATTTAA
TACCTACGTAGATTGTAGTAATGTTTTGTTGATTTTAATACTCCACTTAACATTAAAAAA
CATGGCGTAGAGTCTCTTGATACAGACACGGATGAATTAAAAGCTTTAATTTAATAATCG
TAATACAACATCAAATTTTCTGTAACACTACGATAGAACATGTCGTATTGTGGTAACTAC
ATCTACATTGACAAGAATCACACTGGATTGCAGTTGTTAAGTATGGATGAAGCTGAATTT
GTATCGAGTAGGATAACTTCGTACGTTCAAACTACTCTAGAAGAAAGAGAAGAAGAACAA
GATGACACTTGAGACTAGTAATGTGCAGATGTTGACGTGATGGCTAGACAGGACACAAAA
GGAGATGACTACATTACTAAAGCCAAGGGTACGTGTCCCATCCCTAATAAATGCTTTTAA
ACACGTCTACAATAACACACCTTCCAAAATTCTAATTTTCCCATTAATAGACCGGGACTA
TTCATAACTAGATTTTATACTAATCATAGGAATTAGAACAACCTCAAGTGTCATGAATAA
ATAAAACAAGCAAGTCGGAAATAGTTCGGAAAATTCGCGAGGAACTTAAAATTAATTTCG
AGGAATAATCGATATATCAATCGATATTAAACGATAATGTAAGTCGATCGTTTAGCCGTT
GGTGTGTTTCGGTTGGGGTAGCGCGATGGGTTGTTGCGGGAAGTCCATGTTGAACTCTTC
GACGATGGTCTTGGGGTGGAGCGCGCTGATGTTGTTGTCGACGGTGTAGGTGCGGGCGCG
GGTCCGCGCGAGCGCCGGGCGCGGCTGGTGCTCGAGCCAGTCGTCGTCGCGCAGGCGCTT
GCGGCGCGCCAGCTGCTTGTCGCGCAGGTGCTGCAGGCGCGCCAGGTTGGCGTTCACCTG
CTGCGGCGTCAGCCCCGTGCGCCCCGACCGCAGCAGCGCAGCGTTGCGCAGGTACGAGCT
CTCGGGGTCGCGCCGGTTCCATGTGTAACCTGGGAACGGTCTCTTGAGCCGCCGGCGAAT
CGAGGGTCGCTGACGTTTCTTAAGTTCATTCGGCCTCAGATCGTAGTTCCTCGTGCCACG
GATGCTGTTGGGCCGCGGGCCGTGCCGCTTCGGGCCAAGTCGGGGCTGGTTCGGGCGGAG
ATCGTACGACTTCGGGTTGTGGACAGGGTTCGCTGTCACGTCGTTTACCATCATGGGGTC
GTTGACTTCCCTGCTGATCGCTGGTACGTTGATTTCGTTGATCTCACCCTGACGTTGCCA
ACGGCGATTAAAAGTCTTCACTTTGGCCTTTGGCATCTTTAGCAGTTTAGTTTGGCAGAT
GAAGTGGCGAGCCTCGATGCAGCTGCGTGGCGCCCACCTGTAGAGCAGTTCTGGTATCAT
AGCGATGCAGTGCCACTTGAGCTCTTCAGGGGACATCTTCTTCATCTTGGAGAAGGACTG
GTAGTGCATCTTGCGCAGGTCGCCGCCCCACCTCCACGACTTCGCTCCGTAGTCGTAAAT
GCCGCCGATCCATCGACTGGCCTTATCGACTTCTGGTTTGTTGAGGTACTTGCGAAGGTT
TCTGTCTTCCCACCGGGCCGGGACGGTCAGGTTGCTGCCACGGTCCGTGCATGCGAAGAG
CGCGTTCTGCCACGTGGCCTTGTTCTCGCTGAAGAAGTAGCAGCTGTGTCCGAGCCGGAT
GAACTGCGGCGGGCACACGTACGACATCTTCGTGTTGTTCCTCTGGCCCTCCACGCTACC
ACATTGTGACGAAAAGATGACGAGGACCACAGCGAAAGCCGCCAATCTGCATCTCCGCTC
CATAGCTTCCATTTCACTGACAATTTTCACTAGTTCAACACAAACGCACCTAAAACACTA
ACACTTTAAAGTACTACAATCCATATTTTTAAAATCACTTTAAAAAGAACTTGTAATTTG
AGGTTATATTATGTCATGTCAAAAATAAAATCTGTTTATTTTTTATTGTCGTTGTACTAG
CAAATCGTCTACTAACCGCAAATTATTGATCACAAATTTTAATTATATTTTACTATGTGC
TTAATTATTCACAAAATTCCCAATACTTATTCACTATAATAAAAACAAAGTTTTAAATAA
ATAAAAATTGGTCACATTAAACACCGCGATGTTTGTTCCA
>T_ni_cDNA_12118
TTTTTTTTTAATTATACTTTACTTTATTTCAAAATAATAATAACATTATAAAATCAAAAC
TGTCATACAAAACAGGTTCTATATTAACTTAGTAAGAAGGTGGGAAATAGAAGATGTCTT
GCGAGAGCATATCCATAGTCTGATTTGAATTTAGAATGTTGATTTATCGCATAATAAATG
TCGAGCTAAAAACATTTTGTTCGAAACCTTAAAACTAAAAAAAATATGTAATTTAAATTC
AAAGTTCAAAAAAAGAAAATAGATTACCTATATCCTTCTTTCAAACTTGACAAAAATCGG
TAAACAACTGTCTCGTTCGTCGTTCGTTCTAAATACGTATCAGTATGTAAAGGTACTTAA
TATTAAATAAAACTATGTTTATTAACGTTTAGTACTAAGTTACATCTCTTTAGTGTAGTG
TATGACGGAGAGCGCCGTATCTAGGAGGTACACCGCGCCGTTGATCACGCAGAGTGCGCC
GACAGCCAGACCGACCTGTTTCTCAGCGAACACAAACTGGTACTGGTGCTCGCCCTGGTA
TCCGCCCCAGTAGTGCAGCGCCACAGCCCCCACCGCGATCCACAGGAACACTCCCACGAA
GTTCATCACAATTTCTGACAGGGCTCTCTTGTGTTCAGTAGTGCCAAACAAGTAAGTGAC
GACTTGCGCGAGTGTGTATATCAGGTAGCCGACAATGACACCGGAGGCCACGATCTCAGC
GTCAGGATTCTTCTCCTCATTGAGGTTCCAAGTACCACCCACCCCCAGGAACTCGCCATT
GTAACCAGTTCTGTACAGAACGAGGATCACTATGTTCAGGACAATTTTGAAGGTCTTCAC
GACTATAGTCGCGATTGTTTGCACAGACACCATTTTCACAACACAATATCACTTGTTGAG
AATACCACAGTCTTTTGTTTCTGCCCGGTTTCGCTAAAACGCCGTTCGTCACTGTTCCCA
GCTATCTGTGTGTCGCCTTATCAGCACATTCGTGGTCTAATCTTATCACTTCCAACGAAT
TAGTAGGGCAGGTTTCATTGTACCTTCATAACACCTGACTTTCGAAATTAGGTCTTGTGT
TTATTGGTCTAAGAACTGTTATTGGTTTTGGCTATTGTTTCAGATGTTG
>T_ni_cDNA_12199
TTTTTTTTTTTGGAAAAAATATTTTAATTACTTAATAGCAATAATAATTTATTCAACACA
TGCATTCTTCACACACACTGACATACAGTTTATCAAATGCAATAGTCTGTTGATCTCCAG
AACTGACGCAACTGCGGCACACGACTTTGCTGAGATGTGATATCACATAAGTGTCCCATG
AATTAATCTATTATTTTATTTGAGCTACTTTACAATTCAGATTTGCCCATGTATTTGGGC
TTCAGCTCTTCTATTCTCTTGATAAAGTCGGTCTTCTCGATGCAACCGTCGCAGACCTCG
TCCCAGTCATTCAGGATTTTCTTTAAATCACGGACTTTGAGTTTCTTCAAATCTACATTC
TTCAGGTCTATTTGTTTGTCAAACCTGAGGTCACAGATCTGTGCGTCCTTCTTCTTCAAC
TTCTCACAGATCTTGTCAGCCGGCATGGACCAACTGAGCGGCTTCGAAAGCTCGCCCAGG
ATACCGGTGGCAGACTCTTCTAACCCGCCCAAATAGTAACAAAACCTGTTCTCTTTATTT
TTGGAACCTTTACAGAACTTTTTAAACTCAGCCTCGATTAATTTTGGGTTCTTTTTTACA
TCATCTGTTAACGTGGCGGCGAATTTTTCCACAGTTTTGATACAAACTTCGCATTCGCCT
TCCTTTAGAGCGAGTGCAACCTGGACGATTGTCGCTAAGAATAATAAATGAAACACGTTT
AATTTATACATTTTGCACTGATTTTATATAATGATATACGCTAAATTTAACTCCAGCTGT
TAAATACACCGCAACTTGTTACAGAATAAATAGAAATAGTACAAATTTCAAGTGATAGAA
GAATCTCGTCCATTCATCGAAACGAAAACGTTGACAGCTTTACTTGGCGAGCTGTGATT
>T_ni_cDNA_12228
TTTTTTTTTTGTTTTTAATTATTTTATTACCTTTAAATTATAAAATTATTCTAGATTTAT
TCAATGTATACACATAAATAACTGTGCAAAGTTCAGTACTCATGTCCCACCAAAACAGAG
ACATTTATGCTCAACTTCTGTAACATTCTCACACACTCACAATGTTGCCACTTTTAAGTT
CTGTAGAAATTAGATGTTGTTCATATTATTTGGGTGGCAACACTTACACATACGTAGTTC
TTCACTTGGTTCCAGTAGAAAGCAGGGCTAGGACTCCAGAGGCAGCCGTGAGGGAAACAA
TGTAGTTAACAGTGGGTGTGAATGAGCGCAGGATGTAGAAGCTGCTCAGGATCACAATGG
TCAGGAACAGAGCATTGTTGTAGAAGATTGAGTAGGTGGTTGCTTCATAATCAGCCACTT
CATTCTTTTTCCACAGGATCCTCTCGTCCTTCTCCTTCCTGCTCATTTTCTTGTCATCGG
CCAGCTTGCGAGCCATCTCACGCGCGACGGCGTCGGCCCTACGCACGGCGACACGGTGTT
TCAGCTGGAACTTGGTGTTCCTGTACGCCAACGCGAGCAACCAGGTGCTGGCAGCTGTCA
CCATAGCGAACCACGCTAGGGAAGAGCTGACCTCCAGAGCGTGCACTCTCCAGAACAACC
ATATGGGAATAGCAGATACTATGAAGGCATTTCCATAAAATAGAGCCGAAGATTTTGTCG
ACACATTTCGACTGAAATCTTGAAGCAGTAGCTCCTCCTCTTTCGTGAAAGCTTTGTTTT
CCTTGGCCAACATGATTGTTTATTAATTGTTGACTTGATATCCACTACAACTTAACACGA
ACTACGTGTATAAAATACAGAGATAACTGGGTGTTATGCCACCGCTCCAATTGAGTTCAG
CTGGTTGAGCTCTGCGCTGGCGAGCGAAA
>T_ni_cDNA_12234
GTAACTAGCGCGCAGCCCCGCACGCACAGGCCACAGACGTGAAATGTAATGTCAAAAATT
CAAAAAATTATACAAAAAATACATGCGCTATCTGCATGACTATATTGTAACAATAAACTA
TATTGTTTGTTTGACTAATTAAATATGAGTGAATTCTCATAGTGTTTGACGGAGTTTGAC
TAATAAATATGTTATTTTTATAATGTATATGTGTTAAGACTGCGGTATAATGTAGTGGTT
ATTGTTCTGCACTAATCAAACTGAATCACACATTGAGCAGAGCCTGCACCGCAGCGAGTC
GATGGTATCACTGGCGTGCTTCAAGACGCTCTCGCAGCTCGTGAACAGCGACAACCTGGC
AGAACTACAGCAGTACCTCACCAACAACAAGAATGTTACCATTGACGACAGAGATGAGAA
CGGCACAACAGCCCTCATGTGTGCGGCTGAGAACGGGCGCGTTGCGGCGGCGCGGTTGCT
GCTGGCGTCAGGAGCTGACGCATGCGCCGCGGACGCTGACGGCTGGACCCCGCTCGCGTT
CGCGGCCCGCGGCGGTCATCTCAGCATCGTTAAAGAACTGCTAGACGCTGGTGCTAAAGT
CGATTCCAGAGACTGTGGTGGGTGGACGCCGATGCTTTGGGCAGCATACAAGGGCCATGA
AGAAGTTGTATCACTATTACTTGAAAAGGGAGCCGACGTACATGCACACGGGAATTATAA
CATCAACTCGTTAGTATGGGCGGCGGGCCGCAAGCACAGCGGTGTCGTCCAGCGCCTCCT
GGCGGCGGGCGCGCGCGCCAACTCGTGCGACAAGTACGCGACGTCCGCGCTCACGTGGGC
CGCGCGCGCCGGTGACGTCACGTCCTGCGCGGCCTTACTGAGGGCGGGAGCTGATCCTAA
CACCGCCGGCATGTACTGCTGGACTCCACTGTTGCAGGCTACACATGGTAATCACTTCGA
GACTAGTCCAAATGCTGTTGGAACACAAGCCCAACGTCAATGCGCTAGACAAGGACGGCT
ACACCGCGCTGGCCATCGCATGTAACGCGTCTAGTCTACGATATCGCTTTGGCTCTTATT
AACTCCAGCGCTTATATTAACGTGCAGGATCAATCTAAAGACACGCCGCTCATTCACGCA
GTAAAAGGTGGTCACAAGAACATAGTGGAGGCCTTACTGAAGAAACACGTCGATGTGGAC
CTCCCGGGTAAGGAGAAGAAGACACCAGTGTACACGGCCGTGGAGAAGGGTCACGTGTCC
ATACTCAAGTTATTACTGGCTTCCAATCCCGATTTGGAACATAGTACTATCACCGGAGAC
ACACCACTGATGCGTGCGGTGAGATCTCGCCACGCGGAGATGGTTCAGCTCATGTTGGAG
CGCAAGGCCCGCGTCAACGTGGCCGACAACCGTGGCGATACGGCGCTACACATCGCCATG
AGGGCGCGCTCTAAGCAAATCGTAGAGATACTTCTAAGAAATCCGAAGAACAGTCAATTG
TTGTATAAGCCTAACAAGCTGAATGAAACCCCATACAATATAGACATGAGTTACAACAAG
ACGATCCTTGGACAGATATTCGGTGCTCGGAAACTGAATACTAATGAGGATAATGAGAAT
ATGTTAGGATATGAGTTGTACAGTGCGGCGCTGGCTGACATGCTGTCGGAGCCTAGCCTG
TCGGTGCCCATCACAGTGGGATTGTACGCGAGATGGGGTTCCGGGAAATCGTTTTTGCTC
AATAAACTAAAAGAGGAGATGAAGAACTTCGCCCGTCAGTGGAGTGAGACCGGCTGGGCG
TGGTCGTGGGCGGTGTCGTGGGGGGCGTGGCACGTGGCGCTGTCAGTCGCCGCTATCTCA
GCCGTGATCGGCGCGCCGCCCTATGTGGCGCTAGGACTGTGCTTCGCCTTATTCGCACTC
ATCTACCTAGCGCTCTATATACTGTGGTATACTGGTAACAGATATGAATGGTGGTGGGCG
GGCGGCGTGGTATCCGCATTGGGGCGGCGGTTTAGCTCGCTGCTGCTGGCGCTTCAGGTA
GTGTTCTGCCACCCGCCCGGGCCCAACGACCCGCGAGCACTGCCCGCCACGCCCATACGA
TTCCACTTCACAGAGGGCATGAAGAGCGGCGGCGGGCAGGAGGGCGACGCTATGGTGGTG
CAGATGATAGCCAGCCTGGGCGAAGCTCTGGAGTGTCAGTACGGACGCATCTGTACGCGG
CTGGCGAGGGCCTTCCGACCTAAACCCGTGTCTGCTACGTCTGGATGGAAATGGCGTCGC
GTTTGCTGTATACCACACATAGTGACGTTTGAACTGGTCTTCACGTGCTTCCTCATCGGC
CTGTGTGTACTTATCATGTACTTAACCGACAGGGATTCTGACTCGCAGCGGCGTGATATC
CAACAGGGGCTGGTGATCTTCGCGGGCGCGGTGAGCGGCGCGGCGCTGCTGGCCAACCTG
TACACGTGCGGGCGCGTGCTGGCCGCGCTGCTGCAGCCGCCGCGCGCGCGCCTGGCCCGC
GCCACG
>T_ni_cDNA_12244
TAAGATGTATCAGGCTGCTGGTAAGATGTATCAGGCTGGTGATAGGATGTATCAGGTTGC
TGATAAGATGTATCAGGTCTGGTGATAGGATGTATCAGGCTGCTGGTAAGATGTATCAGG
CTGGTGATAGGATGTATCAGGTTGCTGATAAGATGTATCAGGCTGCTGGTAAGATGTATC
AGGCTGTTGTGGTTCTGGGTAGTTAGGTTGAGGTGCAGGGTAGTTGTAACCATTGTCTGG
CTGTTCAGACACAGGGTAATTAGGCTCTGGATAATTTGGTCGAGGAGAAGGAGGGTAACT
TGGTTGCTGGGATGGGGGATAATTTGGTCTTGGAGATGGGGGGTAGCTCGGTTGTTGAGA
AGGATAGCTTGGCGGAGGAGTATTGTAGTTATAAGGAGATTGGTAGTCGGGTTGTTGAGG
CTCTGGGTAGTTGGGTTGAGGAGATGGATAGTTGTTATCTAAGGTTTGTTGGTAGTTATG
TTGGTCCGGTTGGTCGGGTTGCTGATAATAATTATTTCCTGAGGGAGGGCGGTAGTTGTT
ATCTTCAGATTCGTTATAGACGTTCGAAGGTGGCGTTTGTGCTTGGTAGATATCCAGAGG
TGCGTCATAATCGTGTTCTGATGGTCTATTGTAGTTCGGGTCCCAAGGTACGGATCCCGT
TGGTGGTTGCTGAGCGCCTTCTGTTTGAGTGGAGTAGTCAGTTTGGTAATATGTTTCTGT
GGGAGGAGGATAGTTAGGCTCAGTAGGTTCTTGGTTGCCGTTGGTGATACACAAACGACA
TAGCTGGTTATTAAGCTCATCTCTATAGTCAGAATAGCCATCTGGGCAGTGGCAGCCATA
TGTGTCACAGTGCGGCAATACGAACGTCTCATTATAATCGGCTTCATTGTTTTCTACCGG
AATAGAAGCGCGCGTTGTTTCGTCAACTCTCGCGATTGCGATGCAGTTATAGCCATCACC
GTAATATCCTTCAGAGCATTTACATTCGTAACCGTTGCTAGCGAAAACACAGGAAGCGTA
TGGCGAGCATCCAGAACAAGCAGTCTCGTAGTTTTGATAACAGGAGTCTCCGTTACCAGT
AAATCCAGGATTGCATACACATGTAGGTTCTCTTCCTAGATTCTCCACACACTGGGCATT
GCTATCACAGTTTTTGTTTTGGCAAGTTTAAAAGAAGTTTACAACTTATGCCGTTTCCTA
AGAACCCAGAACGACATCTGCATTGGAAGACGCCGTCGTAGTTGTAACATTCGGCATTGG
TGTCACAGTTATGTGTTCCAATTTGACACTCGTTAATATCAACACATGTTGCAGCATTGT
CTACGTAGTTTTCTGTGTATCCTGTTTGACAAACACATGCGAAAGAGTCTCCTTGTACCA
CACATGTGCTGTGAGGTCCACAAGTGCTTCTACCGACAATACAAGGGTCTTCTTCACCCA
GAGGGAATATCTTGTTAGTCATACCGTATCTGACAATATTTTCCTTGCTTTCATATCCCA
AATAGTTCTTGCTTATTTTTAACGTCAACGGCGTATTGTCCTCAGGTGATGCAGGTGCAA
AAAGGCAAGTGTTGTATGTGAAGGTTTGTGAAACTCTCTGTTCGTATTTCTCTCCTGTTA
GCTTATTAGTAAACGTTCGCGTTGATTCAGAACGTATGAGACCCGGTTCTACCAGAGTGT
ATTGCTCATCATACTCACTTATATCTAGTTTTGCATCAACTGAAATTGCTGGTAGCGAAC
CTCTGATATCGGTTTCTAAAGTAATTTGGTCGAACACATCATGTCCCAGGTACTCTTGTT
TTATTGTAACTCTGTCACCTGTTATTGGGAACCAAACATCTGCGGTGTGGTTAAACGTGG
AGCCTGTCAATTGGTATCCATTTTTGGCAAACCCAGATGGCTTGGCGAAGAGCCAGCCCA
CCACGCCACCAAGTACATGAAGTAATTGCAAACTGCTTCCAAGTTCTCCAGGAACGAGGG
AAAGAGCTGTGTATGCTCTCCCGTCAGCGACGACTACGTATGCTTGTATGTCGACATCAT
TTAGATTGACGTTGTTTAAAACGCCATTAATTTTTCCGTGAACTCTGAGTGGAACGTCAT
CTTTTATACATGATTTTCCGTTTCCGTAAAACCCGTCGTTACATTGACAACAAATGCCCG
CTTGGTAGTCGACACATCGAGCCTGAACGTGGCACACGCTTGGACCGCTCTGTGCACACG
TTTTAGACTCTTCTTCGATTTCAACTTCGGTTTGATCGTACTGGTCGGGAACAGCAATAT
TGCTGTCATTAGGTATATCTCCAATCCGGAAAACGTATCTACCAGGCTCGTGAATATTAG
ACCATGAGACAATATTTCTAATTTGATGACTTCCAGATCCGCGGAGAGTGTAGATACGTC
CATCTTCGGACACAAAACCGGCTTGTGCTTTTGCATCGGGTAAACTTAATATTTGAGCAT
CTTTCTGTATCCATTGGATGTCCCTTTCGGGGTACAGCAATTCAACGAAACTCTCTGTCC
CGTTGTTGATCACGGCTATTTGGAAGCTGTTCCTTAGCGGGCTGGTGCGACCTTGAGAAG
TGTAGGTGACATCTTCCCAGGTAGCGATGAACACGCTGGATGGTTTGAAGTCGTAATAAG
CGTGGAAGTTGTTCTGCACGCTCTCTTCCGCTTTGGCTAGGACGTGTGGTTCGTTCGTTT
CCCTGTAGTACACGGCTCCAGCGTTGCTTGTGTCAACGTTGGTGTAGAATGCCGCGATCG
ATGGGTACGGTAGCGGGAACTCAATGTTCAGAAACGATGGGATGTCGGCACGAAAGGTCA
GAACACCAAAGTTATTTACAAATATGCTTTCGTAAACTTCTCCGTAGAACTTGATGGGTA
CTTTGAGCTGTATCTCAGGGGAGGGGACCTCGCTGCCGCGCGGCAGGGTCTGGTCGTACC
CAAGTCCGTGAGGGTAGAACTGGTCGCGCGTGACGGCGCACGCGCACGCCACCAGCGCGA
GCACTCCCGCGCACGTCCACATCTCTCCACGCTTCACACAACACTGGAATAGGCGTATTT
ATCGGGGTAGCCCGAC
>T_ni_cDNA_12245
TTTTTTTTTAATTGGACTTCACACATTTATTGTATTTTTGTCTAATAAAAATACTATATC
ATATAACTATCATAAAGAGAATATCTACAGCAATTGACAGTCTTGCTGGTTGTACACACT
CGCCAGAGCACAACATAATAACTCCTGTAATGCATTTCGTGCACTCGGCAGGACATTATC
TTCTCTAACAACATTATTTTATACCTTAATTTACAGCCCTATCGCGTCTATTTTAAAGTT
TCGAAGAATAAAAACTGCACATTTTGCCAAATTAACACCATTGAATGGATTATATAATCA
TGTATTGCACTATTGAGTGAAGAAGGATAGAGAACATTGAATGGGTTTACAGATATAGCA
GATACAATTTTTTTTCCCATCGATGATAGGAACAAACCTAACATGCTGTTTCTTGATTAA
AATATCTGGAAAGTCTGCTACATTTTAGAAATTGCCACATATTATTTTGTAGTAAACCTC
ATTGGTCATTGGATCAAATTTACAACATGTGCATCAGTTTTCGTTTATCACCACAAGTGG
TCAGACATGTTAATATAACAGTTTACAATTAGTTATTGTACAAATACATCAATAAAGTTT
ATACTTATTATGATTGTTAAGGATTGCATCGTTTGCAGAGTTTGTGAATTAAATTTAAAA
TGTGTATAATGTACAAGAGACCGGATTTATTATATTTAGGCACATTAACGTTCATTTCGA
ATCATCTTCGATCTAAATTAACATTTTAAATTGTAAATTCATTAAGCTCTACAACATACA
TGACATCGTGTTTACCATATTAGTATATTTATCATACTTTATACATTTGTTTTCTTTTAG
ATACATTACAGTGTCATATTCCTTATAGACTTCAACTTAAGCATAATGGAACACTATCAA
ATATAAACTCGAGACAAAATTATAATATAAGATAATTAATTATTATTATTATACATTTTA
ATCATTTTTGAACGCGACATGACCCAGTCTCGGGAGATTAAATTAATTACAGATCGTCTG
TCAAAGATTGCATGCACGTCGAAAATTAACTCAAATGGGCTACTTATCCTACGATGTTAT
TATGTACACAATGTACTATAATAATTGGCTAAATGATAATAAAAACTCATTTGTAACATT
CACCTTTAATAGAAAATTAACATTTAAAATAAATTATCAAAGCAAATAGTCCAATAAATA
TGTACGAGTTGTGAATGATAAGCGTTACTTTATATACTTCGTTATTAGGTCGTTGAAAAA
ATCATAGCCATCGAATGATAATTACTTACATACATATAAAATGTACACAATTGCACCGCC
GACAGAGCCGGGCGCGTCCGCGAGCGACGCTCGCACTGGACGCGCGGATTTCGTTCTCTC
TAATAGAATATTCATATATTTAAAATAATCTGTGTACTTCTTTTTTATTTCTATAACTTG
TCTTACAACTCTAAGAATGCGAAACAATCTACAGTCCTAAACACGGCATACATAGTATGT
ACAATCGTAACTATATACACAAATATAACATGGCAAAGGTGTCGAACGAGAACTAGTGTT
GCCATGTAGTGAACACGCAACGCGTTTCACATTTATTATCATCTCATTGTTTTAACATTG
CACCCATGTAGCTTGATTCATCCAATTAACCGGAAAAAGTGCAGCTCAACTATGGTACAT
GGCGTAAGTAAGTCTAGACAAAATAGAATTGCCAATCAACCGAGTTAATTTGTTGGTAGA
TCAGACAATAATACACTGCGTATACAGAGAATTCGATCTTCGAGTTATATCTTAAAAGCG
TATTTAGAATATAATCTTCCATCCATCCTCGTTTAACAAGAATAGATTGCTATTATGGCC
TGAACATCTTGGCGCCATTAGTATACTAGTTGCGTGATCATTTGGCAAGTGAATCAAGTT
ATACAGCTAAACATTATATAAACAACATTAGGTAGCACCCTAAGCGTTACTAACATATAA
GATGAGCTCTAATGCATGCGGTACTGCGGCACACCTGGCTGACAATTGGTAACTAACAAT
ATTCTTATTGTCCATACAAACGGAGCTTACTACACTCCACAAAGCAATCAACATTACAAA
TACATCGACAGTTTTTATAGTTTTGTATCATTCATCTGTTGACGCTGAAGGAACACTAAA
CATAGGAAATAAATTAGCAACAATATTATTACTGCAACTGAAACAAAGAAGCCCCGATGG
CGATATAATGAAAAAATGTTTGTACTCGTGATTTCTGTACGTAAAAAAATAAGCAATATT
TATATACTATATGCACTAATTATATTATGTACATAATGATGCAGCGCGATAGCCGCAAAC
AATTAAAGGTGAATGAATCACAAACAGCAAAAGTAACGTTACCGAATCTGTCTACTCAAC
CTCGCGGTATAAATATATATTGTGCGTATTTGATACAGAATACAATAGTGAACTAAGTGC
CTAGAGTTTAGGTAACCTGCACAATGGTGACTCGATGAATTTGGTTGATATGTTCGTAAA
TCGTTAAGTGACATGATGCAAGAACTGTGTGAAGCCCGTCGAGCGTCGCTCGTAACACAA
ACTATGGAAAATAGTCTTACGCGTCAACTACTGTCACTAACTATACACCATGTCACAAAA
ATATTTCATTTACACTGTTGTATATTTATACAATCATAAATATATTCATTTGTACATTAC
ACGTGTGATTTTAGAATATTTACAAATAAACACAACATTCAACCTTCACCTCTATTCACA
ATCTTTTATAAACTACACTTATTAAATTAAAATGATCAGGGCTGTAAAACCTAGAAATTA
AAAACTAACCGCACTGGCAATAAACAACGATCGTAGAATCATCCGTAATACACGATGGAA
TAATAGGATCGTCGTTTGTTAACAGCGCATTTACTTGAACAAAATTTTAACAGAATAATT
TTATCGAATCTTTGAGGTGAACAAAGAAAGAGTTTTGATATTTGTTCTCGTAAGCTTGAT
ATGAAATCGTAGGCGGAGAGAATATGGTATAAAACATAATGTTTATATTAAAGTTGTGTA
AAGAAGAATATCTTTCGATAGTTATAAATTAACGTGACAATGTGATCATCATCACGGTTA
ACGCATTATTATAATACGTTAAGTAGTTCGAATGGTTAAAATCCAGGATACAGTAAAAGG
CAATAGCCAAATTAAATAGACCGCCTCAACATTAAAAAACAAGTTGGATTGAGCTTCAAA
AGCTAGGAACAACTGACATCTTTTTTCATGGGCAGAAGATTTGCAATCCATGGAAGCCAG
ATTGAAAAGATTATAAAATATTTGTATCTGTTGAGATGGATGCATATTTCGATGGGTCAC
TGTGACCTGGCAAAGATCAAAACGACTTAATAAATACGACTTGACCAAACAAGAATATTG
TCTTAGGCCTGTCGATAAAATAACTTCACAGAGAATTGAGTTACTGCACTCAAAAAATCT
AGGGATACCCAATAGTCACAAGAACTAAATTAAGTAAAGTAATATTGGTGACTGTTATGT
AAACGAATGAAAATATTCACGAGTGGACATTAGATTAACATTGTATGTATATTGAAATCG
TAAAATACTTAAGTTACTCAACTAATCTTTACTTCACCTCAACGACACAACTGTATGTAG
CAATGTCCAGTACTAATCATCAATCGTAAATAATTTATAACACATAATATGTCCTCATAA
AGATATCTATCTAGCCATTTGGTATATGAATACTGCCCTGAACAATATCTGCAGATTGAT
TTGTATTTAGAACCACCGTAAACAAATAAGTTTTATTGTATTTTTACATGCAAAAGAACC
AAAATATGCTTACTCAACTACTACTCACGTAAAAATTAAATCAATCACACAATAATGCTA
TTGTAAAGGTCATTAAAATGTCTGTATTATAAGTTGAGAAAGGCATAAGACAAATCCGTA
TTGATCGTTTTGCAAAATAATTAGTTTTTACGGTTGATCTAATTCCAAATCATTAAATCT
AACAGTAAAATGCAGATCAATCAAACTATTACATCTAAACATCGGAAATACTTCCTAAGG
TATAATATTGCAAATTGTTGAAGGAAAATATTTTACTCTACCATGCAAATAATTCGTTCC
AAGAATAGTTCTTTTGTTTTACAAATTTTAAGCGATTCTGTTTGGTCAGTTATTAAACAT
TGCAAGTGCATCGCAAGTCTCATATTCCATGAAAGTAATCAATTTATAAATACATACTAA
TAAAGGATGTGCAGTTTTGGTGCCTATTATCAACAGCTGAGATGACATCTAATATTTATA
CATCGCTACATTAATGAACGAACACCAGAAGGAGATGAGTGAAGAGCTTACGTTTAGTAA
TGACAACATGCGCTAGTTACATTTAGGAATACTTCTATTTAAGCTGTATTTCTAATCGTC
GAAATACGATCAATCATCTCACAGTGAATCCTTGATACAGGTAAATGTTATCTATTCAGT
CGTAATTCCTATCATATAACATATATCTCATTTTTGTTGGTATTACACACCAAATCCATA
CAAGTTTCCTTTTAATAAATCTATAAAATATTAATTTATACTTACTATGAGCGAATAAAA
AAATCTTTCAATGGACGCCAGATTCTTAGTTACTGGCTGCGGATCGTCGTACGTACATCA
AAGTTTTTATTATTACTCAACAACGTCCTGGTCTAGGCGAGCCCGCGTCAAAAGCGGGTT
TACTAGGAGACCCCGCTCCAATATAACATTCAATGCTAATTCTATCAACACACTAGTCAA
CCGACTCATTTCGTTTATGGCGTCGCGTTATACGATCGCAAACATTCAACAATCGCAGTC
CATGCTCATACCATGCAAATCAATTAATCGTAAAAGAATAGAAATACCTATTCAGTTCCT
TTTAGCAATCGAGGGACCCCCAGACACGCCACCTTGCTTCGGACGGCCGAATAAAATGAA
ATAGGAAGCGCCATCGTCAACTTCAGGCGTTAGGAAAAAAAATCCTATCTTCAAATAATA
AATTAATACTCGCACTCTAAAGTATCGAATGAGTAAATTATAGCGGGCTACACGGAGAGT
TGCCGGGCCCCGCCACCCGCGGACAGCGGGGTGCGGG
>T_ni_cDNA_12371
ACGCGTCTAGTATTAAATCTAGAACTTAACAATAATACAAATTATACCTAATTTCTTATT
TATGCATTACCATGTGTAGAATGAAAGGCAGGTGGAAAATTTTAGAATCCCACAAAGCTT
CTGAAAATATGAAATAGTTCTGCGTCTACTTTGGATTCTTCATGTCTGTTCTCCCATAGA
GTGGGTATGAATAATCCCTGATAGATGCTCCATCACATTTTATATTAAAGTTCTCAACAA
GGCCTGTGCATATTGGACCTGTGTCCCCGTGCACGCCTTTAAAAAAGGACCAGTCCCACG
GAGTTATCCCGTGAATCTACAGAGATACTTGTAATATATTCTCTAGAACTGACTCATATT
AGTCAAGAATCAAATGACTTAAAGTTTCAATTACGTGACTTAATTAACACATTATAAGGT
ACATTTTGGCTTTTTTAAATTCGGTATTTTTATGCATATGCTATTATGTCACCATCTGGT
ATCAGACTTAGTCTGACACCAAATTATACATAGACCGTAGGATGTCTGAAAAGGATTCAA
ATAATCTCAAGTACGCTAGATTCTTAACAAAGTTTTCCTGAGACAATAAAGTTTCAATTT
CGGGTTGCAATATTACAAAAATAATTAAAAAGGTATCTATCTAACTTATATAAAATAACA
ATGTCTTAGAAATAATTGTCTTCTGCGGGTGCTCTCTTATAGAAGGCTCTGGAAACATCC
TCTGGGGCCCGAAGCCCGATGCAGGCGAAGTATCCTCGGCGCCAGAGCAGCATCAGACCC
AACATGATGGGAACAGCTAGCAGAACACCAATAAGAGTGCCGAGGAGTATAGCTCCGTCC
TTCTCTGGCCTGTTTCCGTATTTGTCGACACACCTCATGGTGCGGTGGATCTCATGAAGA
TGCTTCATGGTATAGCCTCGCATTTCAATGGGTTCTTGACAAACCATCAATGACGCATTC
CCTCCTGCATGCTCGACACTCGGAACCAGGAGGTCCACCATCCATTGCGTGGAACAGTCG
CAGAGGAAAGGGTTGTCTGACACATCCACCTTCTCCAGAAGGTCCCAGCGGGAGATCAAA
CGGGAGTCCACTTCGGATAGGTTGTTTGATTGAAGGTAGAGCTCTTTCATAGGTGGCCAG
TCATAAGTCTCCCCAATATCATCAGGTCTTGCCAACGCCTTAGGGTCTATATCACTGAGG
GCTGGGTTGAAGCTCATGTGCAGTTTGGTGAGCTGTTCCAAACCGGCAAGTGAACCTGGA
CCAACGCGTTTCAAAGCCGGCATGTTGCACATGTGGAGCTCTTGCAGCTTACGAAGACGA
GGGAAGCCTGGGTAATCCTCCGAGTCCATTTCGAGTTGTACAATGGGATTCTGGTTAAGG
TTCAAATAGATCAAATTCTTTGTTTCTTCAATCTCCTGTGGGACAGCTGTTAGGAGGTTA
TCGCTCAGGTCCAGACGTTCTAGGTATCTTGGTGTGTGAAGGAACTTCTCCGGGATTTTC
GTGAGTTCACAAGACCGCATTCGTAGCACCTTCAACATGGGCAAACTAGAGATAGCAATA
ATGGTGACTTGGTCGAAGGTTGCTAGAGGGTTTCCACTGATGTCCAGCTCCTCCAGCTCT
GGGAGATGCTCGAACAGGTCCTGGCTGAGGGAGTGAAGGTCGTTATTGGCGAGGTTTAGG
ACCCTCATGGATGCCAAAGGTTTGTACTCTTCCGCGGAGTAGCGACCCTCAAAAGCATGA
GGACTAAGATTCGCCGTCGTCAGTTTGTTGTAACTCAAGTCCAAAACCCTCATCTCCTGC
AGATCCCTGAAGGCTGCGTTCTCGATCCTCTCGATCTTGCATCGTGAAAGGTTCAGCACT
TCAATTGATAGATCTGCCATGACCGTAACGTTGACGAACAGGTTTTCACTCAAGTCCACA
TTTTTTGGTTTTAAATCCGTTATTTCACTCCATTCTTGCTTTGTAAAGAAAGTAGATATA
TTCTGGTCGAAGCAGTCGACATTGTTGTCCTTACAATGGCACAGTTTGCAAATGTTGGAA
TCCTTTGGTAGCACATTTGTTGTATTTGAAGTTTGCTCGTCTGCGATGACCCCGATTACG
AAAACGGCGAAAACAAAACACGCTAGCACTCGCCCACCCATTTTCCTTATTTCCACACTA
GACGCGT
>T_ni_cDNA_12388
TTTTTTAGTTTTTTTGTTTTTTTTTTTTTTTTTTTAAAATTTGTAAATGACCGTATATTG
ACTAAAGATATACATGATTAACTTAGTGCTTGGTCTTCGTATCAGGCGGGGGCAGGTGGA
GTCTGGCCGCCAGCTCCTCGGGCACGTCCAGATACGTCTTCTCCAAGCCCACAGTGAGGA
TCAGGGCCCGGAGACGGTCCACCTCGACGTGGTCTCCCTCGCTGGACCAGACTGTCATAG
TGGAGTTGAGGGACGAAGTCTCCCGGAGCAGGTCTAGTAGGACTGGTTGGCTGTTAGCGG
CGAGACCTGCGCGCACCGGGAAAGTGATAGTCTGATTAATATGATTCTCATTGATCATCC
TCAGCATGGTCCCGATCTGCTCACTGGTGTACTCGCCCTCCGTGATGTTCCCGCCGTACT
TGGTGGTCCAGCCGATGGACAGGACTGCGCAGGAGTGCTTGGAGCCAAGCTTCAGGAACT
TCTCAGCGTCCACCGCCTTTGTAGTGGCGTCCACTGGGCCGGGTAAGATGTCGGCGTTCA
ACCAGATTTGGGATGCCTTATACTTAGCGATCAGCTCCTGACTTTGTTCAAAAGCCTCTA
TACTCTTGAAGTCCAGTTTGACACCCTTCACATCCACTCCCTTCTCGTTGTGTTTGGCGA
TGGCCTCCAGGAACTCAGCGAGGCTGATGTCGGAGGTGGTGGCTGGGGGATGCGCCATGA
TGGGGATCGGGGGTCCCTCCTTCCCGACCACCTGGCCAAGAGAGATGTCGGCCTCCAGCA
TGCATACCTTGGATGATAAAACGGTGTCAAGATACGTTTTGTTATTGACGGCGTGAGCCC
ACGTAACAGTAGTTAAGTTCTTCATTGCTTCTTCTTGAGATTTCACGACGATGGCCGTAG
CGGCCAGTACAAGTAGACGTAACATATTGCTTTTTTAATAAATCCTTTTTTTACACTCAA
AAAGTTTTCATAACTTGTCGCTGTTCGCGCCCGACCTGTGGTTGACTGACGGGGC
>T_ni_cDNA_12394
ACGCGTCTAGTTTCATTAGTGTATTGCTCCACTGACAAACAGTAAAGGAAAACATCATGA
GATGATACAACTTTAAAGATGAGATTATATTGTTATTAACCGACGTAAGGCGTAAGAAGT
TCACCATGTCTACTTGCTTCAGCTATAGATACCTATGACAGAGTTAATATTTTATCTCTT
TAATCCGAAATAAACTAGATTCAATCGTTCTCATTCTATTTTATTCTCTCATTTAATCTC
TCATTTTATTTTATTTCGGAATCTTTTGAAGTTGGTTTTGTATCGTTTACATGTGCTGGT
TGATGAAATTCATGAAGCTGGTGACACGAGCGAAGGCCGAAGGGTGACCATGCTGACAAG
CGTTGTGGGCGGCAAATGAGCTTACACCAATGAGAATATTTCTTCCATTGAAGTTGGTGA
CGAGAGGTCCGCCGGAGTCTCCGCCGCAGATGCCGACGCCGCCCCAGCCGGCGGTGCACA
GCGTGCTGGCCACCACGTAGAATAAACCTTGCTGTGGGATGTTGTAGATTTGTTGACATT
GCGCCACATTCATGACCTGCAAGCCTACGTGGCTTACTACAGTCGATGAACCTGTTTGTT
GGTCGCTAGTTTTCCCGAAGCCAACAGCAGTAGCCCACTGTCCCACGAATGTCTGCCACA
ACTCATTGTTCTGTGGAAGGCTGATAGGCGCGATACCGGGTGCGTTCGATACACTAACAG
GAAGATAGATCATAGCGACATCATTGTTAAGGTTAAAGGGATTCCATTGAGGGTGCGTGA
AGACCTGGTTAGTATTGATCCTAATACCACCGCTGTACAAGAAAATTGATCCAAGGATGA
CTTCAAACTGCCAGGCCTGCTTTTGAGAGTCCCTCCAGCAGTGAGCGGCAGTCACCAGGC
GGTTGGACGAGATAAGAGATGAGCCGCAAACTGATCTGTTAGCTTGGCCAATGAAACTTA
CCAGCAGACCGGCGAAGTATGGATGAGCGTCGACGGGAGCATGTACACCTCCAATAATTT
TTTCGTCTTTTCCTCGGTTCGCAAAATAAGCATCTTCGTAAGCCTTTATCTTCGCCGCGG
TGGGAATACCAATGGTGTCGTGGTATGACACCGAAACGTCTACGGCCGATGCGGATACCA
CCAGCGCCAGACCGAACAATACAAGAGCACGCATTTTACTAGACGCG
>T_ni_cDNA_12405
CGGGGCCCGGCGGGGCCCGGGCCGGGCGGGCGGCCATCACAACAGCTTGTGCTTGCCGTT
GGCGGCGTGCGGGGCCCCGCCCCCGCCCAGCGCGCGCTCGGCCGCCACCGCCGCCGCCTG
CTCCATGCCCTTCTCGATGCACGTCTGGTACATCGGCTTCATTAGATTCTCCCACAGCAC
GTTTGCTACATCATCTATTGTGACTCCAATTTCTCGCATCTCTCCGCTGTATCGGATGTA
GGCCCAGAGCACGAGCGTGAGCAGCGCCAGCCCCATGGCCAGGTTGCAGAGGTTGGCCAC
GGGGTAGAGCGCCAGCAGGCCGGCCAGCCCGCTCAGCACGTAGAACAGCAGCGCCAGCGC
GCAGAACACGGACGGCGTGCGCGCCGCCTTGAAGATGTTCTTGCTCTCGTTCTGCGCGCG
GAACTGCACGAACTGCTCGTCCAGGTCCTGTAGCAGCTGTGTGTAGTAGGCCTGGCTGAA
CTCGTCGCCGCCCATCTTGCGCTTGGCGTGGAAGGCGTGCAGCGACTTGTCCTTGATCCG
CGCGTGCTCGGCCTCCAGCAGCTGTGTCTGCAGGTAGGGCTTCGCCCCGCCACACACCTC
TTCCATCAGTTTCGTGTATAACTCCTTAGATTCGGCCACAGCTGTCAAGTTGTTGGCTTC
TGCTGTCGCCACAAGCATGCTCTTAGGCTCGGGCAGCTCGTTGCCCTTGTATATGTTCAT
GTAGGACTTGAAGTACTGCACGAGGTCCTTGGCGCGCACCTTCTGCCCGTTGATGAGCTT
GGGCACGAGGTTCTGCGGCGCCAGCAGCATCGGGACCAGCTGCTGCAGCGAACATTTGAA
TTCCATCTCGATGTCTTTGACCCTGCCGTCGAACTCCTGGCTCGTAGCCACGCGGATGCC
GGGGTGAGGCATGAGGAAGCACGCGATCTCCGAGAAGCACGACGTGATGTGCTTGCGCAG
GGACTGCAGCTCGGGGTGCTGGTGAGGGGACACCTTGAGCCTCCGCTGCAGGATGGTGCG
GCCGCCCTCAGCCCCGTAGGGCGCCTCGTAGGGGAAGCTCCAGTCGCGCACGAGGAACTG
CAGCCGCTGGAACGGCGTGCGCCCGCTGTCCTCCAGCGCCAGCCGCCCGTACTCCGTGAA
CAGCTGTAAATGTTGTAGGTCGTCCTCCTGTATGTTCTGCGAGAGATTGTAGATGAGGAC
GGAGGAGACCATGGTGGAGAGCGCGAAGATGGTGGCGCAGTCCCTCACCGTGGACTCACT
GTCGAACGCGCCCTGCGTGTCCAGCAGGACGATCGCCACCTTCTCTCCATTGTCGAGCGT
GGCCTTGAAGATCTCGGACCACATGAGGATGCCGGTGGTGTCGCGCTCGGAGCCGCCGCG
CCAGTTGAAGCCCTGCAGCGGCTCCTCGTCCCCGCCCAGCCAGTCCATGCTGCCGTCGGA
CCCATACTTATTATTAAGGTACCGTAGGAAGAAGTCGAGCAGGAAGGACTTGCCCTTGCG
GAAGGCGCCGGCCACTGAGAGCACGACCACGGGCCGGTCCTTGATGTCGTCCTGCAGCAG
CAGCTCCTTCAGCACGTCCTCGTCGAGGCTGAAGGTGTGGTCGGGGCCCGTGTTCACCAC
CTGCACGCCGTGCGGACCGTTGCGCGGCGGAGCCGACGGCTTCTCTGTTATTGGGGGTTC
TAACTTGGCATCAGGCTGGGATATAGCTGAGTGGAGGCTCCTGTCCGCGTCCCCCGTCAT
GATCACTACAGTCCGTGCGACCGTCCAACGGTACCACTCAACGCGTCAGGCGGGCGGCAC
ACTCCGCTCCTGGCGGCCCAGCACCACAAATCCACGCAGCAATTATAAAAAGAACCCAAT
TTCAATGTCACAAAGGTAACACGAGGGTAACGGGCCACGGCAACGCAGCCGATCCGCACT
GACGTCCGCGATACTCACTAACCACGCGTCCTAACCATAAATATCATAACAACATTTACC
TTCTCCCTCATGGTTATTAGTTTCTCGATGTTTATGTCCTTCGACTTCAGCCATATTCAA
TTTATTTATTTCGAGTTCTGACTGGACTGAACATAGCGACGTAAAATTTTTCCAACACGA
CGCAAGTTGAC
>T_ni_cDNA_12415
CTGCGCTCTCCGAAGCCTTCAATTTGAACCTTAGAACTAAGTAAGAGATTACCCTAATGA
AGACGAACAGCGCACTGAGGGCGCCCACATCGATCCAGAAGTTCGCCTTATCCATCGTCA
TTTCCTTCAGGAACAGGTTAGGGTTCCTGAAGTGGCAGTAAGCTTCGGAGCAATGGAGTT
TCTCTCTGCCGAAGCCGTAAACTGAGAGCATGGCGCCTTCGAAGCCGTATCGGACGTAGC
TGAGGTACGTAAGCCATTGCAAGTAGCTGGGTATCGCGTTGAAATTGACAAAGAACCCTG
AGAAAAGTACTACTGGGATGGTAGTGACTGGTCCAAGGTAGACCCCGGTCTCGATCTTCA
TTGCGGCCCCGATGAGCAGACCGAGAGACTGCGCCACCAGGGCCGTGAGGATGTTGATCG
TGGTGAACATGAGCACGCGATCCGTTTGCATCGGCTGGCCCGTCATGAAGTACACTATCA
TCACGTACACGCCGCTGAATACAATCTGGAACGGTAAATCCGCCATTGTTTTAGCGAAGT
AGAATGCTTTCAGGGAGTACCAGTAGTTCAAATGCTCTCTCACAAACACGCTCATCTCAG
TTGGGAATGTTAAAATAGTAGGCATCATAGCAGTAAACATAGTGAACATCACAGTAAAGA
ATATACATCCAGCGTTGCTCATCACTTTAGCAGCATCCCTTCCGATGTCGTAGTACAGGA
ACCCGATCAGCAGACCAACCACCGTATGCGAACACAGCCTTAAATGCGTCAACATTTGAT
CACGCAAAATGCTCCTAAACGTCCGTTTCAATAAGATCCAGAATTGCTTCCAGCCTGATG
TTGGGAATCCCGTCTTGATCGGTTTCTTCGTGAAGCTTTCGCTGGAGTCTAAAAGTGAAG
TAGTGCAGGTCACTGGTGCGAGGTTTGTGGAGTTCGGTAGTGCGTTCTGCTTTTCGGGGT
TTAGGACTGGTTCGGACATGTCTATCACAGTGCAGGTTGGTTTGTCTATCACAATAGCTA
GCGCCTCAGCCTTCTGAGTATTATTCTTGCTGGTCTGGTTATTATAGTTCATGTTCTGAG
GTACAGAGGATGATGTGGATGATGAAGACGAAGACTGGCCGCGGCCGCAGTTGCCCTTGT
TCACTGCCATCACCAGCTTGTGGACCCAGTCTCCATGCTCGCCTGTTGCTACTTCCATCA
CGTAATCAGCAGGATTGTGGTAGCTCGGACAGTGAAGACCCATTGACGACAAGAACGGCA
CTAAACCACTAACCCGCCCCTGGTATATACACTGCCCTTCGGCCAACGTGAACAAAAAGT
CGAACATCTCGAAAAGCCTTGCGGACGGTTGATGTATAGTACATATGATAGTTCTACCAC
CGCGCGCCAACGACTTCAGCAGCGATATGCACTGGAAACACGAGGAACTGTCCAGTCCCG
ATGTTGGCTCATCGAAGAACATCACAGGTGGGTTGTTAACTAACTCTAAAGCTATGGACA
GCCGTTTCTTCTGGCCGCCTGATAAGTTTATAGTTCTAGTGTCCCCAGCTTCTACGAGCC
CTAACATTTCCAGAATCTCGTCTATCACGATCTTCTTGGCAGTGACTGTCATGTCCTTTC
CTAGTTTCAGATTCGCCGACACGTTCATGGCCTCCCTCACAGTGAGATGCGGCAGCAGAC
AGTCGTCCTGCATGATGTAACAAGACAACTTTCTGAACCGTCTCAAGTTTCGCTCCTTTC
CGTTAATGAGGATCGATCCGCTGACATTGGACGTTTTGTATCCCGCTAATATGTTCATGA
GCGTACTTTTCCCAGCCCCAGAAGGTCCCATGATGGCCGTAAGTTCTCCAGATCTGAATG
TACCATTTATACATTTGAGCAAAGCTTTATATCCCCGCTTTCTGCCCTCGCTGACCGAAT
ATGAAAGATCAGAGAACTCGATGTCCACAGGTGGGCGTTTGGGCAAGTGTGTGAGCGTGG
CCATCGGCTTCTTCTGGTCTCCGTACCCGTTGGGTATCTTTGGAAGACCGGTCATCGCTG
TTGTGCCGGCACCACCGTTGCAAAGGTTGATTTGGGAACCCCCCAACAACTGTCCATTGT
TGAGCTGTTCCGAGTAGGGCGGCGACTTGACCTGGGCGAAGGTGACTTTGTCATTGAGTT
CCCCGCGGCTGCCGCGACCCATCAGCGGGAGGTGGATCTGGGTGCCTTTCGACTCCATCT
TGAGGCCCGACGTCATCGCTGCATTGACATCGTGTGATGTTGGGCCCTGATACTAGATAT
GGCTATCCAAATCCAGGGATCATAAACAATCTTCCGTCACAATATGCACACGCCTGTCAC
ACACATTTAAATCAAGTTCTATGGAACGAAATGCGTACGCACTACAAAGGGTTTGGTTAA
TATTTGATTGTTGTGTGCAGCTCGCGGCAACGCGCTCTCTCACCGCCGAGGC
>T_ni_cDNA_1242
TACACCCGATCAACTACCAACGTCATATGGTCATGTGTTTGTTTACCGTGTGTTGCCGGT
TGCCATGGTTACCGTCAACCGTTGATGCTCGGTTCCTGGCGCCTCTTCGGGATGAAGGAG
ACTGTCATCAGGTCGTCTTCCTCTTGTAGAAGACAACCATCTGCTGGCTTACTGCGGTGG
AATAATTTGGCAAGCGGCGAGGCGGCCCGCTCGCCCGGCTCCAGACGCTCGTCCAGGCCG
CGATGCACCGACACCGAGTCCAGGTCCTGCAGGTGCACCGACTGCAGGTACTCAGCTGAA
CGCAGCTGCTCGATCGATGGCTTCTTGAAGGTTTTGAGCAACAAACTTGAGCAGACGACT
GAGACGGAAGACATCGCCATCGCAGCCGACGCCATCCACGGCTGTAACTGCAGCCCAAAC
ATAGCGAAGGCCCCGCTGGCGAGCGGTATCCCGAGCAGGTTGTACACGGACGCGAACAGG
AAGTTGAGCCGGACGCGCCGCACCGTCGTCCGGGACAGCTCGAGACAGGCCACGACGTCC
AGGAGGTCGTTCCTCATTAGCACGAGATCAGCAGCTTCCACAGCTACATCGGTCCCGCTG
GCGATGGCGATGCCGACGTCCGCCTGCGCCAACGCCGGTGAGTCGTTGACACCGTCCCCT
ACCATGGCCACCTTCTGCCCTTGTTCTTGCAACTTCTGGATTTTTGCCACTTTGTGTGAG
GGTAACACTTCGGCGTATACTTTGTTGATGCCGACCTGTCTAGCAATAGCCACGGCCGTC
TTCCTGTTGTCTCCCGTCAGCAGACACACTTGCAGGCCCATCTTCTTGAGGCAGTAGACC
GCGAGGTGGGCTTCCGGCTTCACCTCGTCTGCCACTCCTATGGTGCAGACTAGCTGATCA
TTGATAGCGGCCAGCACGGCGGTCCTGCCGAGCTCCTCGTCCTGCTGCAGGGCCTCCTGC
ACGCGCCGCGGAACTGGCACGCCGTTACGTGACATCCACTCACGATTGCCTATCAGGACG
ACCTGTTCCACTTCCTCTCCGCCGGGCACGTCAGTCCTGATGATGGAGTGGAGCCTGGCG
GCGGCCTGCGCCGAGCTGAGAGCGGCGTCCCCCCCCGCGGAGACCACCTCCACCGGGACA
CCTTCCACCAGGAACGTGGTGCCCGCTCTGGCGGCGTGGCAGTAGTGTTGCGTGGCGGCG
GGCGGCGGGCCGGGCCCCCTCAGACGCGCGCGCAGACCGCAGCCCGGCGCCGCCACGAAG
CTGACGCACGACAGCCCGCTCGCCCCGCCTAGGGCTGCGCTACACCAGCGGACGATGGCA
GAAGCTACAGGATGTTCAGAATTCAGTTCAGCGGTCAGCAGGCAGGCTAGTACGGAACCC
AGCGAGGTCGCTGATCCGGTCAGTAGCGACAGCTTAGCCACTGTTGCACTGCCGCGAGTG
ATCGTCCCGGTCTTGTCGAAGATCACAGTCTTCACCTTATGAGCATTCTCCAGTGGTTCA
GCGCCTTTGATGAGCAGCCCCAACCTGGCCCCCACTCCGGTAGCCACCATCACGGCTGTG
GGGGTCGCCAGGCCCAGGGCACAGGGACAGGCTATAGCCAGGACTGAGAGCGCGAAGTGG
AAGGCGGTCTGGATGATCAGCTCCCATTCGAGGTAGCCAGCTGAGAGGTACATGCTCGGT
GTTATCAACTTGATCCGCTCGATGTTGAGGGCGCCACTGATGATCCAGCAGATCAGCGTC
AGGAGCGACAGGAACACCACTAGTGGAACGAAGTACCCAGCGATGGTGTCGGCGAGCCTC
TGCACGGGCGCCTTGCTGGCCTGAGCGTCCTCCACCAGCCGGACGATCTGGGCCAGGGTA
CTGGCCTCGCCAGTGTGGGTGGCTGATACCACCAGGGCCCCATGCTGGTTTATACTGCCC
CCTATTACTACTGAATCTTTGGTCTTCGGCACTGGCATGGACTCCCCGGTGATGAGAGAC
TCGTCGCAGGTGCTCTGACCGATGAGCACCTTCCCGTCGACCGGGATCTTGGCTCCGGGG
ACAACCCTCAACACATCCCCCCTCTCAACCAAGTCCACTGGGATACTCTTCTCGCTGACC
GGATTCCCCTCATCATCGAGGGTCACCAGAACAGCCTCCGTCGGCTTCAAGGATAACAGC
TTGGAGAGAGCCTCGGATGTTTTACCCTTAGCGATGTGCTCGAGCCACCTGCCGAGCGAG
ACGAACACGAGCAACATCGGCGGCGTGTCGAAGAACGTGACGGGACTCGTATCTTGCTGC
ATCGACATGGCTGCTATCACCACAGCCACTGAGTATACGTAGCTTATAGTAGTCGTCATA
GATATGAGTACGTCCATGTTGGAAGTGCCGTGTCTCAGGGCTTTGTAAGCCTGCTTGTAG
AAATGCCAGCCGCCTATGAACTGCACAGGCGTGGACAGCAGGAACATGATGAGGTTGTCT
AGACTGAGTCCGGGCAGCACGCAGCACATCGTCCCGCGCGCTGTGGCCGCGCATGGCCCA
CATGAAGTACGCCATGCCCAGCATGCACGGCAGACCGAACACCAGCGACACCAGGAACGC
GGTCCGCCACTTGCGGATCTCTTCCTTATGTTCTAAATAGTTAGTAGTCCCTCTGTTGTT
GGGGGTCTCGACGCTGGCCTCGAACCCGAGATTGCTGATCGCCTCGCATATCGTCCGGGG
ACCGATCTGTTCCGCATTGTACTTGATTTTACCTTTGCTAGTAGTCAAGGCGACCGTACA
TGAGACGACTCCGGTCAACTTAAGTACGCTCTTCTCAATCTTGTTGACGCACGACGCGCA
CGTCATGCCTTTGATCAGGACCTGCAGATCTCTCTGTCCGCTCGCATCGCAGTCGCTGAG
CACGCTGCTGGGGAAGCCCAGCTCCGTGATGGAGTCAGCCACGTCGGAGGCTGATATCTT
GCGAGGCTCATACCGGACTTCGGGCCTTGGGCAGCCAGTAGAGCCACCAGGGATGGAGTG
GACACCGTAGAGCTTGGCGCAGTGCTTCTCGATGGCGGCCACGCAGCTGGCGCACGTCAT
GCCGCGCACCTCCAGCGTGCAGCGCGACACGCCCGCCTCGCCCGGCGCGCCCGTGCCATT
AACTTGTGTCCGACTCTTGACAGGAGAAGGTGGTTTGATACCATCACCAGATCCCTCCTC
ACTTTTGCTTTGTGTAGCTGAATCCGCGTGATCCCCGTTTTGCAATACACTGGCACAGAA
CCCAAGCTCGTCCACAACTGAAGCCAGCTGCTGTGCCCGCGCCGCGCCACCTGAGACTCG
AACCCGCGCTACTCCAGCACTCAGCGACACGCGAGCTGATGATACACCTGGCTGACTTCG
TAGAGCCCCTTCGATGGTGTTGACGCAGGACTGGCAGGTCATGCCGACGACGGAGAGCGC
GACCTCGTCGTCCTCGGAGACGCCCGACATGTCGATCAGCAGGTCCGTCGGGATCTCCTT
CGGTAACAGGTTTCTAGTTTCGTGCTCCGCGGTGTCGGTCGGCACCTCAAAGCCCATGTC
TTCTACGTGTGACCGGATGGACCTCGACTGTGATCGTGCGCGGATCATATCTGAAGTAAC
CGGCGTTCTCCGACAGCTCCACCTTAACGTATTCGATGCCAGGTAGCTCCCGAACGCCAC
TTTCTATACTCCGCACGCAGGACTGGCATGTCATGCCATTGATCGGCACTCGAACAGCCA
CCAAGTCAGTGCTCGACTCTTGTGGCTGTTTTTCCAGCATCTCGGTAGTTTCATTTGCCA
AAGCCATGTTGCTGTCCTTATAACTCATGATTTAATTTTATAACTGTACACAGTAAGTCC
AGCACATGATATCACACACAATGAATGCTACAGAATCCTTTACAAGCTGTTGACCTTTAT
TTAGGCCGCCTAAACACACAGTATTGCAGAAAACCGATAGTTAACAAACTTCTTTTATCA
CCCGTCACATTTAATAGATATTTTCAGTTTTCAGAGACGAATTGATGGTAAATTTATATC
AAAAGTATCAGAAAAGATTATAATTGACTAAGAAATTTAATTGCAAGTATCGTTGT
>T_ni_cDNA_12426
CATAACTACCTAGTATATATTGTATATTCAACTCTATCAATTCACTGCCTGACTAATTTA
ACTCTTCGTCGTTCGAGTTCGCTTCGTACGTCTACTATCAGTCAGTGTGTTATTGTGCTT
ACTGATAAATTTATTATTGTTTAATCATCATCATATACTAACGTTCTGTTGTTAAATGTG
CTACAATTATTGTTGTGCGAAAGTCACATAAAATAAGTTCGAAACGTTAGTTTCATATTG
TGTAGATTCGATGATGATGTCTTTTTCAACTAATTTCTGTATTTCATTAAGTTTTCTCAC
TATAGTTATTACATGTATTGTTTTATCGAATGATAATTATGCACAAGCTAGTGAAAATGA
TGCCGAAAGCATTACTAAAATTGGACAAGGAGTAGGTCATATTATGAACATTTATTACTG
TTATTCTTGCGGTTATAGAAAAGTATTTGAAGATTATGCAGGAATCATACAACAGAAATA
TCCTGAGATATCTGTTATAGGAGCAAACTATGATCCACCTGGCCTAAATATGTATTTATC
TAGATTAATCGGTTTTGGCAAGATGATCCTGATCATGTGCATACTAAGTGGAGTGAATAT
ATTTGCATGGCTGAACAAGCCTCAGCCTGCATGGTGGAGTTGGTGTCTTGAGAACAAACT
TTATGCTTGCATGATGATGTTCTTTTTAGCTAATATGATTGAAGGCCAGTTAGTATCATC
GGGTGCATTTGAAATATCTCTGAACAACATTCCATTGTGGTCTAAACTTGAGACAGGAAG
GATTCCACAGCCACCAGAATTGTTTCAAATCATTGACAATACATTACAGTTCTCAAAAAT
GGACCTACCTAATACTAATTTTGCACAATAATATTTTCAATGTAATTTGTTGCAATAGAT
TTTGAATGGGACTGTGGTTTTGATTAATAGGGTGAAATATTTGTACAAATTAAATTCAAA
CTTGTCCAAACATGACTCACTGCGAGCTATGAATTTTTATGGATATGAGATTCTTTTAAG
AATTTCGATGAGAAGGGAAGTTAGTATGTTATCTAATGAATTATATATTATGTTGTCAAA
TACAAAATGTATGTTCTAACGATGTTGTGTTGTTGTAATCAACTATTGCATTTTTCTTAA
TAAACTTTAAAATTATTACTTTCACTTCTGAATAAATAAATAATTATGTTATGAAGATCA
TTAACATTCAATGGATAAATAATTATCTATTATGTTCTTAATAAATTGATCAAAATTATC
ATACAAACACATGCTTATTTATCTAGTCAGGATGATAATTTTCAATAATGAATAAAGAAA
AAACAAGTTCTTTATTTGTAAAACCCTATTTAATTAAATAAAGATTTAGGTTACACAAAA
AAAAAA
>T_ni_cDNA_12440
ACGCGTCTAGTGGTTTTTGGTTTTTTATTTTTTTTATTGTTCTAAAAGTTAATAAAAGAA
ATGGATAAATTGAGTTTATAGAATTCTACATCACAATAAATTGTCTTAAATAATAATGTA
AAATAATAATAAAAACACTATTTAATTTGCTAGTGCAAGGAAATCATATTTCCATTAGTC
TAAGTCAGAAATAATAACTACTTGGAAGGTGCCCATTACAATTTTTCATAACAAAAGTTT
TAATTTTGAAAAAGCCTCTGATGGAATAGACTGTGTGTACATATTTCTTGTACAACATAA
ATATTGAAGTTGGAAAATAGTAAAGCATTTTACTTGATTTAACAATAGTATGGCACCTTG
AAGATTTTTCTAAATTTAGATGTGGTTGTTAATCTTGCATTGACGCAGAGCCTCATTGAA
TCCCTCGCAAAGGCTCAGGTCATGTTGCTGCTGGGCACATTCAATAAACTGCTTAATCTC
CCAAGCACAGGGTCCTTGGGGCTGCTGGTTCTGGTACTGGTTTAGTGTTTGAGCTGCAGG
CTGTGCTGCTTGCTGTTGTGCAGGCTCACTGCTACTTCCACCGCTGAACAAGCCAGTTAT
AGCACTACCAGCCACATGACCCACTGCAGATCCGACGGCTACACCACCTGCTGTGGCAGC
CATCTGCGAAAACATTGAGGGCTGCTGGGGCTGAGCCATAGCTGCCGCAGGAGCGGGAGC
TGGAGCTGCAGGTGGAGCACGAGCCGGGACATAGCTCTGTTGAGGTGCAGCCCGGCGTTG
GGGCGCAGGAGGAGGGCTTGCAGAACGACCTCGTCGAGGCATCTTGATTATACTTTAAAA
AACTTGTCACACGCAATACTATTCGAACTCGAACAACACTTCCGATAAACCGACCGCGTC
TTCCTACAAATCGGCGCAAAGCAGCAATAAACCCTTCAGTTGTTAACGTCGATACGACTT
CTAAATGCACCGCCTTGGTCGCCAGGCAAACAAACAAGCACAAATACGCCTTATCCATTT
TCGCGCCTCTATGTGAACCGAGTTTAATACGGAACGGCCCGCCTAGATCGACACCGACCA
CGGAAAATGGTTTAACTTGATTGACGCGATAAGAGGGAAGATCGCTCATAAAAGGTTGTA
ATGGCTTTTATAAGAGTGTGATGACGTTCAACGTTATTAAGAAATCGTTTTCGATTCACC
TGATTGGGATGTCGAGTATTATCGATAAAGCGATATACGTACGTGAGAACATTTACCAAC
TTAGACAATGAAGAGAAACGATTTAATAACATCTCGATGATGGATCCGTCAGGTAAGGTT
TTATCAAGTTGATCGGTTAATAAGACTACACACTTGCGTTCTTCGGATTTAACGAGTACT
TCATCCTCGTGAGAGGCAGTATCAGGGATAGAAGGCCAGGAACAGTGATCCCTACGTAGC
CAATCAGGGCCCGCCCACCATAAGGAGTTGTTTACGATCTTACTGGGTAATTGACCACGA
GAGCAAACGTCCGCAGGGTTATCTCCTGAAGGTACATGGCG
>T_ni_cDNA_12475
TTTTTTTATTTCACTTCATATATTTACCAATTACAATAAAGTTACTATCACAATTAAACT
TTTTGTTTAGATGATTATTCCCACAAATAAATGCAAGCGATTGATAATAATATGCATTCA
AAAAGACCTGCTGTCCTTAGGTGAGAGCCAAAACATTTTAGCTCAAGATATGAGTGACCC
TAAATGCTGAGCTGATCTAACTTTAAAGGCGTTCCTAACACAATGAATATTTATTGGTGC
ATGCATAAATCGATGCCAAAGAAGTCGATTCCCAAAGAAGTCAGTAGCGTGAAGCATTTG
TCAAGCCGAACAGTTAAAACTTCAAAGAAATTCCAGATGTTTTCACTGGAAATACCATAC
CAATATCTACTGAAATCAAGTCGTAAGCCAAAATAGATAATCTCGATGACATTTGAAATC
AATTCATTGTTTCAAGTGAGATAACACAAACTCAGGTATGTTCTATTCGAAACTAAGTAC
TACTCATAAATAATTTATAGATTTTACGATGAAACTCCTTCCCCTGTCCCTGAGAATTAG
GTACGTTCTGAAGTCAATCATGTACACAATAAATCTTAACAGACGATAAGGTTTTTTTAA
TCATTCTTACACACTACAACTTTTATTGAATAACAAACATGTGGTGTAATAAAATAATAA
TTTATGCTTATCTTTTAATAATAGATTTCTATCAAAATGACAATGACAAAATAAGGAAGA
CTGGAGTTAATTGTTGAATCCGATTATAAAAGAGATTATTAACTACTTAATAAAAAAAAA
ATGGAAGTGCTATAGATATGAGTACAGGAAAACAAACAATAATAATGATAGGAGTTGCTT
GGCAAATTGCAACGAGAATCTGAAAAACCCACTTTTACATAATTTGTGAATTGACGGTAA
AAATGATTAATAGATTATATCACTTCACCACAAATGTTAACTATGCTAGGTGGTGTTTAC
AAAAAAACCTGGGTGTACTCAGATTGTGAGTCATACTTAGGATAAATTACAAAATATGAA
TTTGGAAATGATAACAGTGAGAACTACTAAACATGGCAATTTATTACAATTTATAACCTA
CATAATGTATTTAATCAAATATTAAGAAGTATGATTACAGACTTCACAAAATGATTTTAA
AGAAAAATACTTTTTCACGGTTATTTAACTTTTGAAAAAAACTCCATATAATACAACATC
TTAAATCATACTGAGCACTACTAATATAATTATGCTATCTTTAGGCATGGCAATAAAACA
TCACAAAAATGAAAATAAACAAAATCAATTGCCTTATACTGGAGCATCGGTTGCTGCCGT
TGCTGGTAACGGTATAACCGTTAGGTTGTGGTTAACAGCGTAACAAGGATTTATCGGGTC
TCTTATCTCTCCCGAATGAGGAGTGCAATTCAAATTCGCAACTGTATCAACCAAATCTCC
ACCCGACAGTCTAAGAGCTGTGGGTTCATTTAAAGGTGGGATGTCTGAAGTCAATGTACT
GTTCTGCATTTCCGTCGCATTATTACTGTTAGTGAAATTGTTCATAATTTCAGATTCATT
TTCTACCAAAGGAGGTTCCGTGACATTGTTCTCTGCTGCGGTATTAAGAAGTATCGAACA
TGGTATAGTGGTCATGAATTCTTTCAAAGCTTTTGTTAGGACTGTAATTGTACATTTTGT
ATTGTCTGAATCATTTTGATTTATGCCTGAATCTTTCACATCCGCATCCGGCGTGAATGA
CGTAGCAATTGAACAAGGAATAGCGAGCACTTCTGTTTTGTTATCGCTACTTATTGTTAA
GCTACAATTCACCAAATCAGCTAAAATAGAATCTTGGACTGGAGCTGGGACTGTATCGTT
ACCTGGAGCGACAGCTACCGGTTGACCACGGTTATCATATATAACGGTATGGTGATGACT
TCCAGTTGAACGGGCTAAATTCCAGAGAGCTAACCCAGTTAATACTGTTCCAATTCCAGC
TCCTGCAATGCCTACTCCCTTCAGAGCGCTGCCAGTTCGACTAACACCTCCGTATCCTTT
ACCATAGTTTCCAAAGTATCCAGGTGATTGTGAGCCGTAACCAGGATTATAAGGTCCGTG
TCCTCCAAATCCACCGTAGCTTGATCCATAATTGTTGTTTGAGTAAGGTGGCGGCGGACC
TTGAGGATGGTAATTGTTTCCATAGTTGTTGTGATTATTGTAGCCACCAGTTTGTCCGGG
ATAAGCAGGAGGCGCTCCAGCAGGATAATGGGGTTGACCAGCAGCAGAATAAGGAGGTGG
TGCACCAGCAGAGCCTGCCGCGCCGTGTCCGTGTTGTTGGGGATACGTACCCCCAGGCTG
GTTCCCTGACAGCCCCGACCCAGGTGATTGTGGGTATCCAGATTGGCTTCCAGTCCCTGA
CATAGGAGATCCCTGTTGTTGAGGATATTTGTTGGCATTCTGTTGAGGATATCCTGACCC
TGATCCAGCACTTCCCGACAAACCATTTGAAGACGGATAGGAATGACTGGGTTGATTATT
TGTCTGTTGTTGGCCAAAATTATTTGATGCACTGCTCCGTTGTATGCTTTCTTGATTAGT
TGCTGGTTGTTTTGGTCTATCTCCAGATAATCCTGTATTACTGGAAGGATACGAATGACC
CTGACCATTCGATGGCTTCGACTGCCAGGATGACAAAGTTTGTGTATTCGATTTTTGTGC
AGGTCTTTCTTGCCATCCAGATAAAGATGGTTTTGGTGCAGAAGCCTGTGGACTGCTGAA
CGACGTAGGCGCGGGTTGAGGGTTGTAATTGGTTTTTCTACTGGAGCCTCGACCAGAAGC
CCCTGAACTGCGGCCTCTAGACGTTTTTCTTCCTTCCACACTGACAACCAGAAGTACAGT
GAAGGCCACTACAGCATATTTCAAATACATTTTCAGTCCTCAAGTAATCACTATAGTCTC
TCACAAATGTATCACGGTATTATATTACACTGTATTCACTTGCTGCCGTCATACGTCAGC
ACAGTGCTACTGTGTGGAACACTCTGGTCATGTTTCTCGAACGCTAAGTGAGTCAACCTA
AGGAATATGGTCGATTGTACACCCACCCAATGCGCACTACGGCGTACCATACTAAGCATG
TATATATAATAAGTGCTTGTGACCTACCTAGGCCAACGTTACAAATGACCACACGCTTAC
AACTCCGTCTCTTCGTAGAATCAATAACCCAACGTAGCAACCTAAACAACAGGGTACAAA
CAAACCTTGTTGCCTATATACCTAGTCTATAATAGGACTCGGGCCGTAATCAATAAACAT
TGACTAAATGGAAAGTACTAGCTATTGTTATGAAGACTTACATACATTGTGGTTGAAATG
TAGGGAATACACGATAACTATAATGTTGATGTGCTGTATTCCTCTACTTAATGTCCTTAG
AGGTCAATTACTTGTGCCCGCTACATATCTAGATAGACATCTGAAGGGGCACTTGTTATC
TACCAGGTTACCTACGCAAAAAACGGATATATAGAATACTAGCTTTTCGCCCGCGTCGAG
GTTATATCGCGTTTCTAAGAGAA
>T_ni_cDNA_12587
CGGATTTAGACGAAACTTGGTACAGTAAATTATTTTTTATTCCTATTGTATGCTCCCGCG
GGATCATTTTCGATGTGTAACATGCGGGCCCGTGAGCAAGAGCTAGTTAAATAATAAGTT
CTCAGTTTGTTAAAGTAAAATTACTCAAATTATTTTTTACGTTTCATAGGTAATCATCTA
CCCCATTAAGGATAGCCGCCGATAAATCGGATATGAGCGGAAGATGTAAATTGTACTTCA
GTACATACCTACTAATATTCAGTGCATAATTGATTTGACAATATATACGACTGCTACTAC
AACACCAATCGATGCTGCGGCCGCGGCGCCTAAGTAAGCTGGAGGCTGCGACATTACAAT
CATTTTCAAATGTACCGGTAAATTGGGCATTGTTTTCTTGAAAGACTCACGTTGCTTCAC
ACGTTCATAATAGTTTTCTAATAGAGGACGTTTCCCTTCCACCCAATATCTACCTTCATA
TCCAAGTTCCCAGAGGCGTTGAAGTAAAAATAGCTAGATTAATATCAGCAATGCTGAAGT
TTTCACAGCACAGCCAGTTACCTTCAGGCTGTTCTTTTAACTGCTCTTCAACTTGGGTTA
AGACTTGATCAATTACATTAAGGACCTTAGTATACTCTTCTTCATTCATAATGATTTCAT
GTTTTCTGTCCTGTATTTCAGTCTTTGTAGAGTAAAATGCCTTTTGCCTCAAGGGTTTCT
TCAGCTAGCTACCGTAAGTAAGTAGAATAGAATAAGCCTAAGTCTACGTACTTTTAAGAA
TTTCACGGACAGGTAGAATGAAGGGTAGTTTTGGGGTACCACTCAAATGAGGATGGAAAA
ACGATCCCACTGTAATTAAGCCAGCAGGTAGGGCTTCAATCATGTCTCGGAATCTGTTAA
TACTATCAAGCACCTTACTGTCAGTTGAAACATTAACTAATGGTGGTAACTCTGAATCCA
AAAAGAATTCTAAATAGTCCAAAATTCTAGTGGAGTCGGGAATGACTTCGCCTTTTACTT
TTAGAACAGGAATTTCGCCGCGGGGGTTGATTTTCAAAAACCATGATGAATACTGTTCTC
CTTTAGTAATATCAATAAATAGGGGCTCAAATTCAATATTCTTTTCATAAAGTGCCATTA
AAACCTTTTGAGAGTAAAAACTGTAATAATTACAGTAGAGATAAATGTTTGTGTTTTTAC
AGGCAGATGCATGGTTCGGCTTGAATTTCAGACTGGGCACTTTATCTAAATATTTTTGTA
TATGATGCATTTTAGCTAAAGCAGAACTTCTAAACTATGTAATATGCTTACAGCCTTCTT
ACTAATCCATAAACACCAGCAAGCAGAACTTCAATAAAATTTCTAAACTTCTACGCGGTT
TTTTC
>T_ni_cDNA_12623
TTTTTTTTTTTCTTAGGACATTAGTTTATTAAGTATAATATTACAATAATGTCAGACCTT
AATACATTTGTGCGAGACAAGGTAATCACTTCTCTTTCTTATCAGATGAGAGGGAGTTGT
AGAGTTTTGTGATTTCGTTAATGACAAGGGGCTGGACAATTGTTCCGTTTGTGTCTATGA
AGTTGGCAAAGGACTTGATGATGGATGCCTCGCGGGTCTTGCCGGTAGAGTCGCGCATCA
CAAGGACTAGGTTGTATTTGTCGTCATGTTTCTTAACATAAGAGCTTGCTTCCCAAACCC
TGTTGTTATTTCCATTCTTTTCCTTGGCAACCACAAACACACCCTTTTCTTTAAATGTTG
TGTAAAGAGTAAGAATGCCCATCAGTATGAAATATGATGAGACACAGATAATGAGAACCA
GTCTAGACTGAGGGAATGGGTATAGGTAGTCCCATAGAAGGGCATAGAGAGCAACACCAA
CAGCTAACGCACATAGAAA
>T_ni_cDNA_12658
AAAACAGGGCAGGTATAAACTATAACTTATATCTTTTAACTACGCGGACGAAGCCGCGGG
CAACAGCTAGTTTAATATAATTCAGTAAAAAATTGTACCTACGTCACTTCATTCGTGACA
AAATCCTGACGTAATTTACAGTAGTATAATAAAGGCACTACGATTTTTCTAAGACAACGT
TTATAACTAACCACAACTACATTTTAAATACCTTAATAACTTTAAGCGTGGAAACGATGA
AAGTTCTTTGAGAAAACTATTTAATTCTCAAAATGGAAATGTTTTAATACCAGGTGGTCA
TTTTTCCCTGCAAATTACATCAGCTGGTTCAAACTTGTAGAGCAAACATTGACGTTGTAT
GCTTAAATGAAGTTGATTTAGAGTATTATTCAAAGTATTTAAAATATAACCAAGTTATGG
TACCACGTTCGAATATAAAAAGAGAAGTATGTTTACCTAGTGTATAGTTCAAGAATTTTA
ATAAAAAACATATGAATGTTAGAAAAGTCCTAGAACAATTTAATCGGAGACCCAATTCCA
CTAAACTACATTATATAAAAAAGGTATACTTATTGAATATTAAATGTCGTTTCAAGAAAG
TCGTATTTAGGAAAATAGGCCTTATGTTTAAATCATGCCTTAACTTATTTAAAAGGCAAT
TGTATCTTACTTTGGGAGGCGGTTAAGGGCCTCTATGGGTAAAACATTGGAATATCTAGC
TACATGTATAATTTAATAGAAAGCTCCAAAAATATAGCATTACAACTAGAGTATAAGCTT
ACTAATATTCTGCTTAACATGTAAAAAAATACCTAAAAGGACATACAAAAATCTTTATAA
CTATAAACTTATCTAACGAAAAATAAATATGGCTGCTACAACATTTACAAGGCATTTCGG
TGTTGCCATTGAATTGTCTTTTCAACGAACAGTTATGGCAACACCATTTACAAGCTACAT
AATTATGATATGGGGCTTCAGGCGATTATACTGGCTTTATAATTATCAAAAATGTCTGTT
AAAGTGGAATATATTAGACTTTAGTTTGGCCAAAAACGACCATTGAAAAAATAAAGGTTG
TACAAAACCTTGTGGTCAGACGAATTCAGAAAGAAAATTCAAATTTAGATCAAAAGATTT
TCAACTTTACACCGTAGACACAAGATTGAAAATCCAACAAAACTTCAAATTCGGATTAAA
ATGACAGAAGCCTGTGTTCCACATCAGGTACCTTGGTTTAAAAGGCTCAGACTTATACGA
AAGCTCTTCATTTGAACCTCTCCGTCCAGAAGATGTTGGCTAACACACCTGCCAACATAA
GAGAACAGTAGAGTACCACTGCTCCCCACCATAACCTCTTTTCCCATTTTCTCTTTTCGA
GGTTCCGGAGTACACCGATACCGACTAGGAGACCAGCAATAGCGCCGGCCAAATGCGCGA
CGTATCCAATATTCTGGTCGAGATGGCGCCAGTAGCGGTCGTACACCGCCGTGCCAATGT
CCACGGCAGCCAGCAGGAGGAACACCAGCAGCTGGATTATTGCGAACTCCATTTCTGACC
AGTTCATAATAATAGTAGCAACATGAGCAGCGATCAGCGCGTACACGCCACCCGACGCTC
CGGCAAGATATACCTTGGGGTCGGTAAGACTGGTTGCTAACGACCCCGCCACCACCCCGG
CGAGGTAGACCAGGGTCACTCGCCACCATCGGTGCACCATCTCAAGAGGAACTCCAAGGA
ACAGCTGTACCAGAAGGTTGACTAGAAGGTGGACAACGCCGACATGCACCAGCATATAGG
TAAGGAACCTCCATGCTTCCTGCCTCTTATGCGGGTTGTATATGAACAGCTTGGCGATAG
TCCCGTTTGCCTGGGTGTACCCCTCGGCGGCGTCGTAGCAGAACAGCACGATCTCCACCA
AGGATATGAGGATCATGCAGATAGCTGGTGGCCAGCAGCTGTACTCCTCCTCGTAAGTCC
CGTCTGTAGTATCAACGGGTCCGCGTTGTGGTATAATCGAATGCACATATCTGGCAACGA
AATGTCCAAAAACTGCCTTTAAATCAGGGTTGTGCATCATGGCGACAAACTCGTTGAAGT
CTAGGAAGCCTGAGTTGTCTCTGTCAGCAAGTTTCATTATCTTGTCGACAACATTGTCGG
GTAAGTCGTGTTCGTATTCTCTCGATTCGATAATCTCTTTAAGTTCCACGTAGGATATCC
GGCCATCTTTGTCTTTGTCGTACTTTTCAAATATTCTTCTCCAGTACAAATCCGATCGCG
AAGGCGTCAGCGGCATTGAAACTGCCGTTTCCCTACGTCCGGAAGGCATTTTCACTCAAA
AAAAAGTACGTAAAAAACGAAAATGAGAAATTAATTATGATAAGTAGAACATCATAACAC
TAGCTAAAACAAGGCACAGTGGTGACTGAACGATGATCGATTTATCCTAGATAATGCGTG
ATAAGATAACGCTTGTAAGAAACTAGTTGATAATTCACGTTAATATTTTATGAAATTGTA
TTTATTGTGATGATACACAGACGACGACAAACACTGGCACAGT
>T_ni_cDNA_12663
TTTTTTTTAAATAGTAAAATATTGTTTTAATTTTAGACAATCTTTGTACAACCTGATTTT
ATAATCATACATAATTAAGCACTAACTTTAAATCACAGTAAATACAATATCTTATATAGC
GTTTTGTTTGCCTAGAAATATGAAAATGTATAAAATTAAGTACAAAATTAATAATTAAAA
TTGTGACTATCTAAGTGCAGTACAAGAAGGACAACATCCTTCGACAAATATGACTATATT
TACATAATCATGGCAAGCTTTAAAATAAGGTTAAATGCACTTAAAATAAACACAATGGTT
ACAGAATCTTGTGACTAACCACTTCATAGGTTATTCAATATTAATACTGAGACATATTAC
ATATTGAATCTTAATAGCTAAGTACTTATTTGACTAATATATGCAACATAGCTAATGTTT
ACGCAGTAAAAGGTACATGATGATGGCATATCAATACATTTAAATTGCAAAACTATTGTA
AAGATATGGCTGTGCGTCTCACAGCAGCCGATAAGGCTGGGTTTGGGTCCGGAGGTTCTG
TTAGTAACTGTACTGATATCCAGCAGCCATCTTCATTTGATTGACGTAAAGCCTCCATTG
CGGCCTGGACTCTTTGCCCATCCTCAAATGTGGCTGCAGCCTTCACAGGCTCTTTGACCC
AGTCCATTTGCTCCTTGACGGGTAAAAAAGGCTTCTTTTAAGGCACTTATCATTTTACAT
AGGCCTTTTATGTAAGGTTTTGGGACAACACTTGATGCACAACTCAAATCTTCAACATCA
ACATAAATGACCTCTTCTTGACCATGGGGCCTTTTACCTTCATCCTCTGTAAACTTCACA
TTGGGTTTGTGCAGTTTACCATGCAAGTCACCTCCTTTCACAACCAGATAACCTTTCTTA
CTGCACACATAAATTTCTTGATTGAAGCATGGTCCAGGCAAATGGTTATTCAGTGTAGCA
GTTACTAATAGCCCTTTATCCATTTGTAATTGGAATGTGCAGAAGTCTGGAGCTGTTATC
TTCCTAATGCCATTAACTTTACTAGTTTCTTCCACAAAAGTTCTTAGGACTCCATGTACC
TTGACAACTTTCTGTCCGGTCAGGTATGAAACTAAATCTATAACATGACTACCAACTAAT
GTCAGTGTCCCTCCTCCCATAGTATCATCACACAACCAGTTGTATGTTTCCCCTATCAAA
GGACCCATTTGTACTCGTACATCTACAAGACTCAATTCATCTGGATTACCTAAGTAACCT
TCATGGATGCATTTCCTCATGTGGCTGAATGCCGGTAAAAACCGTAGAGAATGATTGACT
ATGGATATAAGACTGGGGTAGTATTGTGCAGCTCGCACCATTTTTAAGGCTTCTGCCTGA
CATAGCCCTGCAGGTTTATCACAAACTACATGCTTTCCAATACCCAAAGCCTTAACTGAT
ATTTGGGCGTGTAAATTTGGCGCGCACACAATAAATACCAAGCTCACATTCTTTTTCAGC
AAAACATCATCTATTTTATTTGTGAAAAATGGTATCTTTAGTTCCTTTGCAGCTAGCTCA
GCTTCCTGAAGTGTAACACCCCATATAGCTTCTACTGGAAACCCTTTTTCTCTTAAGAAT
GGCACCAAAACTTTTGCTATAGCTCCAGTCCCAAAAACCCCAATTCCCGGTAACATTTTC
AGTGCGTTTACAAGACAAGCCCCTTGGGTTTGTCAACACGGCCTTATTACTGCGAAACGA
AATCTTATTCCGTTCGTAACATTTTTAGAAATGTCATTATCGTCTTACACTAACTTAAAC
ACAAACAATTCGCCTCATAAGCGTCGCACAAGTACGTAACAAACCAGTTTTTAGATACAC
TCTATAAAGTAGCTCGACAATACTCGACATTTGT
>T_ni_cDNA_12682
TTTTTTTTTTTTTTCACATTAAATAAACAATTTATTGCAAATCACATATTAGAACAGCAC
ATACACACTTGCATACACTTGTGCTCACTACACTAAATCTCTTGCTCTACTCGCTCTTAG
TCTTGGGCGCGTCCTCCTTGTAGTAGAGGAAGACGAAGGAGAAGAGGAACACGCCCACCA
TCATAGAGAAGGCGCTCACGTAGTACGGGTACGCGCTCGGGATGAAGCGCTCGTACTGTG
TGTGTTGGAGAGGACGCACTGACACCTGTGTAGAGTGATACAGCCTTGTGTATCCAATCC
TGTCATAATCCACCTTGAACTGGTACACGCCCCACACGTCTGGGACCTTGAACACGGCCT
CATATACTCCGTTGGGCTTTTTCTTCAGAGTGGTGCGGATGAAGGGATCAATGCGCACGA
ACTCGAGTTGCACGTCGGTGGCGTCGAAAGGCTGCCATTTGCCGTTCTTCAGCTCTTCAA
TCTCAATTCTGTACACAACAGTGTCAGTGATGGTGTATGTGTTTGACGACGTCTTCTCTC
CCTGGCGGTTGTGGTTGACGCTGCGCACGCGCAGACGGCCACGCTCACCGAACGCCCACT
CGCTCAGGCGGATCGCGAGATTCTTGTTACCTGACTGTGCTGTGTTCACCTTGTCACCAT
GAACTTTGGAGACACCTGAGTTGAAAGCTTCATCGGAGAAGAAAAACAGAGAGCCACTGA
ACACAATGCGGGCATTGTTTCTGGCCTGCAGGGCTGCGATCAGCACAGTCTTGCGGCCCA
CGGCGTGAGGGTACTCCTTCACCTGGCTCTTGGGGTTGTAGCTGTATGCAGTAGAGTCAG
CAGTTAGGATAGGCAACACTAGAGCATTGTCTTTGTCCAGGATGAGGCCAGTACCCTCAA
ACAGCAGGGGTTGGGTGTTCTGCTCGCCAACAATGGTGGGTGAAGAGATAAGGTTCTTGG
GAGATACCACAATCCTGGTGTGCTCTCCATCATCAGACACATCATAGTTGAAGTGGTCAA
TCACCGCTGCTGATTCCTCATCCATTTCAAATCCGCATTCAGAAGCAATCTCCCTGTACA
CATCGCCGGCGGCTGCGTTTCCAGCCATGAGCAGGTTACCTCCATCGTCGATGAACTTCG
TGATAGCCTCGGTATCGATCTGTCCGCCGAACTCCAACACCGACGGCGAGAATACGATGA
GGTTCTTGTACAAGTATTCTCCATACTTAGAGAGTACTAGGTTAGGGTCGTCGGCTAACT
TGTATGTTAGCGTGTATCCTCTGTCCTGCAAAGATTTGAAGAATTGTGAGTGAGTTTCCC
TGATACTAAGATTATCTACTAGAACAAGCGTTTCATGTTCAGCTAGCGCTAACGAAAAGC
TAGCTATAATTCCTAAAATTAGCGTAATCTTCATTTTTTATCACTTATTTGCTTGCTGTA
GTTTTAGAACAAATTCTTCAATCAAATCAATGACGTGTACGTACAAAATATAGACAACAA
AAATGGAGCACTTTATTTATCATCGAAATATTTATACTTCGAGTCGAATTATACACGCTT
CGCGCTTGCATCAATTGTTCAACAAAGCTTTTTCCAACAATTAATAAAGAAACAACAAAC
TGCAGAAGAGTGTGTACATAAATTAGTTTGTTTTATGAAATTTCAAGTGTCTATTTTTGG
AC
>T_ni_cDNA_12699
ACGCGTCTAGTGCCAATCACTGCACGTTATCCGCCCCGCGCCTCACTCCATACCGCAAAA
GGGACCCAAAAATTCACTTCTGCGTAGGTGAAGGTCAGCGCTCAAGATCCGTGCCGGTAA
CTATACATAGTAACGAAACGCAAATCTTTACTTCATTATGTGAGTAGATTTGCAATTTTA
ATTACATGATAATATGAGTTTGCATGATATAGCGAATATTTTATATAAAGTAATTTCTGA
AAGGTATTATTTACTTTAGCTAATGTTAATTTTATATCATTTTGCGTTTATACTGCATGT
AATAATTTCTGTGTAGTCATAATTATATTTCTTACATCTATGAAAGTTATAATAACTTGT
AAGTATGTCAGAATAATTTGAAATAGTTTATCCATATTGTTTGATGCTTATTATTATAGA
TCTATATATATCTAAGCAAAGGCAGAAAATGTCCAGCAGAAGGTTATTCAAGGCTGAAAG
TATTTATTTATGACTGATTATCTTCATTACACAAGGGATCCAACAAATATAATGTTAGTT
TATTGTTAAAAGATCTAAGAAAAAGGAGTGGATTATTTTAATAGCTCAAATTTCTTTTTT
TTTTATTCAAATATTTTAAATTAATAAAATTAAAACTGATCCTTATCTAATAGTGAGATT
TGTATAGGAAATGTTGATATTGACTTTTGTTAAGGAATATACTTACTTCCTAAAGAAATA
AGTTGTGTGATATTAAACTTAAGAACTATGTGACTGCACTCACGGTAAGTACAGCTGTTA
ACATTGGCTCTGATTCTGTTTATCACAAAATAAAATTATTGCAAATGCTGTTTTTTTACT
AATGCATTTAGACTCGTCCAATTTAACATTTCTACGTATTTTTTTTTATCTATAGCCGTC
CTTATCATACAACTCCATACATAAGTAGTAAGTATATTATATCACCTATAATATACTAAA
AGACGACTGCAGAGAAGTTTTTAATAGTATATAGTAGTTGACAACAAAACCAGAGCCATC
CTACCTGTCACATACACATTAAACATAGAAGCGAATCCGATTCTCGTCCTTGAACATGCA
GACATGCACGACGGGCCTTGCGCAGGCCCTGGGCGCCCGCTACGTGACGTACAGGTAGGC
GGCCACGCACAGCAGCGCGCCCAGCGACAGGAACACCAGCAGCAGCGCCAGCCGGTCCTG
CAGCGCGCGCATCACCATCGTGTTCATCAGCCGGCTCGAGCGGTTCAGCTGCTCGTCCGT
CTCGCGGAGCCGCCCCCTCGACCTCTGGATGGTCTCCCGCTGCAGACTGAGGTCCTGCAG
CACGGCGGCCCCGATCTGCTCGGTCTCGAGCACGACGCGGTACCCCTCGGTGAGGCTCTT
CCCGCTGCGCTCGAGCCGCTCCGTGTTGTCCAGCAGCTTGCGGTGCTGCTCGTGCGCGCC
GCTCCAGTCGTCGTACACTTCGTCATTGTCGAAATTGTATGTTCCAGTGTTATTGACGAC
AGAGCGGTATTCATCCCTGACACGCTGCAGTTCGGCTCGGTAGGCGGCTACGCGGGAGCC
GGCACCTGCGCCGCGAGACTCCAACTCCAACTGCTCCAGCAAGTCATTAGCTTCCTCAAA
ATTAGCTTGTATTTCCCGTGTTAACTGGTCACGATTATCATCACTGCCAGATTTCAGACG
CCCTATTTTCGCCGTAATGTCTGCCGTAAGCACTGAATACTGCTGCTCGTAAGATTGAAT
TAACGTAGCCATTTTAATAATCAAACAACGTATGACCCAGTAATCAATAACTTATGTTAA
AATAAAACACGTAATGTGGAAAAAGTCATGACTGAATGACTGACTGT
>T_ni_cDNA_12759
TACGAGTTGGGTGCAGTCTATGCCTGGCTGCTGACCGCACGCCTTTGCCTAATAAATACG
AAAGGAATTCATGAGTGTGTTAAAAAAAGATATTTTTTAAATTCCGAATAAAAGTCACAA
GAGCAAGATGCTGGTGACGTATTTAATCCTTTTGGGTCTGTCTTCGACGCTGGCGCTCGA
CAATGGGTTAGCACTCACCCCACCGATGGGCTGGCTCACCTGGGAGCGGTTCAGATGTAT
CACAGACTGCAAGAAGTATCCCAAAGAATGTATTAGTGAGAACTTGATCAGAAGGACAGC
AGATCGCATGGTGAGCGATGGTTACTTAGAAGCTGGTTATCAATACCTTGGCATCGATGA
TTGCTGGCTGGAGAAAGAGAGGAGTTCGGAAGGCCGCATGGTGCCCGATAAGGAACGATT
CCCAAATGGAATGAAAGCTGTGGCTGATTATATCCACAGTAAAGGCCTGAAGTTCGGTAT
GTATGAGGACTACGGGAACAAGACCTGCGCCGGCTACCCAGGAGTGTTGAACCATGAGAA
GGTGGATATCGACACGTTTGTGGAATGGGAGATAGACTACCTTAAACTGGACGGCTGTTA
CATAGACCCGGAGAAAATGGATGAAGGATATCCATCATTTGGAAAGATATTGAATAAAAC
TGGTCGGCCCATACTCTACTCATGCAGTTGGCCCGCTTATCAAGAAGACGCAGCACGGAA
GCCAAATTATTCATCGATAGCTGAGCACTGCAACATGTGGCGTAACTGGGGCGACATCGA
GGACTCGTGGGCGTCCGTGGTGCACATCATGGACTGGTTCGGAGACAACCAGGAGCGGCT
CGCGCAGCACGCCGGCCCCGG
>T_ni_cDNA_12770
ATTTTTGAAATTGGAACTTTACTGAAAAGTATAATGTCATCACAATTAATCGATAAGTTT
AAGCAGCTAGATGCTTATGCTAAAACATTAGAAGATTTTCGAATAAAAACTGCCACCGGC
GCAGCAATAACTGTGACCGGCGGCCTAATAATGATGTTATTATTCCTCTCAGAACTATAT
ACTTACATGTCGCCTAATATTTCGGAGGAATTGTTTGTTGACACGTCAAGAGGGCATAAA
CTCAGAATTAATATAGATATTACCGTTCCTACTATATCATGTAGTTATTTAGTCCTTGAT
GCTATGGACTCATCTGGGGAACAACATTTACAAATGGAACACAATATTCACAAGAGAAGA
TTAGATTTAAATGGCATTCCTATAGAAGAACCAAAAAAAGAGGAAATAGCGGTATCCACT
ACCGTTAAACAAAATATATCTGATGTGGCAATTATAACATGTGGGAGTTGCTATGGTGCT
GCATTTAATGATTCTACATGCTGTAACACTTGTGAGGAAGTAAAGGAAGCATACAGATTA
AGAAGATGGGCTTTGCCTGATTTAGCCACAATAGAGCAATGTAAAAATGATGATTCCATT
GAAAAATCGAAATTTGGCTCTTAAGGAAGGTTGTCAAATATATGGATACATGGAAGTCAA
CAGAGTTGGTGGTAGCTTCCATATAGCTCCAGGAAAAAGTTTCACAATTAATCATGTACA
TGTGCATGATGTACAACCATATTCTTCATCAGTATTTAATACAACCCATTATATTAAACA
TTTGTCTTTTGGTACGGACATTGAAGGTGCTAACACTGCACCTTTAGATGGTGTGAATGG
TGTAGCTAAAGAAGGTAAGGGATATTAGAAACAATAATTGCTTAGTTTATTTAAGTAACT
AAAAATAAAAAAATGTTATCCAAGGATGGAATGGGTTTATACCACTTTTTAACATAGGTC
CTACCCTAATTACAAATATAGGGATAGTACTTCTATTCTCTTACACATTTGATGAAATGG
TCTTAATCTTTATGCTCATAAATTAACCATTTACAAAAACTAGTTGCAACTATTATAACT
CCTTTTCTATGTTTTAAAGACTAGTCAATAATTCTACAATAGAGGAAAAAATAGGTTTGC
AACTAAGCTTTCATTCTTATTCAGACGAAAATAATAATAAATAAAGTCGTTATGTTTGTT
TTCAAATAACAATATTTAATAAACAAATTTGTTAAAGAAACAAAATGTTACACTAATAAA
ACAAATGAATAGACATATTGTAAGCTAAGCACTATAATAAGTAGGTAATAACTTTATATA
CAAAATTGTTATTTTAACAACCAATACGTTTTAACAACGTATTCCAGTACCAATGGCCAT
AAAAGTTCCGAATGTTCCCCCTCCTTGAAGCATCACTTTTCCAACGGAATGGACCAGTTC
TCTACCTCTTGCTCCATATCTCAAAGCTGTAAAACCACCGAAAAGTCCACCGCTCGCCAT
TCCGACACAGAATCCTATCATGAAACCCATTTTTATTTTGTCAAAACAGGATGGTCCCTG
ACTTTGATAAACTCCGCCTGGTACGGGCATCTTTAATAAGTATTTTTCCCAATTTTAACA
GTCTTTATTTCAACCTATTTCCTAGCAATATTTCTGGTCGGAGAATTGACAGTTTAACCT
ATTGCTTGGATATTGACGTAACAGCAGATAGTGTTGCCAATAAGCTAATGCCATTAAATA
ATCTAAAAAAGATTAAAAAGTAATAGTACAGTACTAAAACGAATAAAAAATACATAGTTA
AAAAATGATAAAATCGTCCGTATATTTTGTAGCTATGGT
>T_ni_cDNA_1279
TTGGCGATGAGCAGCATGATGAGCCGCGGCGTGTAGAGCGGGCTGCCGGCCCCTCGCCGG
CGCCGCCAGGTCGCGCGCCGCCTCGGCCAGCGCCGCCGCCTCCAGCCTGAACTGTCCCAC
GTAGTAGATGCGCAGCGACAGCAGCAGGAACGTGAACACGTGCAGCACCGTGAACACGCT
CCAGAACAGCGGCCCGCCGCCCAGCACGCCCCACACCACGAGCGCTATGAGCACAGCGAG
CACGCCGAAAGTAGCGTGAGCGCGGGCGTTGATGTCGGGATGCCGCGACTGGTAGATCTT
CACCATACTGAGCACCGACAGCACGTACATGAAGGCCGTGTCGAACTGGAAATTAAGCTG
ATTGGGGCAGATGTGGTAGGTGGCGGACAGCAGCGCCACCATCATCATGGCGGCGCCCAG
CGAAGACAGCAGCCCGTAGTGCGCCGGGATGCCGTACTCCTCGTCCCTCGGCTTCCTCTT
GCGGCGCATCTTGCGGCGCTTGACCTGCAGCATGAAGAGCG
>T_ni_cDNA_128
ATAACATCCAAGTTCTGTTTATCTGGAATATTACTCTTGTTTCGATAATAGTTGAGCGGC
CTTTACTCGCACATGCGCTAACGCCTTTTCGGTTATTTCTTCATACTTTGGTGCCGTCGA
TTTTACTAGATCATACCACTTCAAAATATTAGGATATTCTTTCTAAGCTGATGTCAAAAG
CTTCAAAAGTGGACACGGTAGAGACGAAACAAAAGTCGGCAATAGTGAGGTGATCTCCGA
CGGCATAAACACTGCCTGCCAGGAGAGCCTCGAACACAGCCAGTGCGTCTTCAAACTTCT
TCTTCAGTGATTCATCCAAGGGAGCTCCCGAGAATTTAGGCATGATATACTGCAACGTTC
TGCTATACAAGGTTCCCAAATCGAAGTCAAGTCTCTGGTCGACTAAAGCTCTGAGTTTGA
CATCCGTGGGGTACAGGGTGCTGTTTTTGCCATACTTGTTGACCAAGTACCTGGCGATGG
CCCGGGATTCCGACAAGGCGAACCCATCATCCACTATGGCAGGGATCGTGTGTTGAGGGT
TGATCTTTAGATATTCGGGTTTGAGGTGATCTCCTTCTTTGAAGTTTAGATCGATGAGGT
TCAATTCGAGGTCCAAAGCTGCAGCCACCAGCTGCACTGTTGTGCATACGGAAGATCCGA
GAGATCGATACAGATCTATAGCCATTTTGAATGTGTAGTCCGTATTGTATGTAGGAATAG
ACTGATAGCCAGAGATAACAAAACAACACACCGTCGCCTGTGACCTTGTACCTTGTAACT
CTACCAAGTAGTATGCACCATTGATAGTCTTGAATTGTATAATGGTGCTTCGCATTTTTG
CCGAATTATTCCTCGTTGCGTCATCCATTTGAACGCTAAAAATATACCGCCCGAATACAA
CCGTTTTATATTAAACCACTTCTTGATATCCCAAAAAGATAGTTTTGTACAAATAAAGTC
CAGAGAGAATCAGATATGTTGGTCTGTCAGTTTGATGATGGACTCGACATGCTATTGAGG
GTCTGTTTCGAATTTTAACAATACTATTGTGTGTGTAGGCTTTC
>T_ni_cDNA_12865
TTTTTTTTTTAAATAACAGTTTATTGTAACTACAAATTAATATTACTCAATCATTGCATC
AAAAGTACAACTCTGAAGACAGAAACAGCAAAACCGACGGCTGCTTAAATAGTAAATAAA
ATCAATTCTATAAATGTTGGAGCGTTTTTCATCGAAAAATCTCATAAAATAAATAAAAAT
AAATCATTGCTTCAATTGTCGAACAGATTTGTACTTAAGACGCAATATCTTTATTAAATA
CGTGATTAATAATTATAGACCTAATCTGATTAAATCTAATATATCACAAACCATGACTGA
TTACGTTAGCTCGCCTCAGTCCTAACATAGCACTAGTTCAGTTAGTTTCATAGTAAAAAA
TAATGAAAACTTGAACCTCTTGCACTAATTTTGCTAACGAAAAACTATAATAATTTCAAT
AGGAATATTTTATGGCATTCGTGTGATGTTGTGCACTAGACAGGGACAACTAAACGTATT
ACACGATAAGGGTAGCTAAAAATATCAAGGAACTCTCATAGACAAACAGAGGAGAGACCA
TAGACACAATAATTTCTGTAATTTTTGGCGGCCATTGATAATTTTTACACTTCACTTCAA
TATCACAGTTTTAAAGCATTCGTGCAAACTACACTAAATCATTTGCAGCCATTTAACATA
TTAGTCCCTTATTCCCACCCATTACGTATATAAGACATCTTAATCACAATAAACTATTAA
GATTTCCTTAATAAAAATAGTGCAACAGACAAAAGTTAATCAAATTAAATTAATGAAAAC
AAATACAACAATAAAAATATAGAATAATCATTTCACGCGTCAGTCTGTCAGAAAAAAAAT
ATAAATACAATATAATCAATCATTTTTTGGTACAAATATTTCAAATGACACACAAAGAGA
CAAGACAGACACAGAGATCACATACACTTAATTAAATATTAAATGAGAGGCCATTTCAAA
TAAACTACTCGGCTATTCGCTTCCTTTCAAAGATTTGACTACACTGGAAAGTTAAAGCTG
ACCAATCAAAAAGCCGGACGTAGAGATTTCAATATCGAGAGAGTTATTTTTTAAAAATAG
TCTAGAAATTTACCAAAACAAGTCAAACAGACGAGTATGCCTAACTTTTTGTTAATGTCG
CGATACAAGCCCTACTGAGAGTCTAGACAAAGTTACATCACATTGTAGTCACGTAGACGT
ACAGAAAACTTCAAATGTATGAGGATGACATTTCTATTCGACAGTTCAATACATTTCGCA
TTGTTAGCGTTGGGATGTAACTTGTATAGGCCCCCGGCCTACATGAGTTCATAAATAGCA
GTGCTAGGATGATCAACAAAAACAGCTAGATTTTTTTTTTATCAGAACTCAGGTTCACTA
CATCAGGCCAGGCCTACATACAAACGCAAAACTATTTCAAACAATTCCATGTCAATACTA
TTTTCAAACATCCCTAATTTCTACAACAATCGACATAATCTATTTAGAAAAAAAAAATAT
ACATTACTATTTTACATTTAATAAAAGTACTAAAATTGGAATGAATTTTAATTAAAAAAT
TTAGATGATAAATATATTAATACTTTTTTTTTATTTGACACAGAATCAATTTAATGGCTA
TCTGACCACCGACGAATGGTAAATTTAAATGAATTTCTTCACAATACCACTTTTGCCCGA
CAAATGGGCGATTTACCTCATGGCGGTATTTTTTATTTCTTAAGCATAGCCTTTTTTAAT
GAACTGATTAAAATGAATTAAATCCCACTTTTTACAATTCATTTATTTTTTGTACTGTGA
GTGAATAGGCTCAAAAGAAAAAATTGTTTTATCTTGACTTACTCCTAAGTCTTAGTTTAC
ATTGAAAATTCAATTTTAACAACATTGTTAATTTTACTGCTGCTTCTTAAGAATTAAATC
CAAATAGCTAATCACTGGAAAATTAAAACGATCTAAGAAGGGATTGATTTTTGATATGCA
GCCATTGAAAAGTAATCACTCATTAATTTATTATCTTATGCTCTCAATGTCTTATTTGTG
CTTGACAATACCTTTTAAGAACAACGAAATCATACGCAACATGGTTTCCATTATCAGGAA
TTAAAATATGAATTATTATGTTTAAAATTATAAGCGACTGAATTCAAACTACTGTTACAA
AAAGCAACAGCGACTCAGTCGTTCGATTAAAAAACGTTCTAAGCGAAACTGAAAAGAAGC
TTCCATAGAAAATTCTCGAAATTTTATAAATTATGATATGTGTTCTTAAATCGACAATTT
TTTTAAATTGTATTTAATAAACTTTACATTTCTACATGGACAAAGATACGTTGCATAAAA
AAAAAAAACATTTTTTTTAAAAGCGTCCCGAATTTGCTCGGCCAGTGTTACCAGTACCAA
TTTTCAGAAACGAGGTTGAGTATTTTTTATGAATGCTGTTGATTTCCTCATTGTTAGTCG
GTGATCAAGCTAGCTATTTATGAATACAATTTACGTCATGGAGTCGTATCTAGTATTAGT
GGTGAGCGGGTCCGTATCGTCCCGCTGGCGGAAATTGAACGCATTACTGAAACTGTCCCG
AAGTCGCTCCGTAAACGTTTTGTAGTCGAGATGGGCTTGACCGAAGTCGAAATCGGCTAC
CTCGATAGTATGTCTAGATCGATGCTGGTAGTAAGCGATACCAAACACGACTAGGATGAC
AGTCCACGAGACAGAAGAACACCGGTATTACTATGACCGACAACTGCGCGTGAACAATGT
CTTTATAAATATTAATAGTTTTTCTGGAAGCAATCTTCCCAATTTCATTTTGTATGACTG
ACTAACTACCGTATGTTGGTCGCTAGTCTGAAAAAGTAATGGACCAATGGGAACGCGTTG
GCCACTGTCCTTGTTGTTCCCGAACACGTTTCGTTGCCTGTGACGTTGTAGAGGCCAATC
TTGTACTGTACGCAGTAGTCGAAGGGGGGGATCCTGTGTATTTGACGTTAAGGTTCAGAA
GGTCTCCGTGCTGCAGCCAGTCCGAACCTGAGATGTTCATTATGGATATCGGCTCTCTAA
CGTTGATGGTCTGTTGATAATGTCCGAAGGTATATCCCGATCCCATAGGTATGGTGTTAT
TGCAAGTAAAGTCCTTCACACCTTGCACTCCTTTCATAGTAGTCCTGTTCGATATCGCCC
GTTTTGCCACTTTATGCGTAGAACTCTCATTAACACTCTTCGGAGTTGTAGGTACAGTTG
TTGGAACAGTTGTAGATGTTGTCGAATTAGGTGCGGCTGTTGTTGGCTTGGTTGTAAAAG
TTGTAGGCTTAGGTGTAGTTGTAGTTGTAGTTGTAGTTGTTGTTGTGGTTGTGGTTGTAG
TCGTAGTAGTCGTGATTGGTGGTAAAGGCTCGTTGTTTGCAACAACTATCGCCTCTATAT
CGTGACTACTCATATTATCTTCATAAGTGTAATTTAAAGCGAAGTCAGTCGTGGTGTCTA
TGTATACGCAGTCTATAAACCAGTAGGTGAGTATGGAGGAAGAGTTTTTCTTCAAGAATT
CCAGTTCACTGTCGTGCAGTTTGACGTAATGGTTGACGGTTTTGTTCACCATTACGAAGT
TGTTGGGCCTCGGTTCTTCATTTTGACTTAATATCATTTTACCGTGTAATGTGTCTGTTA
AGTTAAATGCTGTAAAGGCTGTTGCAACAGTCGACCACACAATATCAAAGTAGTTTATCT
TAACAACCAGCGTCACACGATACTGGTTAGCTTCGTAAACACCCCTTCCATATTCAACGT
TCCAATTAACAGTTTTATTTGTAGTGATGAACTCTTGACTATGCTGTGGGTCTGCATCAT
CAGAAAATACAAATTTCAAATTATCTCCCCTGTAACCTGATACAATAGCAGCTGTGAATG
TCACATTGGCACCGCGCACAGCAGGCCCACTATTAGTTAGAGACACCTCTAAAGCTGATA
CCCCTGTTTCCAAGACAAACGCCACGATAAATAAAATGAAAGGGGCCATATCGAATCAAA
CAAACAGTCACCGAATTGTAAAAATCACACAACTACCATTTCACCGTTAATAATTCTAAA
CAATCTTCCTGAATCATTCGTATCGCAACAAGCGAATAATACAAGGAGGTAAAGTTGCGT
AAATTCGTATCAAATTTTAATATTGAATATGTACGTCGTCACAAAAAC
>T_ni_cDNA_12867
TTTTTTTTTTATCTTTGTAATATTTTATTGCTTTTATACTTTTTTGAATATTGTTCATCA
AATTTCGTTTATAATCTTTTCAAATATTATATTTTTTGAATATCATAATTCCGTCATATC
TAAACATTCAACATAATATATTTTTCTTTGTTGAAAGTGACAATGTGTGAAAATGATCTT
ATAATAGTTAATACTTTTGTGATAGGCGATGTCTGCTATGTTATTATTTATTATTTAAAA
TAATTTGGTCCCACAGATCACTTTACCTAAATTGAATTTCATCATGCACAAAAGTACTTA
CATAACAATGTGATTTCGCGGTGTTATTTACAAATGGTACAATAAAAAACTAATCAGTAC
GTAGTGGTTGCAATACGTACATATAAATGAAGAAATGTTTTTACATATAATGTACAGACT
ACTTATATATCTAAAATACATATTGACAATGAGCAGTGGACATGCTGCATCGAGCCTTAT
GTTAAATAATTGTTTGTACCGAATAACATTAACAAATATCCGTTCTGATACCTATACTAA
AGATTTTCATAAATAATAGCAATACTGATGACCACTATGCAATAAACTTCTAGGAATATA
GTAGACAAACAATACTTATAAGTTAAATATGTTCTTACAGTGGTAATATTCTCGTAATTA
TTTTTATAATTAATCTTCACTAGCGAGGTTTTTAAGATACCAAATAATTAAGTAAGTATA
CACCTTTATCACATCAAAGTTAATAGAACTACAATAATCCTATTCTAAACCCTCTAAGTA
CCTAATAATATCGTTAGAAACAATGTTTCCGGAGCTATGGGCATTGCTTGATATATTTCA
TGTGGAATAATAAATATTAGAACATACAAAATGAGGTGCACATTATGGAATTCTTTTTTT
TCACAGGATAAGGTTTTATGTACTGTATACAAATTGCTTAACAAAAAAGAACATATCGAT
TCCTACAAGTAGTATAAACTCCTCGGTGATTCTTAAGCATCTACGGGCAAATCTACAAAT
GAATAAATTAATGGGACCTGTAATTTTGAGCTGTGATTAACATCTCTAGCAACTCGTCGA
ATGCATGACTCGTATGTCATCGGCCTCGCGTCGCGCATCAATGAACCTATCTAAGAGATA
ATATTAATGGCGTTAGAAAGAACAGGTCGATTCGAATGAGGTCGCATACAATGACATTTA
TGATTATAGAAAGTTTGGGGTTGATGCACTCAAGCGTGGTTACTGGGCTGCACTGTGATG
GGTGCTGGGGTGCTGTGGGCCGCTGCCGAGGCCACGCGCCCCTTGGGGCTGCTCGGCCGC
GAGTCCTCCGCCTCCGCTTCAGCGTCGCGCTCCGCCACCTCCTCCTCATCGATGATCGAT
ATGTCACGGATAGACGGCCGGTGAGATCGACGCCAACCTTCCAATACTGGTGGCTTAGTG
GTTCTGGAGAGCAGTTTAGGTCCCGTCAACGTGATCACAATGGCGCCGATGGGAGCGGTG
ATGACAATGGACATGATGCACACAGTGACGACAGTCTCAGCGTAGCCCATCAATACTGGG
TCGGGTTCCGCACCGGTCATCTTCCGTACTTCGTCCAAAGCAACTGGGCCTAAAGCAGCC
TGTACTGTAGCTTTGGCCATCCAAGCGAGACCGACGAAGATCTTTTCCTTCATGTTGAGG
TTGCTGCGCACCGCCGATGCACTGGTGACCATCGCACGCAACACCGCACACGCCACGAGA
ATACCACCGCCGACCAGTACTAGGTGAGGAGCCAAGTCTGCAATCACAACTTGAGCACCA
GTAACCGCGAAAAGCATGGGTTCGAAGAACATCCAGAAGATTTCAAACGCCGTAGCAACA
GGGTTGTCCTCCAACTCCCAACCGAGATCTGTCCAATTCTTACAGGCAACGAACGCGAAC
GCGATTACAGCCAATGGTCCAGCGCCACCCCAGCCGATCTCCTCAGAGCCAAGCACCATG
CCGAGGCCACCAGCCAGCAGCAGCAGCACTCGCAGAGGCACCAGGAACGCGTCGTTACGC
TCTGGCACGAACTTCACTAGGTATCCACAAACAACGCCCAGCACGATGCCGCCTATTATA
CTCAGAGGACCTTGAATAACATTCATGGTGAGCGAAGCGTTTGAGAACATAATGGATGAG
ACGATGCCAAAGATGGCGACACTGGCAGCATCATCCACACCGGAGACAGCAAGCACGAGA
GTCGGGATGCCCTTAGACACTCCGTAACCCTTCTCACGGAGACGGAACAGGCACGGCACG
ATCACGGCTGGAGACACGGCGGCGACGATGGACGATAGAAGGAAAGCCCAGTCCCAGGGT
AGTCCCAGGAAAAAGTAAGCCATAATGGCACAGAGTACACACTCGAAGGTCCAGGGTACC
AGAGCCAGCTTGATCACGGTGAAGAAGTACTTCTTCATAGCGTTGGGGTCCAAGTCCAAA
CCGGCTCGCGTTAGGATGATCGTCAGTGCAATTTTTCTGATATACGAGGCGACATGTTGA
TAGGTTTCGTCAAAGTTGACGAAACCGATGTTTTTCATAATGATTCCCACTATAAGCATT
CCTATAAGGGAGGGTAGCGTTGTGATCTTTAGCATGAGCCAGCCTCCGAAGTACGCGACG
ATGGTGAGCACGGCGAAGGAGAACAGCTGGCCACCGGGCGCGGCCGTGTCGCCCATTATG
ATCCATACCGTCACCCATACCAAGATTCCAATTATTAATACAGCGATGTTCTGTGCGAAC
TGCCGGTATGAAGGGCATAGTGGGTAAGGGCAGACCTTCTGCCAGTTCGGTGGTTCCCAC
GAGGGAATGCCGGAGTCCTCCGTATGACACTTTTGGCAACAGGCGTACCACCAAGATCTT
TCGATGTATTCGCTTTGCTGTGATAGAGCCTTCTTCGAGTAAACGGAGGAAGTCGTGGAG
TACTTTTTAAATCTGCCCTCGATGTGTGCCTGTCGATCCCAAGAGGAGTCCATGTCTGCT
GCCATGGCATTGTGAAGGTTGCTTTTGCGGCGCGAAGGCCCTTCCGCTTTTGCTGATATG
CTTCCATTCCAGTGACGGTTGAGTGCGTCTGTTTCTAGTGATGAATCTGACGGTAGGTAG
CTGTCGTAGTGACAACTCAAGCTGCTGTGAGACATCCTACATGGTACTCAGAGAGTCTTA
TTCACTATAACTAGATTAGCGGGCGAATTTGTAGACTGGTTTACGCGGGGGCATGCCGCT
CGGCTCAGCACGCTCCACACCTATGCCGCGGCGAATGTGCATCTTATAAGAGAAGGTTCG
GCTGCGAACGAGTCGGCCGCCGCGCCTCACCCCGGGCACGTGACTGCCTCGGTGCGTTCA
GTTTCGCCGGCCGGCTGGCCGGTCATTGGCCGACGTGCAAAAATTTTCCTAAAGTACAAC
CGTAGGCCCACTGCCATAAAAATGCGTTGCGAACTATTGCACGGGGCGC
>T_ni_cDNA_12878
CCAGTTAGTAATCATGTACTTACAAACTATTTTAATCTAGATCATAGTTGTTCAATACAT
TGAAAATTATTCATTATAGTCCTATTACTAGATAGTATCATCAAGTGAATTAACTGAAGA
GACATTATCAATCGTCCAAGTACTCGAAGGGTTCTGGAGGTTCGGGCTCCTTCTCTTCTT
CAGTCTTCGGGCCGAACGCAGCCACTGGCTCGACCAGGAGTTGCTCTACATCACCAGAGT
GGTTCAACATAACAATGCCACCGATGGTTACGTCTTTTAATGGCGTGAAGCCACCTCCTT
CGATAGCAGAAAGGTTCTTCAACTGCTGTCTCATAACCCTGGCAGGGTTATTTAATATCT
CAAATGTGGGTTCTGGCTCCTTCTTCTCCTTAGTTTCCTTCTCTTCGCCTTCTTTTCTTC
CTTCTTAATTTCCTTGGAGGTACTGGCGGCGGGCGCGTCTTTAGTTTCCTTGTCGGATTT
ACCGTGAACTGTGATGTTAGGGTTCGGTGATTTGGAAGGCTTCTTCTCTTCCTCGTCTAC
ATCCATCTTGGATGTAGAAGAAGAAGTCATGCTGCTAGCCGAGCCTTCAGTTCCGTGCGC
CCGGCGGCGAGCCTTAGCTGCGGCGATACTCAGGACGGCAGTAGTAACCCTCTCCCTTTC
CTCGCGTTTCTTTTCTTCCAGAGGAGCGGGATACGCGTACAGAGAAGGCTTCGAGTTAGA
CTTGAAGTCCATCTGAGGCATCTTAAGGTCTGAGTTCAGTGCAATCAGGCAAGTGGGTGT
GAAAGCAAGAGACAGGCAGTGAGCCAGAGGGAACCAGTACCAGTACTGGGTGAAGACTAA
CATGCCAACAACAGCCAGCATGTTCATGTGACCAGTCCTGTTTTGTAGAGAGACAGTAAC
GTTGCGACCACCAGCATCTAGGCCAATAGCTTCCCGGTTACCAGTGCCGGCACAGGCGAT
ACCCAAAGCCATGGCTGCGCCGTAACGTACATGAGGGTTGTATGATTCAGCCAACAGTGA
CACTACTGATGGACACTGTTCTGGTGTTCTGAACAGTAGGAAGCCGAGGGCAGTGACGGC
GGCACGTCGTACATCATCATTCACGTCAGATACAGCGACGTGAAGCAGGGTGCGGAAAAA
TTGGTCACTTGTTGTTCCAGAGTGCATAAAAGCATTAGCTATAACAGTGGCCGTGTGACA
AATAGACACTCTAATAGCATCTTTAGTATTCTTCAAGATAAGTAAATCAGCATGGTTGGA
TCTTATCAGGAACTGTAGCTGTAGCCCAATAGAAACATCTCCTCCTAAGATGGAAATAAG
CTTTTCTACCCTCCTTTGATGTTCCTTCTCTTCATCATTCAGACTGTCAATATCCCTCTC
TGGTTCTTAGTTTCCTCAGGAGGTTGGTCCACTTCCATGGATGCTTCTGGGAATGGTCCT
CCTTGTGGCTGTGGTTTGCCACCAAGAGCACGTGGGGATGGGTGCAGTTGTCCTCAAAGC
CTGTAATACCCTGCCAAGGAACTGCTGTGTAGCTGAGTCATACAAGTCGAAGGCAATTTG
GTATGCCATCAGGACTGACTCTTGTGGTCCATGGGTAAGTTTGTCCAGAATTTCAGCTAC
AGATAATGGATCTTCAAGGAAGATGAGGCACTGGCACATGTTTACATAGTCTGGGATGTT
AAGCCCTCTGTAGAGACCCACCAGGGACCTGAGGACTGTACTGCGAAAGCCTCTGTTCTG
CAGAAGGCTCATGGCAACTGTGAAAGCATACTGAAGCATACCGGCTACATCATCAGATTT
CATGATTGATTCCTCAAATAATTTATGCAACAATAACTTTATTAATTAATTATCTCTTTT
AAATTCGAGAATTATTTATATAAAATTTTTTTAATAAACTCTGATACACAAGATACATTA
AATTAAAATTACTTATAATTAATTTCATTTTTTATTATTTCAAATTTCTTTTACAATACT
AATTTACTATAAATTAATTAATTTTTCTTTTAGGAGGGGGCGGTCGTAGTCCTTGAAAGC
AACAATGGCGCCCTCGCCAGGAGAGCTGCTGATGGAGAATTGGACCTCAGTGGCGTCTTC
AGTAGCTTTGTATGAGACTTCAGCAGAAGAGAAGTTGAAGTATCCGTATCTTGAAGACCT
GACTGTTACTACGTGAGAGACGTTGGTCTGAGGCGGTATCCTGTCGATCTGCGCCGACAA
CTGTCCACCGACAACTTGGAAGACTTCGGGGTGAAAACCATTGTCGACCAGCTTAACATC
CACAGCGGGCGCTGTGCCGACGTTGAACAATGTGTATTTCACCAGAATATCCATATTTTC
AACTAGATATTTGTTCAGCACTTGCTTTGAAACAAGTAACCTCGCAATCGCTGGTTCATC
TTCTGCTGTCACCGCAGTGGCGATGATAAGGATCAGGGATAGTAGTTTAGCACTCATTGT
GTCTTATTTTACGCTTATTATTAAACAACTAAAAGGCGAACTCAGTCCAGTGCAGCAGAC
GATCGGTGACAGACGTTCGTACGTGGCTGACGTTTCACTCCACGCGTGGTC
>T_ni_cDNA_12890
TTTTTTTTTTATGCTTTTATCAAATCTTTATTTCTTAAATTCCAAGGTACTTACACAGTT
TGTTACAATTCGAGTTAATGCATAAAAGTAAGTACTGGTGTACAGGAAAATGGGGTATAA
CAAAAATTAATACCCGTTAAGTTTAGATTTTAACGGACGTTTTCAATATTCATAATTATG
TCGTTGAATTTGGCTACTAGAGATAGTTTTGTGTCAAAATTCTGTCTATAGTCGCCAAAT
CGATCTATATAATAGATTGAATATTAAACGGCGTTAAATGAACAAAGTAACAAATAGCCA
GCCTCAGAGCGACTATCCACATCGGCACCTGTGTATACATAGCGAAGTAATTCACACATA
TTTCATTATTTACATATTTGTCAGTCTACAATAAAGAAATATTTGAATAACAAATAAAGA
ATATGTCCTTCAAATGATATTATTATTCTTCATATAATGTAGGTAACAATTTTGAAAATT
TACAGGATACAGAATTTACAATACATTGTTTAGACAATTATTTTACAATACAGGTTCAAA
TGTCGACAAGCAGGTTTAAAAAATAACTACCTTAATTTCTAAAACTTAGATTTCACGAAT
TTATGATACTATCGCTGTGATATATTATAAGTTACTATGCAAAACATTTCCTACACTAGA
AACAGTAGCATACCTTTAAACACGTCTACATATTTTGTATAATGGAATTTAAAAAAATAA
AACAATACTTTCAAATAAAGCAGTCGTTATCATCGGTGATATTAATTATTTTATACCAAG
ATTTTTAACCATTGTAGCATATATTTCAAATAACAAGACTGATAACATTTCAGTTTAATA
AATTGATTGGTTAGGATGTAAAATTATATTTTAACTGAATAAAAAGCAATAGAGGTTTAG
ATAGGTTCTAGTATACAGTATACCCACTAGTCACTCAGATAGAAGATAACTTACTTAGTT
TTTACTCAGACTTTCATTTAATATGATTTTTATTATGTTTAGGTTTACATTTAAATTATA
CAAATAAATGACGGAAAATTATAAAATATAGAAAAATAAAAAAGTATAAAAAATACAACA
GCTGGAGTCTATCACTAAATGCAATGCACAACCGACTGCAGTTCCACACGTAAAATATAT
TTAAAATTATTTGTTCAAAAACTCACTAGATTTTTTAGGAAACACAACCCATAATTTAAT
AATTTAAAAGAAATTAACAACATCACACGAATTTGTATACATAATGAGAATTCGAGTTGA
AGAAATAAGAGATACCACATATTCTACCTAATTTCAAATTCCCATTCAGTGTAACAATTA
TGTTTTATATCAAATTTAATACTTTGGTAGCCTTAAAGTTTCCAAACCTCACCACTAAAA
ATATAATTAGAAAAATATTTAATATAAGTAAGGTAAAAGGTTTTATAAAGACCAATACAT
GATGTTCAGTTCAAACTTAAAGATTATGGTCCTTTTAGTCAGTACTTGTTCCTCGAGTTT
AGATAACATAGAGTTTGAACCTACACATCTAGTATTCTATAGGTGCATTACATATCAGGA
CACTATTTATACACTTACAACATTATAAATGACGCAATTTACACAGGAAATAATATAGTT
AATATAATTAATTGGATTAAATGTTTAAAAATAATACAATTTATGTAAGTTGACTGGAAT
TTTATGGAAGTAACAATATGAGCAGCCTTTGAGCTACAATTGACAAGACATTACAGTTCA
TAATCTTAAACAAAATGCTGAAGAATATTGTGCATGTTTGGCCGATCGAATTTAATATGT
CACAAACAAGGTGGTGGCAATGGCATATCAATCAATTTGCATACTTCTAATAAGAAATTT
TTCAGTATTGCCGCCTGATTACCTCGTGAACCGTTTAATGTTATTGTTGGTATGAAGGTT
GGCTGCAATATATGTGTATCATCTCCATGTTTCTTTAGCAATGCAGACCCATGGTCAGTG
TTAGCGCAATTCTTAATAGGATCTGGACTTGTCTTCATTTCTTTAGCACACCTGGCAAGA
GCATTATCAGCATCCATATTATCTGAGATCATACATTCTGTTATCTGAACCGACGTTGTC
ATATTGGCCATGGCCTCAATAGCGCAGGCATGTATTTTGTTGGCGTAGCACTCTTCCTCA
CCGTGTTGGCATTGGAAGTAAAACTTCCCATTCTCTTCTTTGGTTGTAGCCTTCCCATAA
GGAACTAGAGTGACCTGAAGGAAGTCAGAAAGCTTTTCTGTCACCGGGCCCAAATGTCTC
ATAAAGAAGTGTTTTGAGTCAGGGCAGAGAGCTTCATAGTACACCCTCACCTTCACCTTG
TCCTGTTTGTGTTTATTATAACTGTCATCTTCTAACTCCACAATACCAGCCTCTGATAAT
TGCGTGGCGGGTTTATCTGGTAGCAATCGAAAGAACTGCCACAATATCAAGCCAAGTAAC
ACTATAACTACTAATCTATATCTGTTACACGAATAAAATGCCATTTTAGTTTATGATCAA
TTTAAAAAATGGTACCAGAATTTCATTCAATATTTTAACAAACAATGCTGTCACTGCAAG
TTTCGAAAGATTTCCTATCGACGGCAGCAGCTGTTGACTGCTGACTGAGAGTTAAACAAA
CACTACATGTCTTATATTAGAAACATGATTTTCTTCCCATTTTCAATCTAAATTAAAATA
TAACAATAATATCACAACATCTTTGTTCAGCTATAAGCTGCATATTACTTTACATTCAGT
CACACGAAGAAGCTGAAGTAGTAAACAATTACACTCAGATGACAACATACGTACCAAATT
GACAGTAACTGTCACAGACGTAGGCCACTCTATACGGCTCTATGACTCACGCTTCGCATG
CTTGCCATTTAAATAAAGCTTTTTCTGATAACTGTTACTACTTTTTACTGGCACTCTTTT
AACTGCTATTTACAAAATCTAAAATTATTTCATAAAACACTGTTTCTTGATTAAATTATC
TCTCTTTCTCAAACAAACGGGTAAAATTTGATAGAGGTGGGGTAAATGAAAGAAACTAGT
ATCTTACATAACGCTCTATTCAG
>T_ni_cDNA_12901
TTTTTTTTTAACTTTGGTACTTAATTTTATTATTTACGATATTACATATCATATTCCATG
TTCTTACTACATATAACTCATATCATATACAACATTATACATACACAGGTAGAATTACAA
AAACTGGTACTAGGCAATCATTCTAAGCTAATGACGTTAGGTGAGGCAAAATTGCAGTGC
AATATCATCCTAAAATACATATAGGGTAACTGCATTTAAAATACTGAATCACGGCCATCA
ACGGCAAAAACTTCAGTGCTTCTATGGTTTTATGTTACATACAGGGTGTGTCCTATAAGT
TTAAGTAATAACTCCGAGTTCTTCCATGGTCTCGAGATCTCGCATCAACATCTGTATGGT
CTGTTTCGTGCGCGGGAAGAACTCTGCTGTCTCGTCATCCTCGAGAGATGGGCTTTGAGA
TTCTAGTTCTGCGACCTGTGCCTCAATGGACTCAAGCCTGGCATCAATGAGCGCTTGACA
TCGCTGCACGTGTTTCAGCAACCGCTCTCGACACACGCTGTTCTCTATTGCTGCTTCGGG
TTCCGGGGCCGTTATAGGCGCCCTCTGGACTTCTTGCTCTTGTACAGATTTGGCGAGCCT
CTCCAACTCCGAAGTGCTTATAGGAAGATCCAAGGATTCTGCACCTGGGCTTGACATGAG
GCTGCTCAGCAATGCCTGAGAGCCCATTGCACTATCCCTTTGCATGTACCTGTCTTGGTC
GTGATCTTCCGACTGCAATGTGTCCTTAACATCAGCCTGTTTGACGGGCAGGTTCTCTTT
ATCCACACTGTTGATCACAATGTTCAGATCAGAGTAGTCTGAGTTTAACTTCTCCTGAGT
GTATTGAATCTCAGCTTTCTCCCAGTCTTCAGCCCACAGGTACAGTTTTGGATGATCTTT
TTTGGTGGCGACGTAGTACTTGACCCGGAGCGCATGCAAGGCGTCCTGCAGGCGCAGCAG
GTTGCCGGCCAGCTCGTGCGAGCGGCGCAGCGTCTCGCAGGGCCGCGCGCCCGCCAGCGA
GCCCTCGAACATGCGCTCCTGCGAGTGCACGAAGCGCAGCGAGCGACGCCCGCGCCGGGG
GTTCAGGCAGATGCTGCACGTGTACTTCTCTGGCACCTCGCTCTCGCGCTGTATGTTGTG
GCAGAGCGCGTGTTGCCAGCACAGACACAGCTCGCACTGCACCATGAGTCCGTCCTCCTC
GCGGAAGCCGCAGTGACAGTTGATGATCTCCTCGCGTTTCATGCGCACCAGCTTGATACG
CTCGCCGTTTTCATTATACATGTACTGGTTAGTCGGCGGCTTTGGCTCTTCCACAGTGTC
TTGTAGAGTCAAAGGCTTTGTGTCAAACTTGTCCGGGGTCTCAGACCGCGGGAAGCTGGA
CCTCGTTTCCAGATCAGAATTGATACCGCTCCACTCGTCCTCTTCACTCACAGGCAACTT
AGGTGCAAACGCAAATGTCTTCTTCTTCTTTTCACCCTTGCGCTTTTTGTCCAATACAGG
CTTGGTCACAGTGTGCGTAGATATCGCACTTTCGAAGTCCAATGTACCTTGTAAAGAGGC
GAAACCTGATGGAGACTCCATCGACATCTTGTCCTCAAAGGCCATTTCTTCGATTATGGA
GTCAGGTATAATCGGATCAGGGTCGGGGCGTCGCACTGGCAGCAGAACTTTGGGTCTCTT
CACAGGTTTGTTGATCAAGGCCTGGCGCAGCTTAGGCGAGTCCTGGCTCTTTGGGATGGG
GGGAATGTTTTCAGGTTCTCTAACAGGGGAATGTACTGTAGTGTCAACTTTAAGTTCGTG
AACGTATTTCTTTAACTTCAGGTTTGGGTTCCTCTCGTTTCGGTGGTCTTGGTATCTTGA
CTCTGATAATCTTATCGTCCCTGGCACGGGTCGGTGTTTCAACTGTGACCGGCATGGTCC
TAGCGTATGCGAGGTCCAACACTTTGGGAGTAGCTCCCATCATCTTTTTCAGTTCACGAT
GGTAGTGCTTGATATGCATTTGTAAAAGGGTGTTGTTTCGGAAATTCTTAAAGCAGTTCT
CAGCGGGACATCGAAGTAAGTTATCGATTATTTGTACTTTTAGTGACCCCACAAATACAT
ATCCGTCTTCCAAAGGTGGAACATCGACGGTAGTGTCAACAGAGGTACTGCTGTCATCAA
CACTACTAGCGGCGACTGGCGAAGGCACAACGTTTTCCATTTGCAGGACATCCGTACGTG
GTAGATTAATCTTCTCTTGTTTCGGTTTCTTCTTGGACTTAGCTTCCTTCCTAAGGCTGA
GTTTCTTGCGTTTCACCAGCGGGGAGGTACTGCTTAATGTACCAGCCGGTAGCGGCGACG
CCGGCCCTTCAGCCGTCCCATCCGGCGTGTATGATATCCAGCCCATACTCCTGGACAACT
TCAAGTGGACTCCAAAGTCAGTTAACGCGTAGCTGTACTCTTCAAGGTTCAAACCAGGGT
TGTTGTCTAAGTATGTTCGCACTTCGTTCTTAGTGTGGAACCGTCGGTTGTCAGGGCTGA
TCAGCACCACATCCCACTTGCCCGCGGAATGTCCAACTAGACGCGT
>T_ni_cDNA_12977
CTGCCTGCATTCTCCCCTCTGCCTTTCATAGTAACCCGCTGCGCAGGCGCATGTCCCTTC
CTGACAAGATAAACTGAAGGGATCCCTCATGATGCTCATGCACTCTTCATCCCTATTGCA
GGGTTCTCCGAAATCGATCGACTTCCAGCACCTCCCGAGGAAGTAGTGGAAACCTTCTTG
GCAGTAACAATTGCGGACTCCTGTTTCTTCATTTATAAGTCGGCATTCGAAGTTGGTGAC
CAGGTGCGAGCACTGATGATCTTCAAGACAGACTGATGTGTAATACGGAGCAGCATTACC
GCAAACCGTTCCTCCTAGTATAGACTGTGTGCCGGCTGGACAGACACAGTCTCCATTGGT
ACAGATAGCTCCCAGTGTCGTCGAACAATCGGAGTTTTGGGTACAAGACCACAAGGAGAC
GACGGAGTGACTGTGGAGGATACATCCTAATACTAAAAATACTCTGTCAGACCACATTTT
GAATCACAAAATTTACAATAAACTTAACAACTAGGACTAGACGCGT
>T_ni_cDNA_12994
TTTTTTTTTTATTTGCTATACATGTATTAGCCTAGAGCTAAGTCAAGCTGAGCGGGTTGT
CGCAGCTGCTGGCGCCGGCGCAGGCCGCGAGGCGCGCCAGCAGCAGGCGCGCGCGGTGTC
TCACGGCCGGCAACACCGACCCGATACTGTTCCACAACTCGAACGGGTCGCGGGACAGGT
CGTAGTATTCTATGAAATTCTCATGATCAACAAACTCGCAGTACTTAGTGTTGATCCTCT
CGGCGATGTATCGGAGGCACGAGTACGTGTTGTTGCGCGAGTCCTGGCACTTGCAGTCGT
ATTGCGGGTAGCATTCAGCTAATTTATTTCCGTCGTACTTCCACGGACACTTGTCGTCCA
CAGAACCGGTTCTTCCTTCACCGTGGTACTCAATCAGCATGTACCTTTCGGTTTTTCCCT
CCCCACTCATGACAATAGGTCTTCCGTCCATATGTGAGGGCGGGTCCAACCCCGCTAATT
GTATGATAGTGGGGGCCAAGTCTATGTTGAGAACTGGCTGCGCGCTTGTACTGTTGGCTG
GTACACCGGGACCCTTTACAAGTAGGGGAACCTTTATGTCAGGACTCGTAAGGCTGGCGT
TTGTCGTACACTTGCGAGAATTGACCGACATGATATCCATTATCCGACGTATATATAACG
TAAGTGTTATCCGACATCGCGCGAGCCTCCAGTGTCCCCACAATATCGGCCACCATCTCG
TCTACCGCCAGAAGGCTCTCCCACCGCGAGCGGTACACGCGGTCCAGCTCGGGGAGCATG
GACTCGGGGAGGGGGGTCGGCGGCATGCGTAGGAGCCAGTGCTTGTCCTCAGCAGGTACA
TTGAAGTTGGGATGTCTGACAGCAGTAACGTTGCTGTACTTGCCGGCGTGGCGCGGGGCG
GGCGTGAAGGGCTGGTGCGGGGCGGGCGGCGCCAGGACCATCAGGAACGGCTCGGATTCC
GTCTGGTTCTCTATGTAGCTCACTCCTAACTCCCGAATAACATCAGTCAAGTACAGCTCA
GTGGAGTGCGTCGGCACACCGTTGTTGGAGATCGTGTAGTTGTAGTAGACGGAGTTGCCG
ACCAACGCGTGCCACTCCGACCAGCCCGGGGGGATCGCTTCAGGCCCACCTGCCTCCGCC
GCGCCGTACGCATTCAAATACTTCCCAGCGTAGAACGTCTTGTACCCTGCATCTTTAAGC
ACTGTAGCGAAGGTAAGGTTCTGTAGGGTCTGCCGCCAGTAGTGGCCATTGCATCCACCG
CGGAGACTGTTGTCTATAGTCAGGTGGTTGTGCTGGTACAGGCCGGTTAGCAAGCTGGCG
CGACTCGGACAGCAGATCGGTGAAGTCACGTACGAATTAGTGAAAGTGACGCCCTCACTC
GCAATAAATCGGTGCACGTTCTTCATGGGCGTCATTCCGCCCAACACTACATCTTGATCA
TCTGTCAAAATCAAAACGAAATTGGGCTTCTTTTGTTGACAAATACCAACTCCGAAGAGC
GTAAATAACAATAAATAATTTAACATTTTTATGTGGTTTATATTCTTATTTGTAACTTAT
GAGAATGTATTTTATTTTTTTATTGCGGAAGCGCGGGCATTATCTCGAAACCCGAGCACT
CGCTCGCGATCACGACGCCGACTGCAAATATTCCGACGCTCTTTACTAGTGACCACTTAA
AAGGATCGTAATAGAAATCTTTGACGAATGTGAGAGCACCCTTTTTGCCCATTATATGTT
TTATGTGCAAGAAATAGCTTTCTTAAAATCAACGAACTAACGTTTAATGTTGTTTTTTTA
GAAAAAAAAATCGATAATTCCTTCGCTGGATAGTGTATTTGACAAGTG
>T_ni_cDNA_13005
ACACACCACACCCGGGGGTGCTGCTGTCGTAGACAGGGCACGTTCATAATCGTCAATGCT
TGTAGGAACGTGCCCTGTCTACGACAGCAGCACCCCCGGGTGTGGTGTGTGGGGGCAGCT
AGTAGCCCTCGCGCGGCGGCGGCGCCTCCACGGAGGTGGTCTGCTTGGACACGACGCGCG
AGCCCTGCGCCAGCCCGCCCGCGCGCACCGCCGACCACTTCAGGTACGCGTCCACCGCGT
ACGCCAGCGTCGACACGAAACCGAAGAACGCCGCTGCAGAATGAGGATTATCATGGACAG
TGGTCGCCAAAATAGACGCCAACAGGTACATGAAAGTCCATAACGCGCAGAAGACAAACT
CGATTTTGAGCCAGGGGATCTTGTAGAACTTCTCCAAGATGTGGAACAGGTAGAAGCCGA
GCAGGATGCCGGTGAACCAGAAGGCTATCATCGATATCCAGCTGAAGTACGAGCTCTTGC
CCAGGAAGCTCCATGATGAACACTGGATGCAGATGAACCCGAGAAGACTGAAGAGAACTT
GTACGGCCTTTAATATCCCTGGTACAGTCTTCAAGTAAGAGGGGTCAAACCGTATGTTGG
TCTGGACGGCCGTGCTCGACGTCACCGTCGTCGTCGTTGTGTGTTGCCCAGGGAATCCTC
CATCCGCCATTTTTGCTTATATTTTAATAGTCACGCTTAGATAGGTACACCACACAAACT
TTTCCTTCGTTATTTACTTTATTACACACCGATCTACACTTTGTAAATTATGAATTAAAT
TTGTAAAATTATATCAGATGTTAAACGAATACGAGAAATACGACCCGACAATCCTCAGAT
CTGTGACA
>T_ni_cDNA_13091
CAAAACAATATACTTGAATATAGCTACTGTGACAATCTAAAACCATTTCTAATGATTCTA
TCAATGTACTAATTAGTGCCTAGATGAATACTACTGGAATTTGGAAAAATCTTTTGCTGA
AAACATTTTTTAAGATGGCCGCTCTCTATGCTATAACTAATTTTCGACTTCATATTCCCG
TCAACCAAGTGTCAACGACTTTGAATACTTTAATGTCGCCCCCGCCGTCGCAGCGTATGA
TATCGCAATAGATGAATAAATCACTCACATGACCATATTATATTATTTGTGTATCAAGCC
TCAGAATAATGGTACTTTTTTCTGCTAATTATGGTATTATTAGCACCTTTTGATCTATAT
ATACATATTTGGTACATGTGCATGTCACTTCCCTTGAACTAAAGTGCCCTCTTTTTCTCC
ATATTTAGTTGTTTTTTATCATAATAGGTAGGTAACTTTTGTAAGTAGTAAATGTACGTA
TGTAAATACATATGTGTTTATGTTAACAACTGATAAGAGATATCAGACAATTTAAAGTCA
GTCTTCATTCAAAACTGCGACTTAGTTGGTAACATATCAAAAAATATATTGTATTACTAA
CGATGGCAGCATCATCACAATTACCAAGTTTAGATTTCCTCATTGCGTGTACTTTAACTG
GTAGCGAATTGCAAGAGTATAACAAGATTCACTATGGAAGACCTGATCATCACGAGCTTA
CTGTAAAGAAAAGTAATCAGGAAAATGCAGAGAAAAATGGGTTTCAAATCTCTGCTTACG
ACTTCCCGGCAAGGAAAGAAGAAACTAGGAGACCACGAATCGTAAAAGTCGGAATTATCC
AAAATTCCATTGCAGCGTCCACTGATAAGCCAATCACCGAACAGAGACAAGCTATTTTTG
ATAAAGTTGGCAAGATCATCGAGGCTGCAGGTGAGGAAGGCGTCAACGTCATCTGCTTGC
AAGAAGCATGGAGTATGCCATTCGCGTTCTGCACCAGAGAAAAGCAACCTTGGTGTGAAT
TTGCCGAACCTGTGGATGGACCTAGCACTCAATTTCTCAAAGACTTGGCCATTAAATATG
AAATGGTCATAGTTTCTCCAATTTTAGAAAGAGACGAAGTTCATGGCGATACCATTTGGA
ACACAGCTGTTGTTATAAATGAAGAAGGTAAAGTCATTGGCAAACATCGTAAAAATCACA
TACCTCGTGTTGGTGACTTCAATGAATCAACATATTACTTTGAAGGCAATACTGGCCACC
CAGTCTTTGAAACTAAGTTTGGTAAAATTGCTATAAATATTTGCTATGGGCGCCATCACC
CATTAAACTGGCTTATGTTTGGTGTCAATGGAGCTGAAATAGTATTCAACCCTTCTGCAA
CTGTGGCAGGTCTTAGTGAGCATTTATGGGCTGTTGAAGCCAGAAATGCTGCTATAGCTA
ACAGTTACTTCACTTGTGCTATTAACAGAGTTGGGACAGAGACATTCCCCAATGAGTTTA
CTTCAGGAGATGGGAAACCAGCACATAAAGAATTTGGACATTTCTATGGGTCTAGCTATG
TGACTGCCCCAGATGGTGTAAGAACTCCAGGCTTATCAAGAATTAAAGATGGTTTATTGA
TAGCACAGATAGATCTTAACTTATGCCGCCAAATAAAGGACAAATGGGGCTTTACAATGA
CACAGCGGCTTGACTTGTACGCTGAGAGCCTCAACAAAGCCATTAAGCATGATTTTGAAC
CACAAGTTATTCGCAAGAAGTAGTTTGTACTAAATGTTGAATTAATTTGATTTTAATATT
TTAAAATGTTACTTCATTTACTTAATTAAGGTGGTGCTGCTTTTTATTATTTTGTTACTA
ATTGTTTTTGTTTGTTATGACTAACTTATATTGGAGAAGTGCACATATTTTTGAGAAACC
TATTTACAAATAATGTTGTATGTTTTTATTTTCATGACTTCAGATTTTATTAACCAGATG
TTCTTATTTTTACTGTTGAATTATACAAATAATGTAATAAAAATGTGTTTTATTTGCAAT
CAGAAATAAAACAACCATTTATAAAACCATTGTGTATCAATGAGAATAATACAGAAGTGA
GCTATACATAAATATAGGACGCGTCTAGTGGTACATTCAGCCAACACCTCATGTAACCAA
TCACAAATGTATTTGAGCACATCACTAATATTTTACAAGGAGGTTTGTTTAAATTCAAAG
ATTAAAATTTTAGAAAATTTGTGTTAAAATTCTAGTTCATTCAAGTTTGTTCTACAATTT
CCATACCAAATAATACCATGAGGTACAATTTTTTAGTAATTTAAATGTATGTACTTTTGT
TGCTTGCATTCATTTACAATTGCATCACCTATATAACAATAAGCATCAGATTGCCACTGA
CTAAGTTATGTTTTAACATTACAACATAAATAAGGAATATTACTGTATGTACCCCAGATC
CTTGACTGTATAATTAGTTATCACTAAGCACTAATACTCTATGCAGTCTTTGCACGGATG
GCAGCACGCTTTCCAGTAACAGCCTGGAAACCAGACTTGATGCTGGCCACAGAGCAACGG
GATCCACAAGTTTCACACTGAAGGAAGAACAATCGAGTATCTTTCTGCAGGATGGTGTCT
GGCGAGCGACATGTATGACAAGTGACATATTCCTTGATATACCGACGAAGCACATTCTCT
ATCTGTTTCTGTTGGAAACGACCTTTAATAATGAGTTGACTGTTACCATCCACAGATCCA
CTTGTACCCAACTCAGCCAATAAAAAGTCTAGTAAATGTTTAGGCTGCCGATGCAGAGTT
TTACAGATCTCTGTGAAGTTGGCAAAGGATGTTTTCTTGGTACCAATTCTAACAACTTGT
GGAGGTCTCATAATGAATTTCTGCTTTTTACCAGAGACCATGCTAGGGTTCTTCTCGCGC
ATGATATCGAAGACGCGCTCGAGAAGCTCATCGTAAGTGTAATCACGGTCGGTGCCGCTC
CATAAATCACCACTGACGTCTTCCACATTTTCTTGGTCCTCACCCTTAGTGTCATCTTCA
AGGACAAGCTCCTCGATGTTTTTCTTCTTCTTCTTTTTTTAGTTTTTGAGAAGTCAATAT
CTAGATCCAGATCGTCAATAACTTCGTCCTCCTGTTGTTCCGGCTCCTCGGCCGGAGGTG
TTTCCGGTAATGTGCTTTCGAGCTCCTCCATGTTGAAGACCGCCTTCTTTTTCTTCTTCT
TTTTCTTTCCAAAATTGTCCAAATCGAGGTTATCATCCTCAGGCAAGTCTACGTCACCCG
TCCCAGCGGGCGCCTCCACGCTCGTGCTCTCACCTTGCTCGCCTGCGAGAGCTGCATCTA
TGTCGAAACCGGTCTTCTTTTTCTTCTTCTTCTTTAAAGAGGGATCAAATACCATATCGT
CATCCATGATTACGTATAGAATTAGCCACTAAATTACGTTAAATATTCAAGTGAATGGTT
ATATTTCAAGATAATTTGGCAGGTGGCTATCAGGCTGTAGCTAATGTCAAAACGTTGCAT
CAGCTCTATTTCGTTTAGAAAGCGGTTGTTTATTGGCACAAACAAAAGTTTTTTCTAACA
AACATATTTCATCACAC
>T_ni_cDNA_13185
TGCCACACGCGGGCGGACACACCGGGATTATCGACTCGACTAATTCAACTTGTCCCTCGT
CTGTCCCCAGCTTATTCTGAGCTTTGTCATTTGAAGATACCGTACTGGCGCTTCTCAATT
GTGATCACTCTGATCGTCGTGTCCGTGAACTCGTCAGCGGTCGCGAAGTGAGAGATTCTG
TAATGCTGGTTGTTGGACAGCTGCACCTCGTCCTTGAGCCAGGTGATGGCGGGCGGCGGG
TAGGCCTCCACGTGGCACTCCAAGTCCATGTCGTATTGTAAGGCCTGAGCCAGTCTAGGT
CTTGGCACAGTGACTACGGGCGCGAACTCGACTTCTAGGTTGATATTCCTGCGCGCGCCC
TTGCCAACACCATTCTCTGCCACGCAGTAGTATGTGCCGCGGTCTTCCTTGTGTACAGCC
GCGATTTTCAGGATGTTTCCTCTGTAGATGGAGCCACCGGTCGGCAGGATAGCGTTGTTC
TCACGACGCCAAGAGATCTTCGGCAGCGGGAAACCACCCGAGTAACATTCCATTTGTACA
CTCTCTCCCTCGCTAGCGACTAACGACCGCGTCGAGTTATCAGATATGATGGGCGGGCGT
CGAACCTGCAGCTCCACCTCCGCTGTGATCTTGTTACTGATGGACATGAGAACCTGGCAC
TGGTACCAGCCAGCGTCGTTCTCTTGAATATCTTTAATCGACAGGGTAAAGGTTGCAGTA
GCATCGTCGAATCTGAGAGAGAATCGGGAATCTTTGATGATAAGACCAGCATTACTGGAT
AAGGGGATGGACTCCACCGTCTTGTAGCGATCGTATTTTACCCATATCACTGGAAAGTCT
TGGGCGTAATGGACGGAACAGTCCAAGTCCACTTGACTTCCTATATCACGGATCTGTTCT
TGTGTTATGTGTGATATAGTCGGAGTTCTTTGTGATGATACAATCGTTGTAAAGCACAAC
AGTAGAGTTAAATATATTAAGTTTGTAAACGACCATCGTAATCTAACACTGTTTTACAAC
AACAACCGAAACGCGAGTATTTTTTTGTTCCGTTTGAATGGTTTGTTTGAATGTGAATGA
ATGACTCTATTTGTGTCTATT
>T_ni_cDNA_1322
GGTCCGCCAGCTCAACCGACGGCGACCTCGCTCGCTCTCGAGTCTCGCGATCGTTCATTA
TTCACAGTCGCGCGTCGCCAGCGACGCACGCGACAATAGTCACCGCGTCATGACCCTGTG
ACGTGATAGTATGAGTAGAATCGAAAATCCGACGGAAGCCGCCGCGCCCAGCGTGGCGAT
CCACGTGGAGCGGTATGATGGCCAAGACCGTGAGAGCTCGAAGCTCCTCGACCAGCACGC
CCCGGTGCCGATCCTAACGCCCTCTGGACAGATGCGCAAAGTGAAGAGCTTCAGTGATAC
GCACAAGATTCGTGATGTGTCGACCGCCTCAGGAGCAGCCTCGGCGCGAAGTCTGCGGCC
CTACGAGCAAGTGGCCACTTACCCCGAGCCCTCTGAATGTGGAACCAACCACTATGGCGC
CCCATCGGTCCGATCTCTTGCGTCCATTGGTATGGGATGCACGGATGGCCGCAAAATGGT
CATCAGGCGGGTACCAACGTCGCCCACGGAATTGTTCCATCTAGTTCGTCCTCCTACGCC
CCCTGACGAAGACACGGCATCACACGAGAGCGACTGCGAGGAGGAGGAGGAAGACACGAC
CGCGCACTTAAAGCCGCGCCGACCCTTCTGGGCCAACAAGATACAGTTCGTACTGGCCTG
CGTCGGCTACTCCGTCGGCCTCGGCAATGTCTGGCGGTTCCCTTACTTATGCTACAAAAG
TGGTGGAGGAGCGTTCCTCATACCTTACTTCATAATACTCCTAGTATGCGGTGTGCCAAT
GCTGTTCATGGAATTGGCAATAGGCCAGTACACAGCCCACGGTCCCATTGGTGCCTTGTC
ACAAATTTGCCCTCTTTTTAAAGGTGCGGGCTTGGCCAGCGTAGTGATCTCATTCCTAAT
GTCCACCTACTACGCGGTGATAATTGCGTGGGCAATATATTACTTTTTCACGTCGTTCAA
GACGGAAGTGCCGTGGGCAAGCTGCTCGAACCGCTGGAACACAGCGCAGTGCTGGGTGCC
CAACCACAACATGACCAAGCCCAACGGCTCACAGACGCCCACCGAACAGTTCTTCGAGAA
AAAGGTACTGAGCATGAGCGCAGGTATTGAATACCCTAACGGAATGCGGTGGGAGCTGGC
CGCTTGCTTGGTCTGTGCTTGGGTGCTAGTTTACTTTGCTCTATGGAAAAGTATCAAATC
TTCCGCAAAAGTCCGATACATCACCACAACACTGCCCTTTCTACTAATTATAGTTTTCCT
CGGACGTTCACTGACACTCGACGGAGCTGATAAAGGCCTGAGGTTCTTCTTCAAGCCGGA
ATGGGAACTTTTAAAGCAATCGAGGCCATGGGTGAACGCGGCCTCTCAAGTATTTAACTC
GATCGGAGTGGCTTTCGGGTCCATGATAATGTTTGCGTCTTACAATAGATTTGACAATAA
CTTCCTTCACGACACTGTGGCCGTGTCGCTTATCAATGCAGTCACCAGTCTCATCGTGGG
AATATTCACTTTCGCCACAATCGGCAACATAGCTTTTGAACAAAACACATCTGTTAAGGA
TGTAATCGCTGATAGTCCTGGGTTATTGTTCGTAGTGTACCCGCAGGCTATAGCAAAAAT
GCCAGCTTCACAATTATGGGCGGTGCTTTTCTTCTTTATGTTCCTTTGTCTTGGACTTAA
TAGTCAGTTTGCAATCGTGGAAGTAGTTGTGACGTCCATACAAGACGGGTTCCCAGACAT
GATACGCCGAAGATTAGTGTACCACGAACTGTTAGTGCTGTGCGTGTGTGGAGTCTCATT
AGTGTTCGGGCTGCCTCACATAATACATAGCGGCATATATGTCTTTCAACTGATGGACTA
TTATGCCGCTTCGTTGAGCATCACATATCTCGCCTTCTTTGAAGTGGTAGCTATTGCTTG
GTTCTACGGAGTCGGCAGATTATCCAGAAACATTAAGCAAATGACAGGTCGCCGACCTTC
GTTGTATTTCCGAGTGTGCTGGCTGGTAGCCACGCCGGCGCTGCTGCTGGCACTGTGGGT
GGCTAGTATGGTGGACTACACACCGCCCTCGTACAGGCAGTACCAGTACCCGACGTGGGC
GCAGGTGCTCGGCTGGATCATTGCATCTCTCTCATTGCTTTGTATACCAGTTTACGCTAT
TTTCATCGTAATCGGATCACCCGGAAATAACTGGAGAGAG
>T_ni_cDNA_13220
AGTTGGGTCCGAAACTACTCTGGCAATCGCTCTTAACATTATTATATCAATGTGTAATAC
TTCATCCGAAGTAATTAATATACAAACAAACCAATTAACGACTATAATTAATGTGTTACC
CATATAAACATTGTGTAGCTAACAATAAAAATTTCTTAACCACAAATACAATACAAAATT
ATCTTTATTTTGAACTATAAACAATTAGATCTTCTTAAGTCTTAAATACATTTAAACAAA
GCAACAAAACAAATTCACCGTGGAGGTTTTATATACACAGGATACTTCGAGGTATCACAT
AATTTAACATCATTAATAGACTGCATCAACCAATCTTTGTACACGTGTCTTGCTTCAGCA
GGAACTTTTTTCTTTAACTTCTTGATTTCATCAAAATCTATATTTTTATTCGCATGTAAA
ACGTAGTCGACATCCATAGAACGTATTGATTTAACGACTTGACCACCATAGGCTATCCAA
TGTCTTTCAAAATGATATCTCTCTTCCTCATCAAAGCTTATGAAGTCTGGATAGAACCCT
AATCTTTTATCTTTGAAGACATCTGGTAAAGGATCATCTAGTTCGAACAGAAATTCTTTG
CTATCAACTTCATCTAAACTCATCTTTTCAACTTTTGGAACCTTTTTGCTATCTTTGTCA
ACTTCCGAAAGTTGAGGTTTAGATGTCACAGGCGATGTTTCCTCTTTCAGTTTCTTTATT
TTAGGTTTCTTATCAAAGAAACTGTCTATTTTAGAGGTTTTTGGACTGACATTTGATGGT
TTACTTGGACTTTTCTTTGGTTTGGGACTTGTTTTGACTTTCTTTGTCGGTGGTTCATCA
TCATCAGCCGTATCTGCTAGCTTCTGTAACAGTGACAAATCCACTTTCTCTTTAGACGTC
ACGTACAAATGTTTCAATTCTTCTAGATTCGTTGCTGATGTCCAGTCCTTATCATCCCTA
ATTTTAGTCACTCTCGGAAATCTTACTGATATACCATCAGCAGTATGTAAATTCGCTTTA
GTCAGTTCCGTACCAGTAATTTCCCAAACAGGTTGTTTCTTTGGGTCCAAAGCAACAAAA
TCGGGAACCATGCCTTTATTGCAATCTAACCAAGTAGGAACTTTGTTGAAGTCTTGCGAT
ATCTTCTGCATAAGGGGAGCCAGTTCTTTCTGGAGTCTACTCAATGTACTATCGTCATGT
CCTGTATGGACTTTGGTCACTGTCACCCAAATATTCCTTCGGACATCCAGGCAACCCATT
AGGAATACCGACATCATACCACCCTTCTTTCCAGTACCAAACCATGCACCTAGAACCACT
AGGTCCGCTGTATCTGCCATTGCACCATCAAACAAATAGTTCCTTTTTCTACTTTCAACC
AATGTCTCTTGCCAGGCTCATATGTGGACTCCAAATCTTTAAGGACTAAACCCTCAAGAC
CTAGCTCCAGCACCTTAGCAATCATTTTAGCTAAATCAGCTGGTTTCTCAATCAACTTTT
GTTCTGAGAACATGACATGATTAGGAACTTCAACCATATTGTCATATAGAATCTGTCTTC
TCTTCCTGATTGGCATATCCATTAAGACTTCACCATTATAATATAGACAGTCAAATATAT
ACAGGCAGACTGATGCATCTTTGAACTTTGACTGCTTATGTATGCCTAAAGTACCAAAAG
GTAACGGTTTCCCTGTTTTCACATCAACCATAAGAACTTCAGCATCCAATATCATATCAT
TACCTTTTGGGAAGGCCTGCGGTAAATACTCTTCAAAATGGCTAACTTTATGTGCCATTA
CAACTTTGAGTGCTCGAGAAAAATATTTGAAGACTTTTCCTTGTTTATGCACCTGTACCC
TCTCACCATCATACTTGATTTCAGAGAACATTCCATTTGGACATTTCTTCATCGCCATAT
CTATTGATTTGCAAGCTTCAGCCAACATTGGTAACACAGGGGTCATAAGGGACAGTTGAG
CTCTTAAACTTTTTTGTATAGCGTCTTTATGTTTTACAGTGTTGCTTTCAGACATAACTC
TGTCTAAAACCATGTTTATGTCTCTTGAAGTTTGGAACAGGCTGTACGCATCAGGGTGAA
CCCCTTCTAATATATGTTTCAAGCCAGCATTGATTCTCAAATCCCCTTTTATTAATCGTA
TTAGCATTTTCAAGTCAAAAGTAGTGCATTTCTTCACTATCTTCTTAAAATGATAAGTTT
GTTCATCTTCTCTGGTTAATTTAGAAAGTTCAGCCAAGAAGTCTTCTACTTGATGTATTG
TAAGTGTGCTGTCTGCTGCAGGGCTAACAGCTTTTGATTTTTTAAAGAAATGTTGTATTG
TTTCAGCAACGTCGCCTTGTTCTAAATGAGTCAACATATCATCATGATCACAGTTAAATA
TTCTTGAGAATAACTTCACCAGCTGTTTACTTTTTAAATTGTAGACTCTTTTTGTGGCTT
TT
>T_ni_cDNA_13251
TTTTAAAACGTTTTAATTGTCCTTAATTTATTCGTTCTCCTGGCTGCGGAGGCGGGCGGC
AGAGTTGGTGACCCTGATGCTGAGCTGCTGCGCGCGCTCCACAATGGTCTTCCGCTTCTT
GGAGGACTCAAGAAGGTCGTTGAATAGGTCCAGGAAGTAGTGGACATCAATGTTGTCGTT
TTCTAAGAAGTCGATCACAGCAACAAATTCGGGCAACGATTCCATCTCATAAACGATGTC
CTTGAAGTTGTTGGTCCTCATGTAGTTGACGGCAACCCAGAACTCATCGAACTCCTCGTA
GTGCTCAAGAAGGTGCTCCAGGTCATGGCCAGCATCCTCCATGATGATGTCAATGAACTC
TTGGACATGTTCATGGAAGTCCTTCCTTGGCTGGGGAGCGGAGAAAGCTGATGCCACAAG
GGCGAGAACAAGGATTGCCTTCATCATCTTGGTACCGTTACTAGACGCGT
>T_ni_cDNA_13294
GGGGTCTTGATAAACGAAAGTGAATTAATTGTTGTATTATAGTGTAGGTGAAACAGTAAA
TAAACATGAAGTTTTTACTTTTAACATCGGTGTTGATCGCGATATCTTTACGCATCTTCT
ACAACTACCTCACTAGTGTGCCAGAACGACCGAAGATAGATCCGCAAAGATGGTGGGGAA
GTGGCTCGAAACCAGCGAAGGAAGACGAGTCAATAAGGCCCTTCAAAATTGATTTCAATG
ACACGATGATCCAAGATTTGAAGCAAAGATTAATCAACAGACGGAGGTTCACAAAACCTT
TAGAGGGAATACAATCCGAATACGGAATGAACACGGATTACTTAAATAAGGTTCTGACGT
ATTGGGTCGAGAAATACGACTTCAAAAAGAGAGCTGAGCTGTTGAATAAATTCCCTCATT
ACAAAACGAGGATACAGGGATTAGATTTACATTACATAAGAGTAACGCCGAAAGTTAACA
AGAACATAAAAGTGCTGCCTCTCCTCATGTTGCACGGATGGCCCAGTTCTTCGAAAGAAT
TCGTTAAAGTAATTCCAACATTAACGACTCCGCAAGACGGTTATGATTTCGTTTTCGAAG
TAATTGCTGCAGACCTGCCTGGATTCGGCTTTTCAGAGGGCACAAACAAACCAGGTCTAA
ACCCAGTTCAAATTGGTGTTATGATGAGAAACTTGATGCTGCGTTTGGGTTTCAAACAAT
TCTACGTCCAAGCTGGAGATTGGGGCTCCCAGTGTTCCACTCACATGGTAACTCTGTTCC
CCGAAAACGTCTTAGGGTACCATATTAATATGGCGGGATCGATCAGAAGAATAAGTATCG
TAAAGCTACTCTTAGGATCCCTGTTCCCAACTTGGATTGATTCAGATCACCCAGAAAGAG
TATATCCACTGACAAAATATTTCACCTATGTCTTGAGAGAAAGTGGATACTTCCACCTGC
AATTCACAAAACCTGATACAATCGGCGTTGCACTTACAGACTCTCCAGCCGGTTTAGCAG
GATATCTTATGGAAAAAATGGCCATAGTGAGTAATAGAGATCAAATGGACACCCCACACG
GTGGTTTGGAAAGCCTGGATCTGGACGATGTGTTGGATACTATAACTATTATTTGGGTGA
ACGAGTGTATTGTCACGTCTACCCGGCTGTACTCAGAAGGCTTCCGTTGGGCGGAAGATT
ACGCACTCCAAGATACTCCGACAGAAGTGCCAACTGCCGCCGTCAAGTTTCTACATGAAG
TAGTCTACCACCCAGATTGGATACTGAGGGATAAGTTTGTCAATTTAGTTCGATCCAAAT
CTTACGATATTGGTGGACATTTTGCTGCCTTACACACGCCTAAAGAATTCGCTGAAGATC
TATTTGCTGCAGGCGCCGCGTTCCTTAATTTCCACAGTACAAAAGAAATAAGACTTAATA
TTTTTTAGATTCTTTAATTTTTTATAACTGATGTGTAAAATATACCGGATTAATTATGTG
ATAAACTTGCCTGCCCACTTTTGTACCATATTTTTAAACTGGAAATAGTTACCTATTATT
GATATACAAAATAAAATAAATATTACCTCAGTAATACATACCGTAATTAAATAAATTTAA
ATTTTGCCTTTTTAGCATTTGTTTGCACAGTGTGTTCGTTATACGCTAATTATAAACAAG
TAAAGAAAAGTGTGTATGGAAACTACTATACTATGTATAATTACGTGTGAATTCATTACA
TTTCTTTTTATAATAGGGTTGACGATATTTTTTCAATGTCCATCAGATAATTTAATGAAT
AATATTGGATTCTTATTTCTTCTTTTCAATTAAATCAACTATCGATGAATGGAACTTGTG
CGTGACGTCACGTATGTGCAAATTTCTAGTCCTTGGCAATTTTTATTTGCTCATACAACG
GCAAAATACGTATCCAATTTTTTTCATTATCTATCTAATGGGCTAAAACCACTTTTACTT
AAGATACCTAGCCCTCATCCCTATTACTTGCAACTGTGATCTTTGTATTGTTGTACATTA
AAATTTAGTTTGTGATAAAGTACATAATTGAAGTTAAGTAACAAACAAGTGTAAAGGATA
AATTGTTTGAGTTGCGTATTATTGACAAATCGCAAACCAAGTATGAATTTAAGTTTTAAA
ATTTCCGTATGAATGTATTTATTAAAATGTATATGAAAACATTGATCAAATCCAGATTTT
GTAATACGAGTATAGCTAGCCGTTTACATTTATATTTCAAATGTAAACTTGTTCTTTTTA
TACTAATAAATTGACATGGCTATGTTTACGTCAGTCAATAGTTGTAAAATACACGGTGCA
CGAAAAAGATACTTAATTAATAAATAATAAACATTTAATAGAAAAAAAA
>T_ni_cDNA_13334
ACGCGTCTAGTGCCATTTTCTTGATAATTTGCTTTTCCAACCTACGAAGCTTTTGCTTCT
GTGCCTCCTCGTCAATATAGTGCATGAACTTTTCGTAATCCTGCTGGGGATTGTTGTGTA
TGTATCTGGCAATGAATCTTGTAATAGGATGGCGGTGGTACTCCCAGTGTTTGGGGGTGT
AGCCCTCAGGGATAGGGGTCAGTGTGGCGGGTCCGATGAACACGTTGGTGACGAAGATGA
TGACGCCGACTGGAATCAGTCCCAACATGGCGTAGAAGTGGAACATATCCTTGAATTTGT
GCCACTGCCATCTGGAAGGCTGTAGGACAAATGTTTTGTGACCATGGCCTGCGCTCAATA
CTTTACTTGTTGAAAGGGCTACATGTTGAGGTTTGGATAGGACTGTAGCGTTATTTTTCA
ACAAGTTAACGCCGAAAGATCGGCCCAGAGCGCTCCAAGACACCATTTTTATTATGGACT
GTTTTTGACAATCAATTGCTACTGTCACTAGACGCGT
>T_ni_cDNA_13397
TTTTTTTTTTAGTATAAACACTTTATTAGCCCATGTTCCCGTCGACAAAATAACAATACG
CTTCACAAAATAAAGTTTAAGTGAATAAAAAACAAACATTAGAAATACGGATAGACAACA
GTTAGGTACATTATTATGGCCAATCAATTATAACAATGGCGAGAACGGACTTATTTACAT
ATTTTACACTTATCAATTTACAATTGGGTTAATTTTACTTTTAGTAAAACCGACATCACA
TAACGAAACGACGGACATTATGTACAATAACACGAACAAGCACTAAACGTTACATTTTTT
TTATAAAAATAAAACGCGACCCAAGATTCTTGTGTTGCCAGATTAAAAATCAGGAGAGTT
GACAGTTTCGTCACGAAGCTTGTATAGATTTAGGTTAAAATGGTGCCGAAACACCAGGGG
CCTGCTTGTTCAACCCTGTGTTTGAACCATGGAGTATTCTGTAAAGCTGTCAAATTTAAT
GTCAACTTATGAGAAAATTAAAATATTGTACCAAAAGTCTAACAAGGATTTAAACCATTA
TAATTATCCAAAAATAAGACTTTTAGGCAAATTAAGAGAAAATACTGTCGCTCACTTAAT
AAATAAATAATAAAACGCTACCAAAATAAATAAACTATTCATCTGTCAAAAATGTTGACA
CATGTTGCCATGCAAATAATGTCAAATTCACTAGGTTACAAATAGGTTACTTAACTTGGG
CGATTATGAGTCCTAAAATATTTTATATCAGTAAAATGAGGATATTCTATTACAAGAATT
AATTCAAAAAGTTTATGATAATCCCTCCCTCCTCCCCCTGTACAAAATGTTTCTGTCAGT
TGAATTACGATATGAAACTACAGGGTGTTGCTGTATACATCTACAGGATGTTGCCGAGAC
ACCAAATAAGAATCGACCTGTTGTAATAAAATATCCCCATTTTCCTTAAAATAATTAAAA
GTACTGTATCTACTTAAAGCTGTAGTCTTTATTGCTTCATTTCTTTCGACAGAATCTCTT
TATCCAATAATTTAACTTAACTAAATCGTAATGGAATTATATACACATTGAATTACTAAG
GACTTAATTTAAGACGTGGATTGCGATATATAGTCTTCTGGCGTGCTTTTGAATAAGACT
GTGAGGACCCAGAGATGTAGCATTACCATATAAGCGAAGACGAATAACTTGATGACGGGA
TACCGCTTGACCATGTAACCGAACCTGGCAGGCCTTGAGCGCGCTCTGGCGTCGCCGTCC
AAATGGACCACGCTGAAGTTAGCGCGGAGGGACGCTACCTCCGTCTTGTATTTACACTCA
AGTTTTTCCAGTTGTATCCTAAGCATGTTATTTTCAGCCAGTAAGTTATCAATCTTCGTT
TGCTTCTGCACAAGTGTTTGTGTTAGATGATGAATTTTGTTGTTGTCTATGGTTTCCTGC
ATGACGTCATAGTCCGCTACGTTCAGCGCACTCGTGTCTGTGGTCCGGACCGTGGAGGTC
GTCTCGCGAAGTTGGATTAGTTCGTTTTCCTTATCTCGTAAAGCTGTACGTAAACTAGCA
ATCGTTTGACCCGTTTCCATTTGTATGGCTTTCATGTCCTTGGCAACAGCAGCACACTGC
ACTTCAGCCCGGTCCCTAGCGGCCCTCTCATCTTTGAGCTCGTCTCGAAGCGCGGCAACA
ACGCGTTTAGCTGTGTTGTGCCGCGACTCCACCTGCTGTAGGTAAGCCTTCATGTCGTTG
CATTCCGCTCGTATCACCGCTACAGCTTCTGATAGTTCGTCGCGTTCGTCCTTCAAATTA
TCAATTTGCTCCATCAGCACCCTGGTATCCTCTGTGAAGTGCATGCCTTCCTTCATGGTC
TTGATCTCCTTATCCTTAGCAAGCAACATGTTCTTCACCCTCAATTTGTAAGCTTCCCAG
TCTTTCTCTAACCTCTTACATTCGTCCGTTGTCTTCTGCAAATTGTTCTGTAAATCGGCT
ATTGTGGATTGTGCGTGTCTTAAATCATTTTCTAGTTTAATTTGTGTCCCATCTCTCTCT
CTGGCTTTCTCTAACATTTCTTTACACCTGTCTTCCAGTTCTTTATTCCTACTCCTCAGT
ATAATAGCTTCGGACTCGGCACACTGGTTCTGTTCCTTCAACTGAGCTACTTCTGCATTA
TTCGTTTCTTGCATCTTTACTTCCAAGAGTTTGATTTGTGACATTAGCGATTGTTTCTCC
AGGTTCAAGCGGTGGTTCAGTACTTCTGTGGTCTCCAATTTGATGCGGGTTTTCGTAACT
TCTGAGGGACTATCTACGTCATTACCGTCCTCCGTCTTCCGCAGTCTGTCCAACAGTTCA
GCAA
>T_ni_cDNA_13409
TTTTTTTTTTTATCACATAATTGTTGCTATTTATTAAATTATAACATCTAAAGTTCGCAG
TAACACTTGATTAACGTAAGTAAGCGGTTGGCTTGACTAATACTTGGGCGCGGGGGACTC
CTCCTTCGAGTAGTCCCGGACGGGCGAGTAGAACTTGTACTGCTTCGCCCTGTACTCCTC
CCAGGGTTCGGGGTTGGACTTCTTGTTCCAGGACACGTCAGGGTTGCGCGTGGCCAGCCT
GCCCAGGTAGAACACGGCTCCTGCGCACCCGATGCCCACGCACACGTACAGTGGGATCAA
AGCTTTGTGCTTCTTCAAGCTTTCAAGTGACAGGCCCTGCATTTTAAAAGTTTTTTAGTA
ATAAATAGAAATCACAATTTGCCTAGTAGGCAGAAAAGAAATACAATCGATTCACTGCAG
ATTACAAGTGCTGAAAAAATCTGACAACCTC
>T_ni_cDNA_13416
GGTGGAAGCAATTGTGACTAGAAAGTATACAAAAAATAAATTTTGAAGAAAATAAGAATG
CACTGAGTCAGCTACGCACTACTCGTGTTGAGATTACAACCAAATTAATACTGATTAGAT
AGCATCTGTTCACAACACTGAAATGACTAAGGTCAGCTGACTAAACGACTCACAGAAACG
TTAAAAATATTTAAAACAAGCGCTTTATCAAACAAATTAGTAAACTATAGATTATTTTTT
AACGTATTCAGTTAGTCTTCTAAATCAGGATTTGACGGACCTTAACAGTTAACAATCATG
AACACATTATGACACACAAGTAGGTTAGTATTCCCTACTTCGGACCCTTATTTCTCGCAC
TTCGACCCTCGTACTGAACATCAGAGCTACAAGGACGCTCAGCAGAGGCTTGAGGAAACT
CACCGCGAAAAAGATCACCAAGGTAATGAAGGAATGGTCGGAGCTCGAAGACCGGTACCA
GCAGATGATGAACACTGACCCCGCCGCCGCACAGACCTTCCGTCAACGCATGACCGCCAA
GTTCCAGTCCAACATTCAGTCTCTTGAGGAAGAAGGAGTTGCTGAACGTCGTCGATTGGC
TGCTCTTCACCAACAACGTGTCCTGGCTCACCTCGCTCAGCGTCGCCGCACCGCACTCGC
CTGCTACACTCGCTCCCTTCGAGACACCCCTCCTAATGCTCACCGCGTCCAGAAATGTCT
GCAGCGTCTTGTGCGTGCTTTGGCCGCTGAACGAAGTGGAGCTTTGGCCGCGTGGCGCCG
CGCCGCCGCCGCCGGACGCGAGGCCGCCGCCGCCGAGCGGGCCAGTGCTGCTGACCGACT
GCAGGATGCTGACCGCGCTCTTCAACGAGCTCTGACTGCTCTCCGCCGCCGACCCCATCT
CTATGCCAACATTGGAACCGCTATTGAAGACTACGTTCAGTCCATGCAATCCAAGGACGA
CATGGCCGTATCCCTGATGTCCATGACTCCCGAAGCCGAGGAACTACTGCTGGACCGCAT
CGAAGCCGAAGTACAACGTGAACAGGCCGCTCGTGACCAGCTCAACGCCAAACGTGACCA
ACGCACTCGCCAGCGACAGGACATCCAGAACGAACGCGAGAAGACTTCAAACGGTGTTAA
AGAGAGCTTGGAAACTGACGATGAAGCCAGCGAGGCGAGTGAGATCGAGGACTCGTCCAG
CACCCGCGGGCCTGCACCTTCCGCATCCGCTCCCCCCTCCGCCTCCCCATCCGCCGCCGC
TAGCGTGTCCCCCCTGCCCTCTGCTGCCTCCGTCACCCCCCATGACATCACCACCCATGC
TGCTTTCTCACAGGACACTACTACCACCGAAATCATTACGAGCACGATGACCGACATTCC
GGAGAGCGAGACTGCTGAGACTGGCGAGATTAGCGAGACCTCCAGCCGACGATCGACTAG
CGAGACT
>T_ni_cDNA_13419
TTAAAAATATTTTGTTATATTATAACCTCATATTCACATAAATTCCTAAATAAATACAAG
AAGTTTGAGCATAGTTATAATAATTTATAAGATTATTTTCAACATGATCACCAACTTTAC
CCAATATTTTACAACAATCGTAACAACCTTCAAATATAATATTTTCCTTATCACACAATA
TTTACAATTTGCTTTTGCCTTTCTCGCACAGTCTTTGTTTGAGCGCGCGTCTGACGATCT
TCCCTGATGGGTTCTTGGGGATGTCATCCACGAATATCACGCCGCCGTGAAGCCTCGAGA
CCGCTGATAAACGAGCATTTGCGAATTCGAGCAGCTCCTTCTCCGTGACTTTGGCTCCAG
GCCTCCTGACCACGAAGGCGGTAGTGAGCTCGCCCACCGCCTCGTCGGGCGCGCCCACCA
CGCCGCACTCCGCCACGCCCGGGTGCCCGAGCACCACGCTCTCCACGGCCGCGGGAGCCA
CCTGGTGACCCTTATATTTGATAAGTTCTTTTAGTCTGTCGACAATAAAGAAGCAGCCAT
CTTTGTCGTAATATCCGACGTCTCCGGTCTTCATGTAGCCCTCGGCATCAAACATAGCCT
TAGTTGCCTCCTCGTTGCCAGCGTAACCCTTCATTATGATCGGCCCCTTAATACAGATCT
CTCCATTTTCATTCGGGCCTAATTTTTTACCAGTGTCTATGTCTACGACCTTAACCTTTA
CTCCTGGTAGAGGGTACCCTCCACTTCCAGGCTTCCTCTTAACGCTATCATCATCGATGT
CCTTGGTAGCTGCCAACGACGTCTCCGTCATGCCGTACGCTTGGAATATTCCCTTGCAGT
TGCGCAAACGCTTTAATGTCTGGTCAATCGTTTCTGAAGAGAGTGGAGCAGCGCCGCACC
AGACCACAGTTACGGAAGACAGGTCGTACTTATCCACTATGGGCGCCTTGGCCAGGAATA
CTACGATAGGAGGAACAGCCGCCAACGCCGTCACCTTGTAATCCTGAATCGTACTTAAAT
ACTTGAGAGGATTGAATCCATTAAGGTACACCAAAACTCTCTTGATTAAGATGTAGTTAA
TAGACGACATCAAGCCGTACGCGTGATACCATGGGACTATCGTCAGTAGTATTGAGTTTT
GGGGGTCCTCCTCTTTCTCAAAACTGGCAGCCGAGTACAACACGTTCAAGTGTGTGAGCA
TGACTCCCTTTGGCAAGCCGGTGGTGCCAGAGGAGTATAATATGTAGGCCACGTCAGTCC
AGCCCTGGACATCTTCCGGCTCGAACTCATCCGGGTTCACATAAACCCCGACATTTTTGT
ACTCAATAATGCCGCTCGCGACCGGCTTGCCATTAATTTGAATAATTTTCTCGATACTCG
AGACTGCTTTTATAGATTCAATATTTCTTTTTAATCCTATTTCTGAAGAAAATATTATTT
TTGGTCGAGATATGTTGAGTACGTGCGTCATTTCATCTTTAGTGTATAATACATTGAGTG
TAGTGATAGTGGCGCCGCAGCACAGCACTCCCAGAGCAATCGGGAAGAACTCATCCCTAT
TTTCACTGCAGAGAGCGATCACATCGCCTTTCTTCACTCCCAACTTCTTGAGGCCATTGG
CAACATTGACGGTCTCTTGGAGAATTTGTTTGAAGGTGATTTTGAGACCAGTGTCGGCAT
TTATCACAGCAACACCATCCTTGTAATCTTTGTCTTTGCATATATCCTTTAATTTGTCTA
TTGCGTATTGAGCGAAGGACAAATGGCTGGGCACTTTAAATGCAGGCCCAGTAGTAACCA
CTTTGTCTACAATCATTTTTACTTTTCACTTGCACTGGTAACTCATAGATAGCTGATGTT
TATCAACACGGTCCTAAATCATGCAATAAAACAATTAAGTCTATAAAACTAAAAAATCAT
ACTCCGTAGGGTTGCTTCAAGAGTGTTTATAATAATATGTTGAGAGAATAATATTAAAAA
ATTAATTTAGAAACGAGTTTAAAAACCGGCGTTCGTCGTAATAAGCGGAGATATGTG
>T_ni_cDNA_13438
TTTTTTTTAACAATATCACATCAGTGGTTTAATGCTACTGCATTCAATAAATCTATGGAA
TGAAATAAAGTATTTAACAAAATAATTCGTTAGCATAAAAACATTGCCTAAGCTAAATAA
GTAATTATGTACACACAAAATAATACATACTATATTAACCTTTATATACGTACTTACAGC
ATTGTGATAATCTCGATAAGTTTTGTAAATTTGAGACACTTCTGAGACATTGGTTAGACC
TATGAAATTATTTTAAACTGATTATTCTATAAGATATGTTTGAAAGAACGATGAATTCAA
TAAAATCGAAATTGAAAAGTACAAGTGGGGTGTCAAGATTTCTTGTTGCCATTCAAATGT
GTAAAAGAGATAGTGATATCCGTATATATCTAACTTTGTCTTCTTCTAACATTAAGGTCA
TTAAAACCAGTGTCAGGCTAGTGGCCAAGTGTCTAAAAGAAATGGCAAGAACAAAAGTGC
TACACGTAGAATTATCTTGAGTAGAAATCAAAGTAGGTGACGGAGGTGTTCTAGCGAACT
GTCACAAAAATTAGGTATATATGTCCTACGCTTAAAAATGGAGTTCGACTAGTGCGAGGA
TTACTGCCTAGACAATTACTTTATAAAAAATGTTCAGTTACTTTTGGTAAGATTGTTCTA
ACATTACAAAGCTCAATTGATTTACAAAAAGTTAGCTAATTTTGTCACTTACACTTTGGT
TACATCGGACATATGCTGTCTAATTATTACATCATATATGTATATTATATATCTACACAC
TTTTTAAAACATATAATAAGAATAAACAAACATTTAAAAATGTGATTTTGACAGGAATGG
TGTTCATTCACATGAAGAGTGCTTCAAAACAGTGTTTCGTTAAAGACTAATAAAAGCATT
AGGTCAGAGATTAAAAAATATAAAGTTTGTAATATTTATTAAAGTGTATCTCTGTGTTTA
TAATATAAAAATTGAAGGAAAGGCTCTGAATTATGTTATGGCGTCTCGTACACGAACACT
CTCGATCACGATCCGCGATCAAAATTCATGATCGCGGTCTAGATTGACGGTCAATTGGGA
GAATCCGTCGATATTGTGAACTATAAACATGTTAAAATGAAACATAAAGGCAATATTAAA
CTGATATGTACTCCATTTTTCTAGCTACTTATGCAAGAACCTTGGTGTCTTTTTGACAAA
AATTTCAGTTAAAAATGAAAACTACTAAAATGTATTATACCACTGAACTATTTTATTTAT
TGAATGAGTTTGTATAAAAAGACTTAACAAGATTGTATTCCTTTTTAGTAGCTACTCAAA
TGGAGTACATGTTCGGCAATTAGATAAGTATTTCAAGTTGTTACTAATTTAGCTCCAAGC
TGTAAATTTTTATTCATACAAAAACGTAAGCCATATTTATTATATTTGTACCTAAAATAA
ATCAATTGAATACTATTGCAAAAACCCAAGCTTGTATCTTGTAAAATATTCAAGTACATT
TATTTACAAATAACATTTAAACCTAATTACAATAACTTAATTGACGTTCTTGTTTAGGTA
TTATTTGAAATATTAGCTACCACTTTACATGAATTGTTTTATACGAAATTCTATAAATTT
TACAATGATTTCACTCCAATACAACATTGTTGATTACGAACGGAGTCACAACAAATAATT
AAATCGACTAAACCAAAAAAAAAATACTCGTAAACTGCTTTTATCTTTCTATAACAAAAA
AAAGTTAAAAGCATTCTATTTAGAAATAGACATTGATTACATTACAGACATAGTATTTTA
AAATAAATAATAATACCTCAACAAAAACAGGCGTAAATTGCACTAAACATCATCGAACAG
TCCTCGAGGGGGCATCGTCATTTTGTCTCTCCTCCGGTCATCAAACTCGGACCTTATGGA
GGGGAGGGTGCTCTCCCCGAAGCGATGGTCCAGTTCATCTTCTAGAGTGAGGTTAGACCT
GTTGTAGGGTACCTCGGCCCTCTGGTAGCCGGTCAGCTGCGGTTGGTTGCGCTCAGGACT
CGGTTGCACGTAGTAATCTGAATCCACGTCGTTGAGAAGCCCGGTGTGGGCTCCATCCTG
TGTGTCGCGCGCGGACCTGTAGTTGTTGAACCTCTCGCTGTAGTCGCGACGACGCGTCAG
TGACTCTTCAGCGCGCTGACGCTTTCGCTTCTCTCTCTTAACAATCTCCCTTCCTTCATC
AACCAAGTCTGTAGTAAGCTCGTCATCGCCTACAAACTGTTGGAAGCCGCAGAGCGAGAG
CAGGCGGCTGCCGAGCGACAGGTACGTGGCCACGCACAGCAGGACCACCAGCATCGGGAA
GTAGATGTTGAAACCCTCCGCGATAATGCCTACGACGTCCATGTGACCCATTATCTGTGT
ATAATAAGTCTCCATGACCCGTTCTTTAATAACATGCGAGTCCATATGTATCAAGCTGAG
GAAGTTCAGACACATGGCCGGGGTGAGCCTGCAGACCATCATGCCAGAGAATATGAGACT
GTACTCGTTTGTCTGGTGGTGAGGCGCCAAATAGTACAGGTTCAGGAGACGGATCTTGAG
CACAGTGGAGTACGCGCAGTAGAACATGTAGGCGATTATTATTGTTGATATTGCCTCGAT
AGCCGAATAGTTATAATTCTCGTTGAACGCTATAACAATGTTGGCGAATATGGACAGGAC
GGGCTTCTTGCAGAAGAAGGTCATTTCGGACCAGACCACAGCGATGGACATGATGCCGGT
GATCACAGCCAGCGTCTTCAGGAAGTACTGCTTCAGGAAACATTCCCAGTACCATTCAAT
TATAGGAGGATAGAAAATCCTCTGCAGTCGTGGGCGCGGCGTGTGGAACGTATGTTGGAA
GCGGTGGTCGGGCGAGCGCTGGTTGGTCGCGATGTCCTCGAGGTGGAAGATGCGCTGCAG
CATCAGACCCCACTGGGTCTCCGTGCGTTGGAGCACGTGGAGAGCTTTGATGGTCTTTTT
ATGTAGATTGACTAGAGATTTCAATGAAGGCGGTGTGGGTCGGTCCATTTGCGCGCGCCC
GTTCAGTCTGTCGCGCAGTTGTATCGGTAACTTCTGAACTATGGTCTCCACATGACGATG
TAGCGGGTGACCAGAACCCACTGCCGCAGTCACAGCTTTAAGACTATCTAAAATATCATC
AACAGTTTCCTCTGCCTCACACTTGTCTGTACTAAGCTTAGCTATCTTGAAATAACAGTA
CGTCAAAGTATAGTTCTTCTTCGAATTATTCCATAGATTTCTAGGCACTTCGACTAAGGC
ATACCCAAGAAGAAGGATTAATAAGAACAGACCCCATGTGTTACTGGCAGATGATGCTAT
GGCCTTGATCTTCGGCGGGTCGAGGTACAGGCCTGGTTGTAGAGCTAGGTATATAAGGAG
GATGCCGCATATGAAAAGGTATGATCCGTAGTATATGGCATTGTCAACCAGTGCTGATTT
TAATTTTCCTTTAACTGTAAAGTCGCCGGCCTTGCTGTAGGATTGCATCATTGGCATTAT
GAGCCATGTAAGACACTGTGACGTCCAATACACAACCCTCCATAGGTTCGGAAACACATC
AGAACTCATAAAACTATAGGGCTTTTGACATTCATGGATCGGAGTAGCCACTGTAGTGCT
GCCATTCACAATAGCTGCCTGCGTAGTCTGCGTTACTTTTGTTGCGTTTTCCATACATTG
CCGATATACAGTTGAAGATATATCTAATGGCAGGATAAACATAATCACAAAGGAGAAGAA
CCATGCTGTCAGCACTGACACAGTCACTATTATGTGGTTCCTGTAGCAGTCTCCATATCT
GTACAGCAAAGTCGCTGCTAATATGAAAGCAGATATCAGTTCTATCACAAACAGTGTATA
AGCCATTTTAACACAACACTACACTAACGCACTAAGGTACTATTCAGTTTTTCTTTGCAG
TTTTCTGCTTCTCTCGCCAAACTCTTGCAGCTTCGTGCTGCAGCTGTTCGAAACGTATCT
GAGTCGTAGACTTCAAAGGCAGTAATCTAGGCCGCTCTATTTCATACTCTGTAGGGCATT
CTTCGTAGAACAACACTCCTGAGTCAGGTAAAATAGCGTCGAATTCAACACTTATGTTTT
TGGGCTCCTGCGATTCTGACATATTTTTAAGTACATATAAAACACTGCGATGACATTGTT
CACGTTGGAATTATACAAATTGAATTATTCTATAAACCACTCCTAGTTATTATAAATCGA
TTAATCCACTAATAATATGAAACGTCTAATTCAGAATTGTGATATCATCATGAATACATC
ACAAACCACTAGCAAGTCTACCCAATCAATCAAAA
>T_ni_cDNA_13481
ACGCGTCTAGTGAGTAAATTAAATCCTTAAATCAATATGTTTCTGATACTATTTATTTAT
AAAAATATAAATTTACTGCCATGTTATTCATGGAATCATAACTAGTTTTTTGATGCAGTT
TCTTTCACTAGTCAAAGTCACTCGTCGAAAACAAATGTTGTACCGACACGTTCGAAGTTT
CTATTCACATGGTTGCTATACCGAAGGTCTTCGGTTCGATTCCTATCAAACTTCCCAGAA
TATATGTTTGAGCATCAAGGTCATAATTTGTTCTGTGTCTGGGTGTCGTTTATTTATCAA
AATATTTACATATGTATGTTTTAAGTAATTTATAAGTTTTTCAGTTGTTTATTAGTCATA
ATACAAGCTTCGCTTTGTTTGAGACTAGATGGCGTTGCCTGAATGTTGTAGAAATGTGGT
TGTTACATTATCCATTCCACTGGCTCTAAGCGCGTATCGCAACTTGAATGATGGTTCTTC
TCGCATTATGTAAATAAGGTCTTATAACCGAAGGGCGACTTTCTGCATTTTGTCGATCTT
GAATACAGGTGTTAATATTGGCGTTAAACTGGATTGTTTGCAGGAGTTTCTCGTGTTTGA
GCTGTTTCTGTTGGTTGTGGAAGTTTCTCTCCGACTGGCTCCTCGGTGTACGCTGGTGGT
GGCGTTTCTCTTCTTGGTCTTCTGAAGCTATCCCTGATCCTGCCAGCCCGGTCGTATGTC
CAGTCCCTGTTCTTCTTGGGAATCATTGCTACGCCCACAGTCATCACAAGCAAACCGAAC
ATCGTTACCATGACCCATGCGATGTATCCGTAGTAGAAAGAGGTTCCTCCTGGTATGAAC
AATAAGTCGACAGGGGATCTGGCTACAATTTCTCCGTTTTCACCCTGGAGTTTGACTGCC
ACGACCCAAGGACGGCGGTCCAAAATTGTAGGTCTTGTGACGACAAGCTTGCAGGGCCTG
TCATTCCATCGGTCCACATAGTAACCTTCCGGTGGGTTGTAAGCGGTGAAACCCAAACCA
TCAAAGCGAACAAATCTGCAGTAGTCAATTGGCCGTCTGTCGTAGATAATAGGGTATACC
ATAACTTCACCGTTGTTCCAGAAATGTCTGACAAGGAGCTTATCTTGGAGTTCGACATCA
ATCGAAGCAGATCTTTCGAGGTCATGGTAGATGCCAGCAAGTCCCACATTACAAGTCCAA
TAGCCAGAATCAGGTTCCTGGAGACCCCTGATCGTGATACCACACTCGCCGGCGTCCAAA
CCATTACCCACGTACTCGTAATTCTCAGCTGTCATGTCAGGTCCTACGCTGTAGACTGTT
CCATTCTGCGACCTGAAGTAGCAGTACCGTATGGCTGTGTTTGCGGAGCAGGTCAGAGTG
ATGGGGTCACCCACCAATCCCTGCACGTAAATAGGAGTCGCCTTCAACACAGCTTCTGTG
ACCCGGTATTCATCGTCTGAAATCCATGGGATCCTGACGTCGAGGAAGCCGTAGTAAGTG
CCTTGAGCAGTGTCCACAGCACAGCGCCATAGACCCATGTATCGTTCATCAGGATTGGAA
AACCGAAGAGAGCAAGCGTGACTGGAAGCACTCGATTCATGATCGATGACAGAATCATAG
GAAATGAATCCTTCTTCCCCGACATTGCGGCTGGCAACCAGGATCGTACCGTCAGGATCA
CGGAACTTGCACCCCGTGACGTCATAGCTGGCAGGCACGGAACAGGTCAGCGTCACGGAG
GGAGAACTTATTGATATGTTTGTAGATACTCTTAAGGGTTCAACTTCAATAACTTCGACG
TTAAAAATGTCTACTTGAGTCAAAACTGATCCTTGAACAGCATAGACGACTCTCCACAAC
CCTTGGTGTCGTAAAGTGACTCGGTCTATTTTTATCTTGCAGGGACCAAATCCGTCGTAT
ACTAGGACTTGCTGATCATTATCGGTTAATGGCATCCAGAGACTGCAGTAGACAATGTCT
TCGGGCCCAACGATTTTATCAATAGCACTGCCCTGTAACCACTCCTCACTCTCAAAGGTT
ACTGGGAGTGCGGTATCTATAACATTAACTTCAACTGTTCCCTTGTAAGTTATTCCCGTC
CCATAGACAATTGTCAAAATTCCATTTACTCTTTGGTCAACATTTTTCACTCTAAATCCA
CATGAAGTCAGGAAAATTGGGTCCAGCTCAGCATCCGCGACTGGTTCACCGTCAGGCCCA
ATCAGTTTACACGTTTCGAACTGTTTCGTATCCACCGGCAAGCGAAGGAAAAGTTCGTTA
CCCTGCCTAATGGTAATTGGTTTTCCTAGAGAAAACGTTTCTTCGACGCGGATGGTGAAA
GGTAACCTTCTTTCAATGGCATCAGATGTTCTGGTGGACCTTGCGAGTAGGGCCCATTCA
CCAAGTAGGTCTTCTGAAAGCAGTTTAATCTGCACACCACAAGCAAATCTGCTGTCATTT
ATGATTTCTACATTGGGCACATTGAATCCCTCCATCAATATGTACTGCAAGCCCTGGGGT
GTTCTCAGATGACAACTTTCGTGATTGTATAATATCATCTGGCTTATGGAAAAGCTGTGC
GTTGCTCCAATTCTCGTGTCCACAATTTGTCTTGGCAAGTTTTCAATAATTCGTTCACGG
TCCTCAATGAAAGGATTGGCTGGATCTTCCAGAATGATATTAAATGGTTGCCGTATTTCA
GTATACCGATTGTTCTTATTAAATTTTCCTATTATATACCATTCCCCTAACAAGGTTTCA
TCAACAGGGCCAATACTAATGTGGCACGCTGTTGGATTTGTTGAAGTATTAAGTTTAACT
ACTTCCGTAGATTTGGTGGCATTATCTAAATTGAACCGTTTACCGGCAGGTGACACATAG
ACGCAATACGTCTATTTCACCAGAGCTAGTTGCTTGTACTGTGACAGTATTGCCAATGTT
AACGACACGTGTGGTCTCCGGCAACGATGTGACATTGTATGCCTGCTCGTAAGGATCATC
AGGATTGTACAAATGCAAGTTAAACGGTAGACGAACTTCGTTTAATGATGTCAACTGGGA
ACGGAATCTGCTGTAGATGGCCCAGTCCCCGAGCATGGACTCGTCAATATCAGAGATGGC
GACACTGCAGAGCCAGGGATCGTGTACCATTCTTTGGATGTGGGGATATGTGACGTCACT
CGTGAGGACCAAGTCCTCACCAGCGGGGGTGATGACGTGGCAGGTGAGAACATTGCCCGA
CCCCATCACACCGGGGTTCACTTGACTTCCAAAGTGAACAGGGTGGTTGAAAACCGGCTC
TATTATAGAATGCCAGTTGGCAGAAGGGTTGTTGTTATTATAAGCAATTACCACCGGTTG
GCATCTCATCTTGTCGTCTTCGACAGACCTGCCGCAGAGCTTCCATTCTCCCAACAAATC
CTCAGTTATGGGGCCGACAGTAATTCTGCACGACACAAACTTGCTCGGCTTTTGTGCTGT
CACATTTGCCAACTCAGAGTCAATAGGAACTAACTCTCCTTTTGGCTTCTGTACATAGCA
GTCTTCTTCAAAAGATTCTTTGTTTAAAGATATGTCGACGGAATAACCCTCTTTTACGAC
CTGTTCGATTAAAGTCAGGACCTTTACATTTTCTGATTCGGTTTCGGCTTCTTCTTCTGA
TTCCTCGGTAATTTCCGGTATTCCCTCATCTTCTTCATCAGGAACAGGATCAGCTGATGG
CGAGTTCAAAGGCTTCACAGTTATGTTAAAGATTGCAAATCCTCCAATGCCTTCAGCGTC
TGTGAAGGATATCTCCCATTCTCCCTCATCATCCTCATTAAGGTTCTTGACGGTAACTGA
GCATCGCATGGTCGTGGATCCCTTCTGTATCACGAATTTCTCTGTCGACGCTGCGTCATT
TCCAGGCGCGAATTTGATAATTTTCTCTTTTGGACTCTTCAAATGACACTTGGTGACCTC
GTTTTCAAGAGTTCTTACCCAAATGGTGTGATCAGAACCCTCATCTTTTATAATGTTGGT
ACTGCATACAGCACCTATTATGAGGAGGCACTAGACGCGT
>T_ni_cDNA_13483
TTTTTTTTGTACTGCAAAATTTTATTTGGTATTAAATCGCAATGTCCAAGCATGCTGGGA
AACAACAGTAGCTTTGTCTGGCAGTTGTATCTGAACTTGTCCGTTAGTTATGTTCCAGTT
TAAGTACTGTCCTTCATTTCCCAACATCTCGACTTTATAAGTGCCACTGTGTAAGTATGC
AGTAACGTCTGCAAGGTTTAGAACGCTGTTCTGTGGCCACTTGAGCATAACAGCATAGAT
TGCCGTTACTCTATCAGCTTTTGAGGGCACCGCGGTAGGGTGAGAAGCATTGTAGTCGGT
CTTCGTACAAGTGTACCATACTTTAGGATTGATAGTGTCGTTTTGGGAGTGCCATGGTGA
GCTGCCGTATATCGCTTCGCCGTTGATTGAGAGCCACTCGCCTAGCGCTAAGAGGCGTTC
TTGGAATACAGGGATTATTGTACCTTCTTTTGTCGGGCCTATGTTAATAAGGACGTTACC
TCCACAGCTGACTGTTGATACAACTTGATTCAAAATTTGATTTATAGTAAATACTTCATT
AATGGACATTTGCCTTCTGTAACCCCATGATTTTGAGTCAACTGTAAATGCATTTTCCCA
ATTTGTGTTTGAGCAGTTTACCTGGATTGTACCTATCTTGGTAGTTGTAGAAGTCCCCGT
GCTTGCCTGGGATGTCAATGCCCCATCTATCATTGACTACTATCTCATCCTTCACTGGAC
TATCATTATATAACCAAGCTAGCAAGTCTGTTGACCTCCAATAATCATCATGAGCTTCCC
AGTCACCATCAGACCAAAGCACTGACGGTTTATACTTATTTATTAGCTGTCTTATATCTG
GCCATAGCTTTGTCTCTGTATAAGTCCGAGTAGCGAACTTGGATCTCTTGTCTTCTAAAT
AAATTGGGTTGAACCACTCAAATAATGAATGATAGGCACCAAACTTCAAATTTTGGCTTC
TCACTGCGTCTGCAAGCTCTCCAACTAAATCTCTCCCAGGACCGACATCTACTGCATTCC
AGCTGAATGAGCGGTTTGATGGGAATAAAGTGAAGCCTTCATGATGTTTACTTGTTAGGA
CAACATATTTAGCTCCAGATTTAGCAAATAGCTGAGCCCAAGCTGTGGGATCAAAGAATT
CAGCTGTAAACATAGGAGCAAACTCCTGATACGTGAAGCCAGGCGGGTAGTTGTTTTTCA
TGAAATCTATGTACTTTTTGTTATTCTTACTCGCTTTCCAGTTTATCCAGAACCATTCAG
AGCCGAAACTAGGTACGGAGAAAACGCCCCAATGTATGAATATGCCTATTTTGGCTTTAT
CGTACCATTCGGGCAACGGCCTAGTATCCAGATCGCTCCAAATCGGCTTATACCGCTTAT
TTTGACGAACTTCATTTTCAAAATTATTAACAACCGTATTTGCTCTTATACTAGCATTTG
CTAAGCAAATAAACACCGAGAGTATTAGTAATTTCAACATTCTGTAAATAAACAATTATT
GATAAACGTAAATATTAGATACCGGCTGTCAAATCAAACTTATTTTCTAATTTTGACCCG
CTTGGATGACCCCTGACCTGACACTGACAGAGGCACAGATACGATTGTTGAATCAATGTA
TCAAACTTCATAGTTTGTTTGTTTCACGGGTTTCACCGTTT
>T_ni_cDNA_13487
TTTTTTTTTTTTTAATGTATAGAACTTATTTTACTGCAGAATAAGATTAAATTACATAAT
TTAATAAAAAAACATATCTTAACACCAACTCCATATCATTCACATAGTACTTTCACTCAT
ACTCATAACAGACAATATTAAATATGGTTCTGTTTACGCTCTTGTGTATTTTCCCCAGAT
GTGAAGCATGAACACTGATGCAATGAAGAGTAGAGACATGACTAAAACTGGAACAGGTCC
TACTTTGACGCCTGGAGAATCATCAGTATAGAAACGCCACATTCCACCTGATCCAGCGCC
AGTGCTGCGATTCCTCGCAGCAGTAGTGGTTGTTGTGGACTTTCGCTGACGAACTGTGCT
GCCGCTGGATGATCTTGGTGCGGTAGTCGCCTTGCTTGGTGAACGACCACCAGATCCTAC
ATTCGTGGAGCTTGGAGAAGGAGGCATATTTGAATTATGTTTTCTTTGATTAACAACCAC
CAACTAAAAGCAGTGATTATGAATTTGCTTTATAATTCAACAGCACAAATTATAAAGTGG
AGCAAGTCGAACGAGATGTGAACCGTGTTGGCAACTATCGTGCAACGCGAACAATCGCCT
TGACACGTTGTCAAACAATGTTACCAGTATTTTTTCATTTCATCGCAACAAGGAACAAAT
GAA
>T_ni_cDNA_13501
TTTTTTTTTTTATCGAACTAATCTTTATTTACATTGACCTTTGTTTAGCAATAAATGTTA
TCGATCTATAAACAAGTAACATGACGTGATAACGGAATCGTCGACATCAAAGTGCAGAAT
ATAATAAAAGTCTCAAAAATATAACGTAATTTATATAATAAATGCTTTTAGACTTTAATA
TGAAAATATAAAATATAACCACAAAATAGTGTGATAAAAAGGCCTAACCAATAATATCTT
TATTATGACTTATTTCAAATAATATGTAACTGTAAGACAAAAATAAATGAGTTGATCACA
TTGTATTGCAATTCAAGCAATAGCTGCTTTTGATAAAATTAAAGTGTGTAGCGACTATTA
ATAAATGTTTCGTATTTATACTCTAATGCTATATTGCTTTTTAAATTAATGAGTGCTTGG
TCAATCCTTGCAGACATCCAGAGCTTCCTGCTTCTCCTCAGACAGCTCCTTGCCAGTGTT
GTCCAACATTTGACGCGCGAAGTCTGAGATAGTAAGACCCTGAACGATCTTCCATTTGCC
ATTGGCAGTTGTGACGGGGAAGGAGAATACAACGTCGCGGGGGGTTCCGTATGATCCATC
GGAAACAACGCCCATGCTCACCCAGCGGTCACCACTTCCCAGGAACCAATCCCTCATGTG
ATCAGAGGCGGCTTTAGCGGCGGACAGAGCTGACGACATTTTTCTTGCGGCAATGACGGC
GGCACCACGCTTTTGCACTGTGTTGACGAATGCGGACTTCAAGTAAGCATCGTCATTGAT
AGCCGCAGGTACTGACTTCTCAGCACCACCAACATTCACGACGGCATTTGACGCGTCTGG
GAACTGAGTGGAAGAGTGGTTGCCCCAAATGATGACATTCTTTACGTTTTGCACTGGTAC
ACCGATTTTAGCTGCCAACTGAGACTGGGCACGGTTCTGGTCAAGACGGGTCATAGCTGT
GAAGTTTTCTTTAGGGATGGAAGGAGCATACTTAGAGCAGATAAGAGCATTGGTGTTAGC
TGGGTTACCAACAACAAGGACTTTCACATCCTTGCGTGCAACTTTGTCAAGGGCTTGACC
TTGCTCTTTGAAAATGCGAACATTGGCAGCTAGGAGATCTTTCCTCTCCATACCCTCTTT
CCTGGGCATAGCTCCTACTAAAAATGCAGCAACAACATCTTTAAATGCTTCTTCAGGCTT
GGCAGTAGGTAGCACTCCGGCAAGCAGAGGCAGAGCGCAGTCAGCCAGTTCCATGACTAC
ACCTTCAAGGACTCCCATCATGGGGGCAATATCAAGAAGGTGGAGGTATACAGGCTGATT
GGGACCGAAGACTGCTCCTGATGCAATCTGGTACAGCAGGGAGTAGGCAATCTGGCCTGC
AGCCCCAGTGACAACAACTCTGATTGGTTCAGCCATATTTGTTATTTGTTTTTT
>T_ni_cDNA_13503
ATGGCGGGGGCTGGTACCAGACTTCTTCGCCTGTTCGATTTGCTTCCTTAAGTTCAAGTC
ATCAAAGTCGATATTCCCACGCTCGTGTAGTGTCGATGATAGAACCACTATTCTGCTAGG
AGTTGCTCTCTTTAAATGTTCCATTAGTAGGTTGGTAAGATAGAAATGCCCCAAATGGTT
GACACCGAAGTGTATCTCAAAGCCTTCTTTGGTTTTCTGGTCTTCTTTCAGCGGCACCAC
GACACCGGCGTTATTGATTAGAACGTCGATCTTGTGGAAGCCAGCCTTCATGACTTCCAC
GAAGTTTTCTATAGATTCAAATGATGCTAGATCTAGCTGCATGGGGATCATTTCCCCTCC
ATTTGGCTGCTCCTTCCGGATCTTAGCGATCGCCTCCTTCGCTTTGCCGATGTCTCTGCA
GGCGAATATTACGCGGCCCTTCCTCTTCGCCAGGGCCTTAGCCGTCTCCAACCCTATCCC
ACTGTTTGCCCCCGTAATCAAGAAGGTTTTCCCTCTCAAACATGTATTACTGACACATTT
AGCCCAGTTACGAGCCCTCCACTTACGAATCAAACCTATAGCCACTAGCACGGAGATTGG
CACCGCCGCGTACATCACACTTGACGACACCATTTTTTAATAATATATTAATATTTTACA
AGCACAGTTACACTTTTATTTGGCGGTATTACACTACAACGCACTTGGAAATCACGGAAC
GGTTTAGACCCGTCCGTATCTG
>T_ni_cDNA_13522
ACGCCTCTAGTGCGTAATGTAATAGTAATAATTGCCGTAACATTTTGGAATCATTTTTCT
GACGAAATAATAACATTTTTATGCTGTGAAGCCAGTAATCATCACTATTGGTACAGGCTT
GTAAAACAAATTATCTCTCGTAAAGAAAACCATCAATAGATATATTATTGAAATAGTTCA
CAATTAACATCAAATATTAACAACCAATATTTAACATCATCAAATAAATAAAACAAAATA
CTTATCTTAGGAGTATCACAATTTTAAGGTTAAACAAAAATTCTTTGGACAATGGCAAAG
TAATGCTAATACTACAAAAGGCCTAGACACAGCTACATCATCATAGAAAACAACAAATGA
AGGAAAATTGTTTAGTTTCTGACAAGTGACTGGAGATTGTTAATCTAAATGTAGGAGGGA
TTCAACAGTGCATGAAATTAGCATTCAGGAAAATGTAACTTGTCTACAGGTCTTGGCAAG
AATATTAAAACTATAAATCCCCGCTTCCTGGATACTTCTTATATTTGTTATTTTTCTGTG
GTGGACAGTAGCAGGCATTCTTCTGCGCATCCAAGTATGATTTGCAGCCTAGTGTTAATG
TACCAGTGAACAGTAGTTTAGCAGCTGTTTTGCAACCTTTAGTAATAGTATCCCCTGCTA
CATTAACAGATTTATATGAATCACAGTAGTTGTACAGACATCTCTTGAAGTCCAGATCAC
AGGTTTCTTTCCCACTGTTGCATGTATCATAGCATATATCATGGGTATCACAGCATTTTG
TCATTTCTTCAAGAGGTAAGTATTCTGATGCTATTTCAAAACCAAGAGAACCACAACCAT
CAGATGTTGGGACATGATTTCTATTACGCACTGGTTTGCCTCCTTCTGGACAGTTAAAAA
TGCACTCTTCTTCAACAGCCGCATCAAAAACTTCGTGTAAAGATCTAAACTTTTCTGCCA
CAGTTATGACGTTTTTAAACATATCACCAAAAACAGACTCGGCTGATAATACGGCATCTT
TCAAATTTCGTAACATACTAGAACCCATACCAGTATAGGCATAGGCCACGAACGTTAGAA
CGTAAATCATTATCTTCCTGTAAGGAATCTCCATGTTTGACTGTTATGTTATCTTGAGCA
ACATAAACTGTTTAATACCATATTCTTCTAATTAATACTTTTTAATTCATCCAGTGCCTT
ACGTACACGTAATTTTTAAAACTTGTTGAATGTTGAGTTAAGAGTTTGACTTGGATTT
>T_ni_cDNA_13582
TTTTTTTTCTATTTTCAATTAGCCTGGATTTTATTATTATTACAAGTTCCAATTATTTGT
TGATAACAATATGTATATGCATATATATATATACAGCCTATGAAGAATCATTTTCTTTTT
CTCTAAACCATTTTCATGTAATAATAATTACAAGTTGTTTCATTTTATTTGTTGTTCATT
GCTTCAATGTTCCTGATAACTTCTTTGACACTTCTGTTAATGTTATCAATTTCTTCTTGA
ACAGCGGAACGGATGTTGATTTCCACGATCTTAATGATGATGTTATCGAAGATCCTGACG
AACACGTTGAGTACAGGGTTAACCAGCCAGTCGGTGAGGATGTTGCCGGTGAAGCGGACG
CGGAGACGGCCAATGTCGGTAAGCCTGAACTGCTGCAGTTGGATTTCGTCGTTGTTGAAG
TCTAGCAGCAGATCAACGATGACCACGAAACGGTTGAGCGAGGCAATGATACCACCGGTG
GGTCCCAAATTCATGACTTTCACCAAGTACTTGTAAATGAACTGAAGGTTAGTGAACTGC
AGCTGCACACGCACACGCAGCATCTTAGCGAAGTAGTGGACATCCTGGTTACCGGAGCGA
GAGACGTTCACCAGACCAGTCATGTAACCATCGTGGATCTTCAGCCAAGCGCTGTATGTG
ATCAACAGGGGCCTAACTTCGAAACCTTCGACGACATCAGGCAGATCCATGGGGTCCAAA
CCATGCTTCTGGATGAAGGGCACAATCATTTCAATAGTATTGTCCACATATTCGTTGACC
GTGGCTGATTGACCAAGGTCACCCCAATTTTTGCTTTGCTCCAACAAACGCGATGTTGGA
ACAGACTTAACATTGATAGAGTTAGCTTCTGCCGCCACCACCAAGAAAGCTAACAACAAA
GCTGTATATTTCTTATCCATATTGACGACACGACTTATTAGC
>T_ni_cDNA_13592
TTTTTTTTTTCATTTTCAATTAGCCTGGATTTTATTATTATTACAAGTTCCAATTATTTG
TTGATAACAATACGTATATGCATATATGTATACAGCCTATGAAGAATCATTTTCTTTTTC
TCTAAGCCATTTTCATATAATAATAATAATTAAAAGTTGTTTCATTTTATTTGTTGTTCA
TTGCTTCAATGTTCCTGATAACTTCTTTGACACTTCTGTTGATGTTGTCAATTTCTTCTT
GAACAGCGGAACGGATGTTGATTTCCACGATCTTAATGATGATGTTATCGAAGATCCTGA
CGAACACGTTGAGTACAGGGTTGACCAGCCAGTCGGTGAGGATGTTGCCGGTGAAGCGGA
CGCGGAGACGGCCAATGTCGGTAAGCCTGAACTGCTGCAGTTGGATTTCGTCGTTGTTGA
AGTCTAGCAGCAGATCAACGATGACCACGAAACGGTTGAGCGAGGCAATGATACCACCGG
TGGGTCCCAAATTCATGACTTTCACCAAGTACTTGTAAATGAACTGAAGGTTAGTGAACT
GCAGCTGCACACGCACACGCAGCATCTTAGCGAAGTAGTGGACATCCTGGTTACCGGAGC
GAGAGACGTTCACCAGACCAGTCATGTAACCATCGTGGATCTTCAGCCAAGCGCTGTATG
TGATCAACAGGGGCCTAACTTCGAAACCTTCGACGACATCAGGCAGATCCATGGGGTCCA
AACCATGCTTCTGGATGAAGGGCACAATCATTTCAATAGTATTGTCCACATATTCGTTGA
CCGTGGCTGATTGACCAAGGTCACCCCAATTTTTGCTTTGCTCCAACAAACGCGATGTTG
GAACAGACTTAACATTGATAGAGTTAGCTTCTGCCGCCACCACCAAGAAAGCTAACAACA
AAGCTGTATATTTCTTATCCATATTGACGACACGACTTATTAGCTGTGATTTCAGCAGTA
ATCTGAATTCGTTTAATATAATTAAGACTATTGGCACCCTTGGTTGCAGATATGAATAGT
CCCAAAATGCTTTATCATGCGCTTATTACAAATCAATGCCGATTAAAGAGCCGATATGGA
TCATAATTGATGAGTTTCACGCAAATAATCTGTTTATGTCGATATTATCAATAACATCGG
CCAATCTATTAAGTTTTTGTCATATCGTACATAGATGAAGGTGGAATTTTACTAGGTATT
TAATAAGTAAGTATTTTAATTACTTACAATTCGTACGGCATTTGCTTGTATTGTAAATAA
AATATGCTTGTCCGTTTATATCAAAGTAATAACTGGTACAATCCATATCTTGATCAGTTA
TTTGCACTAGTAACTGACCTCCTCAACCCGGACACCTGACTCCACGATATCCCTTAGACT
GTGTTACTGACGGACCTAACCTCGAACATTTGATGATCCAAGGGGTGATAGCTCACTCAG
ATGGTCGGCTTTTTACACTGAACACCAAAGCATCATCATGCCAAAGATAGCAGCAGTTGA
GCAACATAATTAAAAAAAATGCTCCAGAGAC
>T_ni_cDNA_13610
TTTTTTTTTTTTATTTCATATAAATTTTATTACAAACTTTTTTTTTTACTTAAACTGCAA
AATAATATACCAAAGAACATTGTCTAAAGTAAAGCTGGGAGGGCCAGCACACGTTGATCG
CAACAAAGTAATGATTGGAAACGGCCTGTCTATCGAGGCGATCACCGACGCACTTGAACA
AGCGTGTTTCGTACTTTACGTGAATTGACTAAAAACACATCCGAAAACCATCAAAACAAT
ATATTTTTAATTGTGATGGTTACTAAAAATATGATCTGAACAAAAACATTTGTTGATAAT
GATCAAATTGATTGTGCTTGAAAACAAACTGAAGCTATTCAATACTGTTTTAGGGTATGT
TTTGCGGCACCGTCAATTCAATTAGTATTTAATGGAAGATAATTGTATACTATCACCTTA
TCTGAGTAAGTATTAAAATTCATTGTAAGACTACTCTACCACTAATGTAGACTAGCCGTT
TCTTTACAATGTCTCTTAAACATTCCGAAAATCCCAATGATTGAAATAATTTACAAAAAA
TATTTATAACACATTCGTCATATTAAACACATACAACACAATGAGCTTTACTTGATAAAT
ACATAATAATCGAGTCATAATTATCACTCAAGTTGGAATGAGAATAAAAAATAAATATTT
AAATTAAATTTGTATTTCACGACACTCTGACTCGAAGTTGAGACGGAGAATATATCTGTA
ACACTATATAAGTAATCGTAGGACGTAAGAGGCAATAAAGCTGTGAAGAGAACATCGCGA
CTGTAAAATAATTGTAGATATTTGGCAATAAACTGATACATAATACCAAAAATACCATGC
TTCGCACCGTTACCTTATTTAAAGACGCAAATTTATACGGTTTCACAAACCTAAAGAAGT
TCAAACAAACCCATTGTTATCATTTAGACTTACGAAAAAATTACTTTTGTAGTTTCAGTA
TTTTACAGCCAAACAAAAATCACTGAACATTATAGCTAGCAGCTATTCGTAGCCGAGATA
TTTAAGAACCGCATTACATAATACATCGCTAACTAGTAATGCTCGGCGGGCCACCGACTC
GCCAATTACTTACATTTTGTACTTTATAACTAGTATTGGAAGTAACTAAGTACTCGAGTT
CTACACCGAAGCGGCGGTTACGTTAACCTCGCCGCGCATTCGAGAGGACTGCTCCTCTTT
ATAATCCTTGCTGCCGAATTAGTTACTTAACCTAGAAAAACGGGCAGAATAATTATTTAA
TTAATATATGCGACCCTAATTATTAAAAGGAATCGTAAGTATCGATTCTCGATACTGAGA
CATTACAAATATTGATATAAAGCATTACTAGTGAGCGATTGTTAGGCTGCTTTCATACGG
GCGCATTTCGGGCATATATACATCTAAGAACGTAGCCACTCGTTGCATATTAATGTATTA
AAGTAATTCAAAATATAATCGTCATTATTGTAAAGTAGTGTACTAGGTCCTATTTTGTAT
GAAATTAAAAACTTTACATATTTCTTACGAATGACCAAAATATTTACATAATAATTGTCA
GTCCATTTCTGAAACAGTTTGTTTTATGAGCTAATCGAACATTGTAACATGAATGCAGTT
GGGCAGCTACGTTTTGACATTTATATGGGAAGCATACGCGAGTATAAGCGAGCCGAGTGG
CGGCGGCGTGCGAGTCGCCGCGCTGTTCAGTCGATGTACTGCGCCAGCCAGCGGAAACCC
TCGCCGTAGCCCTGGCGCTTCAGTACGGAGCACATGAACAGCTCCAGGGGCCGCCCGGGC
AACTCTGATCTGGATACTTTGCCCTTTCCAGTGGTCTGTTGGTAAAGGTTGAAGAACTGG
CGGAGTTCATCCTCGCTAGCCGCGCCAGGTTTGTCGATCTTGTTGCCGAGGATGAGCACG
GGGCAGTTGCTGAGGGTCTCGTCGGTCAGCAGTGAGTCCAGCTCGGCCTTGGACTCGGGC
AGGCGCGGGCGGTCGCACGCGTCCACCAGGAACACGATCGCGTCCACCGCCGGGAAGTAG
TCGCGCCACACGCGCCGAGCTTGCTGATGCCCGCCCAAGTCGAACGTTGTGAAACGCATA
CTGCCTATTGACAGCTCTTCCGACGTAGGGTGCAATGTGGGTACATGCTGCGCAAGTCTG
TCATCCTTCAGCATGTGCAGGAGTGTGGTCTTCCCCGCATTGTCCAGTCCCAGGAACAGT
AGCTTGCCTGACTTCTTCCACAAACCAAGAAATCCAAGGACGCCAGTGAACCAATCCAAG
ATAAACATTTTGAATTTATTAAAATTGAACTAGTTTAACTAAAGCTAAAAGGAAGTTTAT
CACAATATTTCACACTTATTTGCAATATGTTACGTCGCTAAAACCGACGATTTTTCTCAG
CAACGAATATGCGATGGAAATATGAATCTGTTGGCAATGAC
>T_ni_cDNA_13611
ACGCGTCTAGTTTATTATTAAGATTATAATAATTGATACATCCATTGATACCCTTAACCT
TTGCCATAGTGTTGTTAGTCAACCTCAAGTCTTTATACAATCTTATTTCATAGTCAACAA
TACATCAGCAAAAATAGCGAAAATCAATCTTATCGTTTCACAATAGAGCGCAAATTTGAA
TGACAGCTGATGTATGGTCGATAATTAGTTGCTTAGTATCAGCTTACCCTTAAATATAAC
TACATTGAATATTATATACTCAAAGACACAGAAATGCTATTATATACGCTTATGATAATG
ACTACGTTTTCTGATTAAATAATCTTTGGTTTTCGCAAATAGACCTTATGGCTATCTACT
TATAGTTCAGAAGAGAATACACAGTACGGTGAGTCCCGAAAGAAGAAAGAAATAATAAAC
AAAATCCTGTCCTTCATAAATTGAAAAAGACCATATTGCTGGATTCTTAATAAGAATCCA
AAAACTAAAACGAGAAGAAGAATTAAGAAGATTAATAGAAATATAAAACTAAGTACTGTG
TTAAAAGCGTGGGAATCAGAAAGCATATTACATAAACCAAATAATTATAGGAAAGATGTT
AAAAAATTACTGTTTCTTGTACTTTTTTCAGGGATCTGGTGCGGCTGTTCTCCATGGACT
TGGTAACCAACCAGACGCAAAGAGGCGAGGAGCAATTGTAGATGGTGTTCAACATATTGA
CGAAGATAGCGTGGGGGAAATATCCAGTTGTCATGATCGTAGTACCAAGGAGTGCGATGG
CTGAGTGCACGAATTTCTTGGCTGTAGGAGCAAATAAAGAGCTCTTGCGGATGCCAGACA
TGTTGGAGCAAACGAAGCCAGGCATCACACATTGGAATGTGATCCCACTCTTGGTGTATT
CCATTTCTAATCCTTCGGTGAATTTCTGGACGTAGGCCTTAGTAGCAGCATAAACAGTGA
GCATCGGGCTCGGAATGATGGAGGAAGCTGATCCGATGTTGATGACCACTCCTTTGCCTC
TCTTCACCATGGCTGGCATGATTAAGTTGGTCATGCGAGTCACTGACACCACGTTTGCCT
TGATCAGGTTGGAGATTATGGTGTCCCAATCGGGAAGGTCGAGGAATCGTTCAGGGTATG
CGTATGACATCCCTACGTTGTTGACCAGGGTGCCAATCTCCAAGTCACCGACTTCCTTGG
CAATGTGCTGGTAGATCTCTTCGCCTCCACTGAAGTCCACTTGGACGATCTTCGTTGAGA
CTTTGAATTCATTTTCTAATTCCTGGGCGGTTGCTTTCAGTTTATCCATCGAACGGCTGA
CTAGAACAATATTAACGCCGCGTTGAGCAATCTGTCTCGCGTATTCCTTTCCAATTCCAT
CTGTACATCCAGTGACCAATGCCCATTTTCCTTGAGATTTAAAATCCACTGCATTGGTAG
CGGGTCCAATCGCATATGTATACACAACTCCCCATAAAAACTTCACTAAACTTATTACTA
AATAACACACACACGCGATCCCCGCTATTTCCCAATAATTACGCGACATTTTGTATAACA
ATTGATATTATTTTCCAAATTTTTATCAAAATTTGTAAATAAAATAAAAGTGAGAGGTTA
TGCCGGAGAGAGTCGCGTCACCGTTTGACACAGTTGGCGCATGCGTACTACGTGCC
>T_ni_cDNA_13617
TTGCCTTAAATACCGGCTCGCGCAGCCAGAGGAACCCGAACACAAACACACACACAAATT
TACCACAAATTAGTTTTCCTTTAATTAGATCCTTAATTACATATATTATGCACATTTTAT
ATTTTTGTATTTTTTTCTTCGCTTGCAACACATTTACATATAATTTATAAGTACCGAAAG
CAGGTGGGGTCCAGTTGTGATCGGAGTCGTCGTTATCATCGTCGGCAGGTATATGACACT
AGCAACCACTAACTAAGGCAGCAGGCTAAAATTAATCAGACAAGTTATGACTCTTTCTAC
TGTTTCAAACTTAATGATTGCTAGATTGTCATATTGTGCATACTTGCACGGTTAAAACAA
GTCATATAATAAAAAGTAATTCAAGAAGGATAAAATAGGTAGGTGGACATCATAACATAG
TCCACCTCGATTTAACATGAATGTTGTTTAACATCGCGATAACAACAGCTTATCAATACA
AACGATAGGACAGCCCAGCGAGGTGCTAACTTACATATCTCGTAAAACTTACTTCGACGT
TCGATCGACAATATGTTGTAACAATTAATTTATCAACTTTTAAATAAACTCATCGAAGCC
GCTCGCAGCTCGCGGCTATAATATTAATTTAAATACTAATGGCATACCGCGCACGCGCAG
GGTTATCAACATCTGTTGGCACAAAATAAAACAATTTGCTGACCAAATAATGTTGGGAAT
GTGCAATAAATGATTAGATTTCCTTTACATCATTCGTTTAAATAAGATGCCATCACTCAG
TCTTTCAATTCTTGAAACTGTAAATATATAATAATATATTCAAAAATCTGCAATAAGCAA
CAGTTATAAGTGAAAATGATACAATAGATTTCATATATACAGTAAAACCACTGACTCACT
CTCCAAGGCTTGCTGTGTTGTTTGGACACTAAAGCTATGCGTTTTAATTACTCAACTTAT
TTATGGACTAAAACCAGCACACACCAGCGACAGTTTATGGTTCCTAAAAGTACGGAATTC
CCACAGAAGTTACTTCGAGCATTTGAATTTATACTTTATTGCAATAATACAAGTACAAAA
TTACTTTCTTTGTAATTTTTCGGCCCAGCCGTTCTGTGGTTAGCACTGGCAATAAATTTA
GTTACATTTATTTACTCAGTTACATACATTTTGAACAGGATAAAAATTTGGTCGGGATCT
TTCATATTTCTTATCGAGTCGAAGTCATTACCGCGTTTACACTACACCCCTTCACACGTA
CCCTGGAACCGAGTTATACAACGACATTTACGAGATATTTCAGAATATCTTACTGTTTCA
AACATTTGTCATCGAATAACCGGTATGGAAACTGTGTTAAAAGGGTCAACACTCGCATCA
GAGAGCTTTACTCTCGCTCCCTAGCGACCCCGAATGAGATCAATATACCAAATAAGTATT
CTCTGCCGATGTCAAGAATTAAAACGCATGGCTTCAACGTCCGTGAGCAGGATTTAAACT
GTTTGACAGCCATGAAGAAGTTCAGCTATTGTACAAATGTAGGTACAACAGTTGGGCACG
ATTTTGAACCTTGTGTAGAGGCAAATAAGTTATTAAATATGGTTGAACTTAAATTCTATA
CGTTCAGTTTCACCAAGAATTCCTTAAACTTCATTTACCAGTTGAAAGCCCGTTATAAGC
TGTATTTCAAGAATCTGATTTTAAGTGGCTAAACTTTACTCATAATTGATTATTGTACCC
TGTAACAACGGTGAACGGATAATTTATAAGCTGTGTTACTGAAGGATTTCTAATTCGAAA
ACCAAAAGCTCATTGGCCATGTCTATTATAGTTAGGTTTACATCAGCACTCACTTCAAAA
TAGTTTCCTAAACCTGATCAAGTGGTCAAACAGTTTAAAGCCTTGTGTCCATTGTCTTAT
AGTTCCTTTTTCTCTTCGACGGGCGTCGGCGTCGAGGTGTCAGTCTCCTCCGGTTCCTCA
TCGGAATAGTTTATAGGCTCCTCGCCTGGCTTCAGCAACCGCCCCACCAGGTCGTACTTC
TCTCTGAACTGCGCCTCCCACTCCTTAACAGACTCCATCTGCATTGAGTTGAGGTCACTA
AGGTCATCATACTCCTTGTCTGATGACGTCACTGAGAAGGTCGCTAGACCTCTGGATGCA
TCCTTTCCTCCAAATGCTGCATATGGTCCACCGGGCCCGTAGAAGCGGCGCCCTCGCGTC
ACGTCGAATATCCAGCCGTTGACCGCTACCAGCACTCTCTTGCCAGCCTGCTGCCCATCA
TACTGGCGCAGTTCTGCCACTGTCATGTCCTTCCGGAGCTTTGGCAAGTCGACCGCCGGC
GCCTCGACAGGAACCTTTATGAACTTCGTGTATATTTTGTACAACAACACAGCGACAATT
ACCGCAGTTATAATCAAATTTACTGAATAATCACTAGACGCGT
>T_ni_cDNA_13629
TTTTTTAGTTTCACATACTTTATTATTTAGTAATACAAAACCTCACTGTATAGCAATAGT
ACCATAAATAAATGTGCTATGGTACAATATATACGATCACATCGTATTGCATAAAACCAA
TACGTAAAAATAACAAACCAAATACTATTGTACATCTACCAAGTATAGTAAATTCATTCA
ACTGCAATAAGTAAAAAAATATACACATTGACAATGTACTTATTTAATATTTTAGATCGT
GTACTAATTTCTTACTTTAGTTTAAAATTAGGCACTTTTGGCGAAAAAAATAGCAAATAC
GTACCAGCGTATTACTTAAATCATATTTCCTAGAAAACTTATTCTAGCTTTTATCACTAC
TTATTTCTACATATCACATACATTTTTGATTCAATTAACTCTTAAACAATTTAAGTATCG
TATTGCAAGTTCCTTTATTGTTTGTCTTTAAGTAGCCATAAATAACACAGGCACGTAGTA
TGGATATTGCCTTTACGCGTGCAATTCAGTATCAAGCCGACAAAGGTTGATACGGCGAAG
ATACGTTCCATCTATAGTATTGCACCATTGTGACGCAAACGACGCTGGTCGCCGTTATTG
CTGCGCTGAGCAAATAAATAGCACCAGGAAATACGTCTAAAGTAACCTGATATAACGAAT
TGTATATAAGGGGTGATAGCAACGGGCATAGGCCTTCAACAGCAGACATCAAGGCAAATA
CTTTCGCAATATCCACAACTGGCAGGATTTTTGTCAAGAAGGCCCGGATTAATGGAGCTG
ATAGACCTTTGAAAGAAGCGATACTGGCGCCCAAGTACATATGCCAAGAAGCGGTGGCAA
AAGTTCTGATTAGAAATTCAGCGATGACAGATATGTAGGCTAGGTTTGAAATTGCCAAAT
CACTTATTTTCAAAAGCCTATGAAGTACCACAATTACGAAACCGGATCCTATGAAACTTA
TCAAAGTACTCAGGCCAGAGAACTGCGTAAAGTCCTTCATGGTCCAGTGCAGCTTCGCTC
TCGTGAACATGTACTCCAAGGACACAGTTCCATAGAGGATGAATATCGATAGACTGTTGG
CTATGATCAGTAGGAGTATTTGTGATCGTCCATTGTTCGGACGTCGTTTGAAACACTCTC
GGACCATCTCTTTGACTAGCAAGAAATCTAAAACCGTTGTTAAGCCACC
>T_ni_cDNA_13650
CCTAATAGATCTGTTCTTAGTCGTGGTGATGTCACTTAGGTAGCAGAAGGCGCCGGTGAA
CATAATTGTGAATCCACCGCAGAGGGAGTATGGTATGACGGCTAAAATGTACCACCAGGG
GCCCAGACTATTCATCAAACTGTAGACGACCATCATGCCCGACGATATTGTTATACCGAA
AATGGGCCAAACAATTAAAGGTTTCCGTCCATGACTATCAGACCAAACTCCTAGGAAGAA
AGACAGGAAAGCTGGCACCAACGCCTCGATCACACCTCTCACAGTCGAGACCAACGTCGC
ATACTTCTGTACTTCCCCCTCTAAATGATTAGTCGTATTCTTCTTGTCTATTGATAGAAA
TAATCTGCATTCGTCTTCTGGGTAGTGCAGAGAATGGACGCATGTCCGGTACAATATTAT
ATTGCTGATTGCAGTACCAGCTAATGACATTCCCATCATAATGATAAACGTAGGGAATTC
CATTGTCAAACCAAAACGTTTTGCCGGTATTTCGCTAATCGTATTAACAGCCTCATTATT
TTCAGATAGCCGTTCGTCATCCTGTGCCATTTTAACAAATTATTGCTTAGCAATTATAAT
ATTTCGTGGTTACAAAAACAAATAATAATTAATTAACTGAAACAAATCAAACTGCGAAAC
AGTATTTAAGTCATTAC
>T_ni_cDNA_13674
ACGCGTCTAGTAAGAAGGGTGGCCCTCGGATGTGGTTCCACATCTGCCCGGAGACCAGAG
CGAAACAGAAGAAGACGGCAGCAACAGCCCACATCTGCTTGTTGTAGAGGAACTCCAAAT
TGTTCCTCCGAAGGTACAGGAAACCAGCGACTAAGATGAACAGCATAAAGAATGCCACTG
CACCCGAGTAGTTTGGCGGACGGAATACTCTTATCTGAACATCAGTTCTATCTTGAATCC
ATTTGGCAATGGCCTCAGCATGAATTCCTGCTCTCTCAAAGTCCATAGAATCAGCAGGCT
TAGGCTTGCCTTTGGCTGGGAAGTGCATAATAACTGGTGCTGTGTTTAGACGCAGCATTT
GGAAGATATCGGAACCCTCATCAAAATCAACCATACCGAAAAACAGCTTGTTGTTATAAG
CTGGTGAGAACCTGAATGAGTTGGCTACAATCAGGTACTCATCATACACATGCTGGCAAA
TGGCACAGCGTCTTGATGGAGCCATCGCTGTAAACATTACAACAAAGGAATAGTCCCTGG
GTGGAGATTTTACATAGTCCTTAAATTTGTTAAGGTTTAAGGGTACTATTGACTTCTTTG
CTGTCATGTCTGTAAGCTGTTGGACTTTTGTCTTTCCAGCCCTTTTCCCTCGAGTCTGAG
CCTCTCCTTCATAGTAAGTAAGGATTATGGTAAGAAATAATAAGAGTTTAAATTTCATTG
CTAAAAGTTATTTATTATCGCTAGTTCTCAAATAAAGTAAAAGGTAAATCGGAAATATTT
AGTCTAGGTTGACGTCTGCCACCTCAAAACAAATGTCAAATCTACAGAAATGAGTGACGT
GTACCATAACTAGTGTTCATAAAGCACGTTTATTCAATTTTAATCAAAGTTTTGTTCAGA
TTTTTTGTAAATTATGTTATCAGCTATTATGCTGAATGATTAGGCTATTTAACTAGCCAC
CTAGCTAACTACTAATTTTTGCTCTGGAATAGTTTAACACGATATTTTTTTTTAGATTGT
TGTACCTATAAGTTAAAAAAAGTAGATACTCTCGTAATTTTCTTAACTTATTTCTCTAGG
TCCC
>T_ni_cDNA_13757
GCGTGTTGCTCAGCAGCACGTTCAGCAGGTGCCCCGCGAAGTCCACGCTCTGAGTGAACA
GCCCGTATAGGGCGAAGCCCCAGTTGACGGCATTGGCGATGAGCAGCATGATGAGCCGCG
GCGTGTAGAGCGGGCTGCGGCCCCTCGCCGGCGCCGCCAGGTCGCGCGCCGCCTCGGCCA
GCGCCGCCGCCTCCAGCCTGAACTGTCCCACGTAGTAGATGCGCAGCGACAGCAGCAGGA
ACGTGAACACGTGCAGCACCGTGAACACGCTCCAGAACAGCGGCCCGCCGCCCAGCACGC
CCCACACCACGAGCGCTATGAGCACAGCGAGCACGCCGAAAGTAGCGTGAGCGCGGGCGT
TGATGTCGGGATGCCGCGACTGGTAGATCTTCACCATACTGAGCACCGACAGCAC
>T_ni_cDNA_13774
ATGCCGGACTTGTACAATATACATAAAATACATTAATATCTATGAGATATGAAGACAGTA
TAATATAACGATGACATACAATGACAATATTGTAATTATAACTGACATGAAACATCTTAA
AACGTGCGTAATAGTGGACTTAACAATGACTAGTGCTTAATTATGTACTTAACACACATA
CAATAACATTTTATTCGAGAGATTTCATAGTCCTACTGACCTTAATATAATTGATTACAT
TTTGTGCAAACAATTTAATTGGTGATTAAACATGAAAAGACAATAACCTGACTCCTTTAT
AAATTCTGTTTATATAATCTTACATATTATTGGCTACCCTATATACGAAATAAAGTAGAT
AGATAAAAAGTATTACAAAGTATGGTCCAAAGTAAGCAAAGTACGAAAATATATATAATT
GGTCCAAAGAGTTTGGATATACATAAACCGTATCGAAAGGTTTCACTACTTAGATATGCC
ATTGCATAAAATACATATGAAAATAGCCGACTACGAGGGTACACTTCTGATTCACATTTC
AATTTATTTCTAACCCTACAGTATGTGTTACAAAACGCAAGTCTTTCAACATACCCACGC
AGCCCCATAAATATTTCATATTAAATACAAATATTTATCTATATATATACATAAATATAT
AAGCACTACTTTATATTAAATACAAAACATACATATTTGACATAGAAATTTAAAATACAT
AATCACATTATGAAAAATATATAGTCTACATTGGCACAGTATAAATACTATATATCAGAG
CATACATATAAAGGCGATTTATGAAAAGGGCATAACAGGTATAATAATTTCAAGGTGAAA
ATTAATAGTATTACCAAACGAATCAAAATGTTATTTATTTAATTAATCCCAGTATAATAG
TCAAACATCCATCAAAATTGGTTTAATTCTCTAAGACGTAGTAAAACTGTGTTTGAATAT
TATAATAGGGTTAATCGCAGTTATATTATTATAATTAATAACAAATATACAACAAATGAA
ACAATCATCACCTAAATTAAACTCAACTTTCACAATGGCAAGTCATTGAACAGAACACAA
TTATTATTTATTTTTATATCAGATACAACAATAGTAATTTGAATCTACACATACAGACTA
ACATTTTAACTTGGTTTACATAAGACGCAATAGTTTCATTTGCCAGGTGCGTCTGCCAAA
AACATTTATAAGGTACTCTACTAATATAGGTACATAGCTTAGGCGCCCTGTTCTCAATGA
TATTTACGTGGTTTCACATAGTATTATTAATTATGTCTTTTATTTTAATTTTATAGAAAG
TCGAAATACAATTTACTAACAATTACATTTTAATAGAATCACTACTACACTGAGAAACCC
GTTCTAGAACATTTATCTAAATTCTAAATACGAGAATAGGTCGTTCGAATATCATCAAAT
AACGTGACGTACGTTTAAAATCACTACGGTTCATGCGTAGTGAGTCAAAGGAATAACTGC
TTGGTTATCCCACAGCTTTTTGATTGAAGACGTGAGAAGAAACATCGTGCGAATTGCGAT
ACATAGCAGGCGCTGAAAAAGCTTCAAAGCTTTTCAGTGTTTTACAACTTGCACCATATT
TCTCGCGAGTCTATATAATACGACATCAAGAACAAAACCACTTGATAAGCTGCAACTGAA
TTGTGCTTTTGATCTAAAAATATATATATATCCTATATTCTTTGAGTTGCACATCAACAC
TCCTATTCTACCAGAAATAAAATTTTAAACAAATAATTATAATCTTCTATCTGTCAATCA
CTATGCACGTGAGCTCAGCAAAACAAAACGAACTGCAGTCATTAGCACTGGTCCCCGTCA
CTGTGTCGCGGGAGGAGTGCTGATCCCCGTCTATTCGACGATGACGAGGTGACCTTCAGA
GAGGGTCTCGTCCGGATGTTATATGCTGTCGTAGCTGTTGGGGTCGGGCGACACGGCGGG
CCCGGCGCCGCGCGCGGGCAGCCTGCAGCCGTTGCACAGGACATCCAGCCATCCTTTACG
AGGTTAGGCAGATCAGACCAGAAACCAAGATTCGGTATAACTTCAACGCCCGTTGCTCCC
ATCAAGAACTTCTTGGTGCAGACTCCCAGGACCAGGTAGAAGATGATTAAAGAGAAGAAC
ACGATCAGCAAAGTAGATCCGGTGGACCTGCCCCCTTCGTCTATTAGCTTAAGACACGCA
TCTCGCGAATAGAATGCAAGGACAATTTTATCTGGTTCCGATAATGAATACACTTGTAGC
CTGTTCTCTGTCTGAGCGCACTGCAAAAGAACTATAGTCTCTGATGGACCATTTGGATAT
ACAATCGAGTCTCCGTCATCAGAAAACTTGGAGATGTTAGTCCTACCCATGAAGTCATAG
GAGCCTTCCTCAAACTTATATGTGCTCGTAGTCACATTCAGTAAGTTCATAGTACTTACA
TGTCGACAGATCGATAAAGGTGATGTACAGGTATTCAGTAGATTGGGCTGGCTCACGTTG
ATATTAATATCGAGGCAAGGATGATAATAGTACGTACTCAATTCGTACTGCGTACCATTA
TTTTTGACCATGAACTTATCTGCTGAATAAAATGTAGTTGATTTTGCAGGAGTTAGGTCG
ATTCCGGTGCCATTTGGAAATGCACAAACGCACGGAGCCTTTACCGCACAAATGTCTTTA
GCATTCACAAAAGATGTACACGACAAATACACAACAAAGAAACCGAAAATATTTAGGGAA
CCCATTATGGAGGGTGATCACTTTTTCTACCTATTATTTGTTAAGCTATTATCCTCTTTG
TCTACTTTTAACGACGTACGAATATTCCTCGCCCAATGAGCAATCACAATCGACGTAAAA
TCGAAAAATGATCTATGATGAGAAATTGAAGATTCA
>T_ni_cDNA_138
TTTTTTTTTTAATATTCAAGCAACTTTATTTATACATCAACAAACAGGTAACAATAATTC
TTGATATTTTATGAGGTCACTCTTCTAAGGAACAATTATTTATTATGCAATACAGGCTCT
TGTAGGTACATGGTACAAAAAAAAACTTTGTTACAACAACATTCTAAACAGGATGGTGTT
CTAGGGGGCATAGGTACTTACATCTATTGCACTGAAACGAAATTGTTGATTGTATATATT
TCTTACTCCCTTCTAAGTTACTCAACCCAAAAGTTACAGAAAAAAGGTATATAAAAGTAA
AAAAAAACAATCTATTTGATTATTGAGCATGATTTTAGCCTCCTTCAATTTGTTCCTAGA
AATAATGAACTCTTAGGTCCATGGTCAAAAGTTTTTTCATGTGTGAATCTGGTGATGAGA
TCTAGAGCCCATTTTGGCTGGTCTCCGGGCACCATGTGACCAGCATTCCTGACCATGATT
TCCACTAGCTTGCCAGCTTGTTTGACATAGCCAGCGACTTCGCCATCCACCTTCCATACA
TATCGTTTTGCAGTTTTGTATTCTTCAGCACCAGAGAACTTCAAGTTTCTTAAGTAGTTT
ATAGTTAAAGGATATGCAACTATGATGTCTAACTGACCATTGTATATGACTACATAGTAA
TGATCCAGAAGCTCGGATATCCATGGAGCCACAGATTTCATAACATCTTGTTTGAGATGC
TGTTCAACTACTGATCCATTATGGAAAGGTTGGTCACCAACATGAATCATTTTACGCACT
GCAGACTTCTGTAACATGGGACCAAAGTCCTCGTACTGAGTGTAGTCCTTTGTGTGCAAG
AAGTTAAAGTAGAAGTTGAACCCTGTCATGTTGGTGAAGATGCTGCCTCCTTTTATCATG
TCTCCATTTAGCAGTGAATCAAATGTGGCAAAGGACTTCATCCCATTTTCCTTGCTGGAT
GTACTTTTTAGTTTTGTTTTCATAAGCTTCAAATACTTTAGCCTGATTCCAGTCTATGAG
ACCTATCTGATACAAGTACTTTCCATACACTAGTTGGTGCTCTGGGTCACTGAGTCCATT
ACCAATTGCAATTCCTTTCATGTTAATTTTCACCTTGGCAGATGGATTCTTCTTATGTAT
TGTGTACGCCAGGGCAGGCACATACTTCCCACCATAGGACTCCCCAGTCACAAAGAACTT
GTTTTGCTGTAATTCAGGGAAAAGTTGAAAGAACTGAGTCAATGTAGAATATAACTGCTC
GCCAACCTGCGTCTGGTCAGTGCAATAGCCCCTACTATCATTAGTAAAACTGAAGCCTGT
ACCAACTGGGTTATCAATATATATAACGTGGTGACTTAGAGCCCAATTATACTTCCTTCG
TTCGAACTTATCATTTCGCACTCTAAGGGGGCCATTCTCTGTGAATAATCCATATAAAGA
GGTCGCACCTGGACCTCCCTGCAGCCACACAATCACCGGTGCGTGCTTGTTATCAGGTAC
CATAGCAGGGAAGTACCAAAAGAATTGGTTAGAATTGTAAGTCTTGTTCACGGTGAAATA
TCCAGCGTAGCTTTTGATGCGCAGGCTCTCCGTAAAAGGTACACGTGCGAGACGCCTGCC
TTCTTCAATCTTTCCACTCTCGATGTACTCCGTAAGGAATAATGGAGTTCCAGCGTCTCC
TCCATCGCGCTCACCAAGATTTAACTCCGGATAACGATGAAAGAACCCTTCAGCGTTAAA
AAACAATTGCAAAATTAGCAGAGCCCACAGCATTCCCGCCATGACTACTTATGTACTGAC
CTAATTTATCGCGAACACCTTTTTATCATACTTAGTGACGGAAAATAATAATACAGGCTG
CTGTTTACGCCGGCTTATCAAATTACCAACAACAACACGACCTGTTGTTTTTGACAGTCA
TTGTACCGGTTCACAGGCAAAAAAAAACTTCGTCACTAGAAAATTCAGCTATTTGCTCAC
GAAAGGCTACAAATATGAAAGATAATATTAGTTTATTATTCTAATGAACCGTAATAACAA
TGAAAAGTTAATGGAACTAAAATAAATCCCACACCCTGTTTGTTAAAAATAGTTTAAATA
CTAATACGCTGATAAAGGTTATGTTTTATCAACTTAAGTGGAAATAAAAAATAGTACCTA
GCTACCTAACTAGTACCTTATAAATTGCTTTTAAATATAAAGTAAGTGTTAATATTAATA
ATGAATTGTAGTTTTTCTAACCAATGCAAAATGTGCTCAGATAAATTTCGACTTGTTTTA
TTTCAAACAGTCTGGGTCAATAAGTCGAGGAATTATTTGTTGTACATTGTGTGAATTTGA
GTTGACAACATATAACGCTCAAAAGTAGGTATAGGTACTTATGCTAAAGTTGCAATAAAG
CACCACTGTAATTAGTAGGTCCTACT
>T_ni_cDNA_13856
ACGCGTCTAGTAAGATAAAATCGCAATTTTATAACTATGTACTACGAATCACGACCTTAG
TTTTGTCGCAGCTACGCTATATTCGAAAGAATATCAGGTTAAAGCCATTTTAAATTATTT
GTATACAAATTGTATGCTGTCGAAGGCAATCTCAAGAAAACTTACATTTACAAGAAATAA
ATAAAATTTAAGTAAGTACATATTCGAAAGCTGATCATCAGCTTAAAATATTCGCATGAA
ATAGTAATAGTACTATTAACATCAACAATCTAGATTAACTATTCTAAAATTGTAACTACG
ATCGCAAATTTAGTGTTAATAACAATATACTAAAAACTATCGCCAAGTCAGAAGCATATA
TACTAGTGCTTGCTGATGTGCTGTTGTTTATGAAGACAACAGGCCACCAATGCGATATGG
AAATCGAGTCAGTGGTCTTTGATTTCTCGGTAGTTGCGTGTTCCAACATGTTATCAGGCA
AATAGCTACCACAGGTTGGGAAATCTCGTGGTATAGGGGCCATATCTTTATGTTCCCCTA
CTTTGAATACCAACGCCATACCAATTTCGACGTGGAATTCTATGTGGCAATGGAAAAGCC
AATATCCAGGATTGTCGGCCTTAAATCTGATGACTGTATAACCTCCATCCGGTACAGTAA
CAGTGTCCTTAATGGGGGCATTCTTCAAATTACGTTTCAATAGACCAGCTTTGTCATATG
CTTTGATTTCGTCAACTGTTATTTCTTTAGCTAGTCTCCTGAGACCAACAACTCTGAAGG
AATGGCCGTG
>T_ni_cDNA_1386
GAAAACTAATATCACAAACCAATAACTACAATAAGATTGTGTCTTTACAGCATACTAGAA
CAATAGAAACCTACTAAATTATTCAGTACTTGACTCAGTAATATTTATCTAGGCATCAAT
CATTACACATCATTCATTATCATTTGTGAACCTGTACTGTCAAATTTTCTTTTTTTTAAC
ATAGTAAATTCTAATGTCATGCTTATTACAAAACCTTATACAAATATATAAATAAGTTTA
AAGCTAACACAACGGAAATAAGTACAAACTCATACCAGTTAAACTATTGCATTGCTACAA
AAATGTGAGAACAGTAATAAAAATCCTGAAAAGAACAATTTCTTAAAAAAAAAACATTTA
TTACATAATAAATAATAATTTACATTATAACTCTGAATGAATGGGATGTTGGTGTGGGAG
TAACTCTCCTGGGTGGATGAATAGCCCTTCCTTGGCTTGCCAGTCTGTGTAAGCGCCGTA
CTGAGAGTTGATACCTACGATCTCGCCTTGGCCGCTGATCGGCCGCCCGAATGTACGTCC
TGATCCCGCCAGGAAGGCAGATGTATCTACATGTCTAAACTTGACTGGGGTGTCCCTCCT
CCAGTAGTCATTGTTGCACACAACAGTCCAGTGATCACCGCTGTCACCCTCTCCATCCTC
ATCACCATAGCAGGACACTTCCTGGTTGCCAGACAGTGGTGATGAGAAATAGTGAGAGTG
CAGGTTTTTCTTGGTAGTAACATGCTGCAGTCTGATGTTGGTGTTGCATTTTATAGGCGC
CCCTCGTTTGCATGACTCAGCCATGGGCGCCCGCACCAACCAGTGGCTGTTGGAATCATC
AGAGACATCGACTGCTGTCACTGATTGCTGTCCTGATCCCGAACCATACTTCACATCGTG
TGAGTGAAGTCGTAATCTTAAGTCAGTGTTGATTAGTTTTAGTATAGTGCCGCACGTAAC
GAATTCCGCTTTTGATCCTTGTGATACCTGTGCTGATATAAGAATAACATATAAAGTAAC
TAAAACAGTGGAAAGTAGAGGCGATACTTTTGAAAAACCCATTTTTTGCACAATCTTATC
ACATCCACACTTTTATGAACACAGGCTAGCTTAGGTGTTTGACGTTTGCTGCCGACTAGA
CGCGT
>T_ni_cDNA_13869
TTTTTTTTTTAAAATATAAGTTCGTTTAATTATATATCGATTGCGTTACACTTTAACAGA
CTAGCAAACAATAAATAAAATTTAATATTTCACTAAAATCGGTTCTGGATGCCGATATTT
GCATATCACGGCGCTGATACTGGATGATCATTGGTGTCTTCTGGAGGTATATTTTCTATG
CTTTCTTTTCTGGTGTTTTAATCTCCTCTTTAGATGGCGGAGGCATTACTGCCTGCTTGA
CCGACGATGCCAAAGACACTGTCATATCCACAAACTCCGAAAAGTCTTTAGGGAATGACA
ACTCTGGGAATTTCACCTCCAGCTGAGGATCGCCGGGTTTCACTCCATAGAAGAAGTTGT
AGGCTATGTTAATGTACTGTTTGGCTAATGACGAATTAGATTTCAATACATCCTTGGTTT
CATCAGGGAAGCACACCAAACCCATACCAGTTGTACCTGCACCCGCGTAAAGCACTCTCC
TGATAAAGCCTCCCCTTAACCCGAAAATGAAACCAGTGAGACCACCTATGGCGACAGCAC
CATATCGGACCTCTTTGTTTTCCTCTTCTCTGAGGTATTTGAATATCCAGTCACTTTTAT
CCTGTAATTCATGGTACTGGTCTTGCACAGAATGTTTGACATGCTCTGTGTGGGCGAACA
CAACCTGGACCTGCTCACGCATAGCCCGGACTGGTGTCAACAGCATCTCCCGAATGTAAC
CATGACCCTCATCTTTATTCTTAGTACTGACAAACTCAGCGTAATCGGCGTGAGGAGCTT
CGTATATCGGCAGTTCGGAAGGCTTCATTGGCGGCGGCTTGTTCAACGACTTCGGCTCAT
CCTTGATCGGAGCTGCAGCACCGATGGCAGGAATCAAGGCTGCGACTCCGACCGAACCTA
ACACTACTTTTCGGAACATCTCTAAAGAGATGTTTCCCAGCAAAAATTACATAAAT
>T_ni_cDNA_1388
TAGTTGCGGCCGGGGTAGTTGCGGCCGGGGTAGTTGCAGCCTGAGTGGTAGTAGTAGGGG
CCTGAGTGGTAGTTGGGGCCTGGGTGGTAGTTGGGGCCTGGGTGGTGGTTGGGGCCTGGG
TGGTTGTAGTAGGGGCCTGAGTAGTTGTGGTTGGGGCCTGGGTGGTTGTTGGGGCCTGAG
TTGTTGCTGGGGCCTGGGTTGTCTCAGCTGGAGGTCCTGGCAGGGTGCATCCGGCTAAAG
CGGCGTGAACACAAGTCTGAGCGGAGAACTTGAATTCGGTACCAGGAGCACAGTCTCTCG
GTGCGATGAACTTGAGACCATATTCACAGTAGTAGAACTTGGTGCAGTCGTATTCGTGAG
GCAGGAGCCAGTGCTGCTCAGCGGGAGGGCAGTCTGTGTGCGGCTCGTGGAGAGCGGGGT
TCTTCTCCGCGTCGCTGACTTCAGGACGCGCGGCGACGAGCCCGAGGGCCGTCAGGAATA
GGAGGGTCTTTATCATAACTTGTTCGCTGGTTATTCTTTTCACTTAACGTTACAATGACC
ACTAGAGGCGT
>T_ni_cDNA_13944
GAGGACTTTGTTTCCACAATAAAAAGTATTTTGTTTCAATGCATTGTTACGCCCATTCAG
AGTCCACATTAAAAAAACAACAACGAAATTAATAATATAGTAGTAATGACTAACTAGCAC
ACAGTGATACAACATGATTATGCAATAATTAGCTTGAGTTTGGAACACTAAATATTGTAC
ATTTACTCATAAGATTTGGGCATCGAACCGCAAAGGAAACAAGCTACATTGTACATTATT
AATTTTAAAAATTCATTTCTTTTTTACGATTAATAATTATTAATCGCAATGCTGTTAATT
TGCTATGACATACCAGTCCCAAGCATACAAGCTATCATGAATAAGATAAGAAAATTAGGC
CGTTAAATTTAGGGTTCCAAAACCAAGCACACACACACACCTACCTATTTTACATCTAAT
CCATACACCTATAAAACCATCACTAAATAAAAATGGCAAATAAGACTTACGAGCCATCAC
AATTCCAAAATAGTATCTGTCAAAAAGTACATCAACTTTTGGCCATATAAAATATAAAAT
TGCAATTAAAATCTAATTTAGAAATATAATAAAAACATTGTGAATTTTGTTAATTTTTGT
ACCGCAACAATTTAATTTAGTCCTTGTTACAATTAGTTTATGGTACTTATTTGATAAACA
TTTCACAATGCAAGATGTTTCATGAATTGCATTTAAAATGCTCAATACATTCACTGCAGT
CCTTGACATTCACCTACTATGGAATACGTTCATTCTTTTTTACCTGTTGACTATACAAGC
CTCATAAACATGACAATGCAAATAAACAATTTCGTCTTAAATGCCAACAAACTCGCGTAG
CTCTATTATCATAGCTACCGAACCGCTTTTTCAAGGTATTTTGCGACTGCAATAAGTCTT
GGGGATAATGACTGGGTACATAAACAGGTGTTGTTTGTCAAAATAAGGATTGTGATAAAA
CAATAAAGTTCTGGTATTGGGGATACCTACCGCAAATGACTTTTATGATTCGTAAGAGGA
ATGAAATCTAAAAGTTATCCAAATACAAGTCGATCTCTCGTCAAGAATTGAACATAGATT
AAAACCAACAAACAATATGTACCTATCTATTTAAAGACAGCAAAAAAAACCACATACCTT
ATTGACCTTAGCATTCACATTTATTTAGCACTTGAAGAGCGGACCAATATTGTGTGTACT
TCAGACATGGACCTTCGTTCTCAATAACAACTCTTGGCATTTTTAATTTATGTTTTAGGC
GGCCTTCTAAACGGCCACAGAGAAAACAAAATGGCAGTGATTGCGTTTATAGGATAACTT
AAAACTGGAAATTACGACATACGACATATCTAGCCGAATACAGTAAAATTTTACGATCAT
TCTTCGCAATTTTTTGAGTCAATTGCTGCCGCTTTGCTTTTACAATATGGCATACATGGC
TTTTACAGTCGGCATATAAGAATAAATTGTTTTCGTCATATAATATAACGCATTCAAGGC
GACGTTTACCACATTGCCTTTTGGCGTGGCTAGAATGGAAATAAGTCCCTGAAGGGACGC
TACATACACAAATCTTGGTACCACGCCAATAACTCGAACATACAATAAGGTTCTGACATA
AGGTAAATTGTCATGCTTTACAAAACCGTCACAATTTCAATTCAAATACAGTCTGACTAA
AACGTATACATACATGATTGCAACCATAATATCGACAAAATTCCTCTATACAATGTCTTA
TAAGCGCTAGCTTACATTTTGAACTTTAAACAAAGGCATCTAGAATCTAAAATGCATTAG
CAAATAATACTCGAATTACAGAACAATTCTTAAATATTTTATTACTATATGATAAAGTCG
TTAGATAAGTAGCAGTCGTACGTTTCTTGAATTATAAATGTCATTGATACGAGGACTCTT
TGTTTCTTTGTAATTCAAACTTATTAAGCGATTATCAGAATTTAAGAAAGAGGTTTTATA
CCTACATATCAACGTCGCCACCTTAAAAACGTAAATATTCCTACTGTTTTTTGGTATGCT
CAATATTAAGAAATATCGTTTCTAATGTAGACAAAGATAGAATAGAATTTGAGTATATAG
TGAATATGTTTATACATTATAATAATTAGAAGTATTGTAAAGGAACTAGACAGAATATCG
TATACCATAAATGCTATAAAATACTTTATAATAAATATAAAGGACTTCTCTACCATGAGA
AAATGCAATGTAGGGAATCTCGTTTGTCTACCCTATGTTTATTTATAGGGTAAAGAGCTA
TTGCTATAAATGCTTAAATTCGACTGCTACGCCATCTGTCGACTTTAAACTACTTAATTC
TATTGCAACAACATGTAAGAGGATTTCATCATCACTAAACTGTCTAATGTTCACACGTAT
CCACTGATAAATACCTGCCACACATTCTGTTATCCCGGGAGCTGTTTGCTTGTGTACACT
GGCACTACCCTAATACCTGGCTATGAGTAATTCTCGAGGTGAAGGTTTCATGTGATGATC
TCCAAACTGCTATCACTGTTCTTGGTCGCCTGTTCCCCCTCGCTGGAGTTGGAGCCTCCA
GACTCAGACCTCTGGCTGCGACTCCTGTGGGTCTTCTTTTTCTCTTCAGAAGGTACTTCT
GTGGACGTCGCCTCTTCAGACTGTCGCTGCCATGCTGGGATGGAAGGAGGGTCTGGCCTA
GCTTTTAGGGCAGGGAATTGGTTCCTATTAAGCAATATTCCCTTAACCGACGCGATATCG
GACTTGATATTATCAAGTTGCGATCTAAGCGCGCTCTGGTGGGCGTTAGCTGTCATCTCA
CCACGCAATGACGTCACGTTTGCGTTTAGGATGTCCAAACTCTTGCGCAGTTCGTCAATG
CATTCTGATGTCGATTTCCGCTTCGGTTGTTCAACGAAGAGTAAGTGTCTGACGTAGTTC
TTATAGAACCAGTAGCATCCATACATAAAACCTCCATACACCATAATTGGTAGCACATTG
TCTCTAAACCAGGACCTTCTTGATTGATGGAAGAACATGAGCTCTGATGTCAATGACGGG
ACATCTATCAGCTCCGTGCATTTCTCTATGGCCTTTTGTATCTCTGGGTCTGTTAGGCCC
TTGCTGCGTAAGAACCTTTCCTTGCTTTCTAAGGTACATCGTTGTACACTCGGGTTTGTC
AAGAACTTTACAGCAGTTGTAACCAAATTCTCCCTAATTTCTGCCCCGACATTCGCCACT
GCCTCTGTAGCCATTATCACTCAAATTACCGCAGATAAAGTTAAGATACAGAATAATCAA
TTTACTAATAAGAATAAAACTAGATTTTTGTATGTATGCACAGTGCTTAATGAAACAAAA
CTATAATTATAATCC
>T_ni_cDNA_1396
CGAGCTTGCTTTTTTATTGAAATTCTCAGCATAGAACCTCATGGATGTGGTTATACAGTT
AGTAGACCAGTAGATCATTAGATTGTCCAGGAGCTGGTCTTTTGTGAACCTGAATTCAAG
GCCACCGTCTTCTTTGAACTTGTGGCTCCTCTTTGTCCATGTGGAGAATTTCTCTAAAAT
ATATGCGAGAAGACCAGCAGGAGAGTCTGTTAGAGGTATACCAATAGTATCAGGTTTAGT
GGCTTGCAGGTGCATGTAGCCGAACTCTTCCATGACGTAAGCGAACAAACTGGACAATGG
GTACAGTCTGTCGACCAAGTGCTCGGGCATTACGAACGACGGGAAGTATGCGCCGATGAA
CATCTTCAACGTTGATTTGCCGTTATGAGCCGTAAGCATGTTTGAATGATGTCCAAGAAT
CACTTCTGGGAATATAGTAGCCATAGTAGACGCTATTATCGCGCCCCAGTCTCCTCCCTG
AATGTAGAACTTGTCGTACCCGAGCCGGTTCATCAGGTTCTTGAAGATCACTGATACTTG
GGGTGCTCCAAGCCCCGGGCGGACGGCTCCTTGTGAAAATCCATATCCAGGTATACTAGG
TACAATAACTTCGAAAGCAAAGTTGTATCCTGGTTGCTGGCGGGTGAGCAGAGGAATCGC
TTCATAGAACTCCCGCACAGAGCCTGGCCAGCCGTGCATTAAGAGAAGTGGGACAATCTC
CACATTTTGTGGTACCTGTGGCTTCACCCTGATGAAGTGGATATCCAGACCCTGTATGTA
AGTCTTGTAGTGGGGGAACTGGTTCAAGAAGGTCTCTCGTTCACTGAAATTGTACTCCTC
TGCCCAGTAGCTCAACCAGCCATCGATCTGTTTCGTATTAAACCCATATTCGAAAGCTAC
TCCTTCTAGAGGCGGTGTGAATTTCCGTCTATTTAGTATTCGGGATCTAAGGTCTTTTAT
CATCTCTGCATCAAATTTTACACTAAACGGTCGTATACTATTATCTAGTTTTCCTTTCAG
ATCTTTTGGACCCCACCATTCTTCAGGGTCGAAGTGCGGGATGGGTTTCGGTGTGGGTTT
TTTGAAAACGAACCATACTGCAACACCTACAGCTCCTACCAATATGGCTTTTATTAAAAA
ACCCATGGTGTCTTGCGTCTCTCCAATT
>T_ni_cDNA_13964
GCTGTCATGAGCGACCAACGCCTTTCATGGTGTCCCATGAGCGTTTTTAGGCGCCTTAAC
ACTCCCCTCCTGTAATGCTACTTGGCAACAGCTCTTCTATAAGTGCAGTAAGCAGTCCGC
CACCCTACTAGATTATATTGATACTAACTGGGAAGAAGTCAGTCCAAAATTGAAACACAA
GTCGTTGAAAGCGTCAGTATTGCAGTACAAAGAAGTATGTGGCGAAGCTTTGAAAGGCAA
GAAGAAGGATGAAAACGTTGTAAGAATTAACAAGATATGCCAGGATATTCTAGACAGAAT
GACAAGTACTAGAAGGTTCCCTTGGATCTGGGCCAGCTTCTTCCTTTTCGTTGGCATAGC
TGGGCTGGTGGCTTACGATGTCTCAAGAGCGGGTGGTAATTTCCCAAAAAGCACAACAGG
GCGTTTGTTGAACGACCTTGGCGTGTTAGAGCATAGTCAGCGCGCATGGCAGAAGACCCT
GTCGACGTCAGCGCGTGGCTACCTCTGGCTGGAGACCAACGCGCCCGTGTACTACACACT
AACTGTCGACGTCTGTAAGCCCTACGTCCAACTGTCGAAAGACTTCGCCATTTTAGCTGT
GAAGAAAGCCGGCATCTTATACGACAATACTAAAGAATACGTGACCGAGAAAACCCCAGT
AGTTTTAGCCACGATAGAGCAGTACGCGCCGGGCCTAGTGGGTAACGTCCAGAGTTACAC
CGCCACCGGTTGGGAAACCGTCAAGAAGTATTCCAGTGATTACTACCAGCTGACCGCTGA
ATACTTGAAGACCAAAGTGTTCATAGGCGACTGGGCGCCAGAAATCCTGCAGAACAAGAC
TGAAAGTGCACTGAACGTGACCCGGTTCCACGTGTCCTCGTATTTCCATTGGTTCCGGGA
ACAGGTGCACCTCTACTCCAAGATACCTTGAACTGTGGACACCATCCGTAGTGATAACTG
TGCTTCACAGCCAGAGGACTGCGTTTATAGTGTTACTTTGTGTTTGTTCTCATCATCTTA
GTGTGGCAGTTGTCAAAAACCTAGTGCTATCTTACCATGTGTTCATAGGCATACTTACTT
GTCTTAAATTCAGGTATGGGCATTACACTTCGTCGACCCAAGTGTTTCGAAATTTATATT
GTCACAAAGAAGTTCTGTAATTTTAGTTAAACTACTCTGTCTTTTGTTTTTAATACCAAC
AAAACAAAAGAGCAAGTACTTCATTGACTATTCGTTCCTATTTAATTTTAGAGCTGGACT
TTGCACAAAACGAACACAGTCCTCTGCGTGAATGTGTCTTATCAAACCTCTTTTAAACAT
TTCTGTTTCATTTATATAAAAAAAAATCAAATCGAGTACAATACGCATCTATTGACTGTA
ACAACGAACGAAATTATTTAACGCTAAGCAACAAACTATTCTTGGCACACATCAGCACGT
AAATTTATCTAAATAAATGTGTCTTCTACTTTTATTAACGATAATTAAACATCTAGCATT
ATGCAATATTTCTGGTGCCAACACCAGGCAATAGTATTTATTCACATTCCTTAAATAACT
TAATAGAATTGTGTGCCAATAATAGTTTAATTCACCCTATTTATTTGAAATTTTCTAATC
CACTAATTTATTAGGTCAATGCAATAATTAAATCATATCATCGAAGAATATATTTTTACA
AAAGATTTATCCATGACATCGTCTACGAAATTTAAGTGTTTATTTAAATTAAAATCTAGT
ATTTGAATACATTCCGAATGATGCATTTAAATACCTAACAGACTGTTATCATTTCTCATG
GTTCACGTAGTTACCTCTAATTATCATCCAAATAACTTCATTGTTCGTTATATTGAATCT
TTTAACATATGATATAATAGAGGTATAAGCTTTTTGTAGTATATTTATTTTGTGTTGAGA
GATCGTGTTTTTAAGATGTTTTAGTGGAAAATGAGAGGAACAACAACAAATTATGTAGTA
GCCTGTCGAATTCCCGACAATTGCCGCCGGATTCCTAAAACCCAATGAAAGTAATTTTAA
CTTGAGATTACAAATAAATTGCAGTCTTTATTTCATCTGCTGCATAGAAGTTTCCAGTCC
TAATGATCGCTTATATCCTAATGCTTTCCAATTATTTTAAAGCAATAATCATGCATTTGC
TATGTTCAGTGGCAACTTCGGTTATAACATGTATCAACGTCTATAAATTAGACAAAATAA
CTATTTTTAAAAGGAATAAAATAATGAACTGTCTGGTAGACAAAATTTTATTGAAATATT
CGTTCCTCTGAGTAAGATGATTAATGTTGTGTTGTACGGAATAATTGTAAGAAATCACAA
TTAAATATTGTTAGTGATTTAAAAAAAAAAA
>T_ni_cDNA_13969
TTTTTTTTTTACTCAAATAATACAATTGGATTCTATATTTTATTTAGTTTTATATTTTTT
ATAATCGCATTAGTATCTACAATTTCAATTATATTTTGAGATTTTTTTATTAGATTATGT
ACTTACTTATCTCAATATTTGGATATTTCCATCTGACAAATGAATGGTTTAGCAGAGTCG
CACGATATTGTGGACCACTTTGGATCTGAACCATATATTGCAATAGCACCACAATTACTC
GATATATTTATAATCTGACCATATCGATTGTATTGAGGTTCTTCACTGACAATATCACCA
TTAAACTTCTGACCTGTTAATGTGTAATATTCCTCTCTAGGATATAACTTTCGAAATCCC
GAAGAATAAGTGCCAGGATCTACGAATTGGCTTAATTTCCGTAGTTCGTCTTGAGTTTCT
GGTAACACCAACATTCCTCCCTCAAAAAAACAAGTTTTTACCGCCTCAGACCATAGTTTC
GGCGTTTTATTAACTTTGTAACATTTTCTTAATTCTTTCAAGTATTTGTAGGCTTTGTCA
ATAGTTGGACATGATATGTCGTCGTGTGTCTCTTTCTTGCACAAGAACGGCAGCGGCGGT
TCTGGGCCCATTAAACAGTCACTGATTCTGAAGTTCCCAGTATTTGTATCCATCAGAATA
CATTGGTCCATTGAATCATCAATTGCATCCTCAATCAATGGATATGGCGTAGCATGGCCA
TCAACTGTTATAAATTCTCCTAGTCGAAACTTGTTATGAAATCCAACAAAAATGTCAGTA
ACATTTGGTTGTTCCTTCATATCCTGCATCAAACTCTTAACTGAATCCCATTCTTCTCTC
TCTTTCGGGTAGAATAGATTTGCCTCTTCATCATTGCATGCTAGAAAAGCCGAATCCCAA
GAATCCCCACTTAAATCCCAATGAACTTTATAAAAAGCATCCAATTCTTTGATGTAAGTA
TAATCCTTTCTGAAGAACTTGGCGTGGCGTGCGGTTGTCAGGGGCAGGAGCAAACCCAGT
AAAAATATGGAACAATAAATACGACTCATCATTGTGACACTAGAGGCG
>T_ni_cDNA_14009
TTTTTTTTTTACATCGGAAAATATTATTATTTTTATTTCAGTTTGTGGACACTTGCAAAA
TTAACTCTTGAGTGCAGTTCACACATTAAATAATTATATTACAATATTCTCAGATATGGA
TGTCGCTATATATTAAGGTTAGAGTTTGAGAGATTTAGTGAAGAAATAAACCTTACTGAC
ATTTAACAATATATTATCATTCTTTTTTACTGTACCGCAACAACTTTAGAAAAAACGTGT
TTGCATGAGTTAAATCATTTACTTAACATAATATATTATCATAAAAATAACTTAAACATG
AGGAAACATACAATAAAAACTGTATTTCTAGAAATATTTGCATACAACAGTTTTTAAGTT
AATTAAACTAAGACTCTTCAAGGTTCTCATGTCGTCAGTTCACAGTCACAGAGGAATCAA
CAGTTTTGTACTTTGGTTTGCTGTGAGTAAATGGTAAATACCGGTACTTGATCATATGCT
TGATTTGTCTCTTCATGGTAATACAGAATAGTGTTATAAAATACATGACTAAAATTGGCC
AAAATACTGGAATATTGAAAGCATCAATAAATGTACAGCAAAAAGCTACCAATGTGCTTT
TGGTAACAGAGAGCCAAAATTTAAATTCTGGCAATCTTCGAATAAATGGTCTAAATTCCT
CAGTAGCTCTGGTTGGCAATGCAGGACCGTTGTCATCATCACCATCAAAGTCCATAGCAG
GATCAATCTTCGGAGTTAGGAATGCAATAAACAAGTTCAAATGATAAATACCCAGAGCGT
AAGTGACAATATACCACCCTTGTTTTGTGAATATTCTAAGCATAAACAATAGTAGCAGTA
CAAAACTTCCAACCCATCGAAATTTGGTGTGAGGTGTCCATTTATCTAAGGTGCCTTGGT
AAACCTGAGAAATCCGTGTCCAACCTTGTGAAATAATACCTCTTCTTGAAGTTTCAGTAA
CTAAATCATTTCCGTCCATCATTTTATTTT
>T_ni_cDNA_14073
CGCTCGGACAGTATAAAAAGACTAAAGAAAATAGAAAAAAGAAATAAAATTTTGTAGAAG
GGGTTCAGACAGTTTGAAAACTTTAAAAAAATAGAAAAATAAAACAATATAATGTTGCCC
ATGAAAAAACTGGTCAAAATAAAATAAAAAAATAATGTCAATGCTGTCATGCCCTTATTA
GAAAAACGTAACAAAATACCGAACGTATTTATTCGAACAGCGTTTAGTACCAAAAGTTTT
CAACAGATGTCGCTGTTTATAAATTACCGTTAAAGGTATTCGAAAATTTGTAAAATCGTT
TTCACGCAATCTGTACCCTTTTCTCGTTCTTACCGTGCGACTATTAAGGCCATACATAAC
GTGAGTATCGTCAACCAACTATATTGAATGGCTGCTGAACTTGAAGTCTTGGTAACCGAG
GGCAACCGAACGCTTTTGTAGTGGCAAGACTTTTCTGATGTTTCGTTGTTTATTAGTTCC
GTGTAGTTTGGATAGCTCTGGATTTGTATTGGCACACCCCAGGTATCATCCCTCTTCTTA
CAGAAGGTCATATGCATGCCCTTGTACAGCGTCTTCTCGATCTGCTCCGTGAGAAGGGGT
TCCGCCCACGGCATCTCGTTCAGATGTGCCATGAACGACTTGTTGCGGAACTCTGGTGGC
TCCCAGATAACTAACTCTTTCATCAAGCCAACTCCTTGGTCATCCCCCTGCATGCCTTGT
TCTCCAGTCTCATTGACGTTGTGTTTTTGAGCTTCTAATTCCATCAGTGGTTGTGGCGGT
AAGTTTTCGAAACTCCCAGAAGAGAGGAAGATATTCTCGACTTGCATAAAGTTGAGTCCA
TAAAATTCTTTGACTCCAAACGTCTCGAAAAACTCTTTAACGGGCGTCATTGAGTAGCAA
CCAGCTAGTTCCGTTCTTGGGTAGTATAGGATGAATGATAGGCACATTTCCTGTTTAGCT
GAATAACCTCCTAGTATAGGTTTATCTCGTGAAGTACTGTCATAAGTGCATTCCGTGATC
AAGGTATCTCCTCTCATGAATTTTCTACCGCGGGGCACCATACGAGACTGTTGGTAATGA
GAATCGTAGAAGTTTTCCTCAGAAATTCTGGGTAGTTCTTGAGTGCCTCGAATATGTTTA
AGGGAAATCTTTCTTGCTGTTCCATGAGCGTGCAGAAGTACTGATACTATATTAACTCCA
TCCTCTGGTAACGTCTCTTGTGTGCACTCCGTACTACAGATCCCAACAGTTCTATACTGC
TTCTGCTTTGGCGGGATCACGTGTAAAGCTGATACTCCAATACCAGCGCCGAGTAGAGCA
CCATCATGTTCCCGAAGCGATGATGTGTAGTGTACACGAATACCCGAGCTATCAAGCACG
TTATGTAGCGCCTGGTTGTCGTAATGAACTTCGAGCATGTAGTACGAAACGCCTCCTTTG
TCGCCTAGGGGTATGCCGACATTCTCAGGTAGGAATTCCCCTTGAGAGCCAATGGCCCAA
GCCGCAATAGGTGTAGCACAAGTAGCCCACGCACTCGGTCTATTCGGCCCAAAATACCCA
TCACCCTCTGACCAAGTATTCCACAGGTGCTTGTCATCATCTTCAGCACATTCGTAAAGC
ACCATATGATGGACTGGGGATTGGCTGATGGGGTCTACCACTGGGATATTGTTCCTGATT
GGTCGGCTGTCGATCAGAGGTTCGTAGCCAACGATGTGGTGCTTTTTGGGCAGTTCGGGA
ACTTTGAAGATTTTGCACCAGAACAGCGTTGCCATTACGTGTGGGATTGTGAGATTTGTC
AGCCTGACATCCCAATGGTTCAGCGGTATTGATTCCGGCTTCGACACCGGCTGCAAGAGC
CGTAATGGCCTCGCTCCACTTTTGACGTGCTTAGGGAGTTGTCCATCAGATCCATCAGGT
CCTAGCGCCCAGAGAATCTGAGTTGTGTCTTCCCCAATAACGAAGTCCTGTTTATCACAA
GTGTCAAGCTGCCTTCTGAATTCGACGGTCGTGTGCGTGTCGTTCTGGTATCCTGATATC
AGCTCGTAGTTCTTCACGTCATCGGCTATCGCCCTGTCTTCGTGCTCTGACCCGAAGCAG
TCCAAAACTTGAGCGTTGCCATTCCTGTCGTCCACCCAAGCGACTACCAAATCTGCACCT
CTCATGTTTCGCGCCGAATTAAATCCTAAGCCGACGTAACCACGTGTCTTCGCCTCCAAT
CTGAAGGTTATACTCGAATCTGTATTCACCCATCTTAGGATAACGTCACCGTTCTGGTCT
AGCCTCTCCGAGTGCGCCCATGTCAAACTCGATTCGTACGACTTCGAATCGAATATTTCT
CTCCGATGCCTCACTCTGTATTGATCGATTATTCGACTAGTTTTTTCGGTTTTCGATTGA
GCTTGTAACTGCCCTAAGCCTTGGGAATGTGGGGGGTTCGATGGTAACTCGTTTGGCTGT
GAGTGAGGTTTGAACCTTGGCAGTTTAGCATCGCATAGTACGAGGGCGCTTAACGTTACA
ATTATTTGGAGCTGCATCTTGACTTAATATCGTTTGTTCATCACTTCGAAAAAT
>T_ni_cDNA_14148
TTTTTTTTGTTATAAAAGGAGATTTAATCATAAGAAATAATTGATTATAGATCATGTATG
AGTATACTATTAACTACTATTATGTCCTTGAGAACTTAATAATATAAGGCACTTGTACTA
AAATGTTCTTCATTCTGACTAGTTGCACTGGTTGCATTATTTGTCTTGGCTCCGAAGCGA
AATACCAAATTCACAAGTCCCGGTATACATACAAATACTTATATTAAGTACAAAACAAAT
ATTTCTGAGTTTTATTACGTACTGCCAAAAACACGATTTTTTCACTTATGACAAAGGGAT
GTTTCGCAACGTTTTGCCGACGAAACATGTGTTCGACTATTTAGTTACTTTCAAAAGTTT
CTGCTATTTTGCAGAACTGGAATATAGCACAACCGGTGTTTCGCGAGTCTGGTATCAAAC
TTTGGATCCTCTGTCTTTTGTTTTTGATCATGACGATGATGATTTGTGGTCGGACAATCT
GACTGCTTCTGGTTGCTCCACCGTGTCTCTTGTCAAGGAGCCATGCGTCCAACCTTCGGG
GTATCCGAACTGCCGCACATCGTCCCACCATTGTTGCTTGCCGTCGGCCCAGATGCAGTA
GATCACGTTGGTGCCAACCAACACGGCGAAGCACACCCAGAACGCGACGCGCCACTGGGC
TAATGTTGAATCTGGTGTCAATAACCCTATGAGGTAGGGTGTGATGATTCCTGCGAATGT
GGAGGTTGTGTTGACCAGAGATGTCAGTGTTCCCGCGTAGTTAGGAGCCAAGTCCAGGGC
ATTTACCTTCATTCCACTGTAAAATCCTCCCATGAGAGCCATGGAGAGCACGAAGTAAGC
CATCGCAGCGGTTCTGTCGCAGCCGGCGTACGAAGCTAATATGATACATATAGCGGGACC
AGTGGCAGCGATGGTCGTATGAATAATCCTTCCAGTCTTGATGGTATGCCATCCTTTCTT
AATGCAGACATCGCAAACGAGTCCGAAGAGGAACGAGCTCACCCACATTGCTATGTAGGG
TAAGGCAGTTAGCGTACCAGTTGTCGCTATATTAAACTTCAAGACATCGTGCGAGTATTT
CGGAAGATCCGTCACCATTGTGTAGTAGCCCCAGTCGTGGCCGACTGCTGCCCACACTAG
AGCCCAAACTGGCGCTGATCGTAGCAAAGCCTTCCAGGGCACGGGATCCTTGGCGTTTGT
GGTTTCTGCTGTCGTCACATTGTTGTTTAGATACGTCAATTCCTTCTTAGATATGTATGG
GTGGCTGTTTGGTGTGCTGTAGCAAAGTGCACTCCACAACAAGAACCAGAGAATTCCAAA
TCCTCCAAAGAAGTAGAACACATACGACCAGTCTCTTCCTTCAGACAGCAGTATACCAGA
CATGAAGGATCCGAATATATTCCCGATTTGTGCTCCGCCGAAGACTAGCGCTCCCTGGAA
CCCACGCTCATGCGGAGGCACCCATCGCGCCAACATAATCATCAGAGCTGGCATCGTGGG
ACCCTCTCCCATTCCTTGTAAGATTCGCAGTATGAAAAGCCACGTAGCCCCACCCGCTCT
AATAACGACTGGTGTAAGGAAAGTGAAGACGGCTGTGCTGAGCAGACCCACGCCAAGGGT
CCATTTTCCTCCAAACTTTTCTGCTAAGTAGCCCCCAGGCACTTGTGTTGCCGCATAACC
GTAGTAGAAACCGCTGAGAATTAGCCCTTGTGTTTTCTGGTCCCAATCGAAGGTTGCGTA
AGGACTATGAAAAACTGGCGCGCTGCTGTTGGTAACTTCATCACTGGGACATGCGTTTGG
GTCTTCATAGTGAGATCCTTCAGCTTTGGTGGTATTGACCATCTGTGTGATGGCGAGGTT
CAGGCAGACACGCATCGTGTACGCGTTGCACACGCCAAGCAGGCCCATCACACCGAGAAT
GTACCGTTGGGGGATCACGCAACATGATCTCAAAGCTCTTGTAAGTCCGTTGTCCGGCGG
TCTGGGAGCTCGCGTCTTCTGTCCAAGCAGCTTATGAGCTTGTACTTGAGCTTCACCGTC
GTCCATTTTATTAAGAGCTCTGCTTCGATAATCTCAAACAATTCCAAAAAAAATCGCACT
TATTCACTATCAAAAACACAAATTACATATTATTTAATAGTTCATAAAAATCACAAAACA
CACGCGAACTGTACCGCAAACGATCGTACAATGACACGAATTAGTGATCTTTATCATATA
TATTGTATTTATCAATTGTGCGCAAGATTAAAGGCAGTGTTAGAAGCCGCGTGGTCGGCG
CCCGCGCATGGCGAAT
>T_ni_cDNA_14161
TTTTTTTTTTCAATTATAGTTTTTTTAATACTTAAACAAATCACAGTTCAGTCTTCAAGT
TCTTCTTACGCCATTCTCTGATTGCTTTAAAACCTTTGAACACATCAGCAGAGAACTCAT
TTGGTAACTCAAATGCCAAGAAATGCCCTCCATCATCCAATACTGTGGTGCCGACGAGGT
TCGTGTATTTCGTCATCAGAAGAGAGGGACCTTGGTACATCAGCTCATTCTTGGCCTGTA
GAGCCCATGTGGGTACTGGTGTGGGGACATGTTCCAAACCCATTTCCTGTAATCTATATC
CAAGATTCTCAGCATAGAACCTCATGGATGTGGTGATAGAGTTAGTAGACCAGTAGACCA
TCAGATTGTCAAGAACCTGGTCCTTTGTGAATCTAACTTCAATTCCACCATCAGGTATTG
ACTTATATTTAATATTAGTCCATGTGGAGAACTTCTCTAAGATGTAAGCTAGGAGACCAG
CAGGGGAATCTGATAGAGAAACTCCAATGGTATCAGGTTTGGTGGCTTGCAGATGCATGT
ATCCGAATTCTTCTAGAAAGGTAGCGAAAAAGCTAGACAGAGGATACATCCTGTCTGCCA
GGTGAGGCTCGACTACCAGTGAGGGGAAGTAAGCGCCGAGGAACAGTTTCCTTATTGCTG
ATGAATGCTGGCTTAGAAGCATGTTGGAATGATGTCCTAATATGACATCAGGGAACAGCG
TGGAGATGTAGTTAGCAATTCCCGCGCCCCAATCTCCACCCTGAACGTAGAACTTCTCAT
AGCCGAGCCGGTTCATCAAGTTCTTAAAGATCACGGCTACTTCTGGCATTCCGAGACCAG
GCCGGACAGAGGCTTGTGAAAATCCGTATCCGGGTATACTGGGCATAATGAGATCGAAAA
CAAAGTTGTATCCTGGTCGCTGAGAGGTGAGCAGAGGAATAGCTTCATAGAACTCCCGCA
CAGAGCCTGGCCAGCCGTGAGTCATGAGGAGGGGAATAACCTCCACATCTTTGGGCACCT
TTGGCGTCACTCTGATGAAGTGAATATCCAGACCCTGGATGTAGGTCTTGTAGTGTGGGA
ACTGGTTAAAGAAGGTCTCTCGTTCAGTGAAGTTGTACTTCTCTGCCCAGTAATTCAGCC
AGCCTTCTATCTGGTTTGTATTGAACCCATATTCAAACGCCACACCCTCTAGAGGTGGAG
TGAATGGCCGGTGGTTCTTCAGACGGTACCTGAGGTCTTTTATCATCTCTGCATCAAACT
TGACTTTGAATGGTCGTATACTTTTGTCAAGTTTGCCTTTTAGTTCGTTTGGTCCCCACC
ACGCTTCAGGGTCTAATTTAGGGATTGGTTTGGGACTGCTGCCACCGAATGCAAACCATG
CTGCTACACCCAGGAGAGCAATAACGAAAGCTTTAGTTAAAAAGCCCATAATTGTATGTG
ATAATTTATCAGCTAATTAAAATTAAAATTAATATGTAAACCTTTGTCCTCAGTAGACAG
CGGTATACAACTACACTTAAATGAGCACTACTTATGAAATACAATAATAAAACGATGGTT
TATATACAGACACAATCGCACTATCTGAGACCGGGTGATACACTGCGTATCATAAGCGAT
GATAACAGTACTTT
>T_ni_cDNA_14170
TTTTTTTTTTTCTAACTAACATGATTTAATTTATTTCTGTAACTTATAACAATCTACACT
ATATACAGTTAGAATGGTTTGGGCTCCGGCTTGGCGGAGGGCGCGCCCACGGGCGTGGTG
TCGGGCACGGCCGCCTTCTCCAAGTTCTTCAGGCTGTTCTCAAACTCCACGGGATCGATG
AACTTCTTGCGGGGGTACGGAGGGGGTCCTAAGATCAGTTCTACGTCTTTAAAGTTCAAA
GTTTCTCTCTTTAGCAGTTCTTCGGCCAACCTTTTAAGTTTTTTCTCGTTATCTCTGAGT
AACTTCTCGGTCCTGTAGTAAGCGTTCGCGATGAGTTTTCTAGCTTCCAAGTCGATGAGG
TTCTTCAGCATCTTACTGAAAGGACTCTTGCCGTGCTCTTTGATGTCTGGGAAGGACAGC
AGACCGACGCTCTGGGACATGCCGTACACTCGGATCTGAGCGTAAGCAATCTTGGTGACT
TTCTCGAGGTCGTTCTGCGCGCCGCTCGTGATGGAGTTGAAGATGATGGCCTCGGCCGCG
CGTCCGCCCAGCGCCATGCACATGCGGTCGAATAACTCCTCCTTGTTATACAGTTTCTGG
TCGGAGGGCGTGTACTGCGCGAAGCCTAGCGCCATGTTGGTGCGGGGCACGATGGTGACC
TTGAGGAGCGCGTCCGTGTGCTCGAGCAGCCAGCCGGTGAGCGCGTGGCCCGCCTCGTGG
TAGGCCACCACGCGCTTCTCCACTGGTGACATCGCGTGACTACGTTTTTCTGTACCACCA
ACAACTCGTTCCACGGCGTACTCGAGGTCGGTGGCTCGCACGATGGTCTGCTTGTGTCTG
GCGGCGTGCAGGGCCGCCTCGTTGCACACGTTCGCTATGTCGGCGCCGCTGAACCCGGGA
GTCAAATACGCGAGCCTTTTGACGTAAAAGTCAGGCAAATCTTCTAACACAATATTTTTC
AGGTGCCGGTTGAATATCTCCTCGCGTTCTTGCAGCGTCGGCAAATCGATCAGGATGTGA
CGATCGAAACGCCCGGGACGGAGTAGCGCCTTATCCAGTACATCAGCTCGGTTAGTAGAG
GCCAAGACGACGACGCCCTCGCGGCTCTTCATACCGTCCATCTCGACGAGCAGCTGGTTG
AGGGTCTGCTCGCCCTCGCCGCCGCCGGGGCCCCACGACTGCGGGCCTGACGAGCGCGCG
CGACCCACCGCGTCCATCTCGTCGATGTAGATGATGCAGGGGGCACGGGAACAGGCCTCT
TTGAATAAGTCCCTGACTCTGGCAGCTCCAAGACCTCCTATCATTTCGATGAACTCGGAA
CCGTTCATAGAGAGGAAGGGAACATTCGCCTCGCTCGCCACAGCCTTCGCCAGCAACGTC
TTGCCGCAACCCGGGGGACCCAACAAAAGAGCGCCTTTCGGAACCTTAGCTCCCAGGCTT
TTATAATGTTCGGGTCTTTTGAGGTAGTCGACAAACTCCATTACTTCGACCTTGGCCTCT
TTCAAGCCAGCCACGTCTTCGAACTTCACGCCTTTCCCCTGTCCGCTCATCGAATCTACG
AGAGTAAACTTTGCTCTGCCCAATTGGTTAAACCCTCCAAGATTGATGTTCATCCTCATG
GACTTGGTGGAGTACAGGAACGACAGAATGACAGCGGCGATGAGCAGTGTCGTAATCACT
TTGCCAGCAACGCTGCCGTTCCTATCGTATATCACACGAACACCTTCTTTGACGCCCAGA
TTCTTTTCGATTTCTCTGAGTTTCTCTTCAAATCGATGAATGTCGCCAACGTTCATGTGA
AACACTCGATGGTTTGACCTTTTGCCCTTAATGATGGCGCCTTCGTAAAGTATAATGGTG
ACCACTTCCAAGTCAGGTCGCACAATAAGCTCCTCTACTTCACCTTTTGTCAGCATTGAG
TAAACAAACTCGTTCCATGACACATATCGTATCAACTCATTTTGATTGCTGTCCCCCGGC
ACAATAAGTGAGCTCATCATAATAAGAATGAATGTGGTAAACATCCAAAAAGCTGCTTTC
ATCATAAGCGATGACATTTCTTCATTTTTCTTCTTTTTGTCTTTGTCATCCTTGTTAGGA
TCCCTGTCACTTTGTGGACTATTATTTGCAATTGTGGTATGGAACCCCCTGGTGTGTGTA
AAGGAATTTATAGATGGCAAGCTGGACCGTTTTAGCAAATTGCATGCTGCTTTATATTCT
GCATTGAACTGACGAAGTTGCGGGTTCTTCGATTTATTAGTTAAACTGTGCAGCACAGAA
AAAGATCTGCACAGTTTAACGATATCATTCTGGCACTGTTTATTTATATGCTTTTCAACA
ACACCATTTTTAAGCAAGAAGATCAACTTTTGCTGTATTTTTGGTACAGATAAAGCCGGC
AACCGAGTAATTGATAACATTTTTGACTGTAACGCATATGTATTTTTATTAATTGTAGAA
AAATTAAAATGAGTTTACAAAATCATTTTTTCTATTTCTGGGATTAGGTTAGTTAAAGTG
TAGTCTGTCATTT
>T_ni_cDNA_14184
TTTTTTTATGTGTTTAATTTCTATAACTTTACAAACATGGGTATTTTACCTATTTGAGTT
TAAACTAATATTAACAATGCTACCTACATCTTAATAAACTATGGTAGGTAGGTTCAACAA
GAAAATTAATTCATTTAAATATTTCAACGGCCTTAATTTGAGGACTACTTCTATTCCAAA
AGTGTATTTATTTAATTTATTTTTTAGTCTGGAAAATTAAAAGGGTTTAGGTTTGTTGTA
GCCCTCAACAATAAGTCATAGCAAATTACAAGAAAATAATCTAAAGAGAGAAAGGATTAG
GGATATGGTAATTATGAACCCACGGTCCGAACCAAAATTATATTTATAGTTTCGTGAATC
CGCTATCAAAGATTACTTTGACCCAGAACCCGGGTATGCTGTTAAAGTGATAAGTTTAAA
ATGTTAAGCAACGTAGCGTAGATGAATTTTTGAATATAAAACTAAAAGTTAGTATTTTAT
CCAGATTTACATCCATTTAAAAGTGCCTGAATGTGTTTTACTTGAATTAAACATTTTGTG
ATTTTGAAATTGAAAAACAGTAGTATGAGGAACCTAGTCAATATTATGTCATAAAATAAA
GCTAGTAAATGTAGTCCCCTTTTATTTCTGTTTTAAAATTACAAAGTCCTTTTAGCCATC
ATGTACCATACTATAATGAATGGGGCCCATAATCCAACTCCGAAAAAGACGGAAAAGAAC
ATCGTCGCTGCATATCGGTTTGGAACTGAGAATGGTAAATTGTCAAACGGTTGTGGAGGC
CCCTCCATATGTGCTCCATATTTTTGAATTCTCAATGGTGCGTGGACGTTAGTCAACACT
GTTCTCGCACGACAAGTGCCTGAAATTATTGATCGTAAACCACCCATTTTCATTATTTAG
ACGAAAATACGTAAATCTTACTCCAAATTCTCGTTTGCTAAGTTATGACACAATAATATT
GTTCCGATAATTCAAATTATTTCGAAAATCCTTGTCAAAATTAATTTTACCCAGCCAGTA
CTTTCATTAAAAAGGTATAGTCAAACTTATAGCAGAACAAGATTATATGGCATAACGAAT
TTATAGAAGGTAGTGGAACATCTTCACGTTTTTCAAAATGCTCAT
>T_ni_cDNA_14234
TTTTTTTTTTAATGTTATAACAATGTATATGAAATATGGGAGTACAATATTTACAGAAAA
AAAGCGATAATGCTGCGTCATTCCATACACAAACATGATAAATCATTGAGCATACTAAAT
ATATAACATATAATTGTTTTCATTTAACAATCAATGTAGAGTAAAAAGGGCAGTTCAACA
ATAAATAAAAAGTTCATAACATCTATTCCCATAATTTAAACTAATGTACTCAATGACAAA
CATTGTACTTAAAAATAATAACAAATTAATCTTGATGTTCCTTATCAATTGCTTTTTTTG
AGACCCTCGGTTCATACTCATAATTATTATGCCTCCCATCAGCAAACTTAGGAGGACCAC
CTAATTGTACTGTCTCAGGAATATTCAATTCTTCATTCAACTTCTTGGCTAGGAAATATA
TTTCTGCAAGGGCGATTACTAAGGCGCACATCACGCCAAGTAATAGCCTAAACCCGAAAT
CGAGATTGCCGACCATCCATTCAACACCTCTGAATCCGAAAAGAAATCCAGCGAAAATTG
AAATGAGGAACTGTCCAATAGCAATCAACTGACGATTCAGTTGTTTCATCTGGTATGAAA
TGCTGTCTTCTGGAAACCTCAGTCTAACATTGTCAACAGATTTCGTCATCTTTCTATATT
CCCTTGCTTCCTGTTGCGCTCTGAGTTTTACACATCTGGCTTCGAGAACGGGATTTCGCT
TAATGCGTTGGTTTTTCGGTATTCTTACGTCTGAACCCTCTAACAGGGTATTTAAGTATG
GAACATTTTCTGTTCCTTTCTTTCTTTGGTTTTGTAGATAGATATAAAGCCAGTCTATAT
CAGAAGTAGTGAGGTATAAGTCTTCTTCTTCATCTTCCTCAATTTTCATTTCTTCAAGAG
ACTGCTCTTTAGAATCATCTTTACTTGGAGAACCTTCTTCAGTACTTGTGTCTTCAGTTT
TTTCTGGAGTTACTGGTTTTGCTTTCAGATTTCTCTGGAGTTGTTGGTTTATCTTCTGTT
TTCTCTACAGTTACTGTTTCTTCTTCCGGTTTTACTTCAGTTTCTTCTTTTTCAACAACC
TCTTCAGTGTTATCATCTATCTTAGTTATAGCCTTTATTTTATTTAAATTTTCTATGTCT
GTGCTGTTGAAATGCACAGGTATTTTCGCTTCTTCGTCTAGGTCATGTTTACGTTTGGCT
TCATAAGATTTTCCCTTCACCAGTCTTGCAATATTTAGAGGTACATCATTATTAATAGGT
AGTTTCTTAATATAGTCTAATAAACTATTTGATGGGAAGATTCTGAGGTTGGTATCAACA
AGGGAGCCTTTTAAATCCATGGTTTATTTGTCAGTAATGTTCAGTTTGTGATTTAGATCA
GCATATAAATCTCTTAATTCTTCTTCTTTCTCTTCAAATGTATTATCAATTCTTTGGCAT
TTAAAGTTCATATCATCAATAAATTGATCCCATTCTTTTTGTCTCTTTTCTCGAAGTTGT
TGGCGTTTTACTTCAATAACCTTATGTTTCTCCTGATAGTCCTTTTCTACTTCGTCACTA
AGCTGCAATGCTTGTTCAAGTTTCTCTTTAAGTATAGGAAGACCAGTTTCGCCACTCTTT
CTAATTTTATCTGCTTGACTGTCTTTAATGTCTGTCTAACTTTTCAAGTATAGAAAAGAG
ATTTTCAACTTCCCTATCTCCACGCTTTTCCTCAAACTCCTTTAACATAAACTTTATTTC
CCCATTCAGAAATGGACGATGGTCGAACAACCTTGACCAGATTTCTCCAATTTCTCGTGA
CAGCTCCGTCATTATGATTTTAAATCGGTCAATTTCATTCAATCATTTGACAGACAGTGG
CTT
>T_ni_cDNA_14279
TTTTTTTTTTTTAAAGGGAAATCTTTTATTAATTAATAAATAACTTATCACTACTCTGAC
ACATTGATTAAATATTTAAATTAGTATATTTTCATCTATTTAGCGTCCACCTTGAGCTCC
AGCTGGTTCAGGGTTTGTTGCTCCTGATATCATTACAAATATAGCAATTGGTACAATATA
CATCCAATATTTAGCTAAAAATAGATCTGTTATCCTTTACATCTCCTTTCTCCCTTGCCT
CTCTCTCTCGTTCAAGTTTCTGGATGTAAGAAGCTGTATCAGGTACAGGAGCCTGCTCCA
CGTAGCGCAGGAAGAAGTTGGAGTTGATCTTATGGCTACTGGCACCTTTGAGTAGGGGTT
GTGAAGAATTTGTAACTTGGAAGCTGACTGCTATGACAGCACCGTTTGGTAGCACCCAAG
CATTAATGACATCAGACAAGCCATTCTCTAAGAAGGCATCTGCTTTAACAGAGGAGAAGA
ATTCTGTTCCCTTGCTGTTGTCTGCAGATGTTACTACAGTCCTCATTGTGTAGAATCCAT
TGACTTCAGCTATACTCTTTAATTCCTCAATGTGTTGCTTAGTGAATGGTATTTGTTCTA
TAACTGAAGTGCTGCCCGCTCGAATACTTTTTAATGATATGTTTCCTCTTGAACAGTACC
TTTCATGTCCACAATTTAGAGAGTGTTCAATCTTTATGTTCAACCACCCGTCATAATCAA
TACCGGCCGCATAATTAACAACTCCAAGTAGAGTCAACACTGCAATCACGTGTAAACGCA
TCTTTCCTATCTTAAACGTCTTTTCCAAAATGAAAGTTATCAAGTTTTGTTTAACTTATA
AAGCTTCACAGAGTTTAATCAGAGTTACAGCAATAGCAACCATACTCCCCCCGGAGTCCA
AAATCTTTGGTTTCCCGGAAGCTGCCCGCCGAGCCATTGTAGTAACGTCGGCGGATCGCT
AGATGACATATTTACGGTTAGAACTAGGGCGGTATCTAATCGCCACTAGACGCGT
>T_ni_cDNA_14288
TTTTTTTTTGTGAATGTTTTATTACAAATAAATACTATAAATGCTACAATACAATATTAC
TCACAAAATTATTCTTCAGTAAAGAAACGTATAAAAATTATAGTAAAAAAAAAACATCTA
AATAACGCACGTCTCGTCAATAAAATTCTTTGGCGAACTTAAACAAGGAATATTTTTTAA
TCCGAATTCTTAAAGGACTCTAAGCACGACGTAGAACTTATGTATGTACGTATATTTACA
ATGGTACCAATATAATATGGCACAATTAAACGCAGACGCCTCATACACTTATCATTATTT
CAGTTTCTTATACATCTAATTACGAAAATGCAGATAGTAAATGCTCTTGGTTGTATAATC
GCGTGGAATATTGTAAAGGAATTGATTCGTTGAAAGTGTGTTGAAATATTGTTTAATAAC
AGCGGCCTTAGTCTAATATTATGAAACAATGAAAGTCAAATCCTGACTATTTAAATATTT
TAGTCAATACGTTGAGTTTCTAGTTTAAGTACTCTTGTAGCTAAACACGCGATAATACAA
AGATAAAAAAATAATTTATTTAACATTATTGGTAATATGTTGGTTGTTTAATAATGTTAT
TTTTGAATAAGCGAAACATACACAAAAATGTCGGTACATCAAATATCCCGATGGGTTCTG
AACGAAAATTTGTTATTTTTATCTTTTAAGGCACTTTGAATACCAGGGAATCCAAGTCTT
CGGTATCATATGATATATTTTCCAAACTACACCAAATTAGGTTCGGATCTCGAAAACTTG
CGTTCCCACAAGCATAAATTACCCAACGCAAAATGAAAATGACTTAAAAACACGTATTTT
TTTTAAAGTACAGGCTCTCAAATAGTAATATTTATTATGTGAAACAACGGAGCGTATTCT
TAAGGCGAAGTGCATCTTCTTTCATCTCTTAAATTATTTATTAGTTTTTTTTTATAACTA
TAGTAACTTAAGGCACTTATTTCAGGCAGATAAGGCTGAAGTTTGGTGCGAGATTCTAGA
TTTTATAATTTTAATAAGTAAAAAAAAGCTTTAAATTAAATGTACGACTGGACATTTTTA
CGTTAATAATTAATTTGACATATATTAAATGTTTTTTTAAAAGAACTCTTGTATACATAG
TTTTATTATGTAATGCTTAAATAAATATCCAAACTGTTGCTATACGTTAAAAATCACTTG
ATAAGTCACAAAGAAAGAGTTCACACAGTCAATTCAGTGTTACCTAGCAAATAAATCAAT
AAAGCACAGATTTTTTGGCTTTTAAACGACATCTAAAAAAACTACTTTTGTTGAGAGTTA
CGTAGCTGTATATTAAAGGCACCAAACTTCAAAAGGTGTGTTATATTAGTAGGTGAGGGT
TGTCGCAGGTGGTTAGCGGAAGTTCCTGCTGGGCCCCTCGGTGGGCTCCAGCACGATGCG
CTTGAAGCAGCCCTCGGGCAGCTGGCTCAGTATCTCCTTGATGTTCTGCACCTCAAGGTG
CAGGTGGTCGTGTTCATCCTCGTACTGTTTCATCCACCTCTGATGGTTATTCTTGGCTTC
GGTCAGACTCTTGATCTTGCCGTCCAGGTCGACCGCTATGAGGTCAGCCTCTGCCTTGTC
CAAGCTCTCCTGTAATCGGTCGAGCGCCTGGTCGTCCAGGGTGGGCAGGTTCTGCAGCTC
GTCCATGATGACTTTCAGATCCTCGAGACCCTTGGTCACCTGCTTATCGGCTTCCAGCGC
ATCGGTGTTTGCTTGACCGACCTTCATTTTGGCGTCTCGTGTAAGCTGCATGTTGTCAGC
TGCCTCCTTCTCGAGATTCTCGATCTGTTGTGCCGTTTCCTGCACGCGAGTTGACAGTTT
CTCAGCCTCGAACCTCAGTTTGGAAGCCTCGGCTCTCGACGTCGATGATTTCTTCCTGAC
TTCGTGTGCCGCCTCTGAAGCTTTATCGGCGAACTCCTTCTGCGCTTGTTGCGCGAGGTC
TCGCGCCTCCTTGGCCTTGTCGCTGGCCGTGTACAACTGTTCCGTGATGCTGTTGATGCT
GTCGTCCGCCAGCGCTATCTTGTGCTGCACAGCGGGCACGTCCATGGCCGCCTGCTCAGC
CAGCTGGCGAGACTCTGTCACCTGGTCGCTGAACTCTTTCAAGGTCTTATATATCTCGTT
GGCATCCTTCAGCGTCTGGTTGGTGAGCTCGACATCGTTCCTTGCCTGTTCCTGCAGCTC
GTCCAGCTTGGCGAGCAGGTCGTTCAGCTCGTCCTGTCTGTCGTGGCCCTGTTCGAGGAG
ACTCCGGCCCTGTTTGATGGCGCCCTCTAGCTGTTCCAACGTGTTCTCATTGTCCGCCAT
CAGGTGTTCCAGTTCAGCGGATTTCTCGTCGATCGTCTTATTCATATCTTTGGCGACATC
TTTAAGTTGTTTTAGCTTGATATCTGGTAGCAGAGTAGTGTTAACTTCAGCGTACAGTCC
CAATGCCTCGTCGTAGACATCGCGCGCTCGCTGCAGAGCCTGCGCCGCCAACTCCGACAT
ACTGTTCAGCTTGCCTGACGCCGCGTTCAACTCGTTCGTAAGGATCTGTACTTCGTTACT
GATATTGGCTTGCTTAGTGATCCCATCCTTAGCGATCTTGTTAGCGGTGAGGGATGTGTT
GAAGGCTTTGTCGGCGATGTCCCGGATGTTCCGCGCCTCGTTCTCCAGCTTCTCCGCGAG
TAGTCTGGACTCCTTGGCCAACGCTGACATGTCGACAGACTGCTTGCCGAACTGATCGGA
CCTGTTGCGAGCCTTCGACAGCGCTGCTGCGCCTTCGCCGTCCAGGTATTCTAAAGCGCT
GTTGATCTCTTTCTGCGCGGCCTCTATGGTGTCCTCCGCCTTGGACACGTTGCCCTTGCT
GCGCTCCACCGCCTCGTTACCGTCGTAGCTCTCGTCTTCGATCTTGAATAACATGTTCCT
GACGTCGAGCAGCCTGTCGGCCAGGTCTGCCAGGCTGTCGGTGAGGCTGGCGCCGGGCGC
GCCGCCCAGCTCGGCCGCCGCCTCCTCCGCCAGACGCTCGATCTCGCCGCGCACCTGCTG
CAACTCCTTGTCGAAGTCCGCGTTCTCAACCACTGTTGGTGACTTCGAGATCTTCGATAA
TATATCATCAAGTTCCTTCAGTTCCTTCCTGTGTTGGTTGACACTGTCTTGCACCAGGTT
GTAACACGCGGGGCAGTCCTCGCAGCCCTGGCCGTCGGCGCGACGCTTCTTGTTCTCCAT
GCATCGATCACATCGCCTCCCCTCGACGTTCTCCTGGCAGGAGCACTGTCCGGACATGTC
GCACTGGTAGTTGGTGGAGCCCCACTCGTCGCAGTCGCAGTCGCGGCAGCCCTCGCCGGA
GAAGCCGTAGTGGTACGCGCGGCAGCGGTCGCAGTGGTTACCGTCGATACCAGGCTTGCA
GTAACACTGTCCGTTGTACGCGTCACAGGTGTTGTTGTAGGAGCCCTCCAGGTTGCACTC
GCACGGCTCGCAGCCCGTGCCAGAGTTTATGTTGAAGTAGCCGTCCTCGCACTTGTCACA
GTTGCGGCCGATGACATGAGGGTGGCAGGTACAGAACCCGGTGAGTCCGTCGCACTGCGG
GGGGCCCTCCGCGCTCTCCACGGTGCCCGACTCGTGACACTGGCACGGCTTGCAGTCGCC
CTTCTTCTTAGGGTCCAGTGCGTCGCCGAAGTAGCCACTCAAACACTTATCGCAATGATC
GCCGGCGGTATTGTAGATACACTTGAGACATTCGCCGGTTGTCCTGTTGCAGTTGCCGAC
GGCGTTGGGGTCCACATTGCCGTTGCACTGGCACAGCTCGCACTGCTTCGGCGGACCGAA
CTGTCCTGTCGGGTCGCCGAAGTAACCGTCGGCGCATACCTCGCATTTTGGACCAGCGTA
GCCCTCAGGGCAGTCAGTACAGACGATGTTCCCGTCCATGAGCTGGATGCAGCCGCTGTC
CTTGGGGCACGGGCAGGGCTTGCAGTCGTCCGCGGTGGCCAGCGATGGCGTTGCCATAGA
AACCCTTCGCGCAAAGCTCGCAGTTGCTGCCAGTCGTGTTCGTGCTTGCAGATACAGAAA
CCAGTGGCCGTGTCACAGATCGTGCGCGTGTCCGTTACAGTCGCAGGGTATGCAGGTGGA
GTAGGGGCCTCCGTTAGCTGGCTCGTGCTTGAACCCGGGCGCGCACTCCTCGCAGTAATC
CCCGACATAAGCCTTCGGGCACGAACACTTCTCCACCCAGTTGGCGGGCGCCGAACCCTT
CTCCCGCCCGATCTTGGCCGTGTCCAACTTAAAGTTCATCATGTAACCCTCGCCCGGCTT
GTTGTAAGTTCCCCTTATTTTAATGGCCGTCAAGTTTTGGAGCAGAGACATGAACTCGAA
GTTAGATAGAGTCGGGGTCCAGCCGTAGCGCGGGTCCTCGTGCAGTCTGAAGCTGTATTC
TTGTGCCTGGTTAGTGGGTTCCGGATTGTTCTGAGCGTAGATGTTGATGGAGACGGAGGC
CCTGGGCCCTTCGAGTATGATGTCCTGTGCTGAGGGATACCCTCGCACCTCGCCGAGCCG
GAGCGAGAACTTCAAGTCGTGGTTGTATGACGGACGCTGGTCGCCCAGGAACTGGCTCGA
GGCCAGGAAGTAGAGAGTCTCCATGCCTTGGGATGCCACCGCGATGTTCTGTGTGTTAGC
ATTGAACTGCAGCTGCACGCTGCGCTCCTGGTCGTCCTCGGCCGCCCAGCGCTCCGAGTC
CCGTATGAAGTGCGCGCTGGTCTCGTGCGCCTGGTACTTGGGGGCCGAACTACACTGCGA
CGAGTGCCCGAAGCAGAAACACGGCGTACAACCGAACTCGTTGCTCAGGTCCAGGTTGAA
GAAGCCGGGTTTACACTCTCTACACTGCCTGCCCTCGACGTTCTGCTTGCACAGACAGAC
GCCGGTCTGGGGGTCGCACTGCGGCGTGTTGCCGTACGAGCCGGACTCGTTGCAGCCGCA
CGGCTTGCAGCCCTGCACCGTGAACTCGTAGTGGTTCGGGGCGACAGATGTCGCACTTGT
CACCCGTCACGCCAGGCTTGCACTGGCACTTGCCTTCAGCGTTACATTGCAGGCTGCGAG
ATCCAGTAGGGTTACAGTTGCATGGCAGGCAGATATCGCCGGAGCCCTGGAAGAAGTTCT
CCTTGCAGCGCTCGCAGTTGGCCCCGTCCCTGTTCTCAGCGCAGTCGAGGCAGCGGCCGC
CGTGGCCCGTGCGCTCGTACAGATCCTTGTCGAACTCGCACTTGTTCGAGAACCCGTTGC
AGTTGCACGCTTTGCACTCGTGCACGTTGGTGGGCGACGCCCTGCCCCACGGCGCGTCGT
TGTAGAAGTCCAGACATTTCTCGCACTCGCGACCAGCAGTATTGTGTTCACATCTGCAAG
CTCTAGTCCGGGTCCCATCAGACAGTTCCTGTGTCTCGCACACGGACGCGTGTCCGTTGC
ACTTGCACCTCGCTCCCACGGCCACGTCGGCGATAGCATACCAGTAAGACTGTAGCACCT
GCACGTCCCCGAAGATCTCGTCTCCGAATGTGTTCAGGCGGTCCAAGGAGATACGTAGAT
CGGTGGCCGTTACCCATTCCTGTAATTCAGGACTGCTGTCGAAGGTGAAAGCCGAAGGTC
TTCCTTCCAAGGTTGAGAACAGCACGTTTCCACTGGTCAGTGGAGATATGTCTGAATATT
CACTGGTACAGAGAGCTCGAGTCTCGGCACCCAACTCTGCAGCTCTCTGTTCTTGAACAC
CATAAGTGTCACGGCAGGAAGCACTGAAGTACTGGAATGGCTCCCAGTCCCTGTGCTCAT
CTGTCTTCTTGTAGATGGCAAAGCTCTGCGGTCTGGGCGAGTAGAACACGATCCTCACGT
AAGTTATGTCGTAAGCCTTGCCTAAATGTAGCGTCAAGTTGACCTGGTTAGGATATTGAA
TGCCTTCCTTCATGGTCTCGGACTGCCACCACGTCTGGTTGTCCTGCTCGTAATGCAGGT
CAGTCAGATAGTAGCTGGAGAACTGGCCCGGCTGGCAGCTGTCGCACGATCTAGTTGACG
TGCCGGCCGAGGTTTGGATGCAGTAGACTTTGGAGCCGTGGTCGCCGCACGTGTTGGTCG
CCTCCATCTGCACCATAAACGCGGCGTTCTCGAAATCCGGGATACATCTTTGAGGCAGTC
CTTCACTATTGTAACACGAAGCTAGCTGCTTGGAGCCAATCCGGGGCGTGTGGTAGTAAT
CCTGAGCGTTTACAGACAGTACTATAGATAATATTAATGTGATAAATAGTGAGGGGACGG
GCGCCATCTTGCGCGACGCGACGTAGCCCGCGCGCTTCGAGCAAGCAGC
>T_ni_cDNA_143
TTTTTTTATAATAAAATTATCTCAATAGTTTATTTAAATAGATTAATAAAAATAAATTCT
AAATGCCTCGTATTGATTACGAATGCTTAAACTGTCTTTTATCAGTCTCTTGTTGGAACA
GTTTTGTTTATAACTATGTAACATAGACTTAGAAGGTAAATCCCTTTTCTTCCAGCTCCC
TTCGAACCTTCGTCGGGTCTGGCCATAGCAGCATAAGAAGAGTTGAAGCTGCAGTGAAGA
CCCCGAAGGCAGTGAAGGCCTCCAGACAGTGCAGGTCCAGCGCGGCGCCCAGCAGCCACG
AGCCCAGCGCCGCGCCCGCGCGACCCACCATGTACATCACGCACATCGACATCGCTCTCA
TAGAAGTAGGGAACACATCGACCGCGATGGCCGCCAGTATGGAGGCCGCGCAGCCCGAGC
ACAGCGACACGATGAGCAACACCGTCGCGCTCACGCCCTCGGGGACGAAGGCCGCGCCTA
TAGTGGCCAGCCCGCAGATAACCATTATACCGCTGTAGAGCGTCTTCCTGCCGACTTTAT
TGATAAGGAACCCTATTGCTAAGTACGTGAGCGCGAATACCGCCCCCATGGACATGGAGA
TCGGGAACACCGCCACTGATATTTCTGCTTCACACTGGGCCTCGGTTGTCGCAAGGCTAG
CATTTAGAGTCTTTTCCCGAATAATCTGGCATATTGTAATCTTCTGACTGCCGCTGTTAC
TCAAAATGTTGTTTAATATATCTGGCACCCACACGTACAGACCACTTGACACCATGAACA
CAGCAAACATAGAGATATGGGATATGAACACACATTTGAGCAGCGGAGGCCTGAACATCA
GACCAACGTTCTTGACAGCACCCGCGAAGCCTCCCGCCTTCACTTCCTCACTGCCTGAGG
CTATTTTTGTCACTGGAAAGTCCTCAGCCTTCTTCCCTGTATTCCACGCATACATTTGAG
CTAGCACCGGTAGCGCGGCATCCGGACCTCTCGATGCCAAGAGATATCTTGGACTTTCAG
GCAGGAACAGCAGGATGGCCGCAGCAGCCAGCCCTGGGGCACACCATAGCCAGACAAACG
CTCTCCAAGGAGCAATCTGCATATAGCCCAGACTGAACGACCATTTCCCAGGGATAATCA
GCCAAGCGAGGCCTGGTAATATAATGAAGGATAGTGATATGAAGACTGAGCTCCACGCGA
TGGCGGCCGCGCGCTTGGAGTGCGCGTGCATCTCACCCAGGTACGCGTACACTGTGGCGC
TGGAGGCTGATATCAAGCAGCCACGTAAGGAACCTGAAGCCCATCAGCATCCACACGCTG
CTTTGAGAACGAGGATATGATGGAGAAGACAGCAGACAGCAGGATCGCTGGCAGCATGAC
AGCTCGCCGTCCTATCCTGTCACCCAAGTAGCCCCACAGGAAAGACGTGCTGATTATACC
AATAAAAGCAGCAGCATTGACCAATCCTTTGTGGTTGTTGGTGAGCTTCAGTTCACACTC
AGCAGTTGTGATGGCATAGCTCATGCCGACAGACTCCATGGAGACGTTCAGCATTATCAG
ACCGCTGGTGAAGAGTACCAGGTGGTTGAGCTTGCCATGCCCAGTTTGTTCGAACGCTTC
CTCAAAACTATATTCACTGGTGGGGTTGAGTTTCGCCGCACTCTCCGCATCGCCTTCTGA
ATTATATTTGCTTTTGTCTGGCATCTTTATTTTCTATATATTCTTCTATTATCTTTTACA
TGAGCATATCTTAAAGGCAAGACTGGGTTCTTGTAGATAATCAGAAACTCTCCTGGATAG
TTTCTTTCTTATAATGATGACCTTCTTCTTTTGCCTCTTACTTATCAATGAACACAAATA
ACTCACAAACGCACTTGACACATGTAATTATCACTTAACTATACAATTTAATTATCACTG
ACAAATTGAACACATGTTTTAATTCAACAGCCCACGTGTTATGAGAAAAAAATGC
>T_ni_cDNA_14325
TTTTTTTTTTGGCAATAAAAAACATTTATTTCTTTTCTCCAAATCGTACATCAGACAACG
TGTTTTACGCAGAAATGAATATTCAATACTGTGGTGAGATGGCAGTATTAAAGTTCATTT
AAGAAAACAACTTCCTACACAGCTGACTTGTGAAATAAACGTGTGTTCAAATGTTAAAGT
AATTCTAATTAGTAATCGTCAGCTGCATACTCCCTCGTGCCGAAACCTCTCGCGTTCCAT
CACCAAACGAATCATCTGCAGTCGATCATCACCACAAACTGATCAAAAGTCAATTGTAGT
CAACACTACGACTGCAGACAACATAGCCACAACACTGGGCAACACATTGCCTTTTATAAT
ATTTTTATATTTCTGGCGACTCGGTAATAATGAAGTCTAAATAATTAAACTGTGATCAGC
AGTGTTGACATGGCTTTATGTTTTAAATGTTTTTAGCAATTTTAATTCTTGTACTTTAAT
ATAGTTTAGTTTTCTTCGGCTGGCAACACTGATGACCACAGATTTACATAGATACAGCAA
TGATATTGTCCAGATTATAACTGTTACACTTAAAATAGTCTGAATACTAAATTCTAATAA
AAGAAAGACACTGCATTCATTTTATACTAACTATACCTAAACGGCATTGTATTACTGACA
TTATGGACATTTCGACAATAAATTGACTCCATATACATATACAAGTGTTATACATGATAT
AACTGATATGATAATAACATCTTTGGACGAAACAAAGCACATAAAAATATATAATTAAAA
AAAATCAAGACACGTAATTAATATATTGCGAAAAGACAAACAAAAAGTACTATTCTACCG
TTTTTTTTTCACATTTTAAAACTACAACATCACATTTTTACAATGTTACTGTATCCATTT
TGATTTTAATTCTATTATGGCCAAAACAAAATGGCGAACATTATTTTTGGAAGAAATTAA
AACGATTACAAAACACAAATTTGTCAAATTACAGTCATATACGAGTGAATTCAATAAAAT
AAATAAAAGGAATTGTTGAGATATTCTTGTTGAATGAAATATTAATAATTTTATTTCGTG
TTCATGGAATAATCAGTATTTTATTAAATTTTGAGCAAATACGAACTATACATCATCTGC
CCGCAAAAAATATTCTTCATATTTTACATTAATGGATTTAGTTATTAATTTACAACTATC
TACATTATAGAAGATTGACCGGCGGTAGTGAGAACAAGCAGATTACCGACAACCTAACCT
TACATCAATTGGTATACGTATTTATCTACACTGACCGGTCGATGTGAATTTAATAATATT
TCTTCAATTATGCAAATCTAAGGCCAGCTTTTTGAACGCGCAAAAAATATGTGTTTTTTA
TTTATACTTTAGTATATGCGATATAAGTATAGTATAAAGTACAGGCGTAGGCAGAAGTGT
GATGAGCCACGTGTGTGAAGGTGTGGGTAAATGCGACGCAAACAATGTATAACCGGTTTT
TATACTTTTTTTTATATATTGACTACTTTTGCCGATACTCCTAGCGGCTGTCACAGTGCG
TGCTTACATGGAGAGGTACCCGCGCGCGGCGGAGCGCCTGCGCCCCACCAGGTAGGCCAC
CAGCACCACCACCACGAGCCCGCCCAGCGCGCAGCCCACCGCGATGGGGACCGCGTCCGG
GACGTCGCCGCCGCCGCACTCGCGGGCAGCACTGAACCCGTTGCCGTGCGTGGTGCGGTA
GGCCTCCTCCTGCAGGCGCGACAGCGTGAGCACGGCGGCGGTGGACTCGGAGGTCATGTT
GAGCTGCGTGGCGGCCGCGCACCGGTACGACGTCGCTAGCGGCGTCTGCCATTCCGCGCC
GTGGGACAGCTCGATGGTGTCGTTTGATGTGCTGTTAACAAAGTTATCACTCGTGAGGGA
GACATTCAGACTCTTGAGGCCGTAGTTCTTGGTGGTGTCGTTCCTGTGGTACACGAGGGT
CAGGTTGTTGGGGAGGGTGGAGTTGACGGTGCTCCTCCAACTGAGGGTCAGCCACTGGTC
GTCGCCGTCGCAGCTGCCGTTCACGACTGCCGCTGTTGTGGGCACGTTCAGAAGCATGTG
CTCGAGGGTTGTGGCATCTTCAACAGCCTTGGTGTAGGTGACGTTGAGCTGTGCAGCGAA
CTGTATCACAATGCAGGTGATGTTCTTGCTGGAGAAGGACCAAGTGCCCTGCTCTGGTGG
AGGCACGGGCTTGGGCGCTGGAGCAGGCGTCGGTGCTGGCGTTGGCGCTGGTGTTGGTGC
TGGCGTTGGCGCTGGCGTGGGGGCCGGCGTGGGCGCTGGAGTAGGCGCAGGCGTTGGCGC
TGGCGTTGGGGCTGGGGTTGGCGCAGGCGTTGGCGCGGGTGTTGGCGCAGGTGTTGGTGC
CGGCGTTGTGTCAGGAGTAGGCGCTGGCGGCGCTGGTGGCGCTGGGGGTGCTGGTGGCGC
AGGTGGCGCTGGCGTGTCGGTCTTATCCTCTAAGACTGGCGCTTGTGTAGCCTTTGGTAC
ATCAATTGTGACTGACGGCGGATTCGTTACACCTCCAAGACCGTACTGCGTACAACTGCA
AAACACTGCTAACAACAAACAAAACCTAAGACGAGACATTTTTAATGTATTGCGACGCTA
AGTTGTTAATGACTCTGCACGAACTGTCTCACAAATTAAAAATGCGGTGCAAATAAGTGA
TACGACGATAATCCGGTTAG
>T_ni_cDNA_1434
AACAGTTGTGATTTGCGAATCATATTTCATTCATTAGTTCACTGTCGGAGTGTGGCGTTG
ACAGTTGTAATGTCAAATTAAAGACAATTTTTCGAATTTCCGTGCCTTTGTGTAGGCTTA
ATTATTCTTAAAACTAATGTGATTGTTTAATATATAAAGGCTTACATTGTTATCCTAGTT
ATATTCATTGGTGCTGTGTTGTGTAATTAAACATCTAGGATTAAAATAGTTAGCTGTGCA
ACAGCTGATCCTGTTGTGAATTTACGAATTTGGTATCCAAAAGATGCTGGTTTTAATACT
TAAATGATCGAAGTACTTAATTGAGATAGTGTCACTATAAGTGCCAAATAATTATAAATA
ATATTAAGTAATAATGGATCCTGGATACTTTGATATAGAGAGGAAACAGAATCCGAGGGA
GACGGCGAGTTTGTTCTCCAAATTTTGCTACTGGTACACACGACCGATCTTCGCGAAGGG
AAGGAAAGGTCAACTCAGCATATCTGATGTCTACAGGTGTACACCGGGTCATAGAGCGAC
GCCACGCGGCGATGCTATGGGTGTAGAATGGAAAAAGCAGCTAGAAAAAAGAGATAAAGG
CAAGGAGCCGTCCCTCCTACGAGCTATAATCCAGGCTTACGGCTTGAAGTTCATCATAGC
TAATATTATATACGCCATCGTCGATGCCGCTATCAGGCTATCGATACCAATGTGTTTGGA
AGGCCTTATCAACTATTTCTCGCCGTCACACGCCGGGATCAAACCAAACGAAGCTTACCT
CTACGCCATAGGAGTAGTCGGGTTCATGGCTCTAAGTGCTAGCTTGGTGCATCCCATGTT
GCTATGGTTACTCGACATGGCTATGAAGGTCCGAGTCGCTTGCGGATCTCTAATATACAG
AAAGTTGCTACGACTAGATCTAACAGCCGGCGGCAAGGCGTCGGAAGGACTAGCGGGTCA
CGTGGTCAACCTATTGACAACAGACGCGCAGAGATTCGACATGGCCAGCCTGTTCATGGT
TGACCTGGTCAGGACGCCTATAGAAAGCACTCTGATCGTGTACCTCATGTACAGACAGAT
CGGGGTTGCTACGCTTATAGGTGTCGCGTTTCTACTCATGTTTATACCACTGCAGGGTTA
CCTGGGCAAGATATCGAGTAAGCTCCGCCGTCAGACGGCCGTCAGGACGGATAACCGTAT
CCGGTTGATGAACGAGGTCATTCAGAGCATCGAGGCGATCAAGATGTACGCCTGGGAGAA
CGCCTTCGCTAGGATTATAGGGAAGGCTAGGAAGAAAGAAATGAACGTAATAAAAAAAAT
GTCCTGGCTAAGAGCCGTAATGATATCCTGCGTTAAACTGAACACCAAAGTTGCTATACT
ATTAAGTATAGTTTCATACATCTCCTTCCAAAATGATCTGACAGCCGCCAAAGTTTTCGT
CATATTCTCTTATTACGAGATTCTGAAGTACACTCTAGTCGATTTCTTGCCGTTGGCTAT
AACATTCACGTTAGAAGCCTATGTGAGTGTGAAGAGGATGCAAGAGTTTCTACTCTTGCC
GGAAGTTGATAACCAAGATGGCGTCGACCTGTTGACTATTGAAGAGAAGGCTGTCGTTGC
TAATGGTGTTTTTGAGAAGATTGGGAATGGTCAACAAGCTTATATCAAATCTGAGAATAA
TCTAGAACATCTGAAGCCACAAGTTCTGATAGCCATGAAGGATTACACAGCACACTGGAA
GAACGTGGACGATGACACCATGGATGGGAAGATACAGGCTCTCGGAGATATCAATCTAGC
TATAAAACCAGAAACTCTAACGACTATAGTGGGCACTGTGGGGTCGGGTAAGTCCACTCT
GCTGCAGGCGATGCTGCGCGAGCTCTCGCCCACTAGTGGGCATTTATCCGTGAACGCCAT
AGTGGCCTATGCTGCCCAGGAACCTTGGCTGTTTGAGGCTTCCGTTCGTCAAAACATCCT
TTTCGGTCAAGACATGGACCTGCGCAGGTACAAGCAAGTCATCAAGTGTTGCCAGCTCAA
GACAGACCTGGAAATATTACCCAATGGAGACAAAACTATAGTCGGTGAACGAGGCGCATC
GTTGTCCGGCGGCCAGCGCGCGCGCATATCGCTGGCTCGCTGCGTGTATCAGAACGCTGA
TGTCTACTTGCTGGACGATCCACTGGCCGCTGTCGATGCCAAGGTGGCCCACGCCATCTA
CGAGGAGTGTATCCGCTCGTTCCTGCGCGAGAAGGCCACAGTGCTGGTCACGCACCACGT
GCAGTACGCGCGACACGCGCACTGCGTCTGCGTCATGCGCGCGGGCAGGATCGTAGCCCA
AGGAACATACCACGAATTGAAGAACGGCGTAGCGGAGTTCGAGAAGTTGATAGAAATGGG
CGAGAAGGTGGAAGAGGAGAAGCAGAAGCAGAAGGCCACCACCTACGAGAATTCAGAAAA
CGTGGAGCACAGTTACAAGCTTCGGTCCCAGAGGTCGATGTCCGAGGCGTCTCAGCTGTC
TTTTAATCTAGATTTAGATAATAACATGGACCCTAAATACGAAGGTGAGAGCCAAAAGAA
GGGCTCTGTGGACAACAGCGTGTATGTGTCATACATCCGCAGCGGCGGCAGCACCCTGTC
CATGGCTCTGCTGATACTGCTGTTCTTGTTGGCGCAATTATTCTACTCCTCAACGGATGT
CTGGCTCAAGGAGTGGGTAAATCTTGAAGAATCCAAAAGTGCTCTGAAAGCGTCGAATAC
GAACTCCACAGCGCCACCAGTCCTCTTTGAAGACATACCGAGCAACCGTTTCCACCTGAC
CCGCGACCAGTGCCTTTACATCTACGGAGGTCTGATAGCGACCTGCATAGTCTTCACGTG
GAACAAACTCGTCATCTTCTATAACACTTGTATCAGAGCCTCCGTGTCGCTACATGATAA
TATGTTCAGAGGAGTGACGAGTGCCCCCATGTGGTTCTTCCACCACAACCCCTCGGGGCG
CATTCTGAACCGGTTCTCCAAGGACATGGGGCAGGTCGATACGTTACTGCCCGTCGCCCT
GGTCGATTGTCTTGGGTTCTTCCTGGAAGTGATAGCCATCCTGGTGGTGGTGTGCCTGGT
GAACTGGTGGCTGCTGCTGCCGACGGGCGTGGTGGCGGTGCTGCTGTTCCTCATGAGGGA
CCTGTTCCTCAACACGTCCAGGGAGCTCAAGAGGATCGAGGCTATAGCTCGAAGCCAATC
CCTCAACCACCTGTCCGCAACAGTCTCGGGTCTCACCACCATCAGGTCCTCGCGCCACCA
CCAGCGCACGCTAGTCCGCGAGTTCGACAAGCAACAGGACCTGCACTCTTCATCATGGAC
GCTGGTCCTCAACACCAACAGGGCCTTCGGATTCTGGATGGATATGATCTGCTGTCTCTA
TCTGGCTTTCGTTACTTTCAGCTTCTTTTTGTTTGCGAGTGAAGACACGATAGGCGGTAA
TGTGGGTCTAGCCATAACGCAGGTCATAGGCTTGGTCGGCATGTGCCAGTACGGCATGAG
GCAGACCGCCGAGGTTGAGAACCAGATGACTTCGGTGGAGAGGATATTAGAATACACCAA
CCTGCCTCCCGAACAGCCTCTAGACGTAGACAAGGAGGCTCTGAAGAGGGAACATCCCGA
CTTGGACTTTGAGAAGTGGCCCACTAAAGGTGAGATAGAGTTCGAGGACGTGTCGCTGGA
GTACGAGAAGCCCCCGCAGGCGGCGGGCGGCGGGCAGGCGGCGCTGGCCATCCGCGGCGT
GACCCTGAGGGTGCGGCCCGCGGAGAAGGTGGCCGTCGTCGGCAGGACCGGCGCCGGGAA
GAGCTCGCTGCTCAGCGCGCTCTTCAGACTGGCCCGCGTGTCGGGCTCGGTCCGCGTGGA
CGGCGTGAGCGCGTCCACGGCGGGGCTGCGCGCGTGGCGCTCCCGACTGTGCGCGCTCCC
GCAGCGACCCGCCCTGTTCGCGGCCGCGCTCCGGGACAACCTCGACCCCGAGGGACTCTA
CTCCGACGCAGACATATACCGGGCTCTGGACCAGGTTGAGCTACGTGAAATGGTAGCGAA
CATGCCGGCGGGGCTCAACACTAAGGTGGGCGACGGCGGCGGCAACCTGTCCGCGGGACA
GAGACAGCTCGTCTGTCTCGCTCGCGCCGCCCTCGCCGGCTGCAAGGTGCTCATACTCGA
CGAGGCCACGGCTAATGTTGATACAGACACGGACAAGCACATCCAGCGCACGATCCGCAC
GAGGTTCGCGCGCTCCACCGTGCTCACCATCGCGCACAGGCTCAACACCGTCATGGACTA
CGACAGGGTCATCGTTATGGACAAAGGTCGTGTCGCCGAGTCGGGTCATCCTTTCGAGCT
GCTGTCCCAGGGCGGCGGACAGAGGAAGGACGACACCGTGCCCCGGAACCGCCTGCTGTC
CAAGAGTCAGGCGCCTCTAGCTATTCCAGAGAACTTCACGTTCGACCCCAGCACGGAGCC
GGCTGACCAGAACGAGACCCTCGTGCTGTCCAGGGACAGAATACGGACTTACTCCGGCAG
GTCGGAGGTGTCGGAGGCGGAGGGCGGCATCTTCAAGGCGCTGGTGGAGCAGACCGGGCC
CGAGACCGCCGCGCTGCTCTACAGCATGGCCGAGGAGAGTTACAACAAATTACAAGAATC
TAAGAAGAATTCGTGAAGACGCACATTAGACAGTAATAAAACACATTCCTAATATCCCTT
GAATCGTTGGTCAACCAAAATAGAGATACTCTGAAAAGTATGTGTAATAATATTGTAACA
TCCCACTGTTGGGCAAAGCCCTCATCTTATCTAGACAAACAATATAAAAATATTGTTTTC
ATAAAAAGTTCTTTTTTAATTACTAGGATTGCATAGTTTTGCAACTGAATTAACTTGCCC
GTTGGAAAGTGAATTAGAAAAGTTAGTTAAAAATATATAATTTGACATCTTGCCTTAGAG
CAATACAGGTTCCAGTTGAATAAGAGAGAGGGCGCTACACAACGCTAGCTGCGTCTTGCT
TCCACAGCTGGAATAATGTTGCTTTATGAGGTCAAGGTGGTTGTCGTGGAACATTGCGCG
CGACAACCGTTAGACTTTTAAAGTCTGTTGTTGCTGTTCGCTGCAACCAAAAGTCGGTAT
TATATTTGTTGCGAAAATTTTCTGTGTCTCGGAAATGTTTAAAATTGACTCTTAAATTGA
AACTTATTTTTTCTGTTTTTTTTTGGTTGCTATGGCAACCAGATTGTTAAGATTGGTTGA
CCAACGCAAGGGCGAAAACGCTGCCATTTTCGGTGAACTATATACCAACAGTATTTAATT
ATAATTTTTTTATTATTATTATTTAATTAAAACGTACTTAGTACTGTAGTGAGGCAATGA
GACGAAATAAAAAATATTAATATTTAGATTCATAACTTATTCATTACAAACCAGATTCAT
GGAAAATGGAAATCAATTTTGATATAAAATCTAATAGAAATAAACGGAAAAAAACTGTTG
TCAACTTCAGTACCGAACAATTACCTGTACCACGAAACGCACAACGACGACGAAAATAAA
ATACTTGTATCAAGATGTTATTAGGCAGTAGAGGTTATTGTTTATATTTTTATCTTCTCT
CGTCATTCTTACCTTAGTTTGTTAATGTACTGATCTTGATATTATTTACAATACTAGTTC
ACGGTTACGGATTAACTTATTTAGGTTTAGTGAAATGCTAAATATATGACGATCAGATTT
TGATATAATAACTTAGTTTAAGTATAGAGTATCGATATCAGCCGTCTGTGTAATTTAAAT
GTATTTAGGAAAATGCCGTTTATTGTAGCACTGACAAGCTCATTTATGTTGATTTCTCTA
TTTTCTAGAATGAATATGTATTATAGATATAATATATGTTTGTGGTAAAGACGACCTACA
ATAATTTCCTCCTCTTTCTTCCATTTATACATCGCGCTTTATCATCTACCAATTTAAAAC
ATCCAGTTTTACCCGCGTAGTCCCTTGTGGGTGATTCAGCATAGACAAATATTGCGCTAA
AGCCTTAAATTGTAGTCCATACTTAATATCAAGTTATAGAAAGAAAAAAAAATGTAGAAA
AATGAGAAAATATATGTATGTAGGTATATATCCCTCCTTTAAATATATGGACACCAGTGC
TGTATGGACTGGCCAGTAATATAAAAAACTGATTGTAAAGGCGCTATTTTAGTGTAGTCT
ACGCAGTTTATAATATAATGATAAAATTGAATAAAATTAAACCGTCTTTACATTATTATA
AACATGACTCTTAATATATTAAGGTACAAATTAAAAAATTGGCAAGTATAAATGTTTTCT
GTGTCGTAACATGTATAAGAATTTTTATATTTCTGGTTGGAC
>T_ni_cDNA_14372
TTTTTTTTTTGAATTAGTAAATACAATTTATTTAAAAATATTTCAGCATTACAAACAACT
TAATCTAATGATGATTCTAAATTACTTTTTCTTTTCATCTTTTTCTTTCTTGTCTCCTTT
TGTCTTCTCGTCTCCCTTCTTATCATCTTCTTTTCCATCTTTTCCCTCCTTCTTCTCCTT
TTCCTTCTTATCTTTATCTTCTTTCTTTCCTTCTTCTGCATCTCTGTTTGTGATCTTGTT
GTTAATAAGGTTATGCAAGGCAATAATTGATCTGACAAGAGCTGCTAAGTAAACTACGAG
AGACTGATCATTAGTTTTAATGTAGAGGTTGTCAATAAAACTGTCATTAGCAATGTCAGG
CAACAAGTTAAAGATGTCCTGCAGCTGGTAAATGATCTGGTGGTTCATTGGCAAAGAGCC
TTGGCCGACTTGGATGAGGTAATCTCTGATCTCACTCAGCTGGGAGTGGAGGCCTTTGAG
GCCCAATAACTGGTTTGTAATACGCTGTGAGAGACTACCAACTGTGGTGTCTTTGATATC
TCTGAGAAGATGCTCAACACCTACTTCTTCTGCTTCTTCAGCACCAATCTCACTGGGAAC
ATGCTCAAAGGTCCTTGTGGTGGGTGAACCATCATCATGGACCTCTTCCACAGCCTGGTA
AGCTTCAGTGGGAAGGCCAAGGTCTTTTGGCTTAGCATCAATGATAACAAGAACAGAGTT
AGGGCAGTAACGCCTGATTAACTCATTTATAGCTACATCATTCTGGTGGAGTTTGGGACC
GGTGTGGTACCAGCCCACAACCTTCTCTCTGGCATTGACTTTCTTGAACATGCCGTACAT
GTTCTCTAAGTAGTCATGGTCAAGGAACCACACAGACTTGTCTTTGTCGTCTTCATCAAA
TGGAACTGCAAAACTGTTGGATACATCCAAGACGCCCTTCGCTCTCCAACAGCCCAGCAA
GACGCCTACAACTCGTTTTTGATTGCCTATCTTGCCCATACGATTAAAGTGGTCCACCAC
ACTCAATAGGACCAAAGGATGAACCACGACTTTTGTGGTTAAAACTTCTTGACTAGGCAT
GGCTGCTGTGTAAATTTTCTAATTACTTCACAATTATAACGAATACTACAGCAAATAAGA
CAACAATAACAATTTACAGCAACAATTCGCTCAAAATCTACAATCTAATGATTTTTGCCA
AGCGG
>T_ni_cDNA_14382
TGGCAGGTGCTTCAAAATACAGCTCTGTATTAAGTTTACTTATGGTGTATAGGTTTTCTA
AATTGATTTTGTCTTGACCAAAGTAGTATTCCTTTAACTGTTTTGATAGATTGGCTGCTA
TGTCTTCCGACGAGAATTCTAAATCCGACGCAAAAATATACCTTGCATCTCTTTCTGCTA
ACGATTTTTCAGAATCATCGGGTAACAAAAACAATCCTTCCCTACTGTTTGTTCCATAAA
TGACGGGTATATCTTTAGATTTCGTACTTAAAATGTTGTATGGATAATCTGTTATAACAG
CTTCTTCTCCTAAAATAACATTCTCGACGCAAGGGTAGTTCAACATTTGAGTATCAAAGT
ACATACCAAGGGGCTTCTTAGGTTTAGCTTTGAGTAACTTTTCGTAAGGTGTTTTAGAGA
ATATCTCATAAAGTTCATAAGGATCTTTGGTATTGTAACCGAGTTCTTTCGCTATTAGAC
TAGCTACCCATAGTGGCTGCCTGTTGATGGCCCAGCTGGATACAGATGAGCCACTTTGTA
TAATAACTTTATGGAATAAGCCTTTTGTTGCTTCACTTGCAAGTAACATTGACGAAGAGG
TCGCTCCTGCACTCTGACCAAATAGAGTAATATTATCTGGGTCCCCACCGAACGCTGCTA
TATTTTTCTTAACCCACCTTAAGGCCGCTATTTGGTCTTTCAGGCCTGCATTGCCTGGTG
CTTCTTTGATACCCAAGCATATAAATCCTAAAGCTCCGAGTCTATAATTAAACGTAACTA
GTATAATATCACGTTTGACTAGATAATCAGGTGCATAGATAAATTTTCCACCACTTCCAA
TTAGAAATGCTCCTCCATGAATGTAAACCATGACTGGGAGGGGGCTGTCAGACAGTGTTG
GTACATATACGTTGATTTTCAAACAATCTTCAGATCCAATGATGCCAATCGGTGAAGGCT
GAGGACATTGATATATCTCATCGATGGCTTGGTACACTCCTTCCCAAGAGGGTGGTGGTA
GGGGAGCCTTGAACCTTGAGCTACTATTAGTCGTCGCATAAGGAATACCGACGTACTCAA
AAAACGACCCATCCGTGCTGGTTTTACCGCTCAAAATGCCTTGTTCGATGGTCACTTCAG
GTGCCGGCTGGTCAACTAAGTTAATCACAAATAAGGTAAATAGAACTATCCTTTTGCGAA
ATTTCGCCATAGTGTTTTAAACCGTATCACTACACAGGAAAAGTCCAATCTTCCTTGTCC
ACTTGTCACCTCGACTTTAACAAGGTGTTAGGTCATTATTTGGTCACCGATCGCGTATAA
GGTTAAATTGTAAACTTCACTAGCATATTTCTTATAATCGCATATTTTACACGGCTTTTA
AATTGTTCAGTAACACTAAACAACACAATCGAGTTTCTAACCTAAATGCGAGTAGATATT
TGAC
>T_ni_cDNA_14385
AAGTTTTAACACTAGGATATAACCAAGTTACATATTTACAGTTCCTTTTTTACACAAATA
CTATGTACCGTATTGCATTAATTATGATTGTAATTAATAAATGTTTGCAAACAATGAAAC
AATTCCTAATATTAATAAAATTAAATTAATAGCTTAAACTTTAACAGTCTTTGGTTGATT
AAGAAACTGATTTCAATACAAAATTTTAAAAGAAGTTTCGTATAATCCGTGCTGCCGCTT
TAAAGTAATTACAAAAATTCGTTATACATAGTTATGGTACGCTATCGTTTATCAGGACAA
TAATTAACGAATACGCTTACAGAAGTAGGTACTAGGCGCTATACAGTAAAACTATTCTTA
GGGACTAAAATGATGCTAATGATACTATCAGTCGAAAGTGCGAACCACATAGGAATCTTA
AGAAACAAATGAATAACAAGCAAAAATAATAGTTAACTAAATTATTATCTCAATTCATTA
ACAAAATATAACGTATAACATGTTATTACGTAATTTTGGTGCAGTGCGAACCAAAAATTG
ATGGCTGTACCTAAGTTATATTATGAACCAAAATTAAATGCAGTAGCAGTTTTATACGAA
AGCCTTCGCTTCGATCAGATACAGCAGTTGGATAGGAACAATCGGAATGAAAAAGAAAAA
GTTCTATCAGACAGCAAAATAGGCATTGACATAAAATTAATAGTTACAACTCTTTAGTCA
CCGAAAAACGACTGGTACTAAATTTGATTATGTAAATTATGTTTATCAACTTCTGCACCT
ATACACCTTAATATATATACTAATAGGTCAGTCGCGATCACCACGATCGAGGTAGTAAGT
GAGGATTAATCTACCTAATCTGAGTAGTGGAAAATAAGTACTCTATAAAATGAATATGTG
TCATACTCTTTCTAAACGTCCAGTGTATTCATTTAGTTTGCCTATAGAACCTTTAGGATC
TGGAGATAATGAACTCCACTGAGTTGAAACACAATCCTCAAATTTATGATGGCCACATGG
TAGTTTGTCGTGCAAATACATGCAGGAACCTAATACGTTATAAAATTCAGAGGTAAGCCC
ATCTATCCACTCTTTTAAAATCTTGATGTATTCTTTGTACATTCGATTGGGAAATTTTTT
GCAAAAGTATACTTTCTTCATGCTTGGGTATAAAGTTGTTCACTTTGAGATGTGAAAAGT
TTTTGTACGAATTTTGAGATCCAATATGAATTATATTTGATTCTTGTGGAGATAATTCTT
TACCTGAAAAATATTCTAGAGGTGATATGAGAAACTTTGTTGATACGATTATATTATTCT
GGTCAAATAATCCCACTTTCCAAATTCCAGGCAAAAGAGGTGCTTTTAAAGTAGGTTTTA
TATGATTGGTTAGATTCGTATCATCTACGTGTATACTATTTACATCACCGATTGCTCCCG
TGGGATCTAACCAGATTATAGTATAATTATCTGATTTCTTATTTAATAGAGCCGAAAATT
GATATTGTAAAACAGGCTCAGACAAGGGTCCTAAAACATTTGCTAAATTTCTAAATGTCT
GTTCTTTCTGATCGTAATCCGAACTTACTTTAAATATTTTTACAGAATCAAAATACGGAT
TTTCAAAATTAAGTTCCATATGTTTTTTAGGTTTATACCAAGTTTCTATAATTATTTCCT
TACGATCGTGTGTAATCGCTTTATGTAATATTAAATTTCCTTTGTAAACATCTGCGTAAT
TATAAGAACTAATTTCAATAATGTCACTTGGTTCTATATAACAACCTTCTTCTAACAGAA
TTCTTGCGTTATGTCGCACTATGCTTGCGGCGTGAGTTAAAATAACGTCGTCTGTACTAG
CAGTTAAGTCATCAATGTTATAAATGCTTTGCCAATACGCCTCTAAACTAGGCAATAAAT
AATGATCTTTAAATCCTATAAATTGCTCTACTCTATTGACTATTTCTTGATTTATGACTG
GTTCAAACTTTCTTGCAAAAAATAGCTGTCGGTCTTGAGTATTTTGTATCCTAGGCCAGT
CTTCAGTTCTGAAATCGTTGGGAGAACAACCACACCAGTCCACGACATGTTTATGTTGAC
ATTTACAGCCTAGTTTTCGTTTCCAGTTGGTGACATGCAAATTATTATCGACATATGATC
CACAAAAATGTGAATTCCTTAACACCGTGTGAAAAAAAGATTCAGCTGGCAACAGTGTAT
GTCGAAATATGACATCCAGACCTGCCAACAGCTGATCTTGCTTCCCAATGATATATGAAA
CAAATTCTGGCGACAAGGCAATCCAATCACTCCCACCGTCAATCACTATTCCTCTAGGCA
ACTTCCTTTCGCCGACGCGCCACATATGCGTGTCACATTCAATAAATGTTTTGTCTAATC
CTTGTTTCTTGATAAACCTTTGTACTTCACGTCCATGAGATTTAACAAAATTAAGTCCTT
TGTTTGCTGACAAGAAGTTTTCCAATTCTTCTAATGACTTAATGGGAAAATCAGATTCAC
TTAAATTTATTATAAAATCCCACCGCCATTTAAGTGCCATACAATCTTTCATAGCTGCAA
GTAGCATTGTAAGCAAGGATGCTCCACCCCATATCGTAGAATATCTACTTGATGCTAATT
TTATATTAGAAAATTGATTTTCTAAAGCAGACAACTTCCGATGTAAATAGTCTTGACGCT
TATCTACGTGTATGTAAAAGTAGTGATTGCTTCTATATAAAGCATTAATTAAGCGATGAA
CTTGTCTCAGTGCGCGCCCATTCAATGTCAACAGGAACACAATTTGCACAGGTTCCTTTT
TCGTGCTTGTTGTCTGTGTTACTCTGTGCTTAAATTTTGATAGTCCTGTTTCATAAATAT
TCATGGTAAAGTACCCTCCACAATTTTGTTTTGGATCACCAGGACAGCTCATGTCACACA
TTTCCGTAGCTATTGTGCCTGACAACTGGGGTATGCTTTCTCCACAAAAACACTCCGATG
CATATTGCACCCCAGCATAAATAAAACCACCTTGGATGCAAATATCTATACAGGCTGAGG
GTGTGTTTGTGTTGGCATAATTTCCATAAAAACCTGTAAGTAGTCTCATTTTCTTTTTGT
CTATGTAACATCCTAAATGTTTGCCATATGTAGTTCGGCTTCGATTGCAGAAATTTGGTA
ATTCTTCTGAATAAAAATGTCCAGTTTGAATAAGACAAGTTTTGTTGACAATTTGCTGTT
TGCAATTTTGTGTCTTAGCACGATGAATCGCCGAGATAGCCTCTCTGCTTTTAATTTCGC
AAGGAGGTTTAAAATCAAGTTCTTCTAATCTAAGAAAAGCCGAAGGCTTGTTGATAATCT
TATTACTGCTTGGGAAATCTTCATCATCACTGGGTCCAAAACTGTTTTTTCTGGCAGAAA
CTTCACCAACAACTTGTCGAGCGAGTGAGACGTAACCATTCTTTTTCAATAAATTGTCAT
TTGCAGAGGGAAATAAACTAATAGCGATAAAAATATGAATGAAAAATGCTAGTAAAACAG
CTATTACAAACCATTTAGTATATTTATAAAATAATCTTCCGAAAGTTATCGCCATTTCAA
CAACGATAATTTTACGTGTAATAATAAAATAATTTTAAACACTACATAATTCCTATAATT
ATTTAATTAACACTCGAATGAATATCTACATTGTACTGATTTAAGGTTATAATTTACACA
TTATTGTTGTCCTCTTTGGTTACCGACAACTTTTGATTCGGCTTTTCAGTTTTGTTTCAC
TCAGCTGTCAAATTGTCGACTTTGACAGTGACAACGTCAGTCAACTTTTTAAAAGTTGCT
AGAACTAGTTAAATGTTACTAGCAGGTAA
>T_ni_cDNA_14404
GTGCGCGTGGCAGCCGTGGGTCTCGCCCGCGCATTCGTCCACCTCGACACAGTTAAACTT
GTCTCTCCTTGTATATCCGGGTAGGCACTGGCACACGTAGCTGCCCACGACGTTCACACA
CCTTGTGTTGGAGTGGCAGTGATGGCCGTCCAGACCACCAGCGCGCTGGCATTCATCTAC
ATCTTGACAAGTGATTCCGTCCCCCTGGAAGCCCTGGTTGCACTTGCACGTGTACTTTGT
GTTGAGATTCATGCAGGTCGCGTTCTCGTCGCATGAGTGCCCCATGCTGCAGTAGTCCAC
ACCTGGACAGAACTTGCAGCACTCGCCAGGCACGGTGAACTGGTCGGCCACGTCGCAGGG
TAGCGGCGGGCACGCCACGTCGGGGTCCACGCGCGTGCACTGCATGTTGCCGTCGTGGCA
GACGCACTCCGCGCACTCTTTCGGCGCAAAACGCTCGCCGTGCTCGTACAGCGTGCCTTT
TAGAAGGCACTGCCTTAAACATGTTGGACAACATTCCCCCGGATGCAGCACCGGGTTCTT
ACACTCAGCTCTGTCGCACTCAACTGGCCTGCACGTTATCTCGCCGTGCACACAGGAGCA
CCGATTGCAGTCTCGTTGCCAAGACGCCCCGTCTGCATGTACTGTGCCGTTGGAATAGCA
CGACTTCTGACAATCGCATTGCTCGAGACGTGCTAACCTCGTCTCTGCACCAACCAACTT
GAGTGAAAGGTCATGGATATGTGTTGTGAGCTCCTGCACAGTCGCTTGCAGCAGAGCGAA
CTGCCCACATGTGGGGCACTCCGAGTCCAGCCCCGGGCATTGCGCCAGGTAGCCGTGCGG
CCCGCTTACCAGTCTTACTTCTTGAAGGGTTCCCTTAAATAAGGAATGTTTGCTATTCCT
CTGTCCAACCCATAGCGCAAGCTGCGGCTGCGTGAAGTTGCGGTCGGGCGGCGGGATGAG
GCGGCGGTAGAGCGGGTGGCAGTCCACCAGCAGCGTGGCCTGCGCCCCGGACACGGCCAG
CGCCAGGCGGTGCCAGGCGCCGTCCGCCAGCCGGAACGGGAAGGTCTCGACGCGCGGCGC
GCTGGCGCCGGCCGCCACGTAGTGCAGCCGCACCTCGTCGCGCCGGCCGCTGGACTGCAC
CTCCAGGTACCTGTTGTAGCCGTGCGAGAAGGACAGGATGGTGCCAGAGTTGGCGGGCTC
CTGGCGCAGCGCCGCCAGCACCGTGAACTCGGGCGAGCGCCGCAGCAGCTCCGCCGCGCG
CTCGAAGGCATCGCCCTCCACTTGCAGGGAACGAGATTCTCCTTGTAATGTGTATGCGGT
GCGCTGCGGCTGCATGCCCGGCGCAACGGTGACGCCGGCGCGCGACGTGTTTTGCAGCGA
CAGAGCGCCCAGCAAGTCTAGCTCGGTGGCGGCTGCGGTAATCAGCCACCACCAGCAGCA
GCAGGCGGTGACGAGCGCCCGAGCGCCGGTCATCTC
>T_ni_cDNA_14434
TTTTTTTTTACGATAAAAATGTCTTTCATTATATTATAATAACCACAACTAATAATAATT
GTTACTAGATACAGAAAAAGCAACATTTAACACAATTGTAATAAATATTTCATCTAATAC
ACGGAACCAACGTCGCTAATAGGAATGCATATAAACAAATATTATTTACGTACCTAGATT
ATTATTTTGCTAATAAATAAACAGCCAATATGACTAAAAAATAATAAATATATTACGCTA
CTGTTAAATCTAATATATTATGTAATAACTAACTGTATATTGGCGCTGATTCTTTGTTAC
GCAAACTAATTTAAAGCATTGCCATCTTCCGCTAACACGAAGCATTAAAAAGGATCAGAG
ACAAATAGAATGTCAAAAATGAAGAATTCATATCACTGCTGGTAAATTTTAACAGGAAGC
AGTTAATCAAGTCAACATTTTAAGCTGCTTAACCAACAAATTCGATGTTAGTCAGCAGAT
AGATTTTCAAAAAATAACCTATCTTGTTTAATCCCGTTATGAAAATGAATCGACACAAAG
TTGAAATTACCAGTGACGTCACTTATCAAAACAATTTTTAATTAAAACAAATTTTCGTCT
CCTTTAAATATAAATGAAGATTCCGATGGCTTAAATAAAGTGCGTGTTTGACAGAATCAG
AGCCATTGTTATTGTATAAGTTTCGCATTATTTGAATATGAAAGGTCACAAAGGGGTTGA
ATTGACTGTTGCTTCGAGACGTTCTCGTTAGTGTTAATGTGGAAGAGAGAAGACAGAGAC
CGTAGAGGTGTCTCTCTCCACAACGTCAAGGTCGAGATATAATAGATCATAGGTGAAATA
GGAATAGGTGACGGTAACAGATGAAAGTTTAGACCCAACTATCCGATTTACACAATATAC
TTTAATGAGCAAATAATCTTTGGCGCACAGTCAATTAATCACCATGTGGTATTCAGTAAA
CTACGGACATACAATTTATTATCTGAGAGTACGCAAAACTTCACAGCAAGTGTTTATTAC
TGCTAATAACAAGGTATTGTAGGTCCCATTATAATTATTGTAACAATTATTGACCGAAAA
TCGCGGCATTTTGAACGTTATTCGCGCAGCTAATTCAATATTATTGCTTATGTCAGTCAG
CAGAACAAACCAACGGCAACGGTGCAAACCATTTCAATCTATATAAATCATACAATTTAA
AATGTCAGATATTATCTAAATATTTACTGTAATAAAATAGAATTTACGACCGATATATTT
AACGGTATTAATTGAGTAGTCACTACTACATGAAATAATTTATTAAGATTAGAATTGTAA
CGTAAATGTCATGTTTTGTTGTTGCAAGTAAAATATATCCCTGGCGATTTGCAATGAAGC
AACAAAACTTTTCCGACTTACTATACTTTCACAATGACATCGCCCTAACAGCCATAACTA
CTGCTAGCGTCGAATCCATAAGCATGTCTATACAACTTATAATACGTAGCTTGAACATTT
TATCGGCTATAGATGGAAACAAAGACTGTACAATACCGTGCCTGTGCTACGAGCTGTCCT
TGTAGAAGTGAGACAGCATTACATTGCTATATTGCGTAGCTCTTTCTCACTTCCACTAAA
GAAACAGTCCTGATATCAAAACATGGCTGTTGTGGATACACAATTTCATTTGCGGATACT
AATATAATTTGTAATATCTGTTTGATAAGTTCCGCATAATTTTCGTCAACAACATACTCG
GCAACTAAAAGTCTTCAGGAATACGAAATGAATTGAACCTTTCCGATATCCAATGGTTTC
GGTAACGGATCCACAACATCCCTGTTTTGGTTCTTATTATACGCGTTCATTTCATATCCG
ACAAATATTTTGCGACGGTCGCAGTCATCAAACATTTTCTCCAATCTATTATTTCCTATG
GGAAAGGACTTCATTCTTAAGCTAGGCACTTGAAGAGACTGTGACGTTACATCTACTATC
CGTATAACAACTACACACGTATAACGCTAATATATTGTAGGTATTTATTAATGCTGTCAT
TTCTGATGAGAAATCTATCATAAGCAACTTTATTTTGACTCGATTTCAAAGTCTGTTAAT
AAAGTGAGCATATAAAAGACAACAACAAAAAATCCTTCATATTTTAAAAAGTTTTCTAAT
AAAACCAGTAGGTATAATTTCCGATCAGAAATGACAAGTTTAGCCCTGCTTATAGTACTG
TCAATTTGGTTATTTTTAATTCAATTTGATGCATATATCTAGTAACGTATGGTTGATTTT
ACAAACACGTTTTTTACTTTCAAAACGAAAATCTAATATATATATCGTAAAAGGATGGAA
GATTATTTATCGCACTAAGGAAGTATGTTTATATGCCGCAGTAATGTGTTAAGTAGCCAG
TTAATTGAAAGCTTAAGGTATTCAATTAATGACATTCAGTTCAATGGTAATTGGATACTG
GCCTTTTCATCAGTCATCCAATTATTTGGCTGAATAGCCCAGATAGCCGTGACCGACACA
CGTTTATATATGTGTGTGTTACGAATATATTTTGAGATAAAAACCGTGTTTGTAAAAAGC
CTAAGAAAGCACGCAAATAAAGCGCACCTGCCTATTATAAACAGACATGGAAGGAATATT
AGAGGCCTGAATTGTGGAATTAATCTACGACTTACAACTGGAAGGATTAACAGTAAATGT
CCTAAACGAAAACGAAATATGTATAAAGAAACAATGATTAACTTATTTGACTAGCGAAAT
TGAATAAAAGTTTAACCATGAACTAATTATTAACTATGGCGGAGTAAAGAATATATTGGT
GAATATAAATTGTAACCGATTTAACAATTCATGAGAAACGCTTTCAGTGAAAGATTATCC
CTATTTGCAAGTTCAGAAGACTTACTACCAGCCAGAATTGAAGTGGCAATAAGCAAACAT
GTAGAATTTAACTAGCATGAACTAAAAGTAGTTTCATTAAAGAAAATCATTTTAATATGG
GCTTGCACAGATTTTATTTTAACGAACAATTTTTAATGCCATGAATAGCAATTCTTGTAT
ATTAACAAATGACGTGTTCGTTTCATGTTTAAATATACAACAATGTTATCATGGTTAGGG
ATCTGTAAGTTAGAAAGAGTAAGTGAAGCATTAAGGAAACCCACAGTTGGGAAACGGATT
TACCGATTTCATACACGAAGACATTCAGGTCATTAGACACAACGCTTTGACATTTTCCTA
AATACGCGAAGCATTATTATATCACGAAAAATTGTAACTTTACCGAGCGAACACACATCA
CAAGGGATAACCCTATTAATGCATAATTGATTTGTACTGAGTTCATAATATAAGCCTTAT
GTTAAGCCACTTAAGAGTTAATTTTAAGTGAATAGAAGACGATTAACTTAACACTAGATG
TTAGCTAAAAATTGTGTTAGCTCCAAACCAAAATAACCCTTATAACGTGTAGGCAAGAAG
CACAGATCGAAGTAACTAAGGTAACATTAAAATTCGACAAAGCGAATTGACACAGGCGTA
AAATGAACAATACAAAGATATAACAAAAATAAATACATTAACAAATCAGTTACAATCCTA
ATTGATAATAATCTATATTAATGATAGAATAGATTGTGAAGTATTTACTATTTGACTTTA
TCATACAAGAATATATATCACTTAGCTACGAACATGATTTAACATTTACACAAACTAAAT
AATTTGTATCCTCGCTCATATTATAACAAATAGTATTAATATTATCACTAGAAGGCCGAA
GAGTATAGCTATTGCCAACCACTGGCGTCGATCATTATTCATATGAAGCACCTTAGCGAC
TTTCTTAATTGTTGAATCTAGTTTAGAATCGGCATTTTCAAGTTCGGTATTCAAATCATC
TAACATCACAGCCTGTTCATCAAGTTCAATTCCGATCTGTTTGGAGACTGTCTTCAGAGA
CCCGACGGAGTTACTGATCACTTGCAGCTGATCGTTCTGACTCGACAGCATTTTGTCTTG
CACCGACATTATATCGCTGTCGTAATCGAACCTCACCGGACTGTCTGTCTGATTGGCGAG
TTTTGAATATTTAGTGTACTTCGGTGTCGGTGTCCATACATTGCCTAGGTGTATTGGACT
TTCTTCGCCAAGTAACGGCTCCCGGGCCGTTCCGTCGTTGTCCCGATTCCTGTTTAGACT
CATCTTGGTTTTCATTACCTTAACTTCCTGCTTTGTGGCCTCGAAAAAACTTCTTCTTTC
AGAAATTTCTTTATTGTCTATCTTAAATTTCGAAGAATTCTTTTCGACGATACTGATAGT
ATCTTCCAAGTCTTCCAAATCCCATTCAATACTACGGAGCGCGTTCCTCAATTCCGTAGA
AGTCCATTCCACTTCTGGACTGTTGGGTATACTCGGCGTCTTCGAAATCTCCTGCCACCT
CAGGTACAGCCCGCGAGTCTTGTTCAACGCTTTAAACACCTCACTACTCTGTGTATAAGT
CGTTCGATGAGAACAGTATTCTCCGTCTCTTGCTAACTCATGTAAAACAGGGACTACCCG
AGCTGCGTAACGAGTCACTGTTGCAATGCGCAATCGCACCACGGTTGCCACGAGCAGTTG
AGACGACTTGATGCGACATCACCCCCACACCTCCCGATATTATCACAGTACGCACGCACC
TCCACCTCTTTTTCCACCCTAAACTCCCAACTACAGTCAAAACC
>T_ni_cDNA_14496
GTTTAAGCCACTTTTAGCTTAATAATAAGAAACAAAAATAGTTACTCTCTAACTAGAAAA
AAAGATTGCCCTTACTGGTTAAAAAAAGATTGACCTTATTGGTAAAAAAAATGTATATTG
AATAAGTACTAGTATGTGAAACACTTAAATAATTATAATGCTTGAATGAGGTACTCTAAT
AACCATTTACATTCGTTAAAAATAATTACCAGCAAAGAAAATTAAAATGTCAAATAAACG
TTGCCAGTTTAAATAAAAATCACGACCTAAGTGTTACTACCTTGGCTTATAACTATCCCA
TTGCAGGGCAAAGGCTATTAAAAAGTTCAGATTTCTTTTCTATACTTTCCTTCACCGTTT
GTTTCTTAAAAAACTTCCACAACGCATACCAAGCTTTAGCAATATTTAACTATATGAAGA
CTTAATAATTTCTCGTTACGTTTTCAAACACTTTTTATCCATACCTTCTTTTTATTATTA
TTTTACACTGATGCCCTAAATAACCTTTTACCACTTATAATTAGGGTAACAAAATATTAA
GATTGTGTAAAAAATGAATTTTAAAACCCATAATAGGTAGGTAATTGTGATTTAAATTTT
GAAATATATAATTTCTTATTTAAGTATTTATGTATAACCGTTGAAACTTTGTTTTAATGT
CGATTCTTATGCTATTAAAGCAAGCTTTAATGCCAGACTATTTCAATATATTTATATTTG
TGACAATAGTAAGTATTATAAATTATTAAATAACACGATCAAAATCTTAGCCTAAAAATG
ATTTGCGTTTTGCATTTGAGAGAACCGTGTATAATATATTATTGTATAAATGCATAAATA
AGTGATAAAATTAGCACCGCCATTTTGGTATAAATTATAACTAAATTAAATGAAATGCAG
TTCAAAGGAGGTTTTTATATAAGAATAAAAACGTTACCTTGGTTCCTCTTTAATACCTAA
GTAACTTTTCAAAAACTTTGTGATCAAAATATAAGTTAAAGCCTTCACTTGGTATTGCAG
AATTTTGCTGGTACAATGAAATTTTCATTGCGATAACACCGTTAATATACGTAAATTAGG
AAACGTGATTAGACTGGGCATGTGAATGTACTCTTAATTACAACTTTTAGCGGATTTCAT
ATGTTAGCAATAAAACTTCCAACGTTTCCCAATTCGCGCCATTTCTGTCATTCCATAGTC
AAATGTTTTACGTCTGTATACTTAGAAATCTCACGTTGTTTTTTTTATAAATACGGACTT
AGGATACAGCTCGAAACATTCAATGCATGATGGACGAACAATTTGGGGCCACACTACTTA
AAAATACCGCATAAATGTACTTATTAATTATTAAGTTTAATTTGTTTTGCGCGTATCAAC
AGCCGTATTAAGTAGATATAATTAAATAATTCTTATAATAATATTTTTCTTACAACATTC
TTATTATGTATGTTTGAAAATCAGTTGTTTTCATATAAGTGCAGTACCCAATACAGGTAG
ACTAATGTCTAGCGTAGATAAGAAGCGTACATGTGGCCCCTCGTAATATTAGTGATATAC
CTAGTTACAACCTCGTAACGTAGAGTGACGACGTCGGCGGCCGCCAGGCGGCGCTAGCGC
GGCTGAAGACTCCCGGGCGGTCGGCCAGACCCTATGTCTCTTTTTTATGGTTAACACGAT
TAGGCGTGCTGTGGTTTGACTGATGTGAACTATCACTTATTTCTGAACTCGAACTTCTAA
TATCACCTTCCATCTGTCCAGAACTAATCGCCTTGTAAGCGACCTGCAGTATAAGCCAGG
TCCACACGAGATGCAAGCCCAGCAGCAGACACAGCAGCGAGTTGAAGATGTAGTACGGCG
GGGAACATCGGCACTATCAAGGCTTCTCGCTAGTAAAAACGAGGGAACGATTATTGAAAC
GGTTCCGCTGCCGGGTTCCGGAATAGGAACCGGATTACTAGACGCGT
>T_ni_cDNA_14508
TTGTCCACTGCTTGGAAGATCTCGTCCTCGGTCTTAGTGTCGCTGATCTCGACCTGCAGG
TAGTGCAGGAAGTACTGGCAGAAGGAGCAGGCAGCCTTGCCCTGCGGCCGCGGGACCGAC
ACGAACATGCGCTCGATGGGGAGCGGCGCGGGGGCCGCGTCCGGCAACACGCGGACACTG
GTCGCGGGGGGGACGGCCACGCGGGCTACCTTTTCAACATTATAACTAGCCGCCTCATCG
GTTCCAATCAGTTTAGTAGGTACAGCGGTAACAGCGAGTTCTCTTGGAATCAGCGGCGCT
AGTGGCACATCAGTCTTGTTTCCACAGACTCCGATCATGGCGCACAAAGCGTCGGCTTTC
AACTCATCAACCAAGTACTTGTAGATCATTGGGTAGTATTCCTCGGCGAGGTGGAGGCAT
TCGTCTTTGAAGTTGCCGGTTTGCTTGCATAGACCTTTAAGCACCCTGTAGAATTCTGAC
TCAGTGGTGTTAGCGACCATGACGTCACGCAGATGTTTCACCAGCTGTTCGCACAACTCG
CAAGGCACGTCATCAGTAGGTTTGTAGTCAGTAAACTGCGTGGGGAACGTGAACTCGTCG
TGCATGTGGTACATGTACGTGCACTGTCCGCTCACGTGGCAAATGCTCTTAGGGGTGAGG
TCCTTCTTGACCGCCTGCAGTATGTTCTCGTAGTATTTGAAGACGAGCATGGAACACGAG
TCTGATAGAGAACTCATTTTGCCGCACATCTGTAATAATCCATGCAGGAAGTCTTCATAG
CTGGTCGCGTCGAACTTCTTCCTCAACACGCCGACAGTCCTCTGGCAGTTGTTGCATTCA
ACACGTACGGCCAATTGGTTGTTGAATTCCTCCAACATGCGGTCGATCCTGGCGTTGTTA
CAGAGGCCGGCGACCGAGCAGACCGCCTGAGGGTTCATCTGAGAAGCTAAGGTCTCAACC
AACTCTGGAACGAAGTCATCTGCCAGTTTCATGCACTCCTTAGCCACTACCTTAATGGGT
ATCAGCCTGCATGAGCCTTCGAACACTTCTTTAAGTTCCTCCTGTGTCTCATTGCTCTGC
AGCTGGTCTCGTGCCTGCGTCACCATGTCAGTACAGATCTTGCAGATGCTGTCGTTGTCC
TCAGGGAAGGTCATCTTGGACCACACGCGGGACACACAATGGTGGGTCGCCTTGCATTCG
CGGCCAGTGCTGAAGTTGCTGCACCAGTATGACGGACCCCAAGTACATTGGGCACCACCC
AACAGGTTTTCTTTGTGTTTCTTGGGCAAGTATGACCTGTCCGATATCTTTTTGTTCAAG
GCGAGAATGTTATCAATCTTCATGTTGTTGCACATGCCGATGAGCTTGCACATGGTCTCC
GGCGAGGTTTCAGACAACAGCACGTGGTTGATGTACTGCTGCAGCTGCGCGGTGTTGTCC
TTGCAGATGCTGGCGATGGCGGGGTAGTCAACGTCCTGGCATTCTGAGGTGATGCGCGAT
GCTAGGTAGTCCTCATTAATGAGCTCCCTGACATCTTTCAACTGTCTGAACAGTCTGATG
AACTTGGTTGACACCTCATTGGGTGTGACCGCCTCGTCTTGTTTCTCCCAGACCGTGGAA
ATGCAGTGACCCACCGCACCGCACGCCGCGCCGCGCTTGAGATCCTGGCACCATACCGAA
GGACCTTTAGCACACTCTTTTGGTACTTGTCGTGCAAACGACAAACTTGAACAACAAAAG
AGTGCTATTAGACAAAACACATAGGTGTTTGTCATTTTGAGAAGTTTCGTTTTATATCGT
GAGGTCCAGTTTCGGTGTCTCCGAAAAAAATACTAAATGTATACTATTTAATTTCACTTT
GTTTGGAAGTTATTGCGTATCGATTGATAAACAATTGTCAAGTCACTCAGCCGACTTTGG
TTTGCCGTCTGCGATGCTGTAGCTTGACGTTTT
>T_ni_cDNA_14524
TAATAATGTTGTAGTGAGAAGTTTTAATATGCCGGGAAGGTTCATATTTCTAAAATTGTA
TTATTTAATACGTTATGCTTTAAATATTTACAATAAAAATAACGCTCTGATACCTAATAA
AATAAATCATGACTAAACTTCTAAGTCGGTCGATTGTGGAACATCACTATTGTAGTGGGT
CACCCTTTTTTGTGAAAGTGACAGTTGCCCCTGTCATTTTACTGACTCGAATTAAAAATC
AGACTATAGGTATAAATCAAGTTGCAGTCTAACGGCCGTTTTCAATATCTACCCGTAATC
CATTTCATAAAGAAATTCGAATGTAGTTATCTTACTTTACGAAGGTACTTAAATGTAGTT
ATATACGTAATACTTACTTTATATAAGATGGTAAGTATAATCACTTATTGGTCGTAATAA
TAACGTAATGAAAATCTTACTGTTTTGAAAAATAATGAACTGTTTTTAATCTAAACGGTT
ATTGTTTCAAATTTCGCTGTAAGACACTGAAAGCGGCCGACTAGCTGGCTGTACCTTAAA
TGCATTAGCCATATCTATGAGATAAACTGATCAAACGAGCCAAAGCTCAGTCTCAGAGTT
GGCGGCAGCAAGTCGCTTTCCAGGCTAGGTACATGTTGCATATCAGGTTACTGTCAAATC
TTTCCATTACCAAGCTTTAATGTATTCAAAGTCAAATTACAACAACAATTGTTTTTCTTA
AAGAAAATATGTCAGCTCTCGGTAGGTAGTGGAAGTAGTGCAGGTGCATATTCTCAACTC
TAAAGGTATTGATTTAAACTCTACAAATACAAAGATTTGACAGTAATGCACGCCGCCTAC
GATGTAGTGTTACGTCAGCCTTAAAATGACGAAACGAATGCACAAGGTTCGAAAGTGTTG
AATTAATACGTACTACGCTGACGTCATTAACATTATCCTACAAAAAGAACAAGTGGCTGT
CCGACTTGTAAAATTAAAATATTTGCTGCAAAATAAACCGTTGTCGTCACTGCGATAACA
TAAAGTGTATCACTATTCAGAAAATGTTCTAGATTTAGTTAAATTTGCATTTTGAGAAAT
CCATTTCCGGATGCTGTTCCATGAATTTCTTGAGCACGTCTTGTTTCTTCTGTTCATCGC
TCGTAGGTAGACCCATTTCTTTTTGTCTTTGATCGTACATCATTTTTTCAACTAAGCCAC
GAGTTTCGCCGTCCAAATCTGACAGTTTCGATGGTTCTGGGTTTATCTTCCTCGTGGATA
TTTCCGGGTCGGTAGTGACTAGCCTGCCCCACCAATTCATTTTATTGACCTTCTCTAAAT
TAACGAGTAGATTGCGTCCATCTTGCAGCACCCAAGTAGACTCTTCAATCTTGACATCAG
CGTCCAGCTCTCCGTCGATGATGAGGGGCTGGCCTTTGATGCCCACTTTGAGGTGCTTCT
TGTTGATGATCACAGTGAGATCACGTGGCCTCAGAACTTGACGAAGCGGCACTCGGAGCT
CAATTTCTTCAAGGGTTTGAGTCCACCGGTAGTGTTCAAGGTCACATCCGTTACCGGCAT
TAGGCTTCAGTTTTCCCTTCTCTTTAGGATCGTCTTCTTCTTCGGGTTCAGCAGCAGCGT
CGGGTTCAGCAGAGGTACCGCCATCACCACTTCCAATTTCTGTTTTGTTTTTCTTTTCTT
GGTCAATATCTTCCTGTATTTTAGCTGCCTCCTGGTCTGTAATTTCAGTGACAGAAGCAG
GTTCAAAGTCCTGGGCCATCCTTTCTTGTTCCTTCTTTTGTCGGATTTCTTTTAACCGTC
TATCTGCTTCTTCTTTTTCTTTCTTTATTTTATCTGCCTCCTCCTTCGCTTTTTTAGCAT
GGACATAAAAGGTATCCTTGACAACTTGTTCCCATTCTCCTTCTTTACCACCAATGAAGA
AATCTGTTTTCCTGGCAAGGAAGCTGACTATTGTACTCAGCAAATCTTTTACACCACCTT
CGTGCTGTTGTGCCATTGCTAACAGCATTGTATCAAATCTTTCTGGGTCGTTAGCCATTT
TTTTTTAGTATTATTTGTCTTAACACTTTCTTTGTTGCACACAAAAGCCAATAATTGCAG
TGAAATCCGTAAAACAATGGTTTTATATGCTTTTTTTCTCTTTAGACGAGTCACGGCGCG
GCGTTGCGTGTAACAAGACAAACAAATTTTCCCTATTTGACAGTTGAC
>T_ni_cDNA_14535
TTTTTTTTGTTCAAATAAAATAATTTAATATCAACAGAATAAATTAAAACTGTTTATACA
GAAGTATATATATTTCAAAAAGGTATATAATTATAAAATACAAACTTCACTTGGAATTAT
ATGATAAGTCTATCTTAGACAATTTTGTGTCACAATTAATATAACAATCCTTACATTTAT
AAAATCAATTTAAGTACACAAATAATGCTACTTTGGAGAGGCCTAGTCCAACAGTGGACA
TGGATTGAAACACTGAGGTAATTTATTGATTGACACAACCATGTTGGTTTAGTTTTCTAA
TAATTATTATAGAAACATTTCAAGCTAAACTACACAAAAATAATTTGCATTTGATATGTC
TATTTCAAATGATAAGGAACAAGTTTTTTAAGGAAGTAATTTCTGGATTTACCAAGTGTA
TGTAGTGATGCAAACAAGTGATTGGTATCAATTGCTACACTATTCCTCATATTCTTAACT
CATCACTCATGATTCCTAAAAAGCTAATTTAATGTCTTTAGTTTGTTTATGGTGTCTCAA
ATGAAGCTTAACAAAATTTATGTCTATAATTTGAATAAAGATTAATATCAGATAATTTCC
CTACCATAATATATGTGTGCAAAACATCCAGTAAATTGCACTTTGAGATTAACACTTACA
ACTACAAAACATCACAGCCTTAACTATATTGCTATTCTAACAAGTGCATATTACAAACAA
TAACTGTTTGTTCTGATCAAATTTTGTATGAAATACACAATAGTCACTTTATTCTCATGG
AAAAAACATCTAATTAGCTAAAAGAAGCTAATTCTCTGTGCCGTTTATTGACATAATATT
CATATTTATATACTCAAAGCATATTTAGACTGTCTTTAGGCACTTGTGGCTATGTAACAA
GGGTATGTTAAGCCCTATGAATACTGGGTATCATTTTGAATATTTTGCTTCTGTCTGAAA
ATGTTTACCATCCAAACAAGTAGCCACATAGACGCGAGTAGCATGTAGAGGCCGCTGATG
GTGTAGTACTGGGAGGCTATTGGCAGCTTTAGTGTCTGGATTAGTACCAAAGTCAGGATG
GACTGCAAACCAGTGCCTATGAGTGTATTGATGCCGAATATGAGGCCGAAGCAACTCTCG
TCGCTCAGCTGACCGGCTATTTTGGCACTGCATAGTGTTATTGTGTAATGATACAGCATC
CCCATGACTATGTAACCAGCATACGACACAAACACGTTGTTGAAGTATGTGCCAGCGAAC
ACGGCGAGGCCCTGCACGGCGGCGACGGGGGCGGGCGCGCCCGCCGCCGCGTGGATGGAG
GCGACGTAGGCCCCGCCCGCGCCTAGCAACGTCTGAATCGCTTCTACTGCGCCGTTGAAT
GCTACTGGCTGATTACTATTCTCCTGTATCTGCTTCCACAACAGCTGTATGTAGGTCTGC
ACTTGCACGAACAGCGCCAGGGTGACGGCGTACAGAGCTGACCACACTAACACCTTCGGC
CGGGAGTACGCCGCCCGCGCGTGACGCAGAATCAACGTTGACGCTTCTTTTATATTAGAA
CCGAGTGACTCATTGGGTTGCAGCTGTTTGTCCGGCGAAGTACTTGACTCGCGGGTGTTG
CGATGGAAGTAAATGCCGTACTGCACAGTTGGCAGCCCGAAAGCCCAAAAAGTCGCCAAG
ATCTGAGCTGTGAATGTGATGTAGTTGAGGTCCCTGTAGTTCATGAGGCCGAAGTAGGTG
AGAAGCTGAGCGCTGAGACCGGACAGGAAGCGGCCGTTCAGGGCCGCGATGCGAGTGTAC
GATGATACCCGAGGGTACTTGTCTGATTCTACTTTAGCATAGATATAGGTATAGTAAGCG
ACTTCCGTAGCCATATACAAGCCGTAGAAGAACTGTGTTGTCTGCACCCATGCCAAACTT
GAAGTCCATAGTAGTATGGCGTATACTGTGATACCGCTTAAGCCTGACAAAATTATAACA
GGTTTAAACCTCAGGAAGTCAGTTATAAGGAACACTAGAACTAGCAGTGACAAGTAAGAG
TATGTTCCTATAGGATACACATCTCTGTTCAGCTGTTCCTCAGAGATGTCCCACCACTCT
CCGAGCAGGAACTCCGAGACGAAAGGCTCCGACGGCCGAATCTCACGCAGGAGACCAAAA
GCGCACAAAATTAGCGTCACCCTAACCCAAGCCTGCATTTTTTAATGCTTGATTTATGTA
ATGAATGTCGGGAACAGTCTTCGCGTAGATTTGGCCTTGGCGATCGTCAACAGCCGTGTT
AAGTGCTCACGTGTCGCGTGCCGACTGATGAGGCCGGTAGCGCCGCTCCCGCCTCGCTTG
ACACATGGTCCGCCAGCGGATTTATCTAGCATTATATGTTGAGCTAAATCATGTGTGGTT
TTATACAACGAAAGTGTAGCGCGTAACCTTTTCGCTTCTGTCTTTATAAAAGGTCGGGAT
TTCGTAGCGTTTAGAAATGTTTTTTCTTTGCTAGAGTATTGTTAATTGTTATAACCGTTA
TAAAATAACAATTGCACAAACGATATTACTCTTTGGCTTGTAATTTCTTGTTTCGAATAT
TTCATTACTTTTTATGACATTTCTCAAACTCTCATGTTGCTGCTGAAGCAACCTTGCTTG
ACAGAACAGCTGATACAAATTGACAGTACTTATCG
>T_ni_cDNA_14656
ATCGGGATTGCTCGACTAGTTCCCTAGACCCAACCGGAGTCCTTAATCATAAGCTGACGC
GAAGGGCAAGCGTGTCGACCGTTGCACAATTTAGTACGAAAAAATAATTGTTTTATATTG
TTGTTCGACAGAAATAGAAGAAAAATAGAAGTCATCTTTGTTTTTTACACATAGAATATA
TTAAGATACCAATTTCTCTACGTTTGGACAAATTAAAATATGAATCGTGAAAGTCTTGTT
TTCTTAAGCTGAGGCTTTCAAAAGCTGACTAACATTCGTAAAAAAGCAAATAAGATTCTA
GCAGTTATATCGCATTACTGCTGTTGCAAATTTAGTATTACTACCGTTCGTAATTCAAGG
CACTTATAACTTGAGTGTTAAGTTTGATCCTCAAGACTCGCAACGACTTTTTAGTCCTAA
ATATCATAATATCCGTGTTTCGGAAGGCACGTCATACGACACTTGATATACCCCCATCGT
ATCAGATAGGCACACATAGGCCTATGTGAGTGCGGGAACAGGGAGTGTCGTTGTGTTGCC
GTACACGCGTGAGCACTATTTTCTGTTCCGCAGCTGACAGGTGTCTTGAGAGACTAGCTA
TCGTCGCCGAAATCATTTAGGACATGGTTATCGTTAAGTTTGCACTTTTAAGGAAAGACT
TAAACGTGAAAAGCGTTAATCTAAGGATTAGGCTACAAGCTGTAACGACTAATGCAGTTA
AGTGAAATTTACATCTTCAATTAATGAAGGGATTCCATTGGTTGTTTGAAACATCCTACG
CTAAGCCGAATGGAATGCAGTCAAATTTTTGTTTTTTTTTTAACTATTGTTAAATAAGAG
CTATGCTAAGATTTAAATGGCATTTTAGGAAGATGTACAAAGGAAGCTCAATACACTAGT
ACTAACGGTCAATTCATATTACGGCAGAGTAAAGAGAAGCTGGGTTCTATATTTTTTTGC
AAATTCACCCTAAGCTCGAGGGCGTAAGGTTCAAATTTCTTTAGAGTGAAATATTATATG
TGGCCACAGCAAACTCGCCATTAACTAAAGGGCATAAAGCTCAATTTAATCAAATAATTC
AATTCTCTTCATCTCTGCTGTAATATGGAAGGCGATAGTAGACAAATTAGTTTATTTTAC
CGTCAGGTAGATTAATAAAATATTAGACTCATACTTAGTTTCAATTGAAACCGAAAATAA
ATAATATGAAAGCTCAAATTCGGTCCTCTGCATATGTAGGAACTATAAACGGTTTACGAT
CACAAGAACTCCAATCTCAAGATGCTCTGTGTTCACGGTCGATTTAAAATATACATAAAA
GGCTGGCCCGTTGCTATAATAGTTGCTACATATCCAAAGCACCTAAATAGCTAATATTTC
TATCATGTACCTGACGAAATTAAACAGTATTTTTTCTATACATAATATACAGTCAACGCC
CCCATTGACTCTTAGACATAATAATATTAAAAAAATACAAAATATAACAGTCATACATCT
TACTAACGAAACTTTGGTCCACATAGACGCAAATATCCATTGCTTCACTTATATACAAGG
TACTATTAACATTAGAACGAAACAGTCAATGGACTGAATCCTATTGCCATCTCTTTCTGA
TAATTTCCATTAGAAAAGGACAGGTATACACATGTAATGTTTATTAGGTGAGCGAAACAG
TTACCATGGCAAATAAATTTCAAATTGTATATTCTATCCTTCTCATCTTTCATATGATAG
AAAGAGTCGGGAAGAGTTCTGAAATAGAAATAGAATTCACGCCATTGAATGACAAATACA
AAAGCTCTGCAGTATAAAAAAGATATACCCGTTTACAAGTTTGGTTAAGACTTCTCAAAT
GTATCTTAAAATATTAAGTGTTAAGGTCGTATTTTGTGTAACAAGCTATTTAAGTCAATT
TACATCACCAAATTTGCCAGCAATGGAATAATAATACAAGATTGCTTTACATGATGATAC
AAAATTTTTGTTCACATTTAGATCTCTTTAGATTTCATCAACCATAGACTTTAAATAATA
CTGCTATAGAACTGATTAAGCTTTCAATATCTCAGCACACATCCAAACACACGAGTTAAA
GTGGACCTTATGTTAATTGAGTTTAGGTTTCAGTTTCGCTTAACAACTCGTTTTCTCTTA
AGATATTACTTAATAGGGCAACTTTACTTATAGAATCTATATTAAGTGTTAATATTATAG
GAATAGTTCATGTTGCTTATATTCTATCTCTTTCTTTCCATCTAACATTATACAAAGAAC
AAAAGAGACAAAATCTTAAAAACAAGTGACATCTACAGCCTTATTACTTAAAGCTCTATG
GTGAGACGTCTAAACTATAGCATATACATATAAATAACTATGTACACTTGTCACTAATAG
TATCGCTGGCACTAAAGTACCAGTTCGTCACTAAGACTCCTGTGATGAGGATTCTGTTGG
TGTTAGTATAGGCGTGGTTTCAGGTGATTTTAATATTTTATTTAGTAATATGTATATACC
ACCCATTAGTAGAAAAACGCCGATTACCGTGAGTGCGTACAGTCCGTAGGGCACCCAGTA
GCGCAGGCGCAGCGCCTGGCGCGCCAGGGCCGCGTACTCGGGCGTCACGCCCACCTCCTG
CCGGAACCAGAACATCGGGACCAGCACGTCGCTGTCCCACAACACGTTGTTGATGTTGAA
GTATGGCACGTGTCTGACGAGCAGGTTGATCTGCAGCTGCGCGGCCACCGACAGCGGCAT
GCCCGTGAACATCTCCAGCGCCAGGCGGAAGTTCATGTCCTCAGTGGCATTGAGCCCCTC
GATCTTGCTGGGGTAGTAGGGGTCGGAGTGCAGGAAGTGCGGCAGCGACACGAAGGCGGG
CGCGCCGAAGCGGCACTGCGACACGTTGAGCGCGCCCGACGGCATGCAGTCTGCCGGGAT
GCCGTTGTCCTCGCAGTAGCACGCCATATGCGGATAATGATGGCCGTTATCAAACACGGA
GTTGTTGGCCGAGTACTGGACGCCGGTGATGCCGTCCACTGTCACCTCCTTCTCTTTGGT
CAGTGTCATGTATGTGCAAATATCAGAAGCGAAGACATTGACCTCCGGTTGTCCGAACTC
CGGGGCCCAAAGCTCACCAGTAGAGCCCTTTACGACTCCGCACTCATCCCTGTAATCTGT
TCGGTTGGAGAAGCGCCACTGTTCAATGTTGCCAAGGCGGGAGAAATCAGAAGCTCCGGT
ATTCATGTTGAAAGACCCGTCGAATTCTAAGGACCCGTTGCGCTGGTAGAACCATCCGAA
CCTATCATACGGTATGTCCAAGGGCAGGTTGGGGAAGTGCGATGCAATCGTCAGGACAGG
ATCGCTGATACCCTCAAACAGCCACGAGGATACGTTGGCCGTCACGAAGATGTTCTTGTG
GAAGCCTCCGACGAAGAAGTTCACAGCTTCTTTGACAAACCGGCCTTGGTAGCGCAGTAT
GTATGGTATCGTCACGACGATAGGGTTGATACTGGTGATCATGTCTTCGAGGGTGCCGTT
GGACATCTCCGGCTCGAAGTGCCAGTAACGCTGGTTGTAGAACGTCAGCGTACTGTTGTC
GTTCCACGATAAATTCACCTTGGCATGTGACTCTCGGTACACGTATGGTCCCATCTCCAC
GACCTTAATAGGTTCCCGCTTGCCAGCCAGCAGCTCGTTAACATTCGTGATGTTGAAGAA
GTGGAACTCCAAGTACATGGGTATGGGCGTCTCCCGCCAAATCTCGAACGACATTGAGTC
TTTTGAGACGACCATCATCTTTTGCAGCTGTGTTGAGAAGATCAGTGGCCAGAATATGGC
CATAATTGCACCGAGCACGACGGTGACGGAGCCACATCCCATCAGAACACCGCTTTTCAC
GTTTGGCGACACCATTGTAAATTGTGTTTAATTATTACGTTTTTGTAATATTTGTTTTTG
TAAAATAATACTTCACAAAGCACTTATCCAATTACGATAATGAATGTGTATTCTTTAATG
CTATCACTTATATACAATATAAAGTATGTACACCACTTCTACACATTTTAATGATTTGTT
CGAAACCCCACAATAGCATTTAATTTAATTATAAAACGTAATAAATAATTAAACAAATTC
ACGTCCTCCTACACTGGAATGTTTTTAACTTCTGACAAAATGACAATT
>T_ni_cDNA_14665
TTTTTTTAATATAAAATATTTTATTTTACAGAACATTGTTTACTTACATCTAAGTTTGTG
TAGCGACACTAGATGAGACAGGTTACTAATAACATAATAAATGGGTTTTATACTCAATGA
GTGAAATATAATACAGCCTGAATAATGAAATTGGAATAGCTATTGTAGTTCGAATCTCTA
ATGTATTGACGTTCTACAATATGTACTATATGAACATAGTATAAATTGATATCATAATCG
TATAACCATTCCATTGAGCGAACTTCGTAAAAAAGGACATAAAATACAAAGAGCGTAGCA
CCCGTAGTTGCCAACGACACATCTCTCGGACTGTGTTGCTACACACAAAAATTTCAAGCG
ACCAGTATTAGGCAAAAAGTAACTTTAAATCGTTTGTCTATCCGCTTAATACTGATCACC
TAAAATGTTACACTTAATATACCATAACGCACCAATAACAATACTTAAAATATTAAATAC
GAATTCTTTAACTAATAAATACTATAGATATATCACTTTATTACCAAATAACGCAATTTG
TACCTTGATAAAAGTATACGAAGAAAACCGTTTTATCATCATCGTAGTTTGGGCCAATTT
TGACGCAGAATGAGCAATCAGTAAGTTATAACGAGGTTTATTTGGGAATTTAATGTTTGT
ATAACAACTTGGTCCTCAATTAACCCGAAGAATTAAGGTAAAGTGAAATAAAAAGGATAG
ATTGTATCAAATGGCCCAAAAGTTTACAACCCACACCACTCATCTATGGAATAATTGCGC
TTACATAACTAAATATAAACAAATGAATCACAGCAACATTACTGAACGACATCCAGAATA
AATATCAACAAAAAAATAATAAAATGTTGTATAACACAATAAAATGTTGATACAAAAAAC
AATATAACAAACGAAAAGACGCAGGATTCAGTCTAAAACTTGATTGTTTAAACCTGTCAA
ATATATTTATGTACATACAATAACAGAATTTGAAATTGTTTATTTATATCAGCACTATTT
ATATCAGAATGAAGACTCTGATCGGTTCCGAAAAACCTAATATAATAGTTTACTTTAAAC
ATTTGTAATCTTAACATATGATTAATACTTTTGGACACTTGATACTTGAATTATTTGTAA
AAGTACCCTTGTATGTGATGCTTACCTTAAAACATTATAGAAGAAGAAAAACAACGGGTT
TAAAAATAGATGCAGAATAGGGATGAGGGCGCGACCGTACAAAAGGTCTTGCCTCAATCT
TTTTATTACAGATTGTATTTTGACTCAAAATATGACCAGGGTTTGATGAAAAAACGCTGT
ATAAAATCATACACGAACGAAAAAAAGGCTATATCTGAAGTTAGTCCTAACAAAACATGT
ATGAAATCTTTCGAATCTTTATTAATCTTTAAGAATTCATTAAGCACATTTGGCATTTCT
TAAAACGTCTCGTTCCGTTAATCTGTCACTAGAAGCAATAGTCTTAGCTGCAAGATGGTA
TGAATTACCAGAAAAATTCATAGAATTTGAGTAGGTTTTTGATTAAAAAAAATAATAAAA
CCCCAATTTAAAATGTTTACTCGAGAGAAATACCTCACCTAGAATTAACTTAGCTATTGT
ATATGTGTATATTAGGATAATAGATTACACAGCCCTGGACTAAATTGAATATATCCTTAA
CGTATAAAATATTAAGATTGAATTTTGCAGATTTGTCAAGTCATTTTTTTAGTATAGTAC
GGTTAGAAATTAATTGCAGTTAAATCATAAAATTCTCAATAACATAGAGTCTCAATATTT
CGATGGCGGATAGTCTGTTGATATTTAATAATATTACTGTAGTAAAACATACAGTGTTAC
CATGTTATAACAAAAAGTGTTGCCAAAAGACACACACTAAAAACTGCAATATTTAATTTA
TCATTCCTTAGACGTTATTCATACACAGATACGCTAAGATTGATCATCACCTACCAAAGT
AAGAATGCTTTTAGTGCGGAAGCGATGTAGTGCACTACACGCTGTAATTCGGCGTCTCTC
TTCCACAATTACAAGAGTCTTATTAATATACTACTTAAACACACAAAATTCAATGCTATC
TATCTATCGTATCGGTGGATATCTACACAGCGCTTTAAACAGTAATATTTCAATAATATA
AAGGACTCTCATACACATCGATCAATATTAAGGCACTTGCACAAAACTTAATTTTAATTA
AGAATCTGATGTCTGATGATGGAATCATAATTATAATTATAACCTGTTGTTTGGTTACAT
ATGGTACACCGCAAATGCTCGTCAATTAAACGACGTAAAGATGCGAGTCCTTGTATGCTA
TGTATAGTTTAGCTTTTACTGAGTAGAATCGATTGAAAAGCTGTGTGTGTTAAACATAAT
TTAGTGCGATAAATACCTTAAATTGCGCAGAAACGTCTTTTAAATCATGGCGGACTGATC
ATTGTCGGCAAAGTATCGGGACTTGCATGTGATTGCTCTGTAAGGGCTATAACATGCAAA
AAATTGCGACCACGCATAAGTGAACACCCCTAAATAACGGGATCGGGTGACATTTAATCG
TGGTGACACAAAAATAATTGATTTCATTAAAATTAGAATTGCAGTTGGTCTTATACATTG
TAATTTAGTGATGAAGTCATTCTCCTATATTATAAATAATAATTAATCAGTGGTATTATT
AATATATTATTCCTACTGAGAGTCTTGTGTTATCACTGTAACAAGAGTGAATAATCTCTA
TACTGTTAGAGAAAAATTAAATTTCTTTAACATAACAGAAAATTATAACGATGCTTTAAG
TTTTGATTCGATCGCAATTGTTTTGCCGTTCGTCTATATTGAATAATAATTTATGAAATA
AAAGAAGGTGATAAAACTTTGATATACAATACCAATTCTGATTTGGATACAATATATTAA
GAATAAAAAAGAAGATAGAATTATAGTAATGAGTATTATTACTGGCTGTGAATTAGTATT
CAAAATATAAATAAAAGTGTTTTTGACAGACGCGTTCGAATCAAAACAAAAGAACACTCA
CATTTTATACAATGTGCAACAGGACCTTAAAGTAAGAGTGAATCACATTTAAATATGGGT
CTAAACTACTTACGAATAAAGATCATTTTCGTATGTTTTTGTACTGGCGATCGCTCCACT
TTCTGTGCATGTGTTTGACGATGTATAGAGGTAGGCACGATACTAATGTGATGACTATTA
CCTTCCACCAGAAATCCCAGTGCTGGATGAAGTCGGCGTCGAAATACGTGGTGAATATGA
ATAGCGTGGCGATGTACATGAGCAGGCTGACGAGCTCGGCGCCCACCATGAGCCAGTGCC
ACGTGACCACCGTCAGCGCCACCATGATGAGCTCCGTCAGGATCAGGGCCGTGTAGCTGA
TCTCCACGATGTGGATCAACTGGTCCTCAAATAAGACTAGCGCCCCGTACATTATTACCG
CACCTTGATAAATAGATATATCAGTCCATATATAGAAGGTTTTGTAGGAGAGCTGCCGGC
CTTTAGTCAGTTGCTTGTAGAGTTGCGGATGTTGGAGTGCAGTTGAGCCCGGTATGTCTT
TGTCGAGCACCAGGGAGAACACCGGGAGCATAGTGAACACAGTCCCGTAGCCGACCATCA
GGAACCCAGGGTACAGAGACACAGACGAGAAGTAGAATACCACCGAGAACACAGCCTGCA
TGGTGGACACGATGAGGCCGCGGTGCACGATGAAGAGGCTGAGCGCGGCGGAGCGCATGG
CGGCGCGGCGGCCGTGCACCAGCAGCAGGCGCGCCAGGCTGCAGAACGAGCGCACGCTCA
CGTCGCCCGCCAGCGACGCCGCGCGCCCCTCCGCGCCCTCGATGCCCACGCCTATATCGG
CCTCCTGTATCATGGCCACGTCGTTCCCGCCGTCCCCCACAGCAGCCACGACGTGTCCCC
TGGCGCGCAGCAGGCCGGCCACGCGCGCCTTCTGCGTGGGGGAACACCGCGCCACCACCA
CGCCCGAACAGCGACACAACACCTCCACGAACTCCTCCTCGTAAGAGTGGAGGCATACCT
CTAGGGTCTCCCCCTCTATGATGAGGTCCATGTCCTGTTCCTGTCGCGCCAGGTCCCGCA
GCAGCCGATGCGCGTCCTGGCGAGAGCGGCAGTCGCCGGCCACGCGCCAGCCCGCGCCGC
CGCCCAGCTGCAGCGAGCGCGCGATACACTGCGCCGTCTCCAGCTTGTCGCCCGTCAACA
TCCAGATCTTAATACCAGCGGTCCTGAGCATGGACAGCGTCCGTGGCACGTTGTCTGCCA
GCCTGTCCTCGACCCCGGTGAGGGCCAGCAGCGTGAGGCCTCGCTGCAGCTTCGCGAGCA
CGGCGCGCTCGCTGCGGTTAGCGGTCAAGCGGGCTTCTTTGTATTCACTCTCAAACTTCA
GATACTCGTCGTTGGTGAGCGTCTTCTTCGCGATGACCAGCGTCCTGAGCCCCTCAGCCG
CCAGCTTCTTGCACTCGGGGTCGAGCCACTGCGTGTCCAACAGTTCTGATAGAGCAACGT
CAGCGCCCTTCACGTAGTATGTTATTTCATCTGATATCTCTTCCTTAACAATAATGCCCA
TCATTTTGCTCTCACTGGTGAAAGGAAATATTTGTAAAATGGAGTACTGCATTATCTCGT
TAGCTGCGCGAAGTTTTAAAGATATGTTGTGTAAGTCACGTCTGTATAGCGATACACCCA
TCATATCCGTCCACTTGACTAAGGCGACCTCGTCGGGGCTGGAAGCCTGGTAGTCGCACA
GCTGCTGCTGCGGGACCGCGCCGCCACAACTCTCCGATATTACCGAACTGCCCATGTCTG
ACTGTGCTTCATAGGCGTTCTGATCGTTGTTGTCCACGTCGTACACCGGCGTGACGTTAT
GGCAGAGTGCTAGCGCCAGTACGGCCTCCCACACCTGGCGCGGCGTGGGGGCCAGCGGCT
GGCCGCGGGAGGGGGGCGAGC
>T_ni_cDNA_14704
TTTTTTTTTAGTGTGTTACAAACCTTTATTGCGATCAAAACTAGAATACCAGTGCGCGAA
ATAATGGAGTATACAAACATTTAGATGATTATAGTTATAATACTGGTATTATTTGATGAG
CACAATCATTTTGTATTCAAAGACTTTTATAGAAAACCTGTTTTATTTTGTCTGATAAAT
CATTGTACACTAGTCTTTCGAAGACGATTTCTTAATTTAACTATTAAGAGTCTTGTTCAC
AGCTCTGTGTGTTTCTCTGGTGGTGGCTCTGGCGGAGACATTGGTTCTCGGTAGTATTTG
TCGTAGATATCATCCCATAACTGCATACGTTTGTCCAGGAATGGTCCTCGCAGTTCCAAC
ACTCGATCCAAAGACATATGCGGGTTCCCACTGGCGTCTGCTGCCGGCCACGCTGGGAAC
GGTGATCCCTCCGGCACTGGTTTCCCGTGTACTATGAAGTTATGCCACAATTCTCTCATT
GTAGTTTTCATCCTTTTAAATGCTGGTGACAGGGCACTTTCGTCATTGCTTACAAAAACG
ATTCCATCGAACACTGCCGTCGTCTGGCCACAATGTGGGGCTCCACGCACGTCCGTGTGC
GGCACTGCAGGAAAACTCTCATCCGCAAAAGCATACTCATATAAGTATATCTGATTGTTA
CCACTTTCTACTTGAAGTTTAGCAGTCCTAAAAGTTGGGTAGCCCATTAAGACGTCGCTA
AAGTATTCTACATAAGCGAGTATGTTTTGGTTATTCACGGGATGGGGGCCGAAGTAAAAT
TGTTTTACTCTTCTCGCGATCTCGTCCTTCTCTTCCTCATTCTCGAATTGTAAGTCAATT
GGTAAGAACTTTGAAAACTTCTCATTCATTTCATTTTTCCAAGTCTCAAAATAATCTACG
TATATCGAACCTTCCATGTTGCTTATTCCGAATAAAACGGGCAGTTTCTTGTATTTACCT
TGTTTGATAATATTGATTGGACTATCAGTAAGAAAAACTGAACTACCTGTTTTTCGTTCC
ACACAAGCAGAAAACAAATTTGATATGTCTTTTACAGGACTAATTACATCAAGCATCAAT
TCTTCCAGTGGGGTAGTTTTATAAAATGCTTTCAAGGCGTGGAAGTCATCAACTTCAGTA
AAATTCAACCTTTTTGCAAAAGCTTTCGCGTTTGCTAATGGATCGATTTGAACTGCAATA
GATGATACGCTAGCCCCACTTTCCGGGATAACTTTATGGAATAGCCCCTTCGCGGAGTTT
GACAGCATCAACAAATTTACAGAAATTGAACCAGCACTGCCTCCTGAAATTGTGACGTCA
TCGGGGTTGCCTCCGAATCGGGCGATATTTTTCTTTACCCATTTGAGTAAAGCTACTTGG
TCCTTAAGCCCAGCGTTACCTGGTACGTCATTCGTGCCGAGACACAAGAACCCTTGAACT
CCCAAACGGTAATTAAACGTGACGGCTATGACTTTCTTTTCCTTTACAAGTTGTTTAATT
GGCATCATATTTCCATATCCAATAGCGAATCCACCTCCATGAACTATTACTATGACGGGT
AGTTTTTTCTCTTCCGTGTCGGGAACAAAGACGTTTACATGAAGACAGTCTTCGTGCATG
GTTTGATTTTCTACATTTATGTACTTGGTCTTCGCCTGCCAGCATATGATGCGTTTGTCG
ACAGCGTCTAGCGTTTGTAACCATACTGGTCCTGGAAGCGCTTCCTTGAATCTGTCTGCT
CCTCTAGGCGCCGTGGCGTAAGGTATACTGTAGAAGCCATACAGGCCTCCCTCGGGATCC
CTGCGCCCGCGCACCGTCCCTTGAAAAGTTTTAACCTCTCGCCACTCGGCCTCATCGCCG
AAACTTGACACTACAGCTGACAACAATATTAAAGTCCATAACAACATCTTTAATCTAAGT
TATAAACTAATATTATGATTGTGTTTTCACTAGACGCGT
>T_ni_cDNA_14730
TTTTTTAATTAGTAACATATTTACTATTCATAAAACAAACTTTACAAAATACTTAACATT
AGCACATTTAACTTAGGTACTGTTTCTATCTATTAACAAAAGGAAATATTTCTTAACATC
TTACTTTACCTTAAAAATACTTGTAATCTCATCCATTTAAAAGTCGCTTTCTCGGGGCTG
ACCGTCGTCGTTCGAATACCTTCTTAATCTTGGTCGTAAGGGTCTCTCCATCTCTGCCTG
AACTTCAACAGTCACTACGTCACCATTTGGCTCATTGAACTCTGCGTTATACTCTGACAT
TCTTCGCCGCCGAGCACCTGGCGACTGCTCCAGCTCCGCTACTTCATGGCTACCGTATCT
GCTAATCTGCCTCTTTGGTCTATTCGCACGTCTTCCATCATCGGACATATCTGTTAGTTC
AACACCACCTACTGCTACATCGCCGTTCCTTTCAGTTTCTTCCAATAAATCACCGCTGGA
TTTAGTTTTCCTGCGGCCTCTCTTTCGTCTAGTCTTACCAGAACCGGTTTCATTAAGGGA
GTGGCACGATGCGTTCAGTTTTGGCATTGACAGAGCTTCGTCGTACGAGGGTGGTGCGAT
CAGGTCTCGAGGGTCTGGCGTGTTACATAAAGCTTCTTGTTCAGCTCTCATTCTCAGTTG
CCTCAACCGATCTCGTGCCTCTTCCACTTGTCGCTCCCTTTCAGCTTGAATTGAGGCCAA
GCGGCGCTGTGTGGATCTTCTTATACAGTTCACTAATAAAAGACATGTCACTAATCCTAT
GATCATTATAGTTATGAACCATATTAAGCTATCTGGATTTGGTGTTTTAGCGGTGGGATT
CCAGATAAAGTAACAGGCTGATAACCAGGTCTGTCCATACATTGAAATTGGGCTGTTACA
AATTAAGTTGTATGATTCTTCCTTTTTGCTTGGTTCTAAAGTAACGTACTCGAAAAAATC
ATACATATTTACGTCTAAGCAATCACATCTCCACATGTTATCGGATAAATCTAGTCTTTC
GAGATACGGATTAGAATCGAAATACGATCTTTTCCAGATGGCAGTAAATCTGTTTCCAAT
AACACTTAGGCCTGTTAGGCGAGGAAGCATGAAGAATGTGTAATTATTAATGAAAGTAAT
TCGGTTGTAGTTCAAGTTTAAAAATTTCAAGGTATTAGACGATACACCATCAGGAATATG
TGACAGAAGATTTCGAGATAAATCCAAATCTACGAGACTTTTAAGCCCTTCCAATGCATC
CACACCAATACTGCTAATTTCACATAAACTCAAATCAAGTACTGTAACCGAATTCGATTT
TAAATGTCCAACACTCGTTATATAATTGCGCGATAGTTTAACTTGTGTTAGCGTTGGCAT
TTCTAGTAGCGTATCATGAGGTATGGTCGCTATTTCATTCCAAGATAAATCTAGATATTT
TAATAACGTCAGTCCGCGGAATGTATCACTTTTCAACGATCCGATGTTATTGTAAGATAA
GTCTAAGTATTCTAGCATAGTGTTATTTTCAAATTCATTGCTTCGTAGAAATCGAATCAT
GTTATGATTTAGTATTGCTCTCCTTAGATTTGGGAAACCTTGAAGATTAGGTTGCAGTAC
ATTGCAGTAAGAGATGTCCAAGTATCTTAATGAGTCTGAGAACAAATTGTAAGCACTGGC
TGATAGTTCCAGACGATAGTTATGAGACATTTTTAAGTACACTAAGGAGGGTAAATACAT
CAATTCGTTATGATTAATTCTGCTCAGAGCACAGTTGCTGACGTCAAGGGTCTTCAAAGT
AGATGAAATGAGGCTGTGGATTCTTATTTAAACGGGTNTAAAGCTGAGCTTCAGGACTTT
GATGTTAGTCAACCCACTCAAAGGAGATCTTCCGTGTAAGGAGTCTATCTCGCAATGTTC
TAGTATTAAAGTTTCCAGAGAATGACTTATGATCAGCTCCAAGTTGGCGAGGTTGCCCAT
CGTTTTGAATTTATTGTGTGATAAATCTAGTACTTTTAAACTGGTGGCTGGTTGGAACAC
ATCATTTGGGTTGAGTGCAACCCATGAGTCGAAATAATTTCTCGATAGGAAGAGTTCCTC
GAGTGATGAAAGGTTCTGTAGTGCATTCTTAGGTATTTCCGACAGTCGGTTCCCACTGAT
GTCCAACGAAACTATATTATGGAACTTGTTCAAATTCGCAGGAAAGACGGAAATGTCGTT
ATTCGAGATGTTTAGTTTTTGCACCTGACTACTAAACCCATCTGGGATATCCGTCAGTCC
TCTTTGCGAGCAGTCGATGGTAGTTTGGTCAGCACTGCAGGTACATATGAAGCAGAGATC
TGTCAGGTCCCTGTCAAGTTCTAAGGCCTCTCCGTCGGCCATACTGGTCAGCAGCAGAAC
ACATATCGTGGTGGATAGGCGAAACATTACGTCTTGATATCATTACTGCCTTTTCACCTC
AGTTTTAATTTATTTCGAAATTAGAACAACTTCACCATTCAAATCTTGTCACATATCGAA
ACTTTTTGCACATAACTTGACACCTTTTTTTTAAAACAATTGAAGCTAGTGTTTAGACGT
GCAGTCCCTA
>T_ni_cDNA_14772
TTTTTTGCTAAATAGTAATAATTTAATATCAACAGACGAATTAAATTCGTATTAATTTTT
TGTTGTTTTTTTTTATAATTTGATTCAATTAGGTACAATATAGTGTCGTATATCTAGGCT
ACATAAGTATAATTCTTATTAACAATAATATATAATAATTAATTACATTTGGAATACAAG
TGTAGAAAATAATTATTTACAGGATTTAAAATATAATATTGTAAAAAACCTTGATTATTG
TTCTTGTGCATGATGTATTTACAAAAAGAAAAATATATGTGTATCAAATGCAGTATAAGA
AGAAAATAAATTAAATGTATTTAAAAACTTCGTACCAATTTTTCTAGCAAATAGTAGGAA
TGAAAACATTATATACAGTTTTATTAATAATTAATTTTAACCATTTCTTTGTCCCATATT
ACAATAGAAATCAGTATTCGTGGGTATTATAGAAAGCAAGGCATGTTCGAATTATTCCCG
AAATATTATAATCTTTTTTTAAACTGTGCAAACTACAATATTACAAACTAGTTCGAATAT
GTGATCTTAAACGCAATATATGTTGCAAGACGAAGTACAGTCAGCAACGAAACAAGATTA
AACTTGAATACTTGGAAAAATATTTTATAAAGTTAACGAATTACACTTTCTCCAAAACTG
AGTATACTATTACTTTTTTTGCTGATTGTACTTAAAACGTTGGTTTATTTCAAATACATT
GACATTTTAAGGTTTATTAATAACATTGAAATACTGTTCACATTGAGCTGTTTTACTCTT
AAATATGAAAATGAGGTTTTAGCACAACCACAGTTGGCACTCGTACATACGTTTGCCTAA
TTAAAAAAAACATTTTTTTATTCTGGTCAATTAGCCACAAGCTATGACTGAAAATAGACA
AGACAGAATTAATTAACATGCGAATCTTAGGATATCAATTTTAATAGAATTTTGCAAACA
ACTTTATAATATACAATATCGAATTATCGTCAACTAATGAGGTACAGTTAGCATGTTAAA
TATTTTATTTTAATATATTTTTTATAAACTATTAAATTTGAATATATAATAAAATTGTCG
CTCACTGGTAAATACTGAAGCTAGCATACTCATGTTACTCTGACATAATTGTTATACTCA
ATATACCTATAGTCTGCGCGCAAGTTCTAGTCACCTCCTGAATTGACAAAATGCATACGC
CGTCCTAGACAGTCTTTTGACCATCATGCCGCTCACCATAGATAACCTCAAAAAACATTC
GGCAGGTAAGGCAATTACGCGTGCCAAACATACATGCCGTGCTATCGTGACCTTGAAACA
TTCAATCAGATGCAGTATTCGCTTCCTGAGCTATCCGTGCCTTCCTCAAAACCTCTTGGA
CTTCAAGAGCTAACTACAACTTGCGTGCACACTTTTAAAGGTGAATTTATCTCATAGAAT
TGGCTCCATTTATTTTGGTGTTAAATATACAATTTAATTCTAGTTTATTGGGTCTTGTAT
ATCCTATGGAGGGACTTATAAACGTCTTGAAAGACTTGGGACATTCGTTACGGTGATAGG
AACGTCCTAATAGATAATGAATATAATTTGCTATTCTATCGCCACTAGGCGGTGTACCTA
ATAATGTGAAAGTGTAAATATTTAGTTTGTATACAATGCACTAACTATATCATTATAATA
TGCGAGGAGGTATGATTTACTGGGAACAATATAAAGTCGACAATCGATTTAATGTCTATA
TAATGGTCTGTGTTGCTGTTGGCTCATATTTTCGTAATTTTGCGACAATGTGTACAAATA
TAATACCACAAAACAGTCGCAATTACCTCCCAAGGCTCCACTTTATATGATATTTACTGA
GAACTTTGAAAATGTTTATGTTGTCGGTAGCAACAATATCATATTTCACATATTAGGTGT
CACACACTGTCGCTTTAGACTATTATATTATTTTAATATATTATTAATTACTTATTACAC
TATAATATAATAATGATTACATTATTTCGCCTGAGGTTAATTTGAGTTCATTAACATTAG
AAATTCTATATTTCCAACCAGAGTGAATAAATAAGGTTAAGGCACTAGAATAGACAATCG
AAAAAAAAGCACCAAAAAAAGTGCAATCAACGGTTAGTTGCACTAAAAAGTAATTAAAAA
ACAAACAGTGCTTATTCTATAGTTTGCAAACTAAACTAGCAATAGGTATACCTAGTTGCG
AAGTTGTGAAGCTAAAATATGTCGGCAAGAAACTAATAATTATATTTATCGATCTAATTT
ACGACTTGACTATCACACTGTTAATAAAAAGAAAAACGTTTCTTTGTATGCTAAATTGTT
TGGAATTGGAAAGTTCTTGCTTAATTTGACAGTTTCATTTACATTCTTTACTTGTTCTAA
CGGTCTGTTTGAACAAGTTTTAGATACTACTATATATTGAAATAACGAAGAAAACGCCTT
CTTTATGAAAACCTTAGTAAATAATGTTTCGGACCCAACCGGTCCTTAATCATTAATTTA
CGTGTAGTTATTTGGATTAAACATTTTTTTTTTTATATTAAAATATCATAGTTTTTACAA
CTTATCCGTTAAAAAGTGGTTTCAATTTAGTTTAGTTTGCACACAACAGAATCAGCACAA
ATTAATATCTTAGTAACAATTTAAACATCCATAAAATAAACTTTTGGTCCTCGAACCTTT
GGAAATCCAACAATATCAAAATTAATATCAATAAACATAATTATAACGTATTCATCAATA
AACTAACGATAAAACATTGTTCTTGTGTCGTTTACGGCTCATTTGCATACAATCACAAAA
CATACAGTGTTTATTTTAGGTCCGATGTTTTAACTACATAAATACTCCTTCGATAAAATA
CTTAATTCATGTTCGTGCACTACCTTTTTTACAGTCACCACTGTCAGAAAAAGGTTGATA
TAACCTGCTTTAAATATTTCATAGAAGAACAATGATTCTTAATCGTGATTCGTAGTACAT
AATAATTTGAATTAATGCATATAAACATCATCTAAAATATTTATACAGTTAAAGTTTTAT
TGTTTAATAAGTACTTTATTTATATATCAAGTATCAAGAATCTAAATGACCCATCTATAC
TAATACTATAAAGAGTGCTGTTGATTGTACGTCGGTGATAACTACTGAGCCTACAAAAAT
CTTTCGACGAAACTGTACTGTTTTAGATAGACTATCTATGTTCTTATATAAAATATATGG
TTCCGTATTGTAATTCAAGTTGTCAGTCAGCACCTGAGCAAGCGGCCATGTTTATTGTTT
AAAGGTAAGGTGTTCTGTTCAGTCTTTCCATTTTTATACAAAACTGATAGAAAGGACATA
GATAACACTCGCTCATGTCTATATTATACTAGATAATCAAATTAAATACAGTTTCTATCA
CAATATGCTGTAAACCTATTGCAATTCTGCAACAATAATCTTTAATCTAAGGAATGTCGC
TTACGTCTAGCCACGGTTACTTTTTAAAGAGAGCGGTCACCTCCTCGATCGTCCTGTTCT
TCGTTTCTGGCAGTTTCAAGTATGTGAAGATGAAGAATAAGATTAGTAGGACAGTGTATG
GCAAGAACACATTAGTTTCCGAATGCTTCCGACATCGGTATGAAAGTTAATCCTACTATG
AAGTTGGCGAACCAGTTGACGAGCGCGCCGACGCTCACGGCCGCGCTGCGGGCGCCTTGT
CCGAACAGCTCTGACAGCAACATCCACGGTATAGAGCTGGGGCCGACGCCGAAGCAGGCC
ACGTACAGGAACGTGAAGATGACGGCAAATATACTCATCGTCGTGTTATCCTCGTACGTG
AAGAATGCGACCGTCATGAGCACGGAGAACAGTGCCATACCGGCGAGTCCGCCCAGCTGC
AGCGTGCGCCTGCCGAGCCGGTCCATCAGAGGAATCGACACAAGAGCCATTATAAATAGC
ATGCTGCCCACACCTATCGCAGACAAACGAGCGCTCTCTGGCGTCAGGCCGGCGCTCTCG
AATATAGTAGTGGAGTAGTAAAGTACAGCGTTGATACCTCCCAGTTGCACGCGTCTAGTC
GTCACTACTCCGATAATCAGCGGTTGTCGCAGAGCTTTGATCATGAACAAGTCGCGAATA
CTAAACTTCTCTTCTTGCCTAGCCGCACGATCTTCTACGTGCATATCATTGATCTCGTCA
TCAATTTCAGACGTTCCTCGAATTGAACTCAGCGCAGCTCTTGCTTTCTCTTCATCATGG
ACAACGAGGAGCAAATATCGAGGACTCTCGGGGGTAAACAATACCATGACAAGTTGGAGG
CCTGACGGGATGAGTGCTAATCCGAGCAGCCAAGGCCATCCCTCATTGCTTCCAAGGATC
ATGTCGATACCCAATATCTGAGCGCCAACCATACCGAAAGCTACAGCCAGTTGGTTGACA
GTACCGAACGCACCACGCAACCTCACAGGTGCTACTTCTGATACATAAGTCGGTGAAGCA
GTAGTAGCAAAGCCACAGTTAATGCCGATAATGAATCTTCCAATAATAATCATTTCCACA
GAGTCGGCCAGTTTGCTGAATCCCATGAGCACAGCGCCCAATAGACCAATGACAGAGTTT
ACGAGCAGGGCCTTCTTGCGGCCGTACTTTTCAAGCATCCAGCTGGCGAAGGGGCAGCCT
ATCATACCACCGACGGCGAATATACTGACGATGATACTGAATATAAGACTGGGGCTCGCC
TGGTACTGCTCGCTGATGAAGTTCTCGATGAAGGAGCGCGGCGAGTTGATGACGCCGGTG
TTGAAGCCGAATTGCAGCATGCCGAGCACGGCCGCGCCCACTGCGAACAGCAGCGAGCCT
GTTACACCACCCTGCGCCATCTTCGGTTTCGAAGATTCTCTCAAAAGTTGCGCGAAACGA
ATTTCTCTACCGGACTAACGGTGTCATCTTCCAATTGTATTTGAAAAATAATTTAAGCGC
TGCATATGAACTGCCGGAAATGTGTATCGTCTTTCTGAATTATTAAATTGGAGAAATAAA
TAACTTAAACAATCATCTACCGCAC
>T_ni_cDNA_14784
TTTTTTTTTTATTATCAGATAGTTTAATATATAAACTTTCTGACAAATATTTTTTGTAAG
AATAAACAAATTAATGACGTATTTCTAAACAAATATAACTTAAGCATAGTTAATAGTTAA
GGGAGTCTTGACTTTGGCTGTTCAGACGTAGATCTCGATCTGGTAGTTGAGGCCCGATCC
TCGGTCGCTCTTCAGCCTAATGTTGGCGTATGAGAAGCCGACTCCGCCGGCAGTCACGCT
GGGGATCGCATCAGTGTGGTCCAAGTCCCGGAGAATTATGCCCTTGATAATCTGTTGTCC
GGGGTCTGAGAAGAACACCTCCTTAACTCGTTTCTTGAGTGGGATGGCATTGTACTCGGC
TTTTTGCTGATGTATCAATCTGTTGTTGAAACTGGAGCCCACAATCAGGTCTTTACAATA
GCTGACACAAACGAACGACAGCAGAACAACGAGTAATATAGGCGCGGTCTTCATGTTGCT
TGTTATGTGAGTAACGTATTAGGTAATGCGCTCCGGTCAGTGGATGCCGATCGACTGGTT
AATTCGCCTTTGCGTCGTTCATACAAAAACCTGTTAACCTTATAGTGTGAGCAAGCGGAA
AAAAGTGTTTAGGTGTTAAACAAGGGCTCTCGTGACGCGACACAAACACACTACTCATAC
CTGGACACGCACTATTGATTTAACCAAACT
>T_ni_cDNA_14829
ATAAAAAAAAAAAACTAGTAACGAGAATTTACATTGTACGTACATTTGCTAAGATAGGAT
TCATAGATATTTCAGCTAGAATAAATAAAATAACCAAGTATACAGACCTACCCAGTTAAA
GTCAATAAGTTGTATTCATAAATGCTATTATTCCAAGCACAAGTTAACAATAAACTTTTT
ATTATTAATACTTATAGGTTATATTTAAGTATTTAGCCCATAGACACCAAAATTATTGTT
CTTTTTCAGCCATATTTTTGCGTTTTGTTGTTGCATCTATCATAGACAGCAATTATTGTT
TCACAGACGGTCACATTTTATATCCTATCTATACTATCGTTTATTTACTATCACATTTTT
CTTGTAATAAGTTTCTTAACGCCTACTTGTTATTGTTTTGCCAATTACATTAATACTTCG
AGCCTATGTGGGTGATCCACAAACCGCTACATTAAAACAAGCTTAAAAAATAAATAAAGG
ACTGGGAAAGGCGGGTTTAAGGGCAAGCCCTGAATTTGATTAAACCAGCATCAGATGTCA
CTTATTCCCACCTATGTTTAGAAGAATGTACGAGGTTCAATTCCAATTATATTGCAATTT
CACACCGCTTTTTACGACTTGTTTCCTATAGGTATCAGATTCGTATTAAAATTCCATTCA
TTTCACACAATTAGACATATTTCTATTATAATTAGGCACAGGGGTCTCAGTCCATGCCGG
CGACATCGCCTCCCTTCCTGAAGTCAGCGTTGGCGTAAATGGCGGTCTTATTTCTAAAGA
GTGCGCAAATTATTGAGCCCCTGTGGCGGTACCGGACCATTTCGTGCCCTTTGGCGCGTA
GACCTTGGATAATATCATGTGTTACACCGAACTCGTATTCGCCGTGCATCGGAGTTATCT
GGTGGTGGATCCTCGCTTCGTCCACCGCTTCCTTTATTGTCTGACCGAACCACAGCTTAC
GTATTGTCACTAAAGCCACTGCAGTAGTAATCTTCGTGCCCCCAGAAGCCCCAATAACCA
GCTTGGCGTTCCCATTCCTGTCAATAATGATGCTAGGGCTCATTGAGGACATGGGCCGCT
TGTGAGGCGCGATGAAGTTCGCTGGCGAAGGCTTCAGCCCGAAGAAGTTCGTGATGCCGG
GCGAAGAGAAGTCGTCCATCACGTTGTTCATAATGATACCAGTCTTAAATGTTGAGAAGC
CTGCTCCAAAGTAGTAGTTGATGGAGCTGGTGATAGACACAGCGTCTCCATTGGCGGCTA
TGATGGATATGTGCGCGGTGCCGGCGTCCGGCTGGTTGTACGTTTCGGCTCCATAGGTTG
CCGTGTCGTTGCTGGTTGATGTGTCGTTGATCCGCATCCGAATCTCCGAGCCGAATTCAG
GAGTAGTCACATTGCGAATCAGCTCCTTCAAATCCAAGAAATCCATATCTCCGAGTTTTG
TTCTCACCGCGTACGCATATTTGAACGCCTCTAAGATTCTGTGGTACGTGAGAACCTTGT
CTTCGGTAGTGTTAATGCTTGAAGCACTGAAGTTATAACCACTGAGGATGTTCAAGATGT
TGACGAGGATAGCTCCACTGCTTGGCGGAGGCGGTGAGTAGAAAGTGTCGCCATCGCTTA
GAGGGACTGCGATGGGATCGGTAATCTTTGCCTCATAATTCCTCAAGTCATCAGCTGTGA
TGATGCTCCCGACCCTCTCCAGATCGTCGAGCAGGTCTGCCGCCAGGCTCCCGTTGTACA
GGTCATCGCCCCCGTTCTCAGCTATCCTCTGGAAAGTGTTACATAAGGCTTCGCTCGGCT
TCACCGTCGTACCAGGCTTGTAGAACTGGCCTTTTGCCGCGTTGAAGTACATTTTTCTAA
GATGGATATCATTCTTGATGTACGGAGCAGCGTCCAGACCGTCGTGCATGACCTTGGACA
TTTGGAAGCCGGTCTTGCACAGCTCCAGGCTGGGCGCAATCAGGCTATCCCAGGGTAACT
TGCCCCAGCGCTTGTAGGCTGCCCAGAGGCCTCGAAGTTCACCTGGCACGCCGACAGCTA
ACGCACCTTTAGCAGCTTTATCCCAGCTCCCATTAAACATGTCGACAGTGGCGGCTCCTG
GCGCCATCTCTCGAGCGTTCACCGTGTAGGCTTTCTCCTCATCCTTGATATACACTGTCA
TGAAGAAGCCGCCGCCAAGGCCCATGCTCTGCTGGTTGAGGAGCCCGTTGCAGAACATGG
AAGCGATCGCCGCATCCACCGCTGACCCATTCTTGAGGAGGATCTCTCTGCCAATTTGTG
AGCACTGCGGGGCGTCTGTGCACACAGCAGCCTTCTGGAACACATGGAGCCGGGAGGCTG
AGGGCTTCAGCGGAACGATAGGATCCGGGGGTTCCGCCGTCCGCCGCGCGGAGTAGTCCG
CACTCCCAATGAGGTAGCCGCTCAGTGCTGATACGAACACCAATACCGCTAAAGCCGTCA
AGAAGATCTTCGTCCGAAGTTTGTATGGCCCTCGGCAGCAGTGTTTCTTAGTGGAGTCTC
TCGCATCGTTCACTGTCATACTCTGGATCGTCATTTTTCAGACTCTTTTAACATGCACAC
GACAAATCCAGATTATTATTTACTCACACACGCACGATTCAATTTTATTTGGTGACCATG
AAATCACAAATATTAAATCACATCCAATAAAATTTCACTCGAAACAACCTTGACCGAAAC
TGTATTCGGAGATGTGACACACAATACGGAATAACACGACACACGTATCAGAGAACGCGC
AATCTAATGAAAAATTACGGACAATTTAAAATCTAACCGGGCAATTTAATTTCTAATTAA
ATTTAGCGAAGAAATGTTTTTCGGTCGCGCGGGACGCGTG
>T_ni_cDNA_14902
TTTTTTTTTTTAATCAGTTATATTTTAATATCTATCTATAGAATTTCTAGGTGTAAATCA
CACAGAAAATTAAGAGTGAAGTTTTTCATCAATATAAATAAGTAATAGATACATCATATT
AGTCACATTGCTTGATACATTCACATTATATCCTTAAAATAAGCTAGCAATGTAATACTG
TATAGAAATTTGGAATGTTTGTAAATGCATCAATCTTGCTTTAAGTTCAAACTGCTCTTT
TCAGTTGGTTCTGGTGCACTCGGGTATGCATGCTGGTCTACCTCATTCCCATCATCATCA
TACTCCTTCTCATGATATGCTTTATAAGCATACACAAATATAATAATGTTCACTACCACT
ACAGCAGAGACAACTGACCACACATTCACCAAAAATGTGCCTACTGGGTAATATTCTGTT
AGAATATGACGGACCCCGAAAAAGGCGACAAAAGGTAAAGTAAACATAGCGACACTGTAC
ATAAACAGATTTGCCAACACTAAGACAGTCTGTTGAGTGTTCTTAGATAGCAATGGACCT
TTGTCTGCGTCGGCCATTGTGCTTAGTCTACGGAGGTCTTAGATAAAATGCCGAAGTTTG
TCGTCGTATAACAAAGACTTAACGCTTCCACCTTCTGTAGAGACTT
>T_ni_cDNA_14932
TTTTTTTTTTAAAAATAAAATCATGCTTTATTCAATTTTAAAATAAAAATTATAAATGTT
TCTTCTTTTTCTTATTTTTGATCTGAGTGCTCTTATCAACATTCCAATAATACAACAATT
GACACACAATGGCGCCGTTTGCAGCAGTTGACACACAATATGTCACAATAATGATGAAGT
CTCCAGTTTCTATGATAGATGTAAATATTCTAGCTATGCTGCCACCAAATAGCAACAAGC
ATGTGATGGCTGATAGCTGTCCCGTACTGCCATTTTTGTAGTTAGTGAACACTTGAATTG
ACTTTGCAAAGACAATTATAGGGACATTAACAGCTTGCATTGTCCACAAGACATCAGTAG
GAGTAAATCCACTAATGAGCACAGATACAATGGCTGCATAGACAGATAGGAACACAGCAG
CTCTACCAGTTGTGCCTGCATAATGCAACACAAGGGCAGCTATCGCAGCAGTCTGTATGG
CCAGGAATGTACCCTCACCCCATGCACTAAATGGAAATCCCATAACATAACTGTAGGCAA
AGTTAGCAGTGATAGCAAAGAGTTCCAAGTACACTCCATAAACGTTTATGCCCTCGGCAC
TTTTGCTACTCAAAATCTTCAGTATTTGAGGAACTTTCACTAGAATTGACCCAGCAATAA
TGCCGATCCCCAAACCCTTACTTAATGTCGAAGTCAAACAAGGACCATCAAGAAAGTTAA
ATTTCACGAAATACTCATCGTAACATTTTTCTGATAACACTGATAACAATAAACCTCTCA
AAAATTCGGCCATTATTCTTATATTATAATAATAACAATGAATAAATAACAAATTTTGTG
TTCAATACATTTGATACTATGATTACTAGTATTGATCTAAGTATTTTAAACGACAACAAC
CGGCGAGAACCGAGGAGTATACTAATTGATCAGGCAGTAATGCACTGGACTAATACGTAT
ACTCTTTGACTACGCTTCGTACAAACTTCACTTAAATGTCTTAAATTGATATAGCTACTA
CATTTAACTAATACATCAAGACATTTTGCGCCAGCAAAGCAGCCTCCTAACTTCCAAAGT
CCAAGCAAGCAAACTCA
>T_ni_cDNA_14948
GCGGCGCTCAGCGCGGCGCGCTGCCACGCCTCCACCAGCTCCGCGCCGCGCCCCGCCCAC
GCGCCGCCCGCGCCCAGCGCGCGCACCGTGTCCAGACCATCAAGAGTGTCATTAAAGTGT
GTATATACGGGCGATAGCGTCACGCTTTGCAGTCGTTTTAGCTGCCGCGATGTGACACGA
TACCGCCGCTGGAGACGGTAGTAAATAAATACTAGAGGCACAGCACCAATCCCGAGCCAG
GGCAGGCCATATAGAGTTACTGCCACAGCTCCAACCAACGAAAATATTTGCGCCAAAAAT
ATGTTTAATATGAAAGGCAAGGAATCATCGATCGTGTATGTATCTGATGAGAATCTGTTC
ACAATGCGGCCCACCGGTGTTACATCGAAAAACTTCACTTTAGCCTCAATTATAACCCTC
AGTAGAAGTTTATGTATCGAGGACGCGGCTTTCACTCCACCGTACGCAAATAAAAATGCT
CTCATTATCGTGAACACTAAGTTTAATCCCGCCAACCCAAAGTACACCTCTAAATAGAAG
TTATCTGTGTACACAGGCGTATTATTCCCAGTGACTCCAAGTAACGTGTACTGCTGATTG
CCCAAATTCTCCATTTTGTGATACGTTTCATTTGTGTTACTATTTTTCAATAACAGTATC
GTAGTGTTAATTATTTTGTGTATTATATTGTCAATAGCTAGTACACCGTGATCTAGCACA
GAAGTCTTTTCTGTAACATGTTCTGTTAAGTCGATCTCGTGTAATGAAGTGGAGTTTTTC
GGTTTGTTCTTAACCCAATACGTGAGCCAGAGGAATGTGAAGTTCTGTGAGAGTTGCATT
AGAACTAGTGAAAGGAATATGGCTATGGATAAGAATACTCCGACTGCTCGTAAGTACAGG
CCCAATACTCTCCAACCAACAGATCCTTGAGTCATAGATTCCTCGTCATCCAGGCTGTTC
CTGCTAACATTATCCTTATCCTCAAGTTCTGGATCTTGCGGGCGCGGGGGTTCTTCACCT
AAAGACTCCGTGTCACTTGGCATGAAATCTTCGATGTCATTCAATACCGCTTCAGGAGGA
CCCTGCCTGATAATCCGTCCCTCGCTCAATAGCACGGTCCTGTTGGCGCGCGCCAGGTGT
CTGGGCGAGTGCGCGACCAGCACGCGCGTGGTGTGCCGCAGCAGGCCCAGGATACAGCGC
TGCATTATGTGCTGCGCTACCGAACTGTCCACGCCCGCTAGCACGTCGTCCAGCAAGTAC
ACTTGTTTATCTTGGTACACAGCACGAGCTAGTGCTATCCGAGCTCTTTGGCCTCCGCTT
AGCGTACACCCGCCTTCGCCCGCGTAAGCGTTCCATCCGAGCACGTTCAAATCCTCAGTA
AGTGCACAAGCGTCCACAATGGTACGGAACTTCGCTTCATCGTATGGTTTACCAAAAAGA
ATATTGTCTCGAATTGTGCCTCGTACCAGCCACGGTTTTTGAGATACATAACCGAAACTG
CTGAGATTCTCTGGTATCTGTAAGTCACCGTTTTTCTTCATCATATCTCCAATGATCGCA
TGCAATAATGAGGATTTTCCACTTCCAACGACACCGGTAATACCTATCAACTCTTCTTTA
CCGATTTCTAAGTTAATATCTTTTAACATAAAAGGCTCATCTCGAACCAACTGTTCTGAT
GACGAAGTTGAATCGCGCCTTTGTATGCTACCTCTTGACAACCTCTTTTTAGACTTGCCC
TTGTTTTTCTTAGACTTCTTTGGCGGCTTTTTCTTTTTTAAAGGCTTGGCCCAGGCAAAG
[truncated: 1,095,486 more chars]
