# Supplementary material for: Proteomics analysis of Trichoplusia ni midgut epithelial cell brush border membrane vesicles
Source: Insect Sci. 2017 Dec 18;26(3):424–40. doi: 10.1111/1744-7917.12547 (PMC7379565; doi:10.1111/1744-7917.12547)
Supplement: Supplementary file 6 — Table S2 Putative T. ni BBMV and epithelial membrane proteins. [file INS-26-424-s006.xlsx]

## Sheet: Putative BBMV Membrane Proteins
Supplemental Table 2. Putative T. ni BBMV and Epithelial Membrane Proteins
Contig Name	Annotation	Top BLAST Description	Top BLAST e-value	GO from BLAST	GO from InterPro	MASCOT Score	MASCOT Coverage (%)	Signal Peptide	Location	TM domains	GPI
T_ni_cDNA_10018	transmembrane emp24 domain-containing protein bai	transmembrane trafficking protein precursor [Bombyx mori]	8e-90	C:integral component of membrane; C:membrane; P:transport; P:dorsal/ventral pattern formation; P:multicellular organismal development	P:transport; C:integral component of membrane	198	37.6			1	No
T_ni_cDNA_10056						26	15.8			1
T_ni_cDNA_10089	facilitated trehalose transporter tret1-like	PREDICTED: facilitated trehalose transporter Tret1-2 homolog isoform X1 [Plutella xylostella]	1e-121	-	P:transmembrane transport; F:transmembrane transporter activity; C:integral component of membrane; F:transporter activity	82	13.5	Yes	Secretory SP	12	No
T_ni_cDNA_10096	fasciclin-3 isoform x3	PREDICTED: fasciclin-3-like [Bombyx mori]	2e-167	-	F:protein binding	485	28.4	Yes	Secretory SP	1	No
T_ni_cDNA_10107	protein disulfide-isomerase a6	PREDICTED: protein disulfide-isomerase A6-like [Bombyx mori]	0	-	F:isomerase activity; P:cell redox homeostasis	2463	38.4	Yes	Secretory SP	0	No
T_ni_cDNA_10124	centromere-associated protein e isoform x1	PREDICTED: centriolin-like [Bombyx mori]	1e-45	-	no GO terms	64	28.5	Yes	Secretory SP	0	No
T_ni_cDNA_10129	udp-glucosyltransferase precursor	UDP-glycosyltransferase UGT41A2 precursor [Bombyx mori]	5e-95	-	P:metabolic process; F:transferase activity, transferring hexosyl groups	242	21.5	Yes	Secretory SP	1	No
T_ni_cDNA_10131	PREDICTED: uncharacterized protein LOC105395651 isoform X1	PREDICTED: uncharacterized protein LOC105395651 isoform X1 [Plutella xylostella]	6e-59	-	no GO terms	4014	71.9	Yes	Secretory SP	0	No
T_ni_cDNA_10172	protein jagunal	PREDICTED: protein jagunal-like [Bombyx mori]	1e-83	-	C:endoplasmic reticulum membrane; P:endoplasmic reticulum organization	73	9.8	No	no SP	4	No
T_ni_cDNA_10188						24	38.3			1	No
T_ni_cDNA_10195	syntaxin-7	PREDICTED: syntaxin-7-like [Bombyx mori]	3e-88	P:vesicle-mediated transport; C:membrane; F:SNAP receptor activity; P:intracellular protein transport	F:protein binding; C:membrane; P:intracellular protein transport; F:SNAP receptor activity; P:vesicle-mediated transport	243	33.7	No	no SP	1	No
T_ni_cDNA_1025	adipocyte plasma membrane-associated protein	PREDICTED: adipocyte plasma membrane-associated protein-like [Bombyx mori]	7e-170	-	F:strictosidine synthase activity; P:biosynthetic process	84	12.8	No	Secretory SP	1	No
T_ni_cDNA_10288	chitin deacetylase 9 precursor	PREDICTED: uncharacterized protein LOC101735686 [Bombyx mori]	2e-157	-146	P:carbohydrate metabolic process; F:hydrolase activity, acting on carbon-nitrogen (but not peptide) bonds; F:catalytic activity	146	14.7	Yes	Secretory SP	0	No
T_ni_cDNA_10297	organic cation transporter	PREDICTED: solute carrier family 22 member 3-like [Bombyx mori]	3e-164	-	P:transmembrane transport; C:integral component of membrane; F:transmembrane transporter activity; F:transporter activity	76	5.4	No	no SP	9	No
T_ni_cDNA_10311	udp-glucosyltransferase precursor	UDP-glucosyltransferase precursor [Bombyx mori]	9e-22	-	F:transferase activity, transferring hexosyl groups; P:metabolic process	105	26.7			1	No
T_ni_cDNA_10313	udp-glucosyltransferase precursor	UDP-glucosyltransferase precursor [Bombyx mori]	2e-115	-	P:metabolic process; F:transferase activity, transferring hexosyl groups	203	16.5	Yes	Secretory SP	0	No
T_ni_cDNA_10315	UDP-glucosyltransferase protein 3	UDP-glucosyltransferase protein 3 [Bombyx mori]	3e-15	-	no GO terms	132	26.1	Yes	Secretory SP	0	No
T_ni_cDNA_1032	golgin subfamily a member 7	PREDICTED: golgin subfamily A member 7 [Plutella xylostella]	3e-60	-	no GO terms	216	24.8	No	no SP	1	No
T_ni_cDNA_10346	3-ketodihydrosphingosine reductase-like	PREDICTED: 3-ketodihydrosphingosine reductase-like [Bombyx mori]	4e-16	-	F:oxidoreductase activity; P:metabolic process	96	13.2	Yes	Secretory SP	1	No
T_ni_cDNA_10415	aldehyde dimeric nadp-preferring isoform x1	aldehyde dehydrogenase isoform 2 [Bombyx mori]	0	P:cellular aldehyde metabolic process; P:oxidation-reduction process; F:oxidoreductase activity; F:oxidoreductase activity, acting on the aldehyde or oxo group of donors, NAD or NADP as acceptor; P:metabolic process; F:aldehyde dehydrogenase [NAD(P)+] activity	P:oxidation-reduction process; P:metabolic process; F:oxidoreductase activity; F:oxidoreductase activity, acting on the aldehyde or oxo group of donors, NAD or NADP as acceptor; P:cellular aldehyde metabolic process; F:aldehyde dehydrogenase [NAD(P)+] activity	2828	53.9	No	no SP	1	No
T_ni_cDNA_10419	gpi transamidase component pig-s	PREDICTED: GPI transamidase component PIG-S-like [Bombyx mori]	2e-135	-	P:attachment of GPI anchor to protein; C:GPI-anchor transamidase complex	32	7.2	No	no SP	1	No
T_ni_cDNA_10453	androgen-induced gene 1	PREDICTED: androgen-induced gene 1 protein-like [Plutella xylostella]	7e-101	-	C:integral component of membrane	76	10.1	No	Secretory SP	4	No
T_ni_cDNA_10465	apolipophorin iii precursor	apolipophorin III precursor [Bombyx mori]	4e-62	-	P:lipid transport; F:lipid binding; C:extracellular region	945	50.5	Yes	Secretory SP	0	No
T_ni_cDNA_10478	trans- -dihydrobenzene- -diol dehydrogenase-like	PREDICTED: trans-12-dihydrobenzene-12-diol dehydrogenase-like isoform X1 [Bombyx mori]	6e-117	P:oxidation-reduction process; F:oxidoreductase activity; P:metabolic process	P:metabolic process; F:oxidoreductase activity; P:oxidation-reduction process	311	38.7	Yes	Secretory SP	0	No
T_ni_cDNA_10483	prostatic acid phosphatase isoform x2	PREDICTED: prostatic acid phosphatase [Plutella xylostella]	3e-107	-	F:acid phosphatase activity	65	20.9			1	No
T_ni_cDNA_10483	prostatic acid phosphatase	PREDICTED: prostatic acid phosphatase [Plutella xylostella]	5e-20	-	F:acid phosphatase activity	122	22.6	Yes	Secretory SP	0	No
T_ni_cDNA_10540	apyrase isoform x1	PREDICTED: apyrase [Plutella xylostella]	9e-167	F:calcium ion binding; P:metabolic process; F:pyrophosphatase activity; F:nucleoside-triphosphatase activity; F:nucleoside-diphosphatase activity	F:calcium ion binding; F:pyrophosphatase activity	37	10.1	No	no SP	1	No
T_ni_cDNA_10562	b-cell receptor-associated protein 31	PREDICTED: B-cell receptor-associated protein 31-like isoform X1 [Bombyx mori]	8e-74	C:integral component of membrane; C:endoplasmic reticulum; P:intracellular protein transport; C:endomembrane system	P:intracellular protein transport; C:endoplasmic reticulum; C:integral component of membrane	414	39.6	No	Secretory SP	3	No
T_ni_cDNA_10563	transmembrane protein 115	PREDICTED: transmembrane protein 115-like [Bombyx mori]	4e-158	-	no GO terms	27	22.6			4	No
T_ni_cDNA_10569	transmembrane 9 superfamily member 3	PREDICTED: transmembrane 9 superfamily member 3-like [Bombyx mori]	0	-	C:integral component of membrane	376	17.5	Yes	Secretory SP	5	No
T_ni_cDNA_10633	coiled-coil domain-containing protein 47	PREDICTED: coiled-coil domain-containing protein 47-like [Bombyx mori]	6e-142	-	no GO terms	26	7.4	Yes	Secretory SP	0	No
T_ni_cDNA_10643	b( +)-type amino acid transporter 1-like	PREDICTED: B(0+)-type amino acid transporter 1-like [Bombyx mori]	0	F:amino acid transmembrane transporter activity; C:integral component of membrane; C:membrane; P:amino acid transmembrane transport; F:ATPase activity; F:ATP binding; F:nucleotide binding; P:obsolete ATP catabolic process	F:amino acid transmembrane transporter activity; C:membrane; P:amino acid transmembrane transport	60	1.6			12	No
T_ni_cDNA_10644						31	19.5			1	No
T_ni_cDNA_10651	dolichyl-diphosphooligosaccharide--protein glycosyltransferase subunit dad1	PREDICTED: dolichyl-diphosphooligosaccharide--protein glycosyltransferase subunit DAD1-like [Bombyx mori]	2e-54	-	F:dolichyl-diphosphooligosaccharide-protein glycotransferase activity; C:integral component of membrane; C:oligosaccharyltransferase complex	79	24.6	No	Secretory SP	3	No
T_ni_cDNA_10659	fun14 domain-containing protein 1-like isoform x1	PREDICTED: FUN14 domain-containing protein 1A-like isoform X1 [Bombyx mori]	1e-66	-	no GO terms	145	30.3	No	no SP	2	Yes
T_ni_cDNA_10671	dolichyl-diphosphooligosaccharide--protein glycosyltransferase subunit 2	PREDICTED: dolichyl-diphosphooligosaccharide--protein glycosyltransferase subunit 2-like [Bombyx mori]	0	-	C:oligosaccharyltransferase complex; P:protein N-linked glycosylation; C:integral component of membrane	1953	31.9	Yes	Secretory SP	3	No
T_ni_cDNA_10723	signal recognition particle receptor subunit alpha homolog isoform x1	signal recognition particle receptor alpha subunit [Bombyx mori]	0	-	F:GTP binding; P:SRP-dependent cotranslational protein targeting to membrane; P:intracellular protein transport; F:signal recognition particle binding; C:signal recognition particle receptor complex; F:GTPase activity; P:transport	204	14.9	No	Secretory SP	0	No
T_ni_cDNA_10764	PREDICTED: uncharacterized protein LOC101740611	PREDICTED: uncharacterized protein LOC101740611 [Bombyx mori]	7e-53	-	no GO terms	100	9.2	No	no SP	2	No
T_ni_cDNA_1079	dystroglycan isoform x1	PREDICTED: dystroglycan-like isoform X4 [Bombyx mori]	8e-152	-	C:membrane; P:cytoskeletal anchoring at plasma membrane; C:dystrophin-associated glycoprotein complex; F:calcium ion binding	144	25.6			1	No
T_ni_cDNA_10913	serine palmitoyltransferase 2	PREDICTED: serine palmitoyltransferase 2-like partial [Plutella xylostella]	1e-80	P:biosynthetic process; F:transferase activity; P:metabolic process; F:catalytic activity; F:pyridoxal phosphate binding; F:transaminase activity; C:endomembrane system; P:imaginal disc development; P:sphingolipid biosynthetic process; F:serine C-palmitoyltransferase activity; C:plasma membrane	F:catalytic activity; F:pyridoxal phosphate binding; P:biosynthetic process; F:transferase activity; P:metabolic process	22	21.1			1	No
T_ni_cDNA_10917	gem-associated protein 5-like	PREDICTED: gem-associated protein 5-like [Bombyx mori]	2e-120	-	F:protein binding	30	18.8	No	Secretory SP	0	No
T_ni_cDNA_11053	mitochondrial 2-oxoglutarate malate carrier	PREDICTED: mitochondrial 2-oxoglutarate/malate carrier protein-like [Bombyx mori]	4e-146	-	no GO terms	320	37.6	No	no SP	1	No
T_ni_cDNA_11064	inorganic phosphate cotransporter	PREDICTED: putative inorganic phosphate cotransporter-like [Bombyx mori]	4e-80	-	C:integral component of membrane; P:transmembrane transport	196	12.6			4	No
T_ni_cDNA_11126	lysosomal protein ncu-g1-like	PREDICTED: lysosomal protein NCU-G1-B-like [Bombyx mori]	3e-121	-	no GO terms	120	18.3	Yes	Secretory SP	1	No
T_ni_cDNA_11127	membrane-bound alkaline phosphatase	soluble alkaline phosphatase precursor [Bombyx mori]	0	-	F:phosphatase activity; P:metabolic process; F:catalytic activity	1671	63	Yes	Secretory SP	0	No
T_ni_cDNA_11150	transmembrane protein 120 homolog	PREDICTED: transmembrane protein 120 homolog [Bombyx mori]	5e-29	-	C:integral component of membrane	110	25.3			1	No
T_ni_cDNA_11209	transferrin-like	PREDICTED: melanotransferrin-like [Bombyx mori]	2e-129	-	no GO terms	10067	35.3	Yes	Secretory SP	0	No
T_ni_cDNA_11211	protein npc2 homolog	PREDICTED: ecdysteroid-regulated 16 kDa protein-like [Plutella xylostella]	2e-47	-	no GO terms	242	38.7	Yes	Secretory SP	0	No
T_ni_cDNA_11225	laminin subunit alpha	PREDICTED: laminin subunit alpha-like [Bombyx mori]	0	-	F:protein binding	47	5.3			1	No
T_ni_cDNA_11266	alkaline c-like	PREDICTED: LOW QUALITY PROTEIN: trypsin CFT-1-like [Bombyx mori]	7e-86	-	P:proteolysis; F:serine-type endopeptidase activity	2602	46.7	Yes	Secretory SP	0	No
T_ni_cDNA_11297	aael003720- partial	AAEL003720-PA partial [Aedes aegypti]	2e-99	P:cell-cell adhesion mediated by cadherin; C:apical junction complex; F:protein binding; P:gastrulation involving germ band extension; C:extracellular region; P:germ cell development; P:pole cell migration; P:transmembrane receptor protein tyrosine phosphatase signaling pathway; P:branch fusion, open tracheal system; P:axon guidance; P:oocyte localization involved in germarium-derived egg chamber…	F:protein binding	352	13.6			1	No
T_ni_cDNA_11328	alpha-crystallin b chain-like	PREDICTED: alpha-crystallin B chain-like [Bombyx mori]	3e-53	-	no GO terms	113	17.7	Yes	Secretory SP	0	No
T_ni_cDNA_11370	translocation protein sec63 homolog	uncharacterized protein LOC101738661 [Bombyx mori]	0	-	P:posttranslational protein targeting to membrane, translocation; F:protein transporter activity	97	12.7	No	Secretory SP	2	No
T_ni_cDNA_11394	trypsin	PREDICTED: trypsin-like [Megachile rotundata]	7e-11	-	F:serine-type endopeptidase activity; P:proteolysis	5484	36.7			1	No
T_ni_cDNA_11410	solute carrier family 28 member 3-like	PREDICTED: solute carrier family 28 member 3-like [Bombyx mori]	3e-80	-	C:membrane; F:nucleoside:sodium symporter activity; P:transport	521	14.2	No	no SP	6	No
T_ni_cDNA_11454	angiotensin-converting enzyme-like	PREDICTED: uncharacterized protein LOC101742492 [Bombyx mori]	0	F:peptidyl-dipeptidase activity; P:proteolysis; F:metallopeptidase activity; C:membrane	C:membrane; P:proteolysis; F:metallopeptidase activity; F:peptidyl-dipeptidase activity	50	13.5			2	No
T_ni_cDNA_11471	band 3 anion transport protein isoform x1	PREDICTED: anion exchange protein 3-like isoform X2 [Bombyx mori]	2e-116	-	P:anion transport; C:membrane; F:inorganic anion exchanger activity; F:anion transmembrane transporter activity; C:integral component of membrane; F:transporter activity; P:transport	956	33.3			1	No
T_ni_cDNA_11483	protein l 37cc	prohibitin protein WPH [Bombyx mori]	6e-134	C:membrane	C:membrane	2965	74.3	No	Secretory SP	0	No
T_ni_cDNA_11496	PREDICTED: uncharacterized protein LOC101746778	PREDICTED: uncharacterized protein LOC101746778 [Bombyx mori]	3e-48	-	no GO terms	514	19.2	Yes	Secretory SP	0	No
T_ni_cDNA_1150	facilitated trehalose transporter tret1-2 homolog	PREDICTED: facilitated trehalose transporter Tret1-like [Bombyx mori]	0	-	C:integral component of membrane; P:transmembrane transport; F:transmembrane transporter activity; F:transporter activity	82	6.3			12	No
T_ni_cDNA_11539	microsomal glutathione s-transferase 1	PREDICTED: uncharacterized protein LOC101743790 [Bombyx mori]	2e-59	-	no GO terms	882	41.8			3	No
T_ni_cDNA_11570	transmembrane emp24 domain-containing protein 2	PREDICTED: transmembrane emp24 domain-containing protein 2 [Plutella xylostella]	5e-93	C:integral component of membrane; C:membrane; P:transport; C:Golgi apparatus; C:endoplasmic reticulum-Golgi intermediate compartment; P:protein targeting to plasma membrane; P:negative regulation of GTPase activity; P:intracellular protein transport; P:Golgi organization; P:embryonic morphogenesis; C:intracellular membrane-bounded organelle; P:maternal placenta development; C:endoplasmic reticulum	C:integral component of membrane; P:transport	452	32.4	Yes	Secretory SP	1	No
T_ni_cDNA_11576	probable multidrug resistance-associated protein lethal 03659	ABC transporter [Bombyx mori]	7e-62	-	P:transmembrane transport; F:ATPase activity, coupled to transmembrane movement of substances; F:ATP binding; P:transport; C:integral component of membrane	651	6.3	No	no SP	2	No
T_ni_cDNA_11588	n-acetyllactosaminide beta- -n-acetylglucosaminyltransferase-like isoform x1	PREDICTED: N-acetyllactosaminide beta-13-N-acetylglucosaminyltransferase-like isoform X1 [Bombyx mori]	5e-42	-	no GO terms	51	12.9	No	Secretory SP	1	No
T_ni_cDNA_11605	lipopolysaccharide-induced tumor necrosis factor-alpha factor homolog	PREDICTED: lipopolysaccharide-induced tumor necrosis factor-alpha factor homolog [Bombyx mori]	3e-26	P:cold acclimation; F:molecular_function; C:cellular_component	no GO terms	1048	9.1			2	No
T_ni_cDNA_11617	cd63 antigen	PREDICTED: CD63 antigen-like [Bombyx mori]	5e-106	-	C:integral component of membrane	231	8.4	No	Secretory SP	4	No
T_ni_cDNA_11644	vesicle-associated membrane protein 7	PREDICTED: vesicle-associated membrane protein 7 [Plutella xylostella]	3e-99	-	P:vesicle-mediated transport; C:integral component of membrane; P:transport	117	55.2	No	Secretory SP	1	No
T_ni_cDNA_11695	PREDICTED: uncharacterized protein LOC101743420	PREDICTED: uncharacterized protein LOC101743420 [Bombyx mori]	1e-36	-	no GO terms	580	46.1			1	Yes
T_ni_cDNA_1171	syntaxin-1a isoform x1	PREDICTED: syntaxin-1A-like isoform X3 [Bombyx mori]	1e-129	P:vesicle-mediated transport; C:integral component of membrane; C:membrane; F:SNAP receptor activity; P:intracellular protein transport; P:regulation of exocytosis; F:SNARE binding	C:membrane; F:protein binding; C:integral component of membrane; F:SNARE binding; P:regulation of exocytosis; P:vesicle-mediated transport; F:SNAP receptor activity; P:intracellular protein transport	759	32.5	No	no SP	1	No
T_ni_cDNA_11724	atp-binding cassette sub-family b member mitochondrial	ATP-binding cassette transporter subfamily B [Bombyx mori]	0	F:ATPase activity; F:ATP binding; C:integral component of membrane; F:nucleotide binding; F:ATPase activity, coupled to transmembrane movement of substances; P:transmembrane transport; P:transport; P:obsolete ATP catabolic process	C:integral component of membrane; P:transmembrane transport; P:transport; F:ATPase activity, coupled to transmembrane movement of substances; F:ATP binding	223	23.5	No	Secretory SP	11	No
T_ni_cDNA_11725	atp-binding cassette sub-family b member mitochondrial	ATP-binding cassette transporter subfamily B [Bombyx mori]	0	F:ATPase activity; F:ATP binding; C:integral component of membrane; F:nucleotide binding; F:ATPase activity, coupled to transmembrane movement of substances; P:transmembrane transport; P:transport; P:obsolete ATP catabolic process	P:transmembrane transport; P:transport; C:integral component of membrane; F:ATPase activity, coupled to transmembrane movement of substances; F:ATP binding; F:ATPase activity	1321	41.1			4	No
T_ni_cDNA_11731						42	40.4			1
T_ni_cDNA_11737	PREDICTED: uncharacterized protein LOC101742852	PREDICTED: uncharacterized protein LOC101742852 [Bombyx mori]	9e-62	-	no GO terms	36	10.4	Yes	Secretory SP	0	No
T_ni_cDNA_11754	hig1 domain family member mitochondrial-like	PREDICTED: HIG1 domain family member 1A mitochondrial-like isoform X3 [Bombyx mori]mori]	8e-36	C:integral component of membrane; C:membrane	no GO terms	177	18.8	No	no SP	2	No
T_ni_cDNA_11766						30	35.9			1	No
T_ni_cDNA_11792	sid1 transmembrane family member 1-like	sid-1-related gene1 precursor [Bombyx mori]	0	-	P:dsRNA transport; C:integral component of membrane; F:RNA transmembrane transporter activity	104	10.6	Yes	Secretory SP	7	No
T_ni_cDNA_11820	peptidyl-prolyl cis-trans isomerase 5	PREDICTED: peptidyl-prolyl cis-trans isomerase B [Plutella xylostella]	4e-85	-	F:peptidyl-prolyl cis-trans isomerase activity; P:protein peptidyl-prolyl isomerization; P:protein folding	1138	62.4	Yes	Secretory SP	0	No
T_ni_cDNA_11849	neutral and basic amino acid transport protein rbat isoform x1	PREDICTED: uncharacterized protein LOC101742323 [Bombyx mori]	8e-103	-	P:carbohydrate metabolic process; F:cation binding; F:catalytic activity	528	31.4	No	no SP	1	No
T_ni_cDNA_11851	inorganic phosphate cotransporter isoform x2	PREDICTED: putative inorganic phosphate cotransporter isoform X1 [Plutella xylostella]	0	-	C:integral component of membrane; P:transmembrane transport	293	16	No	no SP	10	No
T_ni_cDNA_11926	vacuole membrane protein 1 isoform x1	PREDICTED: vacuole membrane protein 1-like [Bombyx mori]	3e-158	P:single organismal cell-cell adhesion; P:embryo implantation; C:pre-autophagosomal structure; P:cell junction assembly; C:integral component of membrane; C:endoplasmic reticulum; C:endoplasmic reticulum-Golgi intermediate compartment membrane; P:regulation of autophagy; P:autophagy; P:endoplasmic reticulum organization; P:exocytosis; P:Golgi organization; C:autophagic vacuole membrane; F:protein…	no GO terms	204	12.4			6	No
T_ni_cDNA_11966						48	18.8			1	No
T_ni_cDNA_11989	venom serine carboxypeptidase	PREDICTED: vitellogenic carboxypeptidase-like [Bombyx mori]	4e-165	-	P:proteolysis; F:serine-type carboxypeptidase activity	55	5.2	No	Secretory SP	1	No
T_ni_cDNA_12006	peptidyl-trna hydrolase mitochondrial	PREDICTED: peptidyl-tRNA hydrolase 2 mitochondrial-like [Bombyx mori]	7e-60	P:metabolic process; F:aminoacyl-tRNA hydrolase activity; P:negative regulation of anoikis; C:mitochondrion; P:negative regulation of gene expression; P:positive regulation of anoikis; C:membrane; C:cytosol	F:aminoacyl-tRNA hydrolase activity	660	52.9	No	Secretory SP	1	No
T_ni_cDNA_12062	nadh dehydrogenase	PREDICTED: NADH dehydrogenase [ubiquinone] 1 beta subcomplex subunit 11	2e-49	-	no GO terms	181	25.6	No	no SP	1	No
T_ni_cDNA_12086	superoxide dismutase	time interval measuring enzyme-esterase A4 precursor [Bombyx mori]	4e-53	F:metal ion binding; P:oxidation-reduction process; F:oxidoreductase activity; P:removal of superoxide radicals; P:superoxide metabolic process; F:superoxide dismutase activity; P:response to oxidative stress; C:nucleus; C:cytoplasm; P:glycolytic process; P:gluconeogenesis; P:response to cadmium ion; C:cytosol; F:antioxidant activity	P:oxidation-reduction process; F:metal ion binding; P:superoxide metabolic process; F:superoxide dismutase activity	33	7.5	Yes	Secretory SP	0	No
T_ni_cDNA_1209	extended synaptotagmin-2	PREDICTED: extended synaptotagmin-2-A-like partial [Plutella xylostella]	0	-	F:protein binding	23	17.5	No	Secretory SP	1	No
T_ni_cDNA_1211	PREDICTED: uncharacterized protein LOC101742338	PREDICTED: uncharacterized protein LOC101742338 [Bombyx mori]	4e-144	F:carbohydrate binding	no GO terms	25	13.2	Yes	Secretory SP	0	No
T_ni_cDNA_12118	ryanodine receptor-like	PREDICTED: uncharacterized protein LOC101737793 [Bombyx mori]	2e-81	-	no GO terms	300	40.7	No	Secretory SP	4	No
T_ni_cDNA_12199	mesencephalic astrocyte-derived neurotrophic factor homolog	PREDICTED: mesencephalic astrocyte-derived neurotrophic factor homolog [Bombyx mori]	2e-75	F:calcium ion binding; P:multicellular organismal development; C:extracellular region	no GO terms	643	32.8	Yes	Secretory SP	0	No
T_ni_cDNA_12228	translocon-associated protein subunit gamma	translocon-associated protein gamma isoform 1 [Bombyx mori]	3e-80	C:integral component of endoplasmic reticulum membrane; P:cotranslational protein targeting to membrane; C:Sec61 translocon complex	C:integral component of endoplasmic reticulum membrane; C:Sec61 translocon complex; P:cotranslational protein targeting to membrane	309	18.4	No	no SP	4	No
T_ni_cDNA_12234	kinase d-interacting substrate of 220 kda isoform x5	PREDICTED: kinase D-interacting substrate of 220 kDa-like [Bombyx mori]	0	-	F:protein binding	19	6.9			4	No
T_ni_cDNA_12244	nidogen-2 isoform x2	PREDICTED: nidogen-1 [Plutella xylostella]	0	-	F:protein binding; F:calcium ion binding; P:cell-matrix adhesion	162	10.5	Yes	Secretory SP	0	No
T_ni_cDNA_12245						26	17.6			1	No
T_ni_cDNA_12371	leucine-rich repeat neuronal protein 3-like isoform x1	PREDICTED: leucine-rich repeat neuronal protein 3-like isoform X1 [Bombyx mori]	0	-	F:protein binding	3601	30.5	Yes	Secretory SP	1	No
T_ni_cDNA_12388	protein fam151b isoform x2	PREDICTED: protein FAM151A-like isoform X1 [Bombyx mori]	1e-106	-	no GO terms	107	22.6	Yes	Secretory SP	0	No
T_ni_cDNA_12394	collagenase-like	chymotrypsin-like serine protease precursor [Bombyx mori]	4e-68	-	F:serine-type endopeptidase activity; P:proteolysis	57	10.4	Yes	Secretory SP	0	No
T_ni_cDNA_12405	atlastin isoform x2	PREDICTED: atlastin-like isoform X2 [Bombyx mori]	0	-	F:GTPase activity; F:GTP binding	72	11.2	No	no SP	2	No
T_ni_cDNA_12415	atp-binding cassette sub-family g member 4	PREDICTED: ATP-binding cassette sub-family G member 1-like [Bombyx mori]	0	-	C:membrane; F:ATP binding; F:ATPase activity	44	10.6	No	no SP	7	No
T_ni_cDNA_1242	copper-transporting atpase 1 isoform x1	PREDICTED: copper-transporting ATPase 2-like [Bombyx mori]	0	-	C:integral component of membrane; F:nucleotide binding; F:metal ion binding; P:cation transport; F:cation-transporting ATPase activity	209	11.6			8	No
T_ni_cDNA_12426	selt-like protein	PREDICTED: selT-like protein [Plutella xylostella]	6e-99	C:endomembrane system; P:cell redox homeostasis; F:selenium binding	P:cell redox homeostasis; F:selenium binding	35	24.2	Yes	Secretory SP	2	No
T_ni_cDNA_12440						25	44.8			1	No
T_ni_cDNA_12475						29	33.8			1	No
T_ni_cDNA_12587	ganglioside-induced differentiation-associated-protein	ganglioside-induced differentiation-associated-protein [Bombyx mori]	6e-17	-	no GO terms	164	22.6			1	No
T_ni_cDNA_12623	probable signal peptidase complex subunit 2	signal peptidase complex subunit 2 [Bombyx mori]	4e-55	-	C:signal peptidase complex; F:peptidase activity; C:integral component of membrane; P:signal peptide processing	166	22.6			2	No
T_ni_cDNA_12658	rhomboid-related protein 2 isoform x2	PREDICTED: rhomboid-related protein 3-like [Bombyx mori]	9e-158	P:proteolysis; F:serine-type endopeptidase activity; F:calcium ion binding; C:integral component of membrane	F:calcium ion binding; F:serine-type endopeptidase activity; C:integral component of membrane; P:proteolysis	94	17.7	No	no SP	6	No
T_ni_cDNA_12663	glucose-fructose oxidoreductase domain-containing protein 1	PREDICTED: glucose-fructose oxidoreductase domain-containing protein 1-like [Bombyx mori]	3e-172	-	F:oxidoreductase activity	27	8.8	No	Secretory SP	0	No
T_ni_cDNA_12682	dolichyl-diphosphooligosaccharide--protein glycosyltransferase 48 kda subunit	dolichyl-diphosphooligosaccharide protein glycotransferase precursor [Bombyx mori]	0	-	F:dolichyl-diphosphooligosaccharide-protein glycotransferase activity; P:protein N-linked glycosylation via asparagine; C:endoplasmic reticulum membrane	1381	31.4	Yes	Secretory SP	1	No
T_ni_cDNA_12699	vesicle transport through interaction with t-snares homolog 1a	PREDICTED: vesicle transport through interaction with t-SNAREs homolog 1A-like [Plutella xylostella]	1e-58	-	F:protein binding; C:membrane; P:intracellular protein transport; P:vesicle-mediated transport	49	13.9	No	no SP	1	No
T_ni_cDNA_12759	alpha-n-acetylgalactosaminidase	alpha-N-acetylgalactosaminidase precursor [Bombyx mori]	5e-112	P:glycosylceramide catabolic process; C:cytoplasm; P:glycoside catabolic process; F:alpha-galactosidase activity; P:oligosaccharide metabolic process; F:hydrolase activity, hydrolyzing O-glycosyl compounds; F:hydrolase activity; P:metabolic process; P:carbohydrate metabolic process; F:hydrolase activity, acting on glycosyl bonds; F:catalytic activity; C:actin cytoskeleton; F:structural molecule a…	P:carbohydrate metabolic process; F:hydrolase activity, hydrolyzing O-glycosyl compounds; F:catalytic activity	87	22.5	Yes	Secretory SP	0	No
T_ni_cDNA_12770	reactive oxygen species modulator 1	PREDICTED: reactive oxygen species modulator 1-like [Plutella xylostella]	2e-38	-	no GO terms	32	32.2	No	no SP	2	No
T_ni_cDNA_1279	sid1 transmembrane family member 1-like	sid-1-related gene3 precursor [Bombyx mori]	3e-35	-	F:RNA transmembrane transporter activity; C:integral component of membrane; P:dsRNA transport	92	14.5			4	No
T_ni_cDNA_128	glutathione s-transferase 1-1-like	glutathione S-transferase delta 3 [Bombyx mori]	1e-46	P:glutathione metabolic process; F:DDT-dehydrochlorinase activity; C:cytoplasm; F:glutathione transferase activity	F:protein binding	511	37.2	No	Secretory SP	0	No
T_ni_cDNA_12865	regulatory-associated protein of mtor-like	PREDICTED: uncharacterized protein LOC105390632 [Plutella xylostella]	1e-79	-	no GO terms	21	11.3	Yes	Secretory SP	0	No
T_ni_cDNA_12867	mitochondrial sodium hydrogen exchanger 9b2-like isoform x2	PREDICTED: mitochondrial sodium/hydrogen exchanger 9B2-like isoform X2 [Bombyx mori]	0	P:hydrogen ion transmembrane transport; C:integral component of membrane; F:solute:proton antiporter activity; P:transmembrane transport; P:cation transport; P:transport	F:solute:proton antiporter activity; C:integral component of membrane; P:transmembrane transport; P:cation transport	408	15.8	No	no SP	13	No
T_ni_cDNA_12878	translocon-associated protein subunit beta	signal sequence receptor beta subunit precursor [Bombyx mori]	1e-60	C:endoplasmic reticulum membrane; C:integral component of membrane; C:membrane; C:endoplasmic reticulum	C:endoplasmic reticulum; C:integral component of membrane	333	47.5	Yes	Secretory SP	0	No
T_ni_cDNA_12890	gilt-like protein	legumaturain [Bombyx mori]	1e-99	-	no GO terms	24	19.9	No	Secretory SP	1	No
T_ni_cDNA_12901						23	27.1			1	No
T_ni_cDNA_12977	multiple epidermal growth factor-like domains protein 10-like	PREDICTED: multiple epidermal growth factor-like domains protein 10-like [Bombyx mori]	4e-51	-	no GO terms	415	39.1	Yes	Secretory SP	0	No
T_ni_cDNA_12994	n-acetylglucosamine-6-sulfatase-like	PREDICTED: N-acetylglucosamine-6-sulfatase-like [Bombyx mori]	1e-122	-	F:catalytic activity; P:metabolic process; F:sulfuric ester hydrolase activity	151	11.1	Yes	Secretory SP	0	No
T_ni_cDNA_13005	cklf-like marvel transmembrane domain-containing protein 4	PREDICTED: MARVEL domain-containing protein 1-like [Bombyx mori]	4e-73	-	C:membrane	21	8.6	No	no SP	4	No
T_ni_cDNA_13091	aliphatic nitrilase	PREDICTED: beta-ureidopropionase [Plutella xylostella]	0	-	P:nitrogen compound metabolic process; F:hydrolase activity, acting on carbon-nitrogen (but not peptide) bonds	160	18.2	No	Secretory SP	0	No
T_ni_cDNA_13185	lachesin-like isoform x1	PREDICTED: lachesin-like [Bombyx mori]	2e-152	-	F:protein binding	63	27.9			1	No
T_ni_cDNA_1322	sodium- and chloride-dependent gaba transporter ine	PREDICTED: sodium- and chloride-dependent GABA transporter ine-like isoform X1 [Bombyx mori]	0	F:symporter activity; C:integral component of membrane; F:neurotransmitter:sodium symporter activity; C:membrane; P:transmembrane transport; P:neurotransmitter transport; P:transport	P:neurotransmitter transport; F:neurotransmitter:sodium symporter activity; C:integral component of membrane; P:perineurial glial growth; P:glial cell growth; F:photoreceptor activity; F:osmosensor activity; P:transmission of nerve impulse	39	7.1	No	no SP	12	No
T_ni_cDNA_13220	dna ligase 3	PREDICTED: DNA ligase 3 [Plutella xylostella]	5e-118	-	P:DNA repair; F:DNA ligase (ATP) activity; P:DNA recombination; F:ATP binding	21	19.5			1	No
T_ni_cDNA_13251	PREDICTED: uncharacterized protein LOC101743760	PREDICTED: uncharacterized protein LOC101743760 [Bombyx mori]	1e-18	-	F:structural constituent of ribosome; P:translation; C:intracellular; C:ribosome	273	11.6	Yes	Secretory SP	0	No
T_ni_cDNA_13294	juvenile hormone epoxide hydrolase-like	juvenile hormone epoxide hydrolase-like protein 1 [Bombyx mori]	8e-166	-	F:catalytic activity; F:cis-stilbene-oxide hydrolase activity	91	9.3	Yes	Secretory SP	0	No
T_ni_cDNA_13334	nadh dehydrogenase	lethal(3)neo18 [Bombyx mori]	4e-64	-	no GO terms	57	32	No	no SP	1	No
T_ni_cDNA_13397	golgin subfamily a member 5	PREDICTED: golgin subfamily A member 5-like isoform X1 [Bombyx mori]	9e-110	-	no GO terms	25	19.9			1	No
T_ni_cDNA_13409	nadh dehydrogenase	PREDICTED: NADH dehydrogenase [ubiquinone] 1 alpha subcomplex subunit 4-like isoform X1 [Bombyx mori]	4e-36	C:mitochondrial respiratory chain complex I; P:mitochondrial electron transport, NADH to ubiquinone; F:NADH dehydrogenase activity	no GO terms	258	22.4	No	no SP	1	No
T_ni_cDNA_13416						24	17.8			1	No
T_ni_cDNA_13419	4-coumarate-- ligase 1	PREDICTED: luciferin 4-monooxygenase-like [Bombyx mori]	0	P:metabolic process; F:catalytic activity	F:catalytic activity; P:metabolic process	50	12.4			1	No
T_ni_cDNA_13438	lmbr1 domain-containing protein 2 homolog	PREDICTED: LMBR1 domain-containing protein 2 homolog isoform X1 [Bombyx mori]	0	-	no GO terms	122	9.8	No	Secretory SP	8	No
T_ni_cDNA_13481	PREDICTED: uncharacterized protein LOC101737697	PREDICTED: uncharacterized protein LOC101737697 [Bombyx mori]	1e-154	-	no GO terms	328	12.5			1	No
T_ni_cDNA_13483	alpha-l-fucosidase-like	PREDICTED: putative alpha-L-fucosidase-like [Bombyx mori]	2e-127	-	P:fucose metabolic process; F:alpha-L-fucosidase activity; P:carbohydrate metabolic process	376	27.9	Yes	Secretory SP	0	No
T_ni_cDNA_13487	protein transport protein sec61 subunit beta	transport protein Sec61 beta subunit [Bombyx mori]	6e-17	-	C:Sec61 translocon complex; P:intracellular protein transport	79	36.7	No	no SP	1	No
T_ni_cDNA_13501	malate cytoplasmic	cytosolic malate dehydrogenase [Bombyx mori]	7e-160	C:peroxisome; P:lateral inhibition; F:L-malate dehydrogenase activity; P:cellular carbohydrate metabolic process; C:cytoplasm; P:oxidation-reduction process; C:lipid particle; P:malate metabolic process; C:cytosol; P:tricarboxylic acid cycle; P:carbohydrate metabolic process; F:oxidoreductase activity, acting on the CH-OH group of donors, NAD or NADP as acceptor; F:oxidoreductase activity; F:mala…	F:L-malate dehydrogenase activity; P:malate metabolic process; P:oxidation-reduction process; P:carbohydrate metabolic process; F:catalytic activity; F:oxidoreductase activity, acting on the CH-OH group of donors, NAD or NADP as acceptor; F:oxidoreductase activity; P:carboxylic acid metabolic process; F:malate dehydrogenase activity	4047	63.8	No	Secretory SP	0	No
T_ni_cDNA_13503	retinol dehydrogenase 11-like	PREDICTED: retinol dehydrogenase 14-like [Bombyx mori]	2e-91	-	P:metabolic process; F:oxidoreductase activity	237	44.8	No	Secretory SP	1	No
T_ni_cDNA_13522	group xiia secretory phospholipase a2	PREDICTED: group XIIA secretory phospholipase A2-like [Bombyx mori]	9e-99	F:phospholipase A2 activity; F:calcium ion binding; P:lipid catabolic process; P:phospholipid metabolic process; C:extracellular region	P:lipid catabolic process; F:phospholipase A2 activity; F:calcium ion binding; C:extracellular region; P:phospholipid metabolic process	17	13.8			1	No
T_ni_cDNA_13582	PREDICTED: uncharacterized protein LOC101746909	PREDICTED: uncharacterized protein LOC101746909 [Bombyx mori]	9e-59	-	no GO terms	195	30.2	Yes	Secretory SP	0	No
T_ni_cDNA_13592	PREDICTED: uncharacterized protein LOC101746909	PREDICTED: uncharacterized protein LOC101746909 [Bombyx mori]	1e-58	-	no GO terms	195	30.6	Yes	Secretory SP	0	No
T_ni_cDNA_13610	gtp-binding protein sar1	PREDICTED: GTP-binding protein SAR1b-like isoform X1 [Bombyx mori]	1e-107	P:protein transport; P:transport; F:nucleotide binding; F:GTP binding; C:Golgi apparatus; P:intracellular protein transport; C:intracellular; C:endoplasmic reticulum; P:vesicle-mediated transport	F:GTP binding; C:intracellular; P:small GTPase mediated signal transduction; P:intracellular protein transport	412	23	No	Secretory SP	0	No
T_ni_cDNA_13611	estradiol 17-beta-dehydrogenase 12-like isoform x2	PREDICTED: estradiol 17-beta-dehydrogenase 12-like isoform X2 [Bombyx mori]	9e-119	P:oxidation-reduction process; F:oxidoreductase activity; P:metabolic process	P:metabolic process; F:oxidoreductase activity	613	35.1	No	Secretory SP	4	No
T_ni_cDNA_13617	membrane-associated progesterone receptor component 1-like	PREDICTED: membrane-associated progesterone receptor component 2-like [Plutella xylostella]	2e-48	C:endomembrane system; F:ecdysone binding; F:heme binding; C:plasma membrane	no GO terms	322	51.1			1	No
T_ni_cDNA_13629	proton-coupled folate transporter-like	PREDICTED: solute carrier family 46 member 3-like [Bombyx mori]	8e-65	-	no GO terms	18	19.6			5	No
T_ni_cDNA_13650	proton-coupled folate transporter-like	PREDICTED: proton-coupled folate transporter-like [Plutella xylostella]	1e-62	C:integral component of membrane; P:transmembrane transport	no GO terms	139	14	No	no SP	4	No
T_ni_cDNA_13674	tumor suppressor candidate 3	PREDICTED: tumor suppressor candidate 3-like [Bombyx mori]	7e-98	-	no GO terms	45	7.4	Yes	Secretory SP	2	No
T_ni_cDNA_13757	sid-1-related gene3 precursor	sid-1-related gene3 precursor [Bombyx mori]	2e-24	-	F:RNA transmembrane transporter activity; P:dsRNA transport; C:integral component of membrane	124	26.1			3	No
T_ni_cDNA_13774	cation-dependent mannose-6-phosphate receptor-like	PREDICTED: uncharacterized protein LOC105387985 isoform X2 [Plutella xylostella]	8e-82	-	no GO terms	361	15.1	Yes	Secretory SP	1	No
T_ni_cDNA_138	venom serine carboxypeptidase	PREDICTED: venom serine carboxypeptidase-like [Bombyx mori]	2e-138	-	P:proteolysis; F:serine-type carboxypeptidase activity	891	31.8	Yes	Secretory SP	0	No
T_ni_cDNA_13856	laccase-1-like isoform x2	PREDICTED: laccase-1 isoform X1 [Bombyx mori]	2e-65	P:oxidation-reduction process; C:intrinsic component of external side of plasma membrane; F:iron ion transmembrane transporter activity; C:basal part of cell; F:ferroxidase activity; C:cell surface; F:copper ion binding; P:iron ion homeostasis	F:oxidoreductase activity; F:copper ion binding; P:oxidation-reduction process	111	20.7			0	Yes
T_ni_cDNA_1386	stromal cell-derived factor 2	stromal cell-derived factor 2 precursor [Bombyx mori]	1e-93	-	C:membrane	192	48.1	Yes	Secretory SP	0	No
T_ni_cDNA_13869	micos complex subunit mic27 isoform x5	PREDICTED: uncharacterized protein LOC101737762 isoform X2 [Bombyx mori]	3e-77	-	no GO terms	148	40.6	Yes	Secretory SP	2	No
T_ni_cDNA_1388	PREDICTED: uncharacterized protein LOC101746904	PREDICTED: uncharacterized protein LOC101746904 [Bombyx mori]	4e-21	-	F:chitin binding; P:chitin metabolic process; C:extracellular region	39	19	Yes	Secretory SP	0	No
T_ni_cDNA_13944	peroxisomal membrane protein pex14	peroxisomal membrane anchor protein [Bombyx mori]	2e-90	-	C:peroxisomal membrane; F:protein binding; P:protein import into peroxisome matrix, docking	251	26.8	No	no SP	1	No
T_ni_cDNA_1396	juvenile hormone epoxide hydrolase-like	juvenile hormone epoxide hydrolase-like protein 5 [Bombyx mori]	3e-142	-	F:catalytic activity; F:cis-stilbene-oxide hydrolase activity	172	20.8	No	Secretory SP	1	No
T_ni_cDNA_13964	transmembrane protein 214-a	PREDICTED: transmembrane protein 214-like isoform X2 [Bombyx mori]	6e-129	-	no GO terms	500	24			1	No
T_ni_cDNA_13969	c-type mannose receptor 2-like	C-type lectin 8 [Bombyx mori]	7e-18	-	no GO terms	368	33.1	Yes	Secretory SP	0	No
T_ni_cDNA_14009	protein rer1	PREDICTED: protein RER1-like isoform X1 [Bombyx mori]	2e-96	-	C:integral component of membrane	77	18.8	No	no SP	3	No
T_ni_cDNA_14073	moxd1 homolog 1	PREDICTED: MOXD1 homolog 1-like [Plutella xylostella]	0	-	P:oxidation-reduction process; F:monooxygenase activity; F:copper ion binding; F:oxidoreductase activity, acting on paired donors, with incorporation or reduction of molecular oxygen, reduced ascorbate as one donor, and incorporation of one atom of oxygen; F:catalytic activity	29	5.2	Yes	Secretory SP	0	No
T_ni_cDNA_14148	inorganic phosphate cotransporter	PREDICTED: putative inorganic phosphate cotransporter isoform X1 [Plutella xylostella]	0	-	C:integral component of membrane; P:transmembrane transport	59	4.8	No	no SP	10	No
T_ni_cDNA_14161	juvenile hormone epoxide hydrolase 1-like	juvenile hormone epoxide hydrolase-like protein 5 [Bombyx mori]	2e-176	-	F:catalytic activity; F:cis-stilbene-oxide hydrolase activity	203	22.3	Yes	Secretory SP	1	No
T_ni_cDNA_14170	paraplegin isoform x1	PREDICTED: paraplegin-like [Bombyx mori]	0	F:ATP binding; F:ATPase activity; C:mitochondrion; P:proteolysis; F:metallopeptidase activity; C:integral component of membrane; F:metalloendopeptidase activity; F:zinc ion binding	F:metalloendopeptidase activity; P:proteolysis; F:ATP binding; C:membrane	49	15.2	No	no SP	2	No
T_ni_cDNA_14184						37	43.1			1
T_ni_cDNA_14234	transmembrane protein 199	PREDICTED: kinesin-related protein 4-like isoform X1 [Plutella xylostella]	4e-77	-	no GO terms	32	17.5			2	No
T_ni_cDNA_14279	er membrane protein complex subunit 10	PREDICTED: ER membrane protein complex subunit 10-like isoform X1 [Bombyx mori]	8e-64	-	no GO terms	200	43.5	Yes	Secretory SP	0	No
T_ni_cDNA_14288	laminin subunit gamma-1	PREDICTED: laminin subunit gamma-1 isoform X4 [Plutella xylostella]	0	-	no GO terms	73	11.2	Yes	Secretory SP	0	No
T_ni_cDNA_143	synaptic vesicle glycoprotein 2b-like	PREDICTED: synaptic vesicle glycoprotein 2C-like [Bombyx mori]	3e-141	-	P:transmembrane transport; C:integral component of membrane; F:transmembrane transporter activity	45	8.3			9	No
T_ni_cDNA_14325	lysosome-associated membrane glycoprotein 1-like	PREDICTED: lysosome-associated membrane glycoprotein 1-like [Bombyx mori]	3e-60	-	C:membrane	166	5	Yes	Secretory SP	1	No
T_ni_cDNA_1434	probable multidrug resistance-associated protein lethal 03659	PREDICTED: probable multidrug resistance-associated protein lethal(2)03659-like [Bombyx mori]	0	F:ATPase activity; F:ATP binding; C:integral component of membrane; F:nucleotide binding; F:ATPase activity, coupled to transmembrane movement of substances; P:transmembrane transport; P:transport; P:obsolete ATP catabolic process	F:ATPase activity; F:ATP binding; P:transport; F:ATPase activity, coupled to transmembrane movement of substances; P:transmembrane transport; C:integral component of membrane	1032	8.4	No	no SP	6	No
T_ni_cDNA_14372	26s proteasome non-atpase regulatory subunit 7	proteasome 26S non-ATPase subunit 7 [Bombyx mori]	1e-142	-	F:protein binding	1552	49.4	No	Secretory SP	0	No
T_ni_cDNA_14382	esterase fe4-like	alpha-esterase 40 precursor [Bombyx mori]	4e-154	F:hydrolase activity; P:metabolic process	no GO terms	137	4.9	Yes	Secretory SP	0	No
T_ni_cDNA_14385	xylosyltransferase oxt	PREDICTED: xylosyltransferase oxt-like [Bombyx mori]	0	-	F:acetylglucosaminyltransferase activity; C:membrane; F:protein xylosyltransferase activity; P:glycosaminoglycan biosynthetic process	66	6.4	No	Secretory SP	1	No
T_ni_cDNA_14404	protein kinase c-binding protein nell1-like	PREDICTED: protein kinase C-binding protein NELL1-like [Plutella xylostella]	0	-	F:protein binding; F:calcium ion binding	16	7.5	Yes	Secretory SP	0	No
T_ni_cDNA_14434	syntaxin-6 isoform x2	syntaxin 6 [Bombyx mori]	5e-107	-	F:protein binding; P:Golgi vesicle transport; C:membrane; P:vesicle-mediated transport	39	18.7			1	No
T_ni_cDNA_14496						174	43.8			1	No
T_ni_cDNA_14508	proactivator polypeptide-like	saposin-related precursor [Bombyx mori]	0	-	P:sphingolipid metabolic process; C:lysosome; P:lipid metabolic process	333	17.7	Yes	Secretory SP	0	No
T_ni_cDNA_14524						57	16.2			2	No
T_ni_cDNA_14535	thiamine transporter 1	GI24657 [Drosophila mojavensis]	8e-90	-	P:transport; C:membrane	244	6.5	No	Secretory SP	9	No
T_ni_cDNA_14656	protein croquemort-like isoform x3	scavenger receptor class B member 3 [Bombyx mori]	0	P:cell adhesion; C:membrane	P:cell adhesion; C:membrane	1487	19.5	No	Secretory SP	2	No
T_ni_cDNA_14665	probable phospholipid-transporting atpase iib-like	PREDICTED: probable phospholipid-transporting ATPase IIB-like [Bombyx mori]	0	-	C:integral component of membrane; F:nucleotide binding; F:phospholipid-translocating ATPase activity; F:ATP binding; F:magnesium ion binding; P:phospholipid transport	32	4			5	No
T_ni_cDNA_14704	esterase fe4-like	PREDICTED: esterase FE4-like [Bombyx mori]	4e-170	F:hydrolase activity; P:metabolic process	no GO terms	230	23.9	Yes	Secretory SP	0	No
T_ni_cDNA_14730	insulin-like growth factor-binding protein complex acid labile subunit	PREDICTED: insulin-like growth factor-binding protein complex acid labile subunit-like [Bombyx mori]	0	-	F:protein binding	229	12.2			1	No
T_ni_cDNA_14730	insulin-like growth factor-binding protein complex acid labile subunit	PREDICTED: insulin-like growth factor-binding protein complex acid labile subunit-like [Bombyx mori]	6e-63	-	F:protein binding	34	30.5	Yes	Secretory SP	0
T_ni_cDNA_14772	glucose transporter type 1 isoform x2	PREDICTED: LOW QUALITY PROTEIN: glucose transporter type 1-like [Plutella xylostella]	1e-162	-	P:transmembrane transport; C:membrane; F:substrate-specific transmembrane transporter activity; C:integral component of membrane; F:transmembrane transporter activity; F:transporter activity	1508	9.1	No	Secretory SP	10	No
T_ni_cDNA_14784	PREDICTED: uncharacterized protein LOC100500745	PREDICTED: uncharacterized protein LOC100500745 [Bombyx mori]	7e-37	-	no GO terms	43	48.3	Yes	Secretory SP	0	No
T_ni_cDNA_14829	gamma-glutamyltranspeptidase 1-like isoform x1	PREDICTED: gamma-glutamyltranspeptidase 1-like [Bombyx mori]	0	-	F:gamma-glutamyltransferase activity; P:glutathione metabolic process	665	30.2	No	no SP	1	No
T_ni_cDNA_14902						53	27			2	No
T_ni_cDNA_14932	mannose-p-dolichol utilization defect 1 protein homolog	mannose-P-dolichol utilization defect 1 protein [Bombyx mori]	6e-95	-	no GO terms	215	12.2	No	no SP	7	No
T_ni_cDNA_14948	multidrug resistance-associated protein 7	PREDICTED: multidrug resistance-associated protein 7-like [Bombyx mori]	0	-	F:ATP binding; F:ATPase activity; P:transport; C:integral component of membrane; P:transmembrane transport; F:ATPase activity, coupled to transmembrane movement of substances	30	9.3			9	No
T_ni_cDNA_14965	carbohydrate sulfotransferase 11 isoform x1	PREDICTED: carbohydrate sulfotransferase 11-like [Bombyx mori]	3e-158	-	F:sulfotransferase activity; C:integral component of membrane; P:carbohydrate biosynthetic process	646	27.8	No	Secretory SP	1	No
T_ni_cDNA_15008	zinc transporter zip1-like isoform x2	PREDICTED: zinc transporter ZIP1-like [Bombyx mori]	6e-68	-	P:metal ion transport; F:metal ion transmembrane transporter activity; C:membrane; P:transmembrane transport	303	14	No	Secretory SP	7	No
T_ni_cDNA_15025	PREDICTED: uncharacterized protein LOC105386011	PREDICTED: uncharacterized protein LOC105386011 [Plutella xylostella]	1e-32	-	no GO terms	33	31.4	Yes	Secretory SP	0	No
T_ni_cDNA_15039						17	27.3			1	No
T_ni_cDNA_15075	zinc transporter 2-like isoform x2	PREDICTED: zinc transporter 2-like [Plutella xylostella]	5e-76	-	P:cation transport; F:cation transmembrane transporter activity; C:integral component of membrane; P:transmembrane transport	307	16.1			2	No
T_ni_cDNA_15111	interleukin enhancer-binding factor 2 isoform x2	interleukin enhancer binding factor [Bombyx mori]	4e-133	F:RNA binding; F:ATP binding; F:transferase activity; P:metabolic process; P:immune response	F:RNA binding; F:ATP binding; P:immune response; F:transferase activity	281	20.6	No	no SP	0	Yes
T_ni_cDNA_15116	long-chain fatty acid transport protein 4-like isoform x1	PREDICTED: long-chain fatty acid transport protein 4-like [Bombyx mori]	0	-	F:catalytic activity; P:metabolic process	147	4.4			4	No
T_ni_cDNA_15134						25	50.8			1	No
T_ni_cDNA_15135	facilitated trehalose transporter tret1-2 homolog	PREDICTED: facilitated trehalose transporter Tret1-2 homolog [Plutella xylostella]	2e-180	P:positive regulation of JAK-STAT cascade; F:glucose transmembrane transporter activity; C:integral component of membrane; P:transmembrane transport; C:plasma membrane	C:membrane; P:transmembrane transport; F:substrate-specific transmembrane transporter activity; F:transmembrane transporter activity; C:integral component of membrane; F:transporter activity	1547	12.4	No	no SP	12	No
T_ni_cDNA_15144						24	36			1	No
T_ni_cDNA_15161	sparc	SPARC precursor [Bombyx mori]	2e-136	-	P:signal transduction; F:calcium ion binding; C:proteinaceous extracellular matrix; C:extracellular space	64	7.9	Yes	Secretory SP	0	No
T_ni_cDNA_15216	23 kda integral membrane	tetraspanin E118 [Bombyx mori]	6e-54	-	C:integral component of membrane	535	18.1	No	Secretory SP	4	No
T_ni_cDNA_15231	lethal 35di	uncharacterized protein LOC778510 [Bombyx mori]	4e-64	-	no GO terms	87	50.9	No	no SP	1	No
T_ni_cDNA_1524	glucosamine-6-phosphate isomerase-like isoform x1	PREDICTED: glucosamine-6-phosphate isomerase 2-like isoform X2 [Bombyx mori]	4e-61	P:N-acetylglucosamine metabolic process; P:glucosamine catabolic process; P:generation of precursor metabolites and energy; C:cytoplasm; F:hydrolase activity; P:carbohydrate metabolic process; F:glucosamine-6-phosphate deaminase activity	P:carbohydrate metabolic process; P:N-acetylglucosamine metabolic process; F:glucosamine-6-phosphate deaminase activity	171	19			1	No
T_ni_cDNA_15263	phosphatidylinositol n-acetylglucosaminyltransferase subunit p	PREDICTED: phosphatidylinositol N-acetylglucosaminyltransferase subunit P [Plutella xylostella]	5e-55	-	no GO terms	34	6.9	No	Secretory SP	2	No
T_ni_cDNA_1527	inositol monophosphatase 3	PREDICTED: putative inositol monophosphatase 3-like [Bombyx mori]	2e-147	-	P:phosphatidylinositol phosphorylation	121	24.9	No	Secretory SP	1	No
T_ni_cDNA_15271	udp-glucosyltransferase precursor	PREDICTED: UDP-glucuronosyltransferase 2B7-like isoform X1 [Plutella xylostella]	9e-143	-	F:transferase activity, transferring hexosyl groups; P:metabolic process	904	19.6	Yes	Secretory SP	2	No
T_ni_cDNA_15295	ras-related protein rab-10	small GTP-binding protein Rab10 [Bombyx mori]	2e-110	F:GTP binding; P:small GTPase mediated signal transduction; F:nucleotide binding; P:protein transport	F:GTP binding; P:small GTPase mediated signal transduction; P:signal transduction; C:membrane; P:protein transport; C:intracellular; P:intracellular protein transport; F:GTPase activity; P:nucleocytoplasmic transport	1600	65	No	Secretory SP	0	No
T_ni_cDNA_15296	27 kda hemolymph	PREDICTED: 27 kDa glycoprotein-like [Plutella xylostella]	5e-74	-	no GO terms	562	18.1	Yes	Secretory SP	0	Yes
T_ni_cDNA_15308	collagenase-like	PREDICTED: transmembrane protease serine 9-like [Bombyx mori]	7e-94	-	F:serine-type endopeptidase activity; P:proteolysis	447	10.9	Yes	Secretory SP	0	No
T_ni_cDNA_15309	alkaline c-like	PREDICTED: trypsin alkaline C-like [Bombyx mori]	6e-49	-	P:proteolysis; F:serine-type endopeptidase activity	348	11.6	Yes	Secretory SP	1	No
T_ni_cDNA_15320	de-cadherin-like isoform x2	PREDICTED: LOW QUALITY PROTEIN: DE-cadherin [Bombyx mori]	0	-	F:calcium ion binding; C:membrane; P:homophilic cell adhesion via plasma membrane adhesion molecules	477	16.7			1	No
T_ni_cDNA_15339	dnaj homolog subfamily b member 11	DnaJ (Hsp40) homolog 3 [Bombyx mori]	2e-178	-	F:unfolded protein binding; P:protein folding	133	19.5	No	Secretory SP	0	No
T_ni_cDNA_15370	motile sperm domain-containing protein 2-like	PREDICTED: motile sperm domain-containing protein 2-like [Bombyx mori]	0	F:structural molecule activity	no GO terms	232	32.2	No	no SP	2	No
T_ni_cDNA_15378	very-long-chain enoyl- reductase	PREDICTED: probable very-long-chain enoyl-CoA reductase art-1-like [Bombyx mori]	2e-139	P:lipid metabolic process; P:oxidation-reduction process; C:cytoplasm; C:integral component of membrane; C:membrane; F:oxidoreductase activity, acting on the CH-CH group of donors	F:protein binding; C:cytoplasm; C:integral component of membrane; F:oxidoreductase activity, acting on the CH-CH group of donors; P:lipid metabolic process	187	13.2	No	no SP	3	No
T_ni_cDNA_15428	monocarboxylate transporter 12 isoform x1	PREDICTED: monocarboxylate transporter 12-like [Bombyx mori]	0	-	C:integral component of membrane; P:transmembrane transport	145	8.6			12	No
T_ni_cDNA_15435	endoplasmic reticulum resident protein 29	PREDICTED: protein windbeutel-like [Bombyx mori]	1e-97	C:endoplasmic reticulum lumen; P:protein secretion; C:endoplasmic reticulum; P:transport; C:intracellular; F:transporter activity	C:endoplasmic reticulum; P:protein secretion; C:endoplasmic reticulum lumen	142	41.7	Yes	Secretory SP	0	No
T_ni_cDNA_15475	alkaline c-like	PREDICTED: trypsin alkaline C-like [Bombyx mori]	2e-91	-	F:serine-type endopeptidase activity; P:proteolysis	5020	75.8	Yes	Secretory SP	0	No
T_ni_cDNA_1548	mitochondrial import inner membrane translocase subunit tim23 isoform x1	PREDICTED: mitochondrial import inner membrane translocase subunit Tim23-like [Bombyx mori]	2e-74	C:integral component of membrane; C:membrane	no GO terms	36	19.7	No	no SP	3	No
T_ni_cDNA_15514	organic cation transporter	PREDICTED: organic cation transporter protein-like [Bombyx mori]	1e-153	-	P:transmembrane transport; C:integral component of membrane; F:transmembrane transporter activity; F:transporter activity	163	10.1			8	No
T_ni_cDNA_15521	protein creg1	PREDICTED: protein CREG1-like isoform X1 [Bombyx mori]	9e-101	-	F:oxidoreductase activity; P:oxidation-reduction process; F:FMN binding	332	18.1	Yes	Secretory SP	0	No
T_ni_cDNA_15526	pancreatic triacylglycerol lipase-like	PREDICTED: pancreatic lipase-related protein 2-like [Plutella xylostella]	6e-113	-	F:carboxylic ester hydrolase activity	43	23.7	Yes	Secretory SP	0	No
T_ni_cDNA_15530	wd repeat-containing protein 7 isoform x1	PREDICTED: WD repeat-containing protein 7 [Plutella xylostella]	0	-	F:protein binding	29	4.2	No	Secretory SP	0	No
T_ni_cDNA_15536	uncharacterized family 31 glucosidase kiaa1161-like	PREDICTED: uncharacterized family 31 glucosidase KIAA1161 [Bombyx mori]	0	-	F:hydrolase activity, hydrolyzing O-glycosyl compounds; P:carbohydrate metabolic process; F:catalytic activity	4045	45.1	Yes	Secretory SP	0	No
T_ni_cDNA_15544	zinc transporter 1 isoform x1	PREDICTED: zinc transporter 1 isoform X2 [Plutella xylostella]	8e-170	F:cation transmembrane transporter activity; P:cation transmembrane transport; C:integral component of membrane; P:transmembrane transport; P:cation transport	F:cation transmembrane transporter activity; P:transmembrane transport; P:cation transport; C:integral component of membrane	473	16.1	No	Secretory SP	5	No
T_ni_cDNA_15560	sodium-dependent nutrient amino acid transporter 1-like	PREDICTED: sodium-dependent nutrient amino acid transporter 1-like [Bombyx mori]	0	-	C:integral component of membrane; F:neurotransmitter:sodium symporter activity; P:neurotransmitter transport	1996	13.9	No	no SP	11	No
T_ni_cDNA_15580	collagenase-like	PREDICTED: transmembrane protease serine 9-like [Bombyx mori]	2e-71	-	F:serine-type endopeptidase activity; P:proteolysis	216	20.2	Yes	Secretory SP	0	No
T_ni_cDNA_15581	aminopeptidase n	aminopeptidase N precursor [Bombyx mori]	0	P:proteolysis; F:metallopeptidase activity; F:zinc ion binding	F:metallopeptidase activity; F:zinc ion binding; P:proteolysis	42847	63.4	Yes	Secretory SP	1	Yes
T_ni_cDNA_15599	sodium potassium calcium exchanger 4-like	PREDICTED: sodium/potassium/calcium exchanger 4-like [Bombyx mori]	0	-	C:integral component of membrane; P:transmembrane transport	2541	18.8	Yes	Secretory SP	11	No
T_ni_cDNA_15620	PREDICTED: uncharacterized protein LOC101742914	PREDICTED: uncharacterized protein LOC101742914 [Bombyx mori]	7e-62	-	no GO terms	892	33.2	No	Secretory SP	1	No
T_ni_cDNA_15626	digestive cysteine proteinase 1	PREDICTED: counting factor associated protein D-like isoform X1 [Bombyx mori]	0	-	P:proteolysis; F:cysteine-type peptidase activity	869	23	Yes	Secretory SP	0	No
T_ni_cDNA_15628	fasciclin-2 isoform x3	PREDICTED: fasciclin-2 isoform X5 [Plutella xylostella]	0	-	C:membrane; P:cell adhesion; F:protein binding	187	14.7	Yes	Secretory SP	2	No
T_ni_cDNA_15629	fasciclin-2 isoform x1	PREDICTED: fasciclin-2-like [Bombyx mori]	4e-143	-	F:protein binding	32	12.7			0	Yes
T_ni_cDNA_1564	chitinase-like protein idgf4	chitinase-like protein EN03 precursor [Bombyx mori]	0	-	P:chitin catabolic process; F:chitinase activity; F:hydrolase activity, hydrolyzing O-glycosyl compounds; P:carbohydrate metabolic process	567	40.2	Yes	Secretory SP	0	No
T_ni_cDNA_15665	alkaline c-like	PREDICTED: trypsin alkaline C-like [Bombyx mori]	2e-95	-	F:serine-type endopeptidase activity; P:proteolysis	5639	76.7	Yes	Secretory SP	0	No
T_ni_cDNA_1567						46	15.5			1	No
T_ni_cDNA_15676	carboxypeptidase b-like	PREDICTED: carboxypeptidase A2-like [Bombyx mori]	6e-40	-	P:proteolysis; F:carboxypeptidase activity; F:metallocarboxypeptidase activity; F:zinc ion binding	1027	40.1	Yes	Secretory SP	0	No
T_ni_cDNA_15696	palmitoyl-protein thioesterase 1	PREDICTED: palmitoyl-protein thioesterase 1-like isoform X1 [Bombyx mori]	3e-121	F:palmitoyl-(protein) hydrolase activity; P:macromolecule depalmitoylation; P:cellular protein modification process	F:palmitoyl hydrolase activity; P:protein depalmitoylation; F:palmitoyl-(protein) hydrolase activity	227	29.8	Yes	Secretory SP	0	No
T_ni_cDNA_15711	peptide transporter family 1 isoform x2	PREDICTED: peptide transporter family 1-like [Bombyx mori]	0	-	F:transporter activity; C:membrane; P:transport; P:oligopeptide transport	1340	15.5			10	No
T_ni_cDNA_1572	integrin beta-nu	PREDICTED: integrin beta-nu-like [Bombyx mori]	0	-	no GO terms	529	17.5			1	No
T_ni_cDNA_15755	maltase a1-like	alpha amylase precursor [Bombyx mori]	0	-	F:cation binding; F:catalytic activity; P:carbohydrate metabolic process	4884	57.4	Yes	Secretory SP	0	No
T_ni_cDNA_15756	membrane alanyl aminopeptidase-like	aminopeptidase N precursor [Bombyx mori]	6e-150	-	P:proteolysis	29644	73			0	Yes
T_ni_cDNA_15757	PREDICTED: uncharacterized protein LOC101743598	PREDICTED: uncharacterized protein LOC101743598 [Bombyx mori]	3e-38	-	no GO terms	119	16.8	Yes	Secretory SP	1	No
T_ni_cDNA_15768	interferon-related developmental regulator 2	PREDICTED: interferon-related developmental regulator 1-like [Plutella xylostella]	2e-94	-	F:binding	178	18.9	No	no SP	0	Yes
T_ni_cDNA_15786	pancreatic triacylglycerol lipase-like	PREDICTED: lipase member H-like [Plutella xylostella]	2e-121	-	F:carboxylic ester hydrolase activity	19	8.4			1	No
T_ni_cDNA_15789	pancreatic triacylglycerol lipase-like	PREDICTED: pancreatic lipase-related protein 2-like [Bombyx mori]	7e-109	-	F:carboxylic ester hydrolase activity	675	43.8	Yes	Secretory SP	0	No
T_ni_cDNA_15790	collagenase-like	PREDICTED: transmembrane protease serine 9-like [Bombyx mori]	5e-87	-	F:serine-type endopeptidase activity; P:proteolysis	1961	37.4	Yes	Secretory SP	0	No
T_ni_cDNA_15821	membrane alanyl aminopeptidase-like	aminopeptidase N3 precursor [Bombyx mori]	0	-	F:metallopeptidase activity; F:zinc ion binding; P:proteolysis	48593	53.1	Yes	Secretory SP	0	Yes
T_ni_cDNA_15841	zinc carboxypeptidase-like	PREDICTED: uncharacterized protein LOC101740533 [Bombyx mori]	1e-138	-	F:metallocarboxypeptidase activity; F:zinc ion binding; P:proteolysis; F:carboxypeptidase activity	6534	39.8			0	Yes
T_ni_cDNA_15859	glucosidase 2 subunit beta	PREDICTED: LOW QUALITY PROTEIN: glucosidase 2 subunit beta-like [Bombyx mori]	6e-73	-	F:protein binding; P:N-glycan processing	36	11.8	Yes	Secretory SP	0	No
T_ni_cDNA_15865	membrane alanyl aminopeptidase-like	PREDICTED: uncharacterized protein LOC101744250 [Bombyx mori]	0	-	F:zinc ion binding; F:metallopeptidase activity; P:proteolysis	46796	60.8			1	Yes
T_ni_cDNA_15873	membrane alanyl aminopeptidase-like	aminopeptidase N precursor [Bombyx mori]	0	-	F:metallopeptidase activity; F:zinc ion binding; P:proteolysis	67694	71.3	Yes	Secretory SP	0	No
T_ni_cDNA_15881	17-beta-hydroxysteroid dehydrogenase 14-like	PREDICTED: 3-oxoacyl-[acyl-carrier-protein] reductase	1e-77	-	P:metabolic process; F:oxidoreductase activity	4684	77.2	No	no SP	1	No
T_ni_cDNA_15882	alkaline c-like	PREDICTED: trypsin alkaline C-like [Bombyx mori]	2e-20	-	F:serine-type endopeptidase activity; P:proteolysis	193	30	Yes	Secretory SP	0	No
T_ni_cDNA_15893	PREDICTED: uncharacterized protein LOC101746422	PREDICTED: uncharacterized protein LOC101746422 [Bombyx mori]	8e-47	-	no GO terms	60	20	Yes	Secretory SP	2	Yes
T_ni_cDNA_15896	short-chain dehydrogenase reductase family 16c member 6-like isoform x3	PREDICTED: epidermal retinol dehydrogenase 2-like [Bombyx mori]	8e-133	-	F:oxidoreductase activity; P:metabolic process	988	44.1	No	Secretory SP	0	No
T_ni_cDNA_1592	glutathione s-transferase 1-1-like	glutathione S-transferase delta 3 [Bombyx mori]	2e-62	-	F:protein binding	309	45.2	No	Secretory SP	0	No
T_ni_cDNA_15922	facilitated trehalose transporter tret1-2 homolog	PREDICTED: facilitated trehalose transporter Tret1 [Plutella xylostella]	0	-	P:transmembrane transport; F:substrate-specific transmembrane transporter activity; C:membrane; C:integral component of membrane; F:transmembrane transporter activity; F:transporter activity	3202	17.7	No	no SP	12	No
T_ni_cDNA_15923	membrane alanyl aminopeptidase-like	membrane alanyl aminopeptidase-like [Bombyx mori]	2e-29	-	no GO terms	1708	32.7			1	No
T_ni_cDNA_15937	alkaline c-like	PREDICTED: trypsin alkaline C-like [Bombyx mori]	1e-88	-	F:serine-type endopeptidase activity; P:proteolysis	4581	64.2	Yes	Secretory SP	0	No
T_ni_cDNA_15964	bile salt-activated lipase-like	PREDICTED: bile salt-activated lipase-like [Bombyx mori]	2e-38	P:metabolic process; P:biological_process; C:cellular_component; F:carboxylic ester hydrolase activity	no GO terms	277	13.4			1	No
T_ni_cDNA_15983	pancreatic triacylglycerol lipase-like	PREDICTED: pancreatic lipase-related protein 2-like [Bombyx mori]	1e-89	-	F:carboxylic ester hydrolase activity	26	15.8	Yes	Secretory SP	0	No
T_ni_cDNA_16012	alpha-amylase 4n-like	alpha-amylase precursor [Bombyx mori]	0	P:carbohydrate metabolic process; F:catalytic activity; F:cation binding; F:alpha-amylase activity; C:extracellular region	F:catalytic activity; P:carbohydrate metabolic process; F:cation binding	357	29.6	Yes	Secretory SP	0	No
T_ni_cDNA_16020	retinol dehydrogenase 11	PREDICTED: retinol dehydrogenase 11-like [Bombyx mori]	1e-73	-	P:metabolic process; F:oxidoreductase activity	53	13.4	Yes	Secretory SP	0	No
T_ni_cDNA_16023	udp-glucosyltransferase precursor	UDP-glucosyltransferase protein 3 [Bombyx mori]	6e-138	-	P:metabolic process; F:transferase activity, transferring hexosyl groups	2625	52.7	Yes	Secretory SP	0	No
T_ni_cDNA_16036	cadherin-like membrane protein precursor	cadherin-like membrane protein precursor [Bombyx mori]	1e-78	-	no GO terms	1592	18.8			1	No
T_ni_cDNA_1605	transmembrane protein 87a	PREDICTED: transmembrane protein 87A-like [Bombyx mori]	0	C:integral component of membrane	C:integral component of membrane	41	9.2	Yes	Secretory SP	7	No
T_ni_cDNA_16055	niemann-pick c1	PREDICTED: niemann-Pick C1-like protein 1-like [Bombyx mori]	1e-82	-	F:hedgehog receptor activity; C:membrane	524	18.8			3	No
T_ni_cDNA_16068	membrane alanyl aminopeptidase-like	aminopeptidase N precursor [Bombyx mori]	1e-158	-	F:zinc ion binding; F:metallopeptidase activity; P:proteolysis	32986	58.6	Yes	Secretory SP	0	No
T_ni_cDNA_16107	carboxypeptidase q-like	PREDICTED: carboxypeptidase Q-like [Bombyx mori]	2e-135	-	no GO terms	20	15	Yes	Secretory SP	0	No
T_ni_cDNA_16108	high affinity copper uptake protein 1	copper transporter [Bombyx mori]	6e-34	-	C:integral component of membrane; F:copper ion transmembrane transporter activity; P:copper ion transmembrane transport	503	37.3	No	no SP	1	No
T_ni_cDNA_16112	synaptic vesicle glycoprotein 2c-like	PREDICTED: synaptic vesicle glycoprotein 2B-like isoform X2 [Bombyx mori]	4e-99	-	C:integral component of membrane; P:transmembrane transport	1048	8.9			4	No
T_ni_cDNA_16113	synaptic vesicle glycoprotein 2c-like	PREDICTED: synaptic vesicle glycoprotein 2B-like isoform X2 [Bombyx mori]	5e-166	-	C:integral component of membrane; F:transmembrane transporter activity; P:transmembrane transport	3025	23.2	No	no SP	7	No
T_ni_cDNA_16117	pancreatic triacylglycerol lipase-like	PREDICTED: lipase member H-like [Plutella xylostella]	8e-86	-	F:carboxylic ester hydrolase activity	379	31.9	Yes	Secretory SP	0	No
T_ni_cDNA_16134	collagenase-like	serine protease precursor [Bombyx mori]	3e-89	-	P:proteolysis; F:serine-type endopeptidase activity	476	25.1	Yes	Secretory SP	0	No
T_ni_cDNA_16138	v-type proton atpase 116 kda subunit a isoform 1 isoform x3	PREDICTED: V-type proton ATPase 116 kDa subunit a isoform 1 isoform X3 [Plutella xylostella]	0	C:integral component of membrane; C:membrane; C:vacuolar proton-transporting V-type ATPase, V0 domain; P:ion transport; P:transport; F:hydrogen ion transmembrane transporter activity; C:proton-transporting V-type ATPase, V0 domain; P:proton transport; P:ATP hydrolysis coupled proton transport	C:vacuolar proton-transporting V-type ATPase, V0 domain; C:proton-transporting V-type ATPase, V0 domain; F:hydrogen ion transmembrane transporter activity; P:ATP hydrolysis coupled proton transport	11803	39.7	No	no SP	6	No
T_ni_cDNA_16140	-	PREDICTED: uncharacterized protein LOC101747082 [Bombyx mori]	6e-08	-	no GO terms	865	16.5	No	no SP	1	No
T_ni_cDNA_16147	esterase fe4-like	PREDICTED: esterase FE4-like [Bombyx mori]	4e-48	-	no GO terms	108	28.5	Yes	Secretory SP	0	No
T_ni_cDNA_16156	alkaline c-like	PREDICTED: trypsin alkaline C-like [Bombyx mori]	1e-65	-	F:serine-type endopeptidase activity; P:proteolysis	67	9.2	Yes	Secretory SP	0	No
T_ni_cDNA_16158	cytochrome b561 domain-containing protein 1-like	PREDICTED: uncharacterized protein LOC101746574 [Bombyx mori]	5e-52	-	C:integral component of membrane	888	17.6			6	No
T_ni_cDNA_16176	nose resistant to fluoxetine protein 6-like	PREDICTED: uncharacterized protein LOC101746686 [Bombyx mori]	3e-38	-	no GO terms	392	13.3			4	No
T_ni_cDNA_16176	nose resistant to fluoxetine protein 6-like	PREDICTED: nose resistant to fluoxetine protein 6-like [Plutella xylostella]	4e-50	-	F:transferase activity, transferring acyl groups other than amino-acyl groups	859	7.8			5	No
T_ni_cDNA_16181	cytochrome p450 4c1-like isoform x1	cytochrome P450 monooxygenase Cyp4M5 [Bombyx mori]	4e-177	-	P:oxidation-reduction process; F:heme binding; F:oxidoreductase activity, acting on paired donors, with incorporation or reduction of molecular oxygen; F:iron ion binding	617	33.1	No	Secretory SP	1	No
T_ni_cDNA_16182	pancreatic triacylglycerol lipase-like	PREDICTED: lipase member H-A-like [Bombyx mori]	3e-135	-	F:carboxylic ester hydrolase activity	36	12.3	Yes	Secretory SP	0	No
T_ni_cDNA_16183	apolipoprotein d-like	chlorophyllide A binding protein precursor [Bombyx mori]	0	-	F:pigment binding	19812	53			0	Yes
T_ni_cDNA_16197	membrane-bound alkaline phosphatase-like	membrane-bound alkaline phosphatase precursor [Bombyx mori]	1e-171	-	P:metabolic process; F:phosphatase activity; F:catalytic activity	18670	65.4	Yes	Secretory SP	0	Yes
T_ni_cDNA_16211	angiotensin-converting enzyme-like	PREDICTED: angiotensin-converting enzyme-like isoform X1 [Bombyx mori]	1e-149	F:metal ion binding; F:peptidyl-dipeptidase activity; P:proteolysis; F:metallopeptidase activity; F:carboxypeptidase activity; F:hydrolase activity; C:membrane; F:peptidase activity	C:membrane; F:peptidyl-dipeptidase activity; F:metallopeptidase activity; P:proteolysis	776	39.6	No	Secretory SP	0	No
T_ni_cDNA_16225	mitochondrial fission 1 protein	PREDICTED: mitochondrial fission 1 protein-like [Bombyx mori]	1e-62	P:mitochondrial fission	F:protein binding; P:mitochondrial fission	462	47.1	No	no SP	1	No
T_ni_cDNA_16244	epididymal secretory protein e1-like	PREDICTED: uncharacterized protein LOC101745483 [Bombyx mori]	5e-40	-	no GO terms	179	21.9	Yes	Secretory SP	0	No
T_ni_cDNA_16269						2077	32.7			0	Yes
T_ni_cDNA_16271	PREDICTED: uncharacterized protein LOC101739461	PREDICTED: uncharacterized protein LOC101739461 [Bombyx mori]	1e-42	-	no GO terms	130	13.8	No	Secretory SP	4	No
T_ni_cDNA_16275	aquaporin isoform x1	PREDICTED: aquaporin AQPAe.a [Plutella xylostella]	3e-110	C:integral component of membrane; C:membrane; P:transport; F:transporter activity	P:transport; F:transporter activity; C:membrane	470	9.1	No	Secretory SP	5	No
T_ni_cDNA_16283	sodium- and chloride-dependent glycine transporter 1-like	PREDICTED: sodium- and chloride-dependent glycine transporter 1-like [Bombyx mori]	0	-	C:integral component of membrane; F:neurotransmitter:sodium symporter activity; P:neurotransmitter transport	2838	8.6			10	No
T_ni_cDNA_16287	protein rolling stone-like	PREDICTED: protein rolling stone-like [Bombyx mori]	7e-86	-	no GO terms	380	7.9	No	no SP	6	No
T_ni_cDNA_16293	udp-glycosyltransferase ugt33k1 precursor	UDP-glycosyltransferase UGT33K1 precursor [Bombyx mori]	2e-23	-	P:metabolic process; F:transferase activity, transferring hexosyl groups	135	71.3	Yes	Secretory SP	0	No
T_ni_cDNA_16304	epididymal secretory protein e1-like	PREDICTED: uncharacterized protein LOC101745483 [Bombyx mori]	1e-30	-	no GO terms	850	31	Yes	Secretory SP	0	No
T_ni_cDNA_16312	solute carrier family 46 member 3-like	PREDICTED: proton-coupled folate transporter-like isoform X1 [Bombyx mori]	2e-110	-	C:integral component of membrane; P:transmembrane transport	106	20.4			7	No
T_ni_cDNA_16320	PREDICTED: uncharacterized protein LOC101744440	PREDICTED: uncharacterized protein LOC101744440 [Bombyx mori]	1e-19	-	no GO terms	332	28.4	Yes	Secretory SP	0	No
T_ni_cDNA_16326	zinc carboxypeptidase-like	PREDICTED: zinc carboxypeptidase-like [Bombyx mori]	1e-101	P:proteolysis; F:metallocarboxypeptidase activity; F:carboxypeptidase activity; F:zinc ion binding	F:zinc ion binding; P:proteolysis; F:metallocarboxypeptidase activity	2227	55.2			1	No
T_ni_cDNA_16326	zinc carboxypeptidase-like	PREDICTED: zinc carboxypeptidase-like [Plutella xylostella]	9e-38	P:proteolysis; F:metallocarboxypeptidase activity; F:zinc ion binding; F:carboxypeptidase activity	F:carboxypeptidase activity; P:proteolysis; F:zinc ion binding; F:metallocarboxypeptidase activity	360	17.7	Yes	Secretory SP	0	No
T_ni_cDNA_16335	udp-glucuronosyltransferase 2b15-like	UDP-glycosyltransferase UGT33D3 [Bombyx mori]	9e-65	-	F:transferase activity, transferring hexosyl groups; P:metabolic process	301	28.9			1	No
T_ni_cDNA_16338	probable salivary secreted peptide-like	PREDICTED: probable salivary secreted peptide-like [Bombyx mori]	7e-24	-	no GO terms	409	48.8	Yes	Secretory SP	0	No
T_ni_cDNA_16343	probable salivary secreted peptide-like	PREDICTED: probable salivary secreted peptide-like [Bombyx mori]	7e-24	-	no GO terms	1118	60.5	Yes	Secretory SP	0	No
T_ni_cDNA_16345	insulin-like growth factor-binding protein complex acid labile subunit	PREDICTED: leucine-rich repeats and immunoglobulin-like domains protein 3-like [Bombyx mori]	8e-117	-	F:protein binding	37	15.3			1	No
T_ni_cDNA_16385	alkaline a-like	PREDICTED: trypsin alkaline A-like [Bombyx mori]	1e-65	-	F:serine-type endopeptidase activity; P:proteolysis	1527	45.7	Yes	Secretory SP	0	No
T_ni_cDNA_16390	esterase fe4-like	PREDICTED: bile salt-activated lipase-like [Bombyx mori]	7e-127	-	no GO terms	1491	30.8	Yes	Secretory SP	0	No
T_ni_cDNA_16392	inorganic phosphate cotransporter	PREDICTED: putative inorganic phosphate cotransporter [Plutella xylostella]	3e-120	-	C:integral component of membrane; P:transmembrane transport	380	20.4			5	No
T_ni_cDNA_16405	basic juvenile hormone-suppressible protein 2-like	PREDICTED: basic juvenile hormone-suppressible protein 2-like [Plutella xylostella]	0	-	no GO terms	24	16	Yes	Secretory SP	0	No
T_ni_cDNA_16408	venom carboxylesterase-6-like	alpha-esterase 3 precursor [Bombyx mori]	6e-133	F:hydrolase activity; P:metabolic process	no GO terms	828	30	Yes	Secretory SP	0	No
T_ni_cDNA_16411	esterase fe4-like	juvenile hormone esterase-like precursor [Bombyx mori]	1e-57	-	no GO terms	215	32.2	Yes	Secretory SP	0	No
T_ni_cDNA_16422	facilitated trehalose transporter tret1-like	PREDICTED: facilitated trehalose transporter Tret1-like [Bombyx mori]	2e-67	-	C:integral component of membrane; F:transmembrane transporter activity; P:transmembrane transport; F:transporter activity	58	8.7			4	No
T_ni_cDNA_16423	esterase fe4-like	PREDICTED: bile salt-activated lipase-like [Bombyx mori]	4e-42	-	no GO terms	93	16.3	Yes	Secretory SP	0	No
T_ni_cDNA_16424	synaptic vesicle glycoprotein 2b-like	PREDICTED: synaptic vesicle glycoprotein 2B-like [Bombyx mori]	8e-103	C:integral component of membrane; P:transmembrane transport	P:transmembrane transport; C:integral component of membrane	328	11.1	No	no SP	6	No
T_ni_cDNA_16436	probable multidrug resistance-associated protein lethal 03659	PREDICTED: multidrug resistance-associated protein 4 [Bombyx mori]	1e-145	-	F:ATP binding; C:integral component of membrane; P:transport; P:transmembrane transport; F:ATPase activity, coupled to transmembrane movement of substances	1697	33.4			6	No
T_ni_cDNA_1645	vegetative cell wall protein gp1-like	PREDICTED: uncharacterized protein LOC101747025 [Bombyx mori]	5e-61	-	no GO terms	439	28	Yes	Secretory SP	0	No
T_ni_cDNA_16456	monocarboxylate transporter 9-like	PREDICTED: monocarboxylate transporter 9-like [Bombyx mori]	4e-161	-	C:integral component of membrane; P:transmembrane transport	147	4			7	No
T_ni_cDNA_16457	otopetrin-2-like isoform x1	PREDICTED: uncharacterized protein LOC101737355 [Bombyx mori]	5e-81	-	no GO terms	481	16			2	No
T_ni_cDNA_16465	protein 5nuc-like	PREDICTED: protein 5NUC-like [Plutella xylostella]	5e-40	F:metal ion binding; P:nucleotide catabolic process; F:hydrolase activity, acting on ester bonds; F:hydrolase activity; F:nucleotide binding; F:5'-nucleotidase activity	P:nucleotide catabolic process; F:hydrolase activity	143	13.5			1	No
T_ni_cDNA_16467	nose resistant to fluoxetine protein 6-like	PREDICTED: nose resistant to fluoxetine protein 6-like [Plutella xylostella]	5e-40	-	F:transferase activity, transferring acyl groups other than amino-acyl groups	818	9			6	No
T_ni_cDNA_16480	probable salivary secreted peptide-like	PREDICTED: probable salivary secreted peptide-like [Bombyx mori]	7e-27	-	no GO terms	1447	33.8	Yes	Secretory SP	0	No
T_ni_cDNA_16482	UDP-glucuronosyltransferase 2B2-like	PREDICTED: UDP-glucuronosyltransferase 2B2-like [Plutella xylostella]	2e-10	-	F:transferase activity, transferring hexosyl groups; P:metabolic process	187	28.7			1	No
T_ni_cDNA_16487	uncharacterized family 31 glucosidase kiaa1161-like	PREDICTED: uncharacterized family 31 glucosidase KIAA1161-like [Bombyx mori]	0	-	F:catalytic activity; P:carbohydrate metabolic process; F:hydrolase activity, hydrolyzing O-glycosyl compounds	1509	35.6	Yes	Secretory SP	0	No
T_ni_cDNA_16496	udp-glucosyltransferase precursor	phenol UDP-glucosyltransferase precursor [Bombyx mori]	7e-54	-	F:transferase activity, transferring hexosyl groups; P:metabolic process	44	19.6	Yes	Secretory SP	0	No
T_ni_cDNA_1650	nadh dehydrogenase	PREDICTED: NADH dehydrogenase [ubiquinone] 1 subunit C2-like [Bombyx mori]	3e-20	-	P:mitochondrial electron transport, NADH to ubiquinone; F:NADH dehydrogenase (ubiquinone) activity; C:mitochondrial inner membrane	42	41.9			1	No
T_ni_cDNA_16504	organic cation transporter	PREDICTED: solute carrier family 22 member 6-like [Bombyx mori]	0	-	P:transmembrane transport; C:integral component of membrane; F:transporter activity	3420	34.9	No	no SP	12	No
T_ni_cDNA_1651	endoplasmin	endoplasmin-like precursor [Bombyx mori]	0	-	P:protein folding; F:ATP binding; P:response to stress; F:unfolded protein binding	3884	36.8	Yes	Secretory SP	0	No
T_ni_cDNA_16559	udp-glucuronosyltransferase 2b15-like	UDP-glycosyltransferase UGT33N1 precursor [Bombyx mori]	1e-48	-	F:transferase activity, transferring hexosyl groups; P:metabolic process	241	24.1	No	Secretory SP	1	No
T_ni_cDNA_16567	endoplasmic reticulum metallopeptidase 1-like	PREDICTED: endoplasmic reticulum metallopeptidase 1-like [Bombyx mori]	4e-46	-	no GO terms	512	19.6			1	No
T_ni_cDNA_16584	organic cation transporter	PREDICTED: organic cation transporter protein-like [Bombyx mori]	6e-62	-	no GO terms	227	21.5			1	No
T_ni_cDNA_1659	glucosylceramidase-like isoform x2	PREDICTED: glucosylceramidase [Plutella xylostella]	4e-136	P:sphingolipid metabolic process; F:glucosylceramidase activity; P:carbohydrate metabolic process; P:glucosylceramide catabolic process; F:hydrolase activity; P:negative regulation of MAP kinase activity; C:lysosomal lumen; P:positive regulation of protein dephosphorylation; P:negative regulation of interleukin-6 production; F:receptor binding; F:hydrolase activity, acting on glycosyl bonds; C:ex…	P:sphingolipid metabolic process; F:glucosylceramidase activity; P:carbohydrate metabolic process	2000	44.1	Yes	Secretory SP	0	No
T_ni_cDNA_16590	cytochrome p450 6b6-like	cytochrome P450 family 6 subfamily ab polypeptide 5 [Bombyx mori]	5e-60	-	P:oxidation-reduction process; F:heme binding; F:iron ion binding; F:oxidoreductase activity, acting on paired donors, with incorporation or reduction of molecular oxygen	67	36.8	No	Secretory SP	0	No
T_ni_cDNA_16594	facilitated trehalose transporter tret1	PREDICTED: facilitated trehalose transporter Tret1 [Plutella xylostella]	7e-25	F:transmembrane transporter activity; F:substrate-specific transmembrane transporter activity; C:integral component of membrane; C:membrane; P:transmembrane transport; P:transport; F:transporter activity	P:transmembrane transport; C:integral component of membrane; F:transmembrane transporter activity	254	15.3			5	No
T_ni_cDNA_16598	nose resistant to fluoxetine protein 6-like	PREDICTED: nose resistant to fluoxetine protein 6-like [Plutella xylostella]	5e-67	-	F:transferase activity, transferring acyl groups other than amino-acyl groups	859	31.7			3	No
T_ni_cDNA_16606	endoplasmic reticulum metallopeptidase 1-like	PREDICTED: endoplasmic reticulum metallopeptidase 1-like [Bombyx mori]	8e-31	-	no GO terms	376	15.8			2	No
T_ni_cDNA_16613	esterase fe4-like	PREDICTED: bile salt-activated lipase-like [Bombyx mori]	2e-76	-	no GO terms	2672	44.8	Yes	Secretory SP	0	No
T_ni_cDNA_16620	nose resistant to fluoxetine protein 6-like	PREDICTED: nose resistant to fluoxetine protein 6-like [Plutella xylostella]	8e-47	-	no GO terms	851	25.9			4	No
T_ni_cDNA_16658	udp-glucuronosyltransferase 2b15-like	PREDICTED: UDP-glucuronosyltransferase 2B15-like [Plutella xylostella]	2e-39	-	F:transferase activity, transferring hexosyl groups; P:metabolic process	281	59.1	Yes	Secretory SP	0	No
T_ni_cDNA_16664	niemann-pick c1	PREDICTED: niemann-Pick C1 protein-like [Bombyx mori]	2e-20	-	C:integral component of membrane	2162	18.2			1	No
T_ni_cDNA_16664	niemann-pick c1 protein isoform x1	PREDICTED: niemann-Pick C1-like protein 1-like [Bombyx mori]	2e-94	-	C:membrane; F:hedgehog receptor activity; C:integral component of membrane	1584	25.3			4	No
T_ni_cDNA_16680	solute carrier family 22 member 5-like isoform x2	PREDICTED: organic cation transporter protein-like [Bombyx mori]	1e-100	F:transmembrane transporter activity; C:integral component of membrane; C:membrane; P:transmembrane transport; P:transport; F:transporter activity	F:transmembrane transporter activity; P:transmembrane transport; C:integral component of membrane	38	13.7			6	No
T_ni_cDNA_16708	retinoid-inducible serine carboxypeptidase-like isoform x1	PREDICTED: retinoid-inducible serine carboxypeptidase-like isoform X1 [Bombyx mori]	5e-49	-	P:proteolysis; F:serine-type carboxypeptidase activity	1174	24.5			1	No
T_ni_cDNA_16733	niemann-pick c1	PREDICTED: niemann-Pick C1 protein-like [Bombyx mori]	5e-23	-	F:hedgehog receptor activity; C:membrane	232	18.5			2	No
T_ni_cDNA_16733	niemann-pick c1	PREDICTED: niemann-Pick C1 protein-like [Bombyx mori]	2e-107	-	no GO terms	4905	29	No	no SP	2	No
T_ni_cDNA_16740	probable cytochrome p450 6a14	cytochrome P450 6AB4 [Bombyx mori]	7e-49	-	P:oxidation-reduction process; F:heme binding; F:iron ion binding; F:oxidoreductase activity, acting on paired donors, with incorporation or reduction of molecular oxygen	544	31	No	Secretory SP	1	No
T_ni_cDNA_16742	organic cation transporter	PREDICTED: organic cation transporter protein-like isoform X2 [Plutella xylostella]	6e-104	-	P:transmembrane transport; C:integral component of membrane; F:transmembrane transporter activity	25	16.1	No	Secretory SP	7	No
T_ni_cDNA_16750	facilitated trehalose transporter tret1-like	PREDICTED: uncharacterized protein LOC105385625 [Plutella xylostella]	1e-25	-	P:transmembrane transport; F:transmembrane transporter activity; C:integral component of membrane; F:transporter activity	566	30.3	No	Secretory SP	4	No
T_ni_cDNA_16769	membrane alanyl aminopeptidase-like	PREDICTED: membrane alanyl aminopeptidase-like [Plutella xylostella]	2e-21	-	F:metallopeptidase activity; F:zinc ion binding; P:proteolysis	2436	54.7	Yes	Secretory SP	0	No
T_ni_cDNA_16781	inorganic phosphate cotransporter	PREDICTED: putative inorganic phosphate cotransporter-like [Bombyx mori]	4e-101	C:integral component of membrane; C:membrane; P:transmembrane transport; P:transport; F:transporter activity	P:transmembrane transport; C:integral component of membrane	792	16.9			5	No
T_ni_cDNA_16802	PREDICTED: uncharacterized protein LOC101746686	PREDICTED: uncharacterized protein LOC101746686 [Bombyx mori]	1e-18	-	no GO terms	380	15.9	Yes	Secretory SP	0	No
T_ni_cDNA_16839	alkaline c-like	PREDICTED: transmembrane protease serine 9-like [Plutella xylostella]	2e-63	-	F:serine-type endopeptidase activity; P:proteolysis	74	12.1			1	No
T_ni_cDNA_16881	udp-glucosyltransferase precursor	PREDICTED: UDP-glucuronosyltransferase 2B7-like isoform X2 [Plutella xylostella]	1e-36	-	F:transferase activity, transferring hexosyl groups; P:metabolic process	444	29.7			1	No
T_ni_cDNA_16932	organic cation transporter	PREDICTED: organic cation transporter protein-like [Bombyx mori]	3e-36	-	P:transmembrane transport; F:transmembrane transporter activity; C:integral component of membrane	39	19.4			3	No
T_ni_cDNA_16946	atp-binding cassette sub-family a member 3-like	PREDICTED: ATP-binding cassette sub-family A member 3-like [Bombyx mori]	3e-35	-	no GO terms	81	28.1			1	No
T_ni_cDNA_16958	probable multidrug resistance-associated protein lethal 03659	PREDICTED: multidrug resistance-associated protein 4 [Bombyx mori]	9e-48	-	P:transmembrane transport; P:transport; F:ATPase activity, coupled to transmembrane movement of substances; C:integral component of membrane; F:ATP binding	402	8.1			2	No
T_ni_cDNA_1700	UDP-glucosyltransferase protein 3	PREDICTED: UDP-glucosyltransferase protein 3 [Notothenia coriiceps]	8e-09	-	F:serine-type endopeptidase activity; P:proteolysis	143	29.6	Yes	Secretory SP	0	No
T_ni_cDNA_17001	udp-glucosyltransferase precursor	UDP-glucosyltransferase precursor [Bombyx mori]	7e-43	-	P:metabolic process; F:transferase activity, transferring hexosyl groups	581	59.3	Yes	Secretory SP	0	No
T_ni_cDNA_17109	apolipophorins	PREDICTED: apolipophorins-like partial [Plutella xylostella]	2e-111	-	P:lipid transport; F:lipid transporter activity	654	47.1	Yes	Secretory SP	0	No
T_ni_cDNA_1724	phospholipase d3-like isoform x1	PREDICTED: phospholipase D3-like [Bombyx mori]	0	P:metabolic process; F:catalytic activity	F:catalytic activity	100	5.8	No	no SP	1	No
T_ni_cDNA_17245	inorganic phosphate cotransporter	PREDICTED: putative inorganic phosphate cotransporter-like [Bombyx mori]	2e-46	-	no GO terms	109	14.5	No	Secretory SP	1	No
T_ni_cDNA_1725	myrosinase 1	glucosidase precursor [Bombyx mori]	0	-	P:carbohydrate metabolic process; F:hydrolase activity, hydrolyzing O-glycosyl compounds	3444	53.1	Yes	Secretory SP	0	No
T_ni_cDNA_17333	multidrug resistance protein homolog 49-like	PREDICTED: multidrug resistance protein homolog 49-like [Bombyx mori]	8e-172	-	C:integral component of membrane; P:transport; P:transmembrane transport; F:ATPase activity, coupled to transmembrane movement of substances; F:ATP binding	120	7.1			6	No
T_ni_cDNA_17339	myrosinase 1-like	PREDICTED: myrosinase 1-like [Bombyx mori]	9e-46	-	F:hydrolase activity, hydrolyzing O-glycosyl compounds; P:carbohydrate metabolic process	55	19	Yes	Secretory SP	0	No
T_ni_cDNA_17361	glucosylceramidase-like	PREDICTED: glucosylceramidase-like [Bombyx mori]	5e-140	-	P:sphingolipid metabolic process; F:glucosylceramidase activity; P:carbohydrate metabolic process	58	6.5	Yes	Secretory SP	1	No
T_ni_cDNA_17425	ecdysteroid-regulated 16 kda protein	PREDICTED: ecdysteroid-regulated 16 kDa protein [Plutella xylostella]	2e-36	-	no GO terms	46	11.5	Yes	Secretory SP	0	No
T_ni_cDNA_1749	apolipoprotein d-like	PREDICTED: apolipoprotein D-like [Bombyx mori]	5e-104	-	F:transporter activity; P:transport; F:lipid binding	23	10.7	Yes	Secretory SP	0	No
T_ni_cDNA_176	md-2-related lipid-recognition	GF23312 [Drosophila ananassae]	5e-22	F:lipid antigen binding; F:peptidoglycan binding; F:lipopolysaccharide binding; P:sterol transport; F:lipoteichoic acid binding; F:sterol binding; P:hemolymph coagulation; C:extracellular region; C:extracellular space; P:mesoderm development	no GO terms	45	20.2	Yes	Secretory SP	0	No
T_ni_cDNA_17663	xanthine dehydrogenase oxidase-like isoform x2	PREDICTED: probable aldehyde oxidase 2 [Plutella xylostella]	2e-112	-	F:oxidoreductase activity; P:oxidation-reduction process	31	11.9			1	No
T_ni_cDNA_18579	carrier protein 2	PREDICTED: ADPATP carrier protein 2 isoform X3 [Nasonia vitripennis]	3e-70	-	no GO terms	972	22.5			2	No
T_ni_cDNA_1865	zinc finger cchc domain-containing protein 24-like isoform x2	PREDICTED: zinc finger CCHC domain-containing protein 24-like isoform X2 [Plutella xylostella]	7e-30	-	no GO terms	290	50			1	No
T_ni_cDNA_18685	facilitated trehalose transporter tret1-like	PREDICTED: facilitated trehalose transporter Tret1-like [Bombyx mori]	2e-29	-	P:transmembrane transport; F:transmembrane transporter activity; C:integral component of membrane	100	19.9			4	No
T_ni_cDNA_1900	gamma-secretase subunit aph-1	PREDICTED: gamma-secretase subunit Aph-1-like [Bombyx mori]	5e-109	F:endopeptidase activity; C:gamma-secretase complex; C:integral component of membrane; F:alkaline phosphatase activity; P:regulation of Notch signaling pathway; C:late endosome; P:positive regulation of catalytic activity; P:Notch signaling pathway; C:recycling endosome; P:protein processing; C:integral component of plasma membrane; C:plasma membrane	P:positive regulation of catalytic activity; P:protein processing; C:integral component of membrane	191	6.1	No	Secretory SP	7	No
T_ni_cDNA_1937	protein lifeguard 1-like isoform x2	PREDICTED: protein lifeguard 1-like isoform X5 [Plutella xylostella]	3e-95	C:integral component of membrane; C:membrane	no GO terms	335	3.6			7	No
T_ni_cDNA_1950	upf0554 protein c2orf43 homolog	PREDICTED: UPF0554 protein C2orf43 homolog [Plutella xylostella]	1e-47	C:endomembrane system; C:lipid particle; P:lipid particle organization; C:endoplasmic reticulum; P:sequestering of triglyceride	no GO terms	36	22.5			1	No
T_ni_cDNA_1960	innexin inx2	innexin 2 [Bombyx mori]	0	-	C:gap junction	7049	48.9	No	no SP	4	No
T_ni_cDNA_2047	metal transporter cnnm4	PREDICTED: metal transporter CNNM2-like [Bombyx mori]	0	-	no GO terms	3021	26.1	Yes	Secretory SP	5	No
T_ni_cDNA_2058	e3 ubiquitin-protein ligase rnf13-like	PREDICTED: E3 ubiquitin-protein ligase RNF13-like [Bombyx mori]	6e-45	F:zinc ion binding	no GO terms	106	34	Yes	Secretory SP	0	No
T_ni_cDNA_2063	udp-glucosyltransferase precursor	UDP-glycosyltransferase UGT41A2 precursor [Bombyx mori]	2e-150	-	P:metabolic process; F:transferase activity, transferring hexosyl groups	443	15.2	Yes	Secretory SP	1	No
T_ni_cDNA_208	esterase fe4-like	PREDICTED: esterase FE4-like [Bombyx mori]	2e-69	-	no GO terms	4068	49	Yes	Secretory SP	0	No
T_ni_cDNA_2107	proton-coupled folate transporter isoform x2	PREDICTED: solute carrier family 46 member 3-like [Bombyx mori]	0	-	C:integral component of membrane; P:transmembrane transport	40	13.5	No	no SP	11	No
T_ni_cDNA_2137	uncharacterized protein LOC778505	uncharacterized protein LOC778505 [Bombyx mori]	2e-55	-	no GO terms	907	35.9	Yes	Secretory SP	3	No
T_ni_cDNA_2138	uncharacterized protein LOC778505	uncharacterized protein LOC778505 [Bombyx mori]	1e-25	-	no GO terms	831	35			2	No
T_ni_cDNA_214	antichymotrypsin-2 isoform x1	antichymotrypsin-1 precursor [Bombyx mori]	9e-107	-	C:extracellular space	16	24.5	Yes	Secretory SP	0	No
T_ni_cDNA_2198	aquaporin aqpcic	aquaporin [Bombyx mori]	2e-109	P:water transport; P:water homeostasis; P:renal system process; C:integral component of membrane; P:regulation of oviposition; P:transmembrane transport; F:water channel activity; F:water transmembrane transporter activity	P:transport; F:transporter activity; C:membrane	343	25.2	No	Secretory SP	6	No
T_ni_cDNA_2292	sodium-independent sulfate anion transporter	PREDICTED: sodium-independent sulfate anion transporter-like [Bombyx mori]	0	P:sulfate transmembrane transport; C:integral component of membrane; P:sulfate transport; F:sulfate transmembrane transporter activity	P:sulfate transport; C:integral component of membrane; F:sulfate transmembrane transporter activity; P:transmembrane transport; C:membrane; F:secondary active sulfate transmembrane transporter activity	128	4.5	No	no SP	9	No
T_ni_cDNA_2302	calcium-independent phospholipase a2-gamma-like	PREDICTED: calcium-independent phospholipase A2-gamma-like [Plutella xylostella]	1e-103	-	P:lipid metabolic process; P:metabolic process	71	11.2			1	No
T_ni_cDNA_2326	transmembrane 9 superfamily member 2 isoform x2	PREDICTED: transmembrane 9 superfamily member 2 [Plutella xylostella]	0	C:integral component of membrane	C:integral component of membrane	249	11.3			9	No
T_ni_cDNA_2326	transmembrane 9 superfamily member 2	PREDICTED: transmembrane 9 superfamily member 2-like [Bombyx mori]	1e-47	C:integral component of membrane	C:integral component of membrane	89	14.8	Yes	Secretory SP	0	No
T_ni_cDNA_2360	mitochondrial carrier homolog 2-like	mitochondrial carrier homolog [Bombyx mori]	1e-148	-	no GO terms	189	29.9	No	no SP	3	No
T_ni_cDNA_2410						24	16.7			1	No
T_ni_cDNA_2424	beta-hexosaminidase subunit beta-like	beta-N-acetylglucosaminidase 3 precursor [Bombyx mori]	7e-172	F:hydrolase activity, hydrolyzing O-glycosyl compounds; F:beta-N-acetylhexosaminidase activity; F:hydrolase activity; P:metabolic process; P:carbohydrate metabolic process; F:hydrolase activity, acting on glycosyl bonds	F:beta-N-acetylhexosaminidase activity; P:carbohydrate metabolic process; F:hydrolase activity, hydrolyzing O-glycosyl compounds	239	14.6	No	Secretory SP	1	No
T_ni_cDNA_2470	3-ketodihydrosphingosine reductase	PREDICTED: 3-ketodihydrosphingosine reductase-like [Bombyx mori]	1e-113	-	P:metabolic process; F:oxidoreductase activity	100	18.7	Yes	Secretory SP	3	No
T_ni_cDNA_2499	dolichyl-diphosphooligosaccharide--protein glycosyltransferase subunit stt3a	PREDICTED: dolichyl-diphosphooligosaccharide--protein glycosyltransferase subunit STT3A-like [Bombyx mori]	0	C:endomembrane system; P:chaeta development; P:protein glycosylation; F:oligosaccharyl transferase activity; P:wing disc development; C:membrane	P:protein glycosylation; F:oligosaccharyl transferase activity; C:membrane	116	8.9	No	no SP	13	No
T_ni_cDNA_2522	protein yellow-like	yellow-b precursor [Bombyx mori]	9e-63	-	no GO terms	26	10.8			0	Yes
T_ni_cDNA_2546	er membrane protein complex subunit 4	PREDICTED: ER membrane protein complex subunit 4 [Plutella xylostella]	4e-83	P:oxidation-reduction process; F:oxidoreductase activity; P:metabolic process	no GO terms	148	16.7	No	no SP	2	No
T_ni_cDNA_2565	oxysterol-binding protein 8 isoform x4	PREDICTED: LOW QUALITY PROTEIN: oxysterol-binding protein-related protein 8-like [Bombyx mori]	0	P:lipid transport; P:transport	no GO terms	208	16.6	No	no SP	1	No
T_ni_cDNA_2589	facilitated trehalose transporter tret1-2 homolog isoform x2	PREDICTED: facilitated trehalose transporter Tret1-like isoform X1 [Plutella xylostella]	0	F:transmembrane transporter activity; F:substrate-specific transmembrane transporter activity; C:integral component of membrane; C:membrane; P:transmembrane transport; P:transport; F:transporter activity	P:transmembrane transport; C:membrane; F:substrate-specific transmembrane transporter activity; C:integral component of membrane; F:transmembrane transporter activity; F:transporter activity	781	12.5	No	no SP	12	No
T_ni_cDNA_2642	facilitated trehalose transporter tret1-like	PREDICTED: facilitated trehalose transporter Tret1-like [Plutella xylostella]	2e-88	-	P:transmembrane transport; F:substrate-specific transmembrane transporter activity; C:membrane; F:transmembrane transporter activity; C:integral component of membrane	22	16.3			6	No
T_ni_cDNA_2666	high affinity copper uptake protein 1 isoform x2	copper transporter [Bombyx mori]	3e-63	-	F:copper ion transmembrane transporter activity; P:copper ion transmembrane transport; C:integral component of membrane	542	14.9	No	no SP	2	No
T_ni_cDNA_2674	venom dipeptidyl peptidase 4 isoform x2	PREDICTED: venom dipeptidyl peptidase 4-like [Bombyx mori]	0	-	P:proteolysis; C:membrane; F:serine-type peptidase activity	13587	52.2	No	no SP	1	No
T_ni_cDNA_268	proton-coupled amino acid transporter 4	PREDICTED: proton-coupled amino acid transporter 1-like [Bombyx mori]	0	C:integral component of membrane; C:membrane	no GO terms	400	12.3	No	no SP	10	No
T_ni_cDNA_2696	segmentation protein cap n collar-like	PREDICTED: segmentation protein cap'n'collar-like [Plutella xylostella]	0	P:regulation of transcription, DNA-templated; F:sequence-specific DNA binding; C:nucleus; F:sequence-specific DNA binding transcription factor activity; F:DNA binding	no GO terms	36	4.9	No	Secretory SP	0	No
T_ni_cDNA_2699	fk506-binding protein 2 isoform x2	FK506-binding protein precursor [Bombyx mori]	1e-112	-	F:calcium ion binding; P:protein folding	826	34	Yes	Secretory SP	0	No
T_ni_cDNA_273	protein canopy homolog 2	PREDICTED: protein canopy homolog 1-like isoform X1 [Bombyx mori]	1e-99	-	no GO terms	1170	39	Yes	Secretory SP	0	No
T_ni_cDNA_2730	PREDICTED: uncharacterized protein LOC105389963	PREDICTED: uncharacterized protein LOC105389963 [Plutella xylostella]	0	-	F:nucleic acid binding; P:DNA integration	34	5.6	No	Secretory SP	0	No
T_ni_cDNA_2740	heparan-alpha-glucosaminide n-acetyltransferase-like	PREDICTED: heparan-alpha-glucosaminide N-acetyltransferase-like [Plutella xylostella]	0	-	no GO terms	517	7.9	No	no SP	11	No
T_ni_cDNA_2798	glycerol-3-phosphate acyltransferase 3 isoform x2	PREDICTED: glycerol-3-phosphate acyltransferase 4-like [Bombyx mori]	0	-	F:transferase activity, transferring acyl groups; P:metabolic process	37	16	No	Secretory SP	4	No
T_ni_cDNA_2801	ras guanine nucleotide exchange factor l-like	PREDICTED: ras guanine nucleotide exchange factor L-like [Bombyx mori]	7e-97	-	F:protein binding	252	31.3	Yes	Secretory SP	1	No
T_ni_cDNA_2854	v-type proton atpase 16 kda proteolipid subunit	PREDICTED: V-type proton ATPase 16 kDa proteolipid subunit [Plutella xylostella]	6e-77	F:hydrogen ion transmembrane transporter activity; C:proton-transporting V-type ATPase, V0 domain; C:proton-transporting two-sector ATPase complex, proton-transporting domain; C:integral component of membrane; C:membrane; P:ATP hydrolysis coupled proton transport; P:ion transport; P:transport; C:vacuolar proton-transporting V-type ATPase, V0 domain; F:proton-transporting ATPase activity, rotation…	P:ATP hydrolysis coupled proton transport; F:hydrogen ion transmembrane transporter activity; C:proton-transporting V-type ATPase, V0 domain; C:proton-transporting two-sector ATPase complex, proton-transporting domain	302	11.2	No	Secretory SP	4	No
T_ni_cDNA_2856	long-chain fatty acid transport protein 4	fatty acid transport protein [Bombyx mori]	2e-180	-	F:catalytic activity; P:metabolic process	902	37.1	No	no SP	2	No
T_ni_cDNA_3063	glucosylceramidase-like	PREDICTED: glucosylceramidase-like [Bombyx mori]	0	P:sphingolipid metabolic process; F:glucosylceramidase activity; P:carbohydrate metabolic process	P:sphingolipid metabolic process; F:glucosylceramidase activity; P:carbohydrate metabolic process	101	5.8	Yes	Secretory SP	0	No
T_ni_cDNA_3071	saccharopine dehydrogenase-like oxidoreductase	PREDICTED: saccharopine dehydrogenase-like oxidoreductase [Plutella xylostella]	4e-134	P:oxidation-reduction process; F:oxidoreductase activity	F:oxidoreductase activity; P:oxidation-reduction process	1385	45.8	No	no SP	1	No
T_ni_cDNA_3074	kinectin isoform x1	PREDICTED: ribosome-binding protein 1-like isoform X4 [Bombyx mori]	2e-49	-	no GO terms	101	9.3	No	Secretory SP	1	No
T_ni_cDNA_3081	v-type proton atpase subunit s1	PREDICTED: V-type proton ATPase subunit S1-like [Bombyx mori]	7e-96	C:proton-transporting V-type ATPase, V1 domain; F:proton-transporting ATPase activity, rotational mechanism; P:ATP hydrolysis coupled proton transport; F:proton-transporting ATP synthase activity, rotational mechanism; C:plasma membrane proton-transporting V-type ATPase complex	C:proton-transporting V-type ATPase, V1 domain; P:ATP hydrolysis coupled proton transport; F:proton-transporting ATPase activity, rotational mechanism; F:proton-transporting ATP synthase activity, rotational mechanism	1528	31.6	Yes	Secretory SP	2	No
T_ni_cDNA_3094	dystroglycan-like isoform x1	PREDICTED: dystroglycan-like isoform X3 [Bombyx mori]	4e-136	-	C:membrane; F:calcium ion binding	28	9.5	Yes	Secretory SP	0	No
T_ni_cDNA_3102	esterase fe4-like	PREDICTED: esterase FE4-like [Bombyx mori]	3e-110	F:hydrolase activity; P:metabolic process	no GO terms	540	37.8	Yes	Secretory SP	0	No
T_ni_cDNA_3131	protein catecholamines up	PREDICTED: histidine-rich membrane protein KE4 homolog 2-like [Bombyx mori]	2e-103	-	P:metal ion transport; P:transmembrane transport; C:membrane; F:metal ion transmembrane transporter activity	61	4.2	Yes	Secretory SP	8	No
T_ni_cDNA_3170	-	PREDICTED: uncharacterized protein LOC101745543 [Bombyx mori]	5e-12	-	no GO terms	166	20.2	Yes	Secretory SP	1	No
T_ni_cDNA_3309	sphingomyelin phosphodiesterase asm-3	PREDICTED: sphingomyelin phosphodiesterase-like [Bombyx mori]	4e-49	-	no GO terms	462	28.8			1	No
T_ni_cDNA_331	sodium-dependent nutrient amino acid transporter 1-like isoform x1	putative amino acid transporter [Bombyx mori]	0	C:integral component of membrane; F:neurotransmitter:sodium symporter activity; P:neurotransmitter transport	F:neurotransmitter:sodium symporter activity; P:neurotransmitter transport; C:integral component of membrane	441	7.5			10	No
T_ni_cDNA_3310	phosphatidate phosphatase	PREDICTED: putative phosphatidate phosphatase-like [Bombyx mori]	5e-47	-	C:membrane; F:catalytic activity	62	16.7	No	Secretory SP	2	No
T_ni_cDNA_3313	sphingomyelin phosphodiesterase-like	PREDICTED: sphingomyelin phosphodiesterase-like [Bombyx mori]	0	-	F:hydrolase activity; F:sphingomyelin phosphodiesterase activity; P:sphingomyelin catabolic process	402	17.8			1	No
T_ni_cDNA_3328						33	19.2			1	No
T_ni_cDNA_334	nadh-cytochrome b5 reductase 2 isoform x1	PREDICTED: NADH-cytochrome b5 reductase 2 isoform X1 [Plutella xylostella]	1e-129	-	F:oxidoreductase activity; P:oxidation-reduction process	1380	52.1	No	no SP	1	No
T_ni_cDNA_3348	erlin-1-like	PREDICTED: erlin-2-like [Bombyx mori]	1e-168	-	no GO terms	44	23.1	Yes	Secretory SP	1	No
T_ni_cDNA_3359	phosphatidylinositide phosphatase sac1	PREDICTED: phosphatidylinositide phosphatase SAC1 isoform X1 [Cerapachys biroi]	1e-167	-	F:phosphoric ester hydrolase activity	184	16.9			2	No
T_ni_cDNA_3393	very-long-chain -3-hydroxyacyl- dehydratase isoform x1	PREDICTED: very-long-chain (3R)-3-hydroxyacyl-CoA dehydratase isoform X1 [Plutella xylostella]	2e-172	-	no GO terms	61	14.6	No	no SP	4	No
T_ni_cDNA_3448	udp-glucuronosyltransferase 2b15-like	UDP-glycosyltransferase UGT33D5 precursor [Bombyx mori]	3e-154	-	F:transferase activity, transferring hexosyl groups; P:metabolic process	416	16.3			0	Yes
T_ni_cDNA_3463	isoform e	PREDICTED: uncharacterized protein LOC105396231 [Plutella xylostella]	8e-111	C:lipid particle; P:protein secretion; F:molecular_function; P:learning or memory; P:olfactory learning; C:cytosol; P:long-term memory	no GO terms	976	34.5			4	No
T_ni_cDNA_3465	major facilitator superfamily domain-containing protein 6	PREDICTED: major facilitator superfamily domain-containing protein 6-like [Bombyx mori]	0	-	C:integral component of membrane; P:transmembrane transport	27	2.5	No	Secretory SP	10	No
T_ni_cDNA_3509	PREDICTED: uncharacterized protein LOC101735790	PREDICTED: uncharacterized protein LOC101735790 [Bombyx mori]	1e-173	-	no GO terms	91	17.2	No	no SP	2	No
T_ni_cDNA_3531	presenilin-1 isoform x2	PREDICTED: presenilin homolog isoform X1 [Bombyx mori]	9e-133	-	F:aspartic-type endopeptidase activity; C:integral component of membrane	107	8.7			8	No
T_ni_cDNA_3588	PREDICTED: uncharacterized protein LOC105383249 isoform X2	PREDICTED: uncharacterized protein LOC105383249 isoform X2 [Plutella xylostella]	7e-21	-	no GO terms	26	23.9	No	no SP	1	No
T_ni_cDNA_3614						25	28.1			1	No
T_ni_cDNA_3621	trehalase-like isoform x1	trehalase-2 precursor [Bombyx mori]	0	P:trehalose metabolic process; F:hydrolase activity; P:metabolic process; F:hydrolase activity, acting on glycosyl bonds; F:catalytic activity; F:alpha,alpha-trehalase activity	F:alpha,alpha-trehalase activity; P:trehalose metabolic process; F:catalytic activity	23	14.7	Yes	Secretory SP	1	No
T_ni_cDNA_3673	thioredoxin-related transmembrane protein 1-like	PREDICTED: thioredoxin-related transmembrane protein 1-like [Plutella xylostella]	2e-105	-	P:cell redox homeostasis	102	12.2	Yes	Secretory SP	2	No
T_ni_cDNA_3681	protein fam210a	PREDICTED: protein FAM210A-like [Bombyx mori]	7e-75	-	no GO terms	75	11.9	No	no SP	2	No
T_ni_cDNA_3713						61	40.7			1
T_ni_cDNA_3731	neutral alpha-glucosidase ab isoform x1	neutral alpha-glucosidase AB-like precursor [Bombyx mori]	0	-	F:hydrolase activity, hydrolyzing O-glycosyl compounds; P:carbohydrate metabolic process; F:carbohydrate binding; F:catalytic activity	1408	39.9	Yes	Secretory SP	0	No
T_ni_cDNA_3791	glyoxylate reductase hydroxypyruvate reductase-like	PREDICTED: glyoxylate reductase/hydroxypyruvate reductase-like isoform X2 [Bombyx mori]	5e-155	-	P:oxidation-reduction process; F:oxidoreductase activity, acting on the CH-OH group of donors, NAD or NADP as acceptor; P:metabolic process; F:NAD binding	2695	68.7	Yes	Secretory SP	0	No
T_ni_cDNA_3803	transmembrane and coiled-coil domain-containing protein 1	PREDICTED: transmembrane and coiled-coil domain-containing protein 1 [Plutella xylostella]	3e-85	C:membrane	C:membrane	46	25.2	No	Secretory SP	2	No
T_ni_cDNA_386	serine protease 3-like	PREDICTED: serine protease 3-like [Bombyx mori]	8e-99	-	F:serine-type endopeptidase activity; P:proteolysis	209	6.9	Yes	Secretory SP	0	No
T_ni_cDNA_3867						21	27.8			1	No
T_ni_cDNA_3869	cathepsin b	cathepsin B precursor [Bombyx mori]	1e-164	P:regulation of catalytic activity; P:proteolysis; F:cysteine-type peptidase activity; F:cysteine-type endopeptidase activity; P:epithelial cell differentiation; P:collagen catabolic process; F:hydrolase activity; C:intracellular membrane-bounded organelle; C:perinuclear region of cytoplasm; F:peptidase activity; C:extracellular space; C:extracellular vesicular exosome; C:melanosome; C:mitochondr…	P:proteolysis; F:cysteine-type peptidase activity; F:cysteine-type endopeptidase activity; P:regulation of catalytic activity	1178	36.5	Yes	Secretory SP	0	No
T_ni_cDNA_3899	vesicle-associated membrane protein-associated protein b	PREDICTED: vesicle-associated membrane protein/synaptobrevin-binding protein-like isoform X1 [Bombyx mori]	1e-115	-	C:endoplasmic reticulum membrane	82	13.2	No	no SP	1	No
T_ni_cDNA_3905	peptidoglycan-recognition protein sc2-like	PREDICTED: peptidoglycan-recognition protein SC2-like [Bombyx mori]	2e-91	P:antimicrobial humoral response; P:response to bacterium; P:positive regulation of antibacterial peptide biosynthetic process; F:lipopolysaccharide receptor activity; P:regulation of humoral immune response; F:protein dimerization activity; P:defense response to Gram-negative bacterium; F:peptidoglycan peptide transporter activity; P:peptidoglycan catabolic process; F:peptidoglycan binding; C:in…	F:zinc ion binding; P:peptidoglycan catabolic process; F:N-acetylmuramoyl-L-alanine amidase activity	40	8.7	No	no SP	1	No
T_ni_cDNA_3908	peptidoglycan-recognition protein 2-like	PREDICTED: peptidoglycan-recognition protein 2-like [Bombyx mori]	6e-93	F:zinc ion binding; P:peptidoglycan catabolic process; F:N-acetylmuramoyl-L-alanine amidase activity	P:peptidoglycan catabolic process; F:N-acetylmuramoyl-L-alanine amidase activity; F:zinc ion binding	28	7	No	no SP	1	No
T_ni_cDNA_392	hypoxia up-regulated protein 1 isoform x1	PREDICTED: hypoxia up-regulated protein 1-like [Bombyx mori]	2e-171	F:ATP binding; F:nucleotide binding; C:endomembrane system; C:lipid particle; P:multicellular organism reproduction; F:molecular_function; C:extracellular space; P:protein folding	no GO terms	993	32	Yes	Secretory SP	0	No
T_ni_cDNA_3935	probable methylmalonate-semialdehyde dehydrogenase	PREDICTED: probable methylmalonate-semialdehyde dehydrogenase [acylating] mitochondrial-like [Bombyx mori]	2e-170	-	F:oxidoreductase activity, acting on the aldehyde or oxo group of donors, NAD or NADP as acceptor; P:oxidation-reduction process; P:metabolic process; F:oxidoreductase activity; F:methylmalonate-semialdehyde dehydrogenase (acylating) activity	4443	59.5			1	No
T_ni_cDNA_3970	pyrroline-5-carboxylate reductase mitochondrial	PREDICTED: pyrroline-5-carboxylate reductase-like isoform X1 [Bombyx mori]	1e-88	P:oxidation-reduction process; F:oxidoreductase activity; P:cellular amino acid biosynthetic process; F:pyrroline-5-carboxylate reductase activity; P:L-proline biosynthetic process; P:proline biosynthetic process	P:oxidation-reduction process; F:pyrroline-5-carboxylate reductase activity; P:proline biosynthetic process	53	39.7	No	Secretory SP	0	No
T_ni_cDNA_3976	multidrug resistance-associated protein 4-like	PREDICTED: multidrug resistance-associated protein 4-like isoform X3 [Plutella xylostella]	9e-86	-	P:transport; F:ATP binding; F:ATPase activity, coupled to transmembrane movement of substances; P:transmembrane transport; C:integral component of membrane	174	17.3			4	No
T_ni_cDNA_3976	multidrug resistance-associated protein 4-like	PREDICTED: multidrug resistance-associated protein 4-like isoform X3 [Plutella xylostella]	0	-	F:ATPase activity, coupled to transmembrane movement of substances; P:transmembrane transport; F:ATP binding; C:integral component of membrane; P:transport; F:ATPase activity	2624	24.1			5	No
T_ni_cDNA_3984	transmembrane emp24 domain-containing protein eca	PREDICTED: transmembrane emp24 domain-containing protein eca-like [Plutella xylostella]	2e-110	-	C:integral component of membrane; P:transport	324	45.5	Yes	Secretory SP	2	No
T_ni_cDNA_4079	udp-glucuronosyltransferase 2b15-like	UDP-glycosyltransferase UGT33D5 precursor [Bombyx mori]	5e-143	-	P:metabolic process; F:transferase activity, transferring hexosyl groups	421	19.9	Yes	Secretory SP	0	No
T_ni_cDNA_4093	vesicular integral-membrane protein vip36	PREDICTED: vesicular integral-membrane protein VIP36-like [Bombyx mori]	4e-166	C:membrane	C:membrane	253	31.1			2	No
T_ni_cDNA_4105	sid-1-related gene3 precursor	sid-1-related gene3 precursor [Bombyx mori]	4e-36	-	no GO terms	518	26.4	Yes	Secretory SP	0	No
T_ni_cDNA_4126	probable g-protein coupled receptor 125	PREDICTED: probable G-protein coupled receptor 125 [Plutella xylostella]	0	-	C:integral component of membrane; F:G-protein coupled receptor activity; P:G-protein coupled receptor signaling pathway; P:cell surface receptor signaling pathway; C:membrane; F:transmembrane signaling receptor activity	17	5.4			5	No
T_ni_cDNA_4143	sortilin-related receptor-like	PREDICTED: sortilin-related receptor-like [Bombyx mori]	0	-	F:protein binding; C:integral component of membrane	70	8.4	Yes	Secretory SP	1	No
T_ni_cDNA_4182	vesicle-trafficking protein sec22b	PREDICTED: vesicle-trafficking protein SEC22b [Plutella xylostella]	1e-94	-	P:vesicle-mediated transport; C:integral component of membrane; P:transport	89	36.8	Yes	Secretory SP	1	No
T_ni_cDNA_4195	vacuolar ATPase assembly integral membrane protein VMA21	PREDICTED: vacuolar ATPase assembly integral membrane protein VMA21 homolog [Fopius arisanus]	1e-11	-	P:vacuolar proton-transporting V-type ATPase complex assembly	120	15.4			2	No
T_ni_cDNA_4217	cytochrome b5-like	PREDICTED: cytochrome b5-like isoform X2 [Bombyx mori]	4e-54	F:metal ion binding; F:heme binding	F:heme binding	1144	45.3	No	no SP	1	Yes
T_ni_cDNA_4235	ctl-like protein 2	PREDICTED: CTL-like protein 2 isoform X3 [Plutella xylostella]	0	C:integral component of membrane; C:membrane	no GO terms	526	8.8			8	No
T_ni_cDNA_4235	ctl-like protein 2	PREDICTED: CTL-like protein 2 isoform X2 [Plutella xylostella]	2e-79	C:integral component of membrane; C:membrane; F:molecular_function; P:biological_process; C:cellular_component	no GO terms	40	5.6	No	no SP	1	No
T_ni_cDNA_4247	juvenile hormone epoxide hydrolase-like	juvenile hormone epoxide hydrolase precursor [Bombyx mori]	0	-	F:catalytic activity; F:cis-stilbene-oxide hydrolase activity	564	37.4	Yes	Secretory SP	1	No
T_ni_cDNA_43	transmembrane protein 214-like isoform x2	PREDICTED: transmembrane protein 214-like isoform X2 [Bombyx mori]	2e-44	-	no GO terms	225	20.5			1	No
T_ni_cDNA_4317	afg3-like protein 2	PREDICTED: AFG3-like protein 2 [Plutella xylostella]	4e-147	P:proteolysis; F:ATP binding; C:integral component of membrane; C:membrane; F:zinc ion binding; F:metalloendopeptidase activity	F:ATP binding; C:integral component of membrane; F:zinc ion binding; F:metalloendopeptidase activity	206	29.3			2	No
T_ni_cDNA_4340	equilibrative nucleoside transporter 1	PREDICTED: equilibrative nucleoside transporter 2-like [Bombyx mori]	0	-	F:nucleoside transmembrane transporter activity; P:transport; C:integral component of membrane	32	5.8	No	no SP	10	No
T_ni_cDNA_4393	zinc transporter zip1-like isoform x2	PREDICTED: zinc transporter ZIP1-like [Bombyx mori]	7e-123	-	F:metal ion transmembrane transporter activity; P:transmembrane transport; C:membrane; P:metal ion transport	46	8.6	No	no SP	8	No
T_ni_cDNA_442	PREDICTED: uncharacterized protein LOC101742334 isoform X1	PREDICTED: uncharacterized protein LOC101742334 isoform X1 [Bombyx mori]	7e-135	-	no GO terms	783	9.3			1	No
T_ni_cDNA_4437	isoform b	PREDICTED: uncharacterized protein LOC101738136 [Bombyx mori]	0	P:peptidoglycan catabolic process; F:N-acetylmuramoyl-L-alanine amidase activity	P:peptidoglycan catabolic process; F:N-acetylmuramoyl-L-alanine amidase activity	20036	33.7	Yes	Secretory SP	0	No
T_ni_cDNA_4449	secretory carrier-associated membrane protein 5b	PREDICTED: secretory carrier-associated membrane protein 1-like [Bombyx mori]	3e-109	C:integral component of membrane; P:protein transport	P:protein transport; C:integral component of membrane	76	9.3	No	no SP	4	No
T_ni_cDNA_4460	leucine-rich repeat-containing protein 19 isoform x2	PREDICTED: leucine-rich repeat transmembrane neuronal protein 4-like [Plutella xylostella]	4e-104	-	F:protein binding	554	28.6	Yes	Secretory SP	1	No
T_ni_cDNA_4500	transmembrane emp24 domain-containing protein 7-like	PREDICTED: transmembrane emp24 domain-containing protein 3-like [Bombyx mori]	9e-87	C:integral component of membrane; C:membrane; P:transport	P:transport; C:integral component of membrane	23	14.3			1	No
T_ni_cDNA_4533	alkaline c-like	PREDICTED: trypsin alkaline C-like [Bombyx mori]	4e-97	-	P:proteolysis; F:serine-type endopeptidase activity	290	22.2	Yes	Secretory SP	0	No
T_ni_cDNA_4544						24	6.3			1	No
T_ni_cDNA_4594	sarcolemmal membrane-associated	PREDICTED: sarcolemmal membrane-associated protein-like [Bombyx mori]	0	-	no GO terms	22	18.1			1	No
T_ni_cDNA_4604	esterase fe4-like	PREDICTED: esterase FE4-like [Bombyx mori]	1e-111	F:hydrolase activity; P:metabolic process	no GO terms	289	12.7	Yes	Secretory SP	0	No
T_ni_cDNA_4640	myrosinase 1-like	PREDICTED: lactase-phlorizin hydrolase-like [Bombyx mori]	0	-	F:hydrolase activity, hydrolyzing O-glycosyl compounds; P:carbohydrate metabolic process	1161	44.5	Yes	Secretory SP	0	No
T_ni_cDNA_4649	mitochondrial import receptor subunit tom70-like	PREDICTED: mitochondrial import receptor subunit TOM70-like [Bombyx mori]	0	-	P:RNA processing; C:intracellular; F:protein binding	64	17	No	Secretory SP	1	No
T_ni_cDNA_4704	facilitated trehalose transporter tret1-like isoform x1	PREDICTED: facilitated trehalose transporter Tret1-like isoform X3 [Plutella xylostella]	0	-	P:transmembrane transport; C:membrane; F:substrate-specific transmembrane transporter activity; C:integral component of membrane; F:transmembrane transporter activity; F:transporter activity	142	8.8	No	no SP	12	No
T_ni_cDNA_473		NADH dehydrogenase subunit 6 (mitochondrion) [Ctenoplusia agnata]	4e-09	-	no GO terms	57	40.7			1
T_ni_cDNA_4754	probable cytochrome p450 6a14	cytochrome P450 6AB4 [Bombyx mori]	2e-178	-	F:heme binding; F:oxidoreductase activity, acting on paired donors, with incorporation or reduction of molecular oxygen; P:oxidation-reduction process; F:iron ion binding	1235	33.6	No	Secretory SP	1	No
T_ni_cDNA_4755	probable cytochrome p450 6a14	cytochrome P450 6AB4 [Bombyx mori]	1e-126	-	P:oxidation-reduction process; F:heme binding; F:iron ion binding; F:monooxygenase activity; F:oxidoreductase activity, acting on paired donors, with incorporation or reduction of molecular oxygen	38	22.3	No	Secretory SP	0	No
T_ni_cDNA_4820	phosphatidylinositol-glycan biosynthesis class w	PREDICTED: uncharacterized protein At4g17910-like [Plutella xylostella]	1e-100	-	F:transferase activity, transferring acyl groups; C:integral component of membrane; C:endoplasmic reticulum membrane; P:GPI anchor biosynthetic process	32	3.7	No	no SP	12	No
T_ni_cDNA_4821	eukaryotic translation initiation factor 3 subunit f-1	PREDICTED: LOW QUALITY PROTEIN: eukaryotic translation initiation factor 3 subunit F-like [Plutella xylostella]	2e-117	-	F:protein binding; C:eukaryotic translation initiation factor 3 complex; C:cytoplasm; F:translation initiation factor activity	970	45.7	No	Secretory SP	0	No
T_ni_cDNA_4830	zinc transporter 8-like	PREDICTED: zinc transporter 2-like [Bombyx mori]	4e-170	F:cation transmembrane transporter activity; P:cation transmembrane transport; C:integral component of membrane; P:transmembrane transport; P:cation transport	P:cation transport; P:transmembrane transport; F:cation transmembrane transporter activity; C:integral component of membrane	299	8.3	No	no SP	6	No
T_ni_cDNA_484	p protein	PREDICTED: P protein-like [Bombyx mori]	1e-87	C:integral component of membrane; P:transmembrane transport	P:transmembrane transport; C:integral component of membrane	180	15.6	No	no SP	4	No
T_ni_cDNA_4841	diacylglycerol o-acyltransferase 1	PREDICTED: diacylglycerol O-acyltransferase 1-like isoform X1 [Bombyx mori]	0	P:wing disc development; F:diacylglycerol O-acyltransferase activity; P:triglyceride biosynthetic process; P:regulation of nurse cell apoptotic process; P:oogenesis; P:negative regulation of lipid storage; F:sterol O-acyltransferase activity	F:diacylglycerol O-acyltransferase activity; P:triglyceride biosynthetic process; F:O-acyltransferase activity	83	5.1	No	no SP	9	No
T_ni_cDNA_4844	mitochondrial glutamate carrier 1-like	PREDICTED: mitochondrial glutamate carrier 1-like [Bombyx mori]	5e-120	F:transmembrane transporter activity; P:L-glutamate transport; P:mitochondrial transport; F:high-affinity glutamate transmembrane transporter activity; P:transmembrane transport; C:mitochondrial inner membrane; C:mitochondrial membrane; C:integral component of membrane; C:membrane; P:transport	P:transmembrane transport	138	27	No	no SP	4	No
T_ni_cDNA_4846	mitochondrial inner membrane protein oxa1l	PREDICTED: mitochondrial inner membrane protein OXA1L-like [Bombyx mori]	5e-161	C:mitochondrial envelope; P:respiratory chain complex IV assembly; C:integral component of membrane; P:protein insertion into membrane; C:mitochondrial inner membrane; F:protein transporter activity	C:integral component of membrane; P:protein insertion into membrane	60	13.4			4	No
T_ni_cDNA_4851	metal transporter cnnm2-like	PREDICTED: metal transporter CNNM2-like [Bombyx mori]	0	-	no GO terms	792	10.5			4	No
T_ni_cDNA_4884	presqualene diphosphate phosphatase	PREDICTED: presqualene diphosphate phosphatase [Plutella xylostella]	9e-67	P:metabolic process; C:membrane; F:catalytic activity	C:membrane; F:catalytic activity	148	19	No	no SP	4	No
T_ni_cDNA_4892	coatomer subunit beta	PREDICTED: coatomer subunit beta-like [Plutella xylostella]	0	P:protein transport; C:membrane; C:Golgi membrane; C:COPI-coated vesicle membrane; P:transport; C:cytoplasm; C:Golgi apparatus; C:cytoplasmic vesicle; C:COPI vesicle coat; P:intracellular protein transport; C:membrane coat; P:vesicle-mediated transport; F:structural molecule activity	P:vesicle-mediated transport; P:intracellular protein transport; C:membrane coat; C:cytoplasm; F:binding	696	36.9	No	no SP	1	No
T_ni_cDNA_49	transmembrane channel-like protein 5	PREDICTED: transmembrane channel-like protein 3-like [Bombyx mori]	0	-	C:integral component of membrane	92	7.5	No	no SP	9	No
T_ni_cDNA_4907	lower subunit	PREDICTED: soma ferritin-like isoform X2 [Plutella xylostella]	2e-92	F:metal ion binding; P:oxidation-reduction process; P:cellular iron ion homeostasis; F:oxidoreductase activity; F:ferroxidase activity; F:ferric iron binding; P:iron ion transport	F:ferric iron binding; P:cellular iron ion homeostasis; P:iron ion transport	649	43.1	Yes	Secretory SP	0	No
T_ni_cDNA_4909	serine protease	PREDICTED: putative serine protease K12H4.7-like [Bombyx mori]	0	-	F:serine-type peptidase activity; P:proteolysis	11609	55.1	Yes	Secretory SP	0	No
T_ni_cDNA_4949	minor histocompatibility antigen h13	presenilin-like signal peptide peptidase [Bombyx mori]	0	P:proteolysis; F:hydrolase activity; C:integral component of membrane; P:metabolic process; F:aspartic-type endopeptidase activity	C:integral component of membrane; F:aspartic-type endopeptidase activity	168	10.8	No	no SP	9	No
T_ni_cDNA_4962	letm1 and ef-hand domain-containing protein anon- mitochondrial	PREDICTED: LETM1 and EF-hand domain-containing protein anon-60Da mitochondrial-like [Bombyx mori]	0	-	no GO terms	557	34.8	No	no SP	2	No
T_ni_cDNA_4963	krueppel homolog 2	PREDICTED: protein Kr-h2-like [Bombyx mori]	2e-105	-	C:integral component of membrane	604	19.7	No	no SP	3	No
T_ni_cDNA_4981	vitellogenin-a1- partial	vitellogenin precursor [Bombyx mori]	2e-73	-	P:lipid transport; F:lipid transporter activity	872	23	Yes	Secretory SP	0	No
T_ni_cDNA_5059	4-coumarate-- ligase 1	PREDICTED: 4-coumarate--CoA ligase 1 isoform X2 [Plutella xylostella]	0	P:metabolic process; F:catalytic activity	F:catalytic activity; P:metabolic process	823	19.2	No	no SP	2	No
T_ni_cDNA_5150	60s acidic ribosomal protein p2	60S acidic ribosomal protein P2-like [Plutella xylostella]	1e-23	-	no GO terms	757	48.3	No	Secretory SP	0	No
T_ni_cDNA_5157	sodium potassium-transporting atpase subunit beta-1	PREDICTED: sodium/potassium-transporting ATPase subunit beta-1-like [Plutella xylostella]	2e-87	P:sodium ion transport; P:potassium ion transport; C:sodium:potassium-exchanging ATPase complex	P:potassium ion transport; P:sodium ion transport; C:sodium:potassium-exchanging ATPase complex	51	9.4	No	no SP	1	No
T_ni_cDNA_5164	esterase fe4-like	PREDICTED: bile salt-activated lipase-like [Bombyx mori]	6e-110	-	no GO terms	13816	61.5	Yes	Secretory SP	0	No
T_ni_cDNA_5235	cytochrome b5	cytochrome b5 [Bombyx mori]	1e-41	F:heme binding; C:integral component of membrane; C:membrane; P:oxidation-reduction process; C:endoplasmic reticulum membrane; C:intracellular membrane-bounded organelle; C:endoplasmic reticulum; F:metal ion binding; C:organelle membrane	F:heme binding	459	30.7	No	no SP	1	No
T_ni_cDNA_5242	membrane magnesium transporter 1	transmembrane protein precursor [Bombyx mori]	2e-47	-	no GO terms	35	19.1	No	Secretory SP	2	No
T_ni_cDNA_5281	calcium-transporting atpase sarcoplasmic endoplasmic reticulum type isoform x1	sarco/endoplasmic reticulum calcium ATPase [Bombyx mori]	0	P:cation transmembrane transport; P:calcium ion transport; C:integral component of membrane; C:membrane; P:cation transport; F:hydrolase activity; P:ion transport; P:transport; F:nucleotide binding; F:ATP binding; F:cation-transporting ATPase activity; F:calcium-transporting ATPase activity; F:metal ion binding; P:metabolic process; P:calcium ion transmembrane transport	C:integral component of membrane; F:calcium-transporting ATPase activity; P:calcium ion transport; F:metal ion binding; F:nucleotide binding; C:sarcoplasmic reticulum membrane; C:endoplasmic reticulum; P:calcium ion transmembrane transport; F:ATP binding	4405	32.8	No	no SP	9	No
T_ni_cDNA_5307	transmembrane channel-like protein 7	PREDICTED: transmembrane channel-like protein 7 [Plutella xylostella]	4e-36	C:integral component of membrane	no GO terms	28	35			1	No
T_ni_cDNA_5310	PREDICTED: uncharacterized protein LOC101743981	PREDICTED: uncharacterized protein LOC101743981 [Bombyx mori]	0	-	no GO terms	23	6.1			8	No
T_ni_cDNA_5339	facilitated trehalose transporter tret1-like	PREDICTED: facilitated trehalose transporter Tret1-like [Plutella xylostella]	5e-161	-	F:transmembrane transporter activity; C:integral component of membrane; P:transmembrane transport; F:transporter activity	259	6.8	No	Secretory SP	12	No
T_ni_cDNA_5353	peptidyl-prolyl cis-trans isomerase fkbp8	PREDICTED: peptidyl-prolyl cis-trans isomerase FKBP8-like isoform X1 [Bombyx mori]	8e-141	P:protein folding	F:protein binding; P:protein folding	1224	40.7	No	no SP	1	No
T_ni_cDNA_5356	nadh dehydrogenase	PREDICTED: NADH dehydrogenase [ubiquinone] 1 beta subcomplex subunit 8	8e-75	P:oxidation-reduction process; C:mitochondrion; F:NADH dehydrogenase (ubiquinone) activity; F:NADH dehydrogenase activity; C:mitochondrial respiratory chain complex I; P:mitochondrial electron transport, NADH to ubiquinone	F:NADH dehydrogenase activity; C:mitochondrion; F:NADH dehydrogenase (ubiquinone) activity	53	28.1			1	No
T_ni_cDNA_5380	heme oxygenase	heme oxygenase [Bombyx mori]	2e-91	-	F:heme oxygenase (decyclizing) activity; P:oxidation-reduction process; P:heme oxidation	151	31	No	no SP	1	No
T_ni_cDNA_5405	low quality protein: probable phospholipid-transporting atpase if-like	PREDICTED: LOW QUALITY PROTEIN: probable phospholipid-transporting ATPase IF-like [Bombyx mori]	2e-24	-	C:integral component of membrane; P:phospholipid transport; F:magnesium ion binding; F:ATP binding; F:phospholipid-translocating ATPase activity	54	31.2			1	No
T_ni_cDNA_5407	protein disulfide-isomerase a5-like	PREDICTED: protein disulfide-isomerase A5-like isoform X2 [Bombyx mori]	0	-	P:cell redox homeostasis	45	11	Yes	Secretory SP	1	No
T_ni_cDNA_5464	calnexin	PREDICTED: calnexin-like [Bombyx mori]	0	F:unfolded protein binding; F:calcium ion binding; P:protein folding; C:endoplasmic reticulum; C:perinuclear endoplasmic reticulum; P:retina homeostasis; P:rhodopsin biosynthetic process; P:regulation of calcium ion transport into cytosol; C:endomembrane system; C:plasma membrane	F:calcium ion binding; F:unfolded protein binding; P:protein folding; C:endoplasmic reticulum; F:protein binding	137	12.1	Yes	Secretory SP	1	No
T_ni_cDNA_5479	retinol dehydrogenase 11-like	PREDICTED: retinol dehydrogenase 11-like [Plutella xylostella]	6e-64	-	F:oxidoreductase activity; P:metabolic process	40	22.5	Yes	Secretory SP	0	No
T_ni_cDNA_5524	udp-xylose and udp-n-acetylglucosamine transporter-like	PREDICTED: UDP-xylose and UDP-N-acetylglucosamine transporter-like [Bombyx mori]	2e-166	C:integral component of membrane; C:membrane; P:transmembrane transport	P:transmembrane transport	327	12.9	No	Secretory SP	10	No
T_ni_cDNA_5543	trans-golgi network integral membrane protein 2-like	PREDICTED: trans-Golgi network integral membrane protein 2-like [Bombyx mori]	2e-36	-	no GO terms	484	15.9	Yes	Secretory SP	0	No
T_ni_cDNA_5545	PREDICTED: uncharacterized protein LOC103569732	PREDICTED: uncharacterized protein LOC103569732 [Microplitis demolitor]	8e-150	-	no GO terms	25	12.5			1	No
T_ni_cDNA_5546	esterase fe4-like	PREDICTED: esterase FE4-like [Bombyx mori]	1e-150	-	no GO terms	1671	45.8	Yes	Secretory SP	0	No
T_ni_cDNA_5548	zinc transporter 5	PREDICTED: zinc transporter 7-like [Bombyx mori]	1e-153	-	F:cation transmembrane transporter activity; P:cation transport; P:transmembrane transport; C:integral component of membrane	66	15.3	No	no SP	6	No
T_ni_cDNA_5615	vesicle-associated membrane protein 2	PREDICTED: synaptobrevin-like [Bombyx mori]	1e-38	P:vesicle-mediated transport; C:integral component of membrane; C:membrane	P:vesicle-mediated transport; C:integral component of membrane	797	27.7	No	no SP	1	No
T_ni_cDNA_5627	transmembrane protein 222	PREDICTED: transmembrane protein 222-like [Bombyx mori]	7e-86	-	no GO terms	20	21.5	No	no SP	2	No
T_ni_cDNA_5683	23 kda integral membrane protein	PREDICTED: CD9 antigen-like [Bombyx mori]	7e-127	C:integral component of membrane; C:membrane	C:integral component of membrane	1206	15.9	No	no SP	4	No
T_ni_cDNA_5693	chitin deacetylase 9 precursor	PREDICTED: uncharacterized protein LOC101735686 [Bombyx mori]	7e-146	P:carbohydrate metabolic process; F:hydrolase activity, acting on carbon-nitrogen (but not peptide) bonds	P:carbohydrate metabolic process; F:hydrolase activity, acting on carbon-nitrogen (but not peptide) bonds; F:catalytic activity	398	23.1	Yes	Secretory SP	0	No
T_ni_cDNA_5723	sideroflexin-1-like	PREDICTED: sideroflexin-1-like [Bombyx mori]	4e-125	-	F:ion transmembrane transporter activity; P:transmembrane transport; P:ion transport; C:membrane	52	16.8			4	No
T_ni_cDNA_5727	translocator protein	peripheral-type benzodiazepine receptor [Bombyx mori]	3e-66	C:integral component of membrane; C:extracellular vesicular exosome; C:nuclear membrane; C:mitochondrion; C:cytoplasm; C:intracellular membrane-bounded organelle	C:integral component of membrane	587	43.2	No	Secretory SP	5	No
T_ni_cDNA_5730	protein mesh isoform x2	PREDICTED: extracellular domains-containing protein CG31004-like isoform X2 [Bombyx mori]	0	-	P:cell-matrix adhesion	18289	41.8			1	No
T_ni_cDNA_5730	protein mesh isoform x1	PREDICTED: extracellular domains-containing protein CG31004-like isoform X2 [Bombyx mori]	3e-62	-	no GO terms	1342	32.9	Yes	Secretory SP	0	No
T_ni_cDNA_5739	protein disulfide-isomerase	protein disulfide isomerase precursor [Bombyx mori]	0	C:cell pole; C:nuclear envelope; F:protein disulfide isomerase activity; C:spindle envelope; C:cytoplasm; C:neuronal cell body; C:perinuclear region of cytoplasm; C:rough endoplasmic reticulum; C:lipid particle; C:fusome; C:endoplasmic reticulum lumen; C:endomembrane system; P:protein folding; C:endoplasmic reticulum; P:cell redox homeostasis; C:extracellular space	F:isomerase activity; P:cell redox homeostasis; C:endoplasmic reticulum	14864	59.6	Yes	Secretory SP	0	No
T_ni_cDNA_575						26	24.7			2	No
T_ni_cDNA_5755	protein transport protein sec61 subunit gamma	transport protein Sec61 gamma subunit [Bombyx mori]	1e-21	P:protein targeting; P:protein transmembrane transport; C:membrane; P:intracellular protein transport; F:P-P-bond-hydrolysis-driven protein transmembrane transporter activity; P:protein transport; P:negative regulation of autophagy; F:protein transporter activity; P:SRP-dependent cotranslational protein targeting to membrane, translocation; C:Sec61 translocon complex; C:integral component of memb…	F:P-P-bond-hydrolysis-driven protein transmembrane transporter activity; C:membrane; P:protein transport; P:intracellular protein transport; P:protein targeting	17	36.4	No	no SP	1	No
T_ni_cDNA_5769	esterase fe4-like	venom carboxylesterase-6-like precursor [Bombyx mori]	3e-162	F:hydrolase activity; P:metabolic process	no GO terms	7929	40.3			1	No
T_ni_cDNA_5794	g-protein coupled receptor mth2-like	PREDICTED: G-protein coupled receptor Mth2-like isoform X2 [Nasonia vitripennis]	1e-66	-	F:G-protein coupled receptor activity; P:G-protein coupled receptor signaling pathway; C:integral component of membrane; P:cell surface receptor signaling pathway; C:membrane; F:transmembrane signaling receptor activity	42	6.8			7	No
T_ni_cDNA_5900						25	7.4			2	No
T_ni_cDNA_5917	cathepsin l	PREDICTED: cathepsin L [Plutella xylostella]	5e-178	-	P:proteolysis; F:cysteine-type peptidase activity	559	38.6	Yes	Secretory SP	0	No
T_ni_cDNA_5947	programmed cell death protein 10	PREDICTED: programmed cell death protein 10 [Plutella xylostella]	3e-106	-	no GO terms	105	28	No	Secretory SP	0	No
T_ni_cDNA_5949	udp-glucuronosyltransferase 2b15-like	UDP-glycosyltransferase UGT33N1 precursor [Bombyx mori]	6e-66	-	F:transferase activity, transferring hexosyl groups; P:metabolic process	128	14.6	Yes	Secretory SP	0	No
T_ni_cDNA_5955	trypsin cft-1-like	PREDICTED: trypsin alkaline C-like [Bombyx mori]	4e-77	-	P:proteolysis; F:serine-type endopeptidase activity	669	28.1	Yes	Secretory SP	0	No
T_ni_cDNA_5956	sodium-independent sulfate anion transporter	PREDICTED: sodium-independent sulfate anion transporter-like [Bombyx mori]	3e-42	-	F:sulfate transmembrane transporter activity; P:sulfate transport; C:integral component of membrane; F:secondary active sulfate transmembrane transporter activity; C:membrane; P:transmembrane transport	130	21.5			2	No
T_ni_cDNA_5962	cd63 antigen	PREDICTED: CD63 antigen-like [Bombyx mori]	3e-109	C:integral component of membrane; C:membrane	C:integral component of membrane	202	20.7	No	Secretory SP	4	No
T_ni_cDNA_5965	patched domain-containing protein 3-like	PREDICTED: LOW QUALITY PROTEIN: patched domain-containing protein 3-like [Tribolium castaneum]	0	C:integral component of membrane; C:membrane; P:signal transduction; F:hedgehog receptor activity	F:hedgehog receptor activity; C:membrane; C:integral component of membrane	53	3			9	No
T_ni_cDNA_6038	facilitated trehalose transporter tret1	PREDICTED: facilitated trehalose transporter Tret1 [Plutella xylostella]	8e-112	F:transmembrane transporter activity; F:substrate-specific transmembrane transporter activity; C:integral component of membrane; C:membrane; P:transmembrane transport; P:transport; F:transporter activity	C:membrane; P:transmembrane transport; F:substrate-specific transmembrane transporter activity; C:integral component of membrane; F:transmembrane transporter activity	524	8.3			7	No
T_ni_cDNA_6089	abhydrolase domain-containing protein 4 isoform x1	PREDICTED: abhydrolase domain-containing protein 4 isoform X3 [Plutella xylostella]	9e-168	-	no GO terms	738	40.9			1	No
T_ni_cDNA_6134	sodium-dependent multivitamin transporter	PREDICTED: putative sodium-dependent multivitamin transporter isoform X1 [Plutella xylostella]	0	-	F:transporter activity; P:transport; C:membrane; P:transmembrane transport	505	12.7	No	Secretory SP	13	No
T_ni_cDNA_6146	integrin alpha-ps1 isoform x1	PREDICTED: integrin alpha-PS1-like [Bombyx mori]	1e-137	-	no GO terms	314	26.8			1	No
T_ni_cDNA_6146	integrin alpha-ps1 isoform x2	PREDICTED: integrin alpha-PS1-like [Bombyx mori]	0	-	P:cell adhesion; C:integrin complex	308	15.8	Yes	Secretory SP	0	No
T_ni_cDNA_6156						78	20.8			1	No
T_ni_cDNA_6160	transmembrane channel-like protein 7	PREDICTED: transmembrane channel-like protein 7-like [Bombyx mori]	7e-151	C:integral component of membrane	no GO terms	147	18.5			2	No
T_ni_cDNA_6162						25	32.8			1	No
T_ni_cDNA_6166	caax prenyl protease 1 homolog	PREDICTED: CAAX prenyl protease 1 homolog [Bombyx mori]	0	P:proteolysis; C:membrane; F:peptidase activity; F:metalloendopeptidase activity; P:CAAX-box protein processing	P:proteolysis; C:membrane; F:metalloendopeptidase activity; P:CAAX-box protein processing; F:peptidase activity	258	16.7	No	Secretory SP	6	No
T_ni_cDNA_6195	dehydrogenase reductase sdr family member 4	PREDICTED: dehydrogenase/reductase SDR family member 4-like isoform X1 [Bombyx mori]	1e-117	-	P:metabolic process; F:oxidoreductase activity	1386	53.9			1	No
T_ni_cDNA_6231	fukutin-related protein	PREDICTED: fukutin-related protein-like [Plutella xylostella]	3e-118	-	no GO terms	74	7.1	No	Secretory SP	1	No
T_ni_cDNA_6253	glycerol-3-phosphate mitochondrial isoform x1	glycerol-3-phosphate dehydrogenase isoform 1 [Bombyx mori]	0	-	C:glycerol-3-phosphate dehydrogenase complex; P:glycerol-3-phosphate metabolic process; P:oxidation-reduction process; F:glycerol-3-phosphate dehydrogenase activity; F:oxidoreductase activity; F:calcium ion binding	705	38.6	Yes	Secretory SP	1	No
T_ni_cDNA_6257	er lumen protein-retaining receptor	PREDICTED: ER lumen protein-retaining receptor [Plutella xylostella]	3e-98	-	C:integral component of membrane; P:protein retention in ER lumen; F:ER retention sequence binding	467	27.2	No	Secretory SP	5	No
T_ni_cDNA_626						24	36.1			1	No
T_ni_cDNA_6335	translocon-associated protein subunit delta	PREDICTED: translocon-associated protein subunit delta [Plutella xylostella]	3e-65	C:integral component of membrane; C:endoplasmic reticulum	C:endoplasmic reticulum; C:integral component of membrane	287	20.1	Yes	Secretory SP	0	No
T_ni_cDNA_6337	protein ergic-53	PREDICTED: protein ERGIC-53-like [Plutella xylostella]	1e-150	C:endomembrane system; F:mannose binding; C:membrane	C:membrane	2656	37.6	Yes	Secretory SP	2	No
T_ni_cDNA_6427	cop9 signalosome complex subunit 3	PREDICTED: COP9 signalosome complex subunit 3-like [Bombyx mori]	1e-162	-	F:protein binding	35	13.5			1	No
T_ni_cDNA_6432	udp-glucosyltransferase precursor	PREDICTED: UDP-glucuronosyltransferase 2B7-like isoform X2 [Plutella xylostella]	1e-66	-	P:metabolic process; F:transferase activity, transferring hexosyl groups	1805	43.6			1	No
T_ni_cDNA_6432	udp-glucosyltransferase precursor	UDP-glucosyltransferase protein 3 [Bombyx mori]	8e-75	-	F:transferase activity, transferring hexosyl groups; P:metabolic process	870	30.8	Yes	Secretory SP	0	No
T_ni_cDNA_6455	cyclic gmp-amp synthase-like	PREDICTED: cyclic GMP-AMP synthase-like [Plutella xylostella]	1e-123	-	no GO terms	1042	46.7	No	no SP	1	No
T_ni_cDNA_6479	calreticulin	calreticulin precursor [Bombyx mori]	1e-163	-	P:protein folding; C:endoplasmic reticulum; F:calcium ion binding; F:unfolded protein binding; F:protein binding	2092	70.5	Yes	Secretory SP	0	No
T_ni_cDNA_6486	transmembrane protein 120 homolog isoform x1	PREDICTED: transmembrane protein 120 homolog [Bombyx mori]	2e-110	C:integral component of membrane	C:integral component of membrane	26	11.2			5	No
T_ni_cDNA_6487	4-coumarate-- ligase 1-like	PREDICTED: 4-coumarate--CoA ligase 2-like [Plutella xylostella]	3e-83	P:metabolic process; F:catalytic activity	F:catalytic activity; P:metabolic process	95	13.9	No	Secretory SP	1	No
T_ni_cDNA_6508	active breakpoint cluster region-related protein	PREDICTED: active breakpoint cluster region-related protein-like [Plutella xylostella]	1e-113	-	P:signal transduction	33	19			1	No
T_ni_cDNA_6509	carrier protein 2	ADP/ATP translocase [Bombyx mori]	4e-156	C:integral component of membrane; C:membrane; P:transmembrane transport; C:mitochondrial inner membrane; P:transport; F:transporter activity; P:flight behavior; C:mitochondrial membrane; P:response to mechanical stimulus; P:neuron cellular homeostasis; P:synaptic transmission; P:mitochondrial calcium ion homeostasis; P:cellular response to oxidative stress; P:mitochondrial transport; P:cytosolic …	P:transmembrane transport; P:transport; F:transporter activity; C:mitochondrial inner membrane	8094	80.2	No	no SP	3	No
T_ni_cDNA_6516	group xv phospholipase a2-like	PREDICTED: group XV phospholipase A2-like [Bombyx mori]	0	-	P:lipid metabolic process; F:O-acyltransferase activity	50	13.8	Yes	Secretory SP	1	No
T_ni_cDNA_6537	facilitated trehalose transporter tret1-like	PREDICTED: facilitated trehalose transporter Tret1-like [Plutella xylostella]	2e-176	F:transmembrane transporter activity; C:integral component of membrane; C:membrane; P:transmembrane transport; P:transport; F:transporter activity	C:integral component of membrane; P:transmembrane transport; F:transmembrane transporter activity; F:transporter activity	21	8.7	No	Secretory SP	12	No
T_ni_cDNA_6541	atp-binding cassette sub-family g member 4	PREDICTED: ATP-binding cassette sub-family G member 1-like [Plutella xylostella]	2e-54	F:ATPase activity; F:ATP binding; F:nucleotide binding; C:membrane; P:obsolete ATP catabolic process	no GO terms	67	28.9			1	No
T_ni_cDNA_6541	atp-binding cassette sub-family g member 4	ATP-binding cassette transporter subfamily G member Bm3 [Bombyx mori]	9e-106	-	C:membrane	38	10.9			5	No
T_ni_cDNA_6561	plexin domain-containing protein 2-like	PREDICTED: plexin domain-containing protein 2-like [Bombyx mori]	1e-140	-	C:membrane	196	13	No	Secretory SP	1	No
T_ni_cDNA_6564	atp-dependent zinc metalloprotease yme1 homolog isoform x1	PREDICTED: ATP-dependent zinc metalloprotease YME1 homolog [Bombyx mori]	0	-	C:membrane; F:metalloendopeptidase activity; F:ATP binding; P:proteolysis	42	15.1			1	No
T_ni_cDNA_6590	neutral sphingomyelinase	PREDICTED: putative neutral sphingomyelinase-like [Bombyx mori]	3e-169	-	no GO terms	150	12.5	No	no SP	2	No
T_ni_cDNA_6603	nicalin	PREDICTED: nicalin-like [Bombyx mori]	0	-	no GO terms	222	16.6			1	No
T_ni_cDNA_6619	PREDICTED: uncharacterized protein LOC101743136	PREDICTED: uncharacterized protein LOC101743136 [Bombyx mori]	2e-52	-	no GO terms	184	24.2	Yes	Secretory SP	0	Yes
T_ni_cDNA_6626						38	36.8			1	No
T_ni_cDNA_664	lysosomal aspartic protease	PREDICTED: lysosomal aspartic protease [Plutella xylostella]	1e-173	P:proteolysis; F:hydrolase activity; F:aspartic-type endopeptidase activity; F:peptidase activity	F:aspartic-type endopeptidase activity; P:proteolysis	3028	32.7	Yes	Secretory SP	1	No
T_ni_cDNA_6674	epoxide hydrolase 4-like	PREDICTED: epoxide hydrolase 3-like [Plutella xylostella]	3e-108	-	F:catalytic activity	106	25.2	No	Secretory SP	1	No
T_ni_cDNA_6692	PREDICTED: uncharacterized protein LOC101743133 isoform X2	PREDICTED: uncharacterized protein LOC101743133 isoform X1 [Bombyx mori]	3e-21	-	no GO terms	58	9.7	No	Secretory SP	2	No
T_ni_cDNA_6696	60s acidic ribosomal protein p1	ribosomal protein P1 [Bombyx mori]	1e-30	P:translational elongation; F:structural constituent of ribosome; P:translation; C:cytosolic large ribosomal subunit; C:ribonucleoprotein complex; C:ribosome; C:intracellular	P:translational elongation; C:ribosome; C:intracellular; F:structural constituent of ribosome	361	53.5	No	Secretory SP	0	No
T_ni_cDNA_6747	lysosomal pro-x carboxypeptidase-like	PREDICTED: lysosomal Pro-X carboxypeptidase-like [Plutella xylostella]	3e-92	-	F:serine-type peptidase activity; P:proteolysis	280	17.1	Yes	Secretory SP	0	No
T_ni_cDNA_6799						66	17.1			1	No
T_ni_cDNA_681	dolichol-phosphate mannosyltransferase subunit 3-like	PREDICTED: dolichol-phosphate mannosyltransferase subunit 3-like [Plutella xylostella]	1e-33	-	no GO terms	30	24.8	No	Secretory SP	2	No
T_ni_cDNA_6828	cell cycle control protein 50a	PREDICTED: cell cycle control protein 50A [Plutella xylostella]	3e-66	C:membrane	C:membrane	470	20.2			1	No
T_ni_cDNA_6850	gamma-glutamyl hydrolase a-like	PREDICTED: gamma-glutamyl hydrolase A-like [Bombyx mori]	3e-160	P:proteolysis; F:hydrolase activity; P:glutamine metabolic process; F:catalytic activity; F:omega peptidase activity	F:hydrolase activity; P:glutamine metabolic process; F:catalytic activity; F:omega peptidase activity	264	25.9			1	No
T_ni_cDNA_6871	golgi snap receptor complex member 1	PREDICTED: Golgi SNAP receptor complex member 1-like [Bombyx mori]	3e-30	-	C:cis-Golgi network; C:Golgi membrane; P:ER to Golgi vesicle-mediated transport; C:integral component of membrane	26	17.9			1	No
T_ni_cDNA_6917	ileal sodium bile acid cotransporter-like	PREDICTED: solute carrier family 10 member 6-like [Plutella xylostella]	2e-162	P:bile acid and bile salt transport; C:membrane; F:bile acid:sodium symporter activity; P:sodium ion transport	C:membrane	1421	20.6	Yes	Secretory SP	9	No
T_ni_cDNA_6939	basigin- partial	PREDICTED: basigin [Plutella xylostella]	5e-69	P:spermatid development; P:single organismal cell-cell adhesion; P:photoreceptor cell morphogenesis; P:nucleus localization; P:mitochondrion localization; P:inter-male aggressive behavior; C:presynaptic cytoskeletal matrix assembled at active zones; C:presynaptic active zone; P:endoplasmic reticulum localization; P:sarcomere organization; C:plasma membrane	F:protein binding	3933	32.4			2	No
T_ni_cDNA_6958	thioredoxin domain-containing protein	PREDICTED: thioredoxin domain-containing protein-like isoform X1 [Bombyx mori]	2e-125	P:cell redox homeostasis	P:cell redox homeostasis	280	23.7	Yes	Secretory SP	1	No
T_ni_cDNA_7011	tropinone reductase 2-like	PREDICTED: glucose and ribitol dehydrogenase homolog 2-like [Plutella xylostella]	1e-54	-	P:metabolic process; F:oxidoreductase activity	34	12	No	no SP	1	No
T_ni_cDNA_7040	serine protease inhibitor dipetalogastin-like	PREDICTED: serine protease inhibitor dipetalogastin-like [Bombyx mori]	2e-34	-	F:serine-type endopeptidase inhibitor activity; F:protein binding	64	19.8	Yes	Secretory SP	0	No
T_ni_cDNA_7063	PREDICTED: uncharacterized protein LOC101740601	PREDICTED: uncharacterized protein LOC101740601 [Bombyx mori]	9e-50	-	no GO terms	1476	28.7			4	No
T_ni_cDNA_7079	PREDICTED: uncharacterized protein LOC101742590	PREDICTED: uncharacterized protein LOC101742590 [Bombyx mori]	5e-22	-	no GO terms	93	28.8	Yes	Secretory SP	1	No
T_ni_cDNA_7124	dolichyl-phosphate beta-glucosyltransferase	PREDICTED: dolichyl-phosphate beta-glucosyltransferase	4e-74	-	no GO terms	101	27.6	No	Secretory SP	1	No
T_ni_cDNA_7146						22	19.8			1	No
T_ni_cDNA_7146	PREDICTED: uncharacterized protein LOC105386395	PREDICTED: uncharacterized protein LOC105386395 [Plutella xylostella]	2e-29	-	no GO terms	346	52.1	No	no SP	2	No
T_ni_cDNA_7153						25	17.3			1
T_ni_cDNA_7165	peroxidasin homolog isoform x1	PREDICTED: peroxidasin-like [Bombyx mori]	0	-	F:protein binding	112	11.7	Yes	Secretory SP	0	No
T_ni_cDNA_723	esterase fe4-like	PREDICTED: esterase FE4-like [Bombyx mori]	4e-173	-	no GO terms	3658	40.5	Yes	Secretory SP	0	No
T_ni_cDNA_7257	ceramide phosphoethanolamine synthase	PREDICTED: uncharacterized protein LOC101737048 [Bombyx mori]	2e-95	F:phosphotransferase activity, for other substituted phosphate groups; P:phospholipid biosynthetic process; C:membrane	F:phosphotransferase activity, for other substituted phosphate groups; P:phospholipid biosynthetic process; C:membrane	46	8.7	No	Secretory SP	4	No
T_ni_cDNA_7315	vesicle-fusing atpase 1-like	PREDICTED: vesicle-fusing ATPase 1-like isoform X1 [Plutella xylostella]	0	-	F:ATP binding	506	28.6			1	No
T_ni_cDNA_7318	peroxiredoxin-2	PREDICTED: peroxiredoxin-4-like [Bombyx mori]	1e-125	-	F:oxidoreductase activity; P:oxidation-reduction process; F:antioxidant activity; F:peroxiredoxin activity	654	15.5	Yes	Secretory SP	0	No
T_ni_cDNA_7342	monocarboxylate transporter 12	PREDICTED: monocarboxylate transporter 14-like [Bombyx mori]	8e-111	C:integral component of membrane; P:transmembrane transport; F:secondary active monocarboxylate transmembrane transporter activity	P:transmembrane transport; C:integral component of membrane	175	8.8			5	No
T_ni_cDNA_7343	transmembrane protein 256 homolog isoform x1	PREDICTED: transmembrane protein 256 homolog isoform X1 [Bombyx mori]	1e-49	-	no GO terms	135	40.6			3	No
T_ni_cDNA_7344	monocarboxylate transporter 13	PREDICTED: monocarboxylate transporter 14-like [Bombyx mori]	1e-62	C:integral component of membrane; P:transmembrane transport	P:transmembrane transport; C:integral component of membrane	175	15.5			3	No
T_ni_cDNA_7344	monocarboxylate transporter 12	PREDICTED: monocarboxylate transporter 14-like [Bombyx mori]	1e-87	C:integral component of membrane; P:transmembrane transport; F:secondary active monocarboxylate transmembrane transporter activity	no GO terms	98	9.1			5	No
T_ni_cDNA_7423	endoplasmic reticulum resident protein 44 isoform x2	PREDICTED: endoplasmic reticulum resident protein 44-like [Bombyx mori]	4e-89	-	P:cell redox homeostasis	253	27.7	Yes	Secretory SP	0	No
T_ni_cDNA_7434	1-acyl-sn-glycerol-3-phosphate acyltransferase gamma-like	PREDICTED: 1-acyl-sn-glycerol-3-phosphate acyltransferase gamma-like isoform X1 [Bombyx mori]	0	P:metabolic process; F:transferase activity, transferring acyl groups	P:metabolic process; F:transferase activity, transferring acyl groups	450	24	No	Secretory SP	4	No
T_ni_cDNA_7476	PREDICTED: hemicentin-1-like	PREDICTED: hemicentin-1-like [Bombyx mori]	2e-31	-	F:protein binding	605	34.2	Yes	Secretory SP	0	No
T_ni_cDNA_7494	myosin isoform d	PREDICTED: myosin-VIIa-like [Plutella xylostella]	6e-66	F:ATP binding; C:cytoskeleton; P:metabolic process; F:nucleotide binding; C:myosin complex; F:motor activity	F:motor activity; C:myosin complex; F:ATP binding	163	20.8			1	No
T_ni_cDNA_7495	myrosinase 1-like	PREDICTED: myrosinase 1-like [Bombyx mori]	1e-125	-	P:carbohydrate metabolic process; F:hydrolase activity, hydrolyzing O-glycosyl compounds	1412	42.3	Yes	Secretory SP	0	No
T_ni_cDNA_7497	syntaxin-5	PREDICTED: syntaxin-5 [Plutella xylostella]	2e-58	P:protein secretion; P:exocytosis; P:intracellular protein transport; P:cell morphogenesis; P:cell proliferation; P:neurotransmitter secretion; P:Golgi organization; P:vesicle-mediated transport; C:SNARE complex; F:protein homodimerization activity; C:cis-Golgi network; P:negative regulation of mitotic cell cycle; P:synaptic vesicle docking; P:regulation of cell diameter; C:endoplasmic reticulum;…	F:protein binding; P:vesicle-mediated transport; C:membrane	267	28.9			1	No
T_ni_cDNA_7514	protein yipf1	PREDICTED: protein YIPF2-like isoform X1 [Bombyx mori]	2e-123	-	C:membrane	182	17.3	No	no SP	5	No
T_ni_cDNA_7515	protein transport protein sec31a isoform x7	PREDICTED: LOW QUALITY PROTEIN: protein transport protein Sec31A partial [Plutella xylostella]	3e-108	-	no GO terms	149	12.4			0	Yes
T_ni_cDNA_7523	membrane-bound alkaline phosphatase-like	PREDICTED: membrane-bound alkaline phosphatase-like [Bombyx mori]	1e-97	F:alkaline phosphatase activity; P:metabolic process	F:phosphatase activity; P:metabolic process; F:catalytic activity	49	23.6			0	Yes
T_ni_cDNA_7581	esterase fe4-like	PREDICTED: esterase FE4-like [Bombyx mori]	1e-70	-	no GO terms	6895	50.2			0	Yes
T_ni_cDNA_7583	atp synthase subunit mitochondrial	PREDICTED: putative ATP synthase subunit f	3e-51	C:mitochondrion; C:lipid particle; P:lateral inhibition; C:mitochondrial proton-transporting ATP synthase complex, coupling factor F(o); P:proton transport; F:hydrogen-exporting ATPase activity, phosphorylative mechanism	no GO terms	660	54.5	No	no SP	1	No
T_ni_cDNA_7617	probable multidrug resistance-associated protein lethal 03659	PREDICTED: probable multidrug resistance-associated protein lethal(2)03659 [Plutella xylostella]	0	-	F:ATPase activity; F:ATP binding; P:transmembrane transport; F:ATPase activity, coupled to transmembrane movement of substances; C:integral component of membrane; P:transport	62	11	No	Secretory SP	11	No
T_ni_cDNA_7619	multidrug resistance-associated protein 4-like	PREDICTED: multidrug resistance-associated protein 4-like isoform X3 [Plutella xylostella]	0	-	F:ATPase activity, coupled to transmembrane movement of substances; F:ATP binding; P:transmembrane transport; C:integral component of membrane; P:transport; F:ATPase activity	12986	52.2			5	No
T_ni_cDNA_7620	multidrug resistance-associated protein 4-like	PREDICTED: multidrug resistance-associated protein 4-like isoform X3 [Plutella xylostella]	7e-170	-	C:integral component of membrane; F:ATPase activity, coupled to transmembrane movement of substances; F:ATP binding; P:transmembrane transport; P:transport	2812	35.1	No	no SP	6	No
T_ni_cDNA_7754	lipopolysaccharide-induced tumor necrosis factor-alpha factor homolog	PREDICTED: lipopolysaccharide-induced tumor necrosis factor-alpha factor homolog [Bombyx mori]	2e-20	-	no GO terms	32	30			1	No
T_ni_cDNA_7772	surfeit locus protein 4 homolog	surfeit 4-like protein [Bombyx mori]	2e-126	C:integral component of membrane	C:integral component of membrane	188	15.4	No	no SP	5	No
T_ni_cDNA_7794	signal recognition particle receptor subunit beta	PREDICTED: signal recognition particle receptor subunit beta [Plutella xylostella]	1e-106	-	C:intracellular; F:GTP binding; P:small GTPase mediated signal transduction	361	47.8	No	no SP	1	No
T_ni_cDNA_7798	endoribonuclease dicer	dicer-2 [Bombyx mori]	0	P:RNA processing; F:DNA binding; F:hydrolase activity; F:endoribonuclease activity, producing 5'-phosphomonoesters; F:ATP binding; F:RNA binding; F:ribonuclease III activity; P:RNA phosphodiester bond hydrolysis, endonucleolytic; P:RNA phosphodiester bond hydrolysis; F:helicase activity; P:rRNA catabolic process; F:nucleic acid binding	F:ribonuclease III activity; P:RNA processing; F:RNA binding; F:protein binding; F:endoribonuclease activity, producing 5'-phosphomonoesters; F:hydrolase activity; F:DNA binding; F:ATP binding	4483	43.7	No	no SP	1	No
T_ni_cDNA_7803	atp-binding cassette sub-family g member 4 isoform x2	PREDICTED: ATP-binding cassette sub-family G member 1 [Plutella xylostella]	0	F:ATPase activity; F:ATP binding; C:membrane; P:obsolete ATP catabolic process; F:nucleotide binding	C:membrane; F:ATPase activity; F:ATP binding	544	14	No	no SP	6	No
T_ni_cDNA_7832	ferritin subunit	PREDICTED: ferritin subunit-like isoform X1 [Plutella xylostella]	2e-89	F:metal ion binding; P:oxidation-reduction process; P:cellular iron ion homeostasis; F:oxidoreductase activity; F:ferroxidase activity; F:ferric iron binding; P:iron ion transport	F:ferric iron binding; P:cellular iron ion homeostasis; P:iron ion transport	534	48.7	Yes	Secretory SP	0	No
T_ni_cDNA_7971	organic cation transporter protein	PREDICTED: solute carrier family 22 member 3-like [Bombyx mori]	0	-	F:transmembrane transporter activity; C:integral component of membrane; P:transmembrane transport; F:transporter activity	163	9.8	No	no SP	10	No
T_ni_cDNA_8012	band 3 anion transport protein isoform x2	PREDICTED: anion exchange protein 3-like isoform X2 [Bombyx mori]	7e-61	P:anion transport; F:inorganic anion exchanger activity; C:integral component of membrane; F:anion transmembrane transporter activity; C:membrane; P:transport; F:transporter activity	P:anion transport; C:membrane; F:inorganic anion exchanger activity; C:integral component of membrane	603	13.6			3	No
T_ni_cDNA_8012	band 3 anion transport protein isoform x1	PREDICTED: anion exchange protein 3-like isoform X2 [Bombyx mori]	3e-139	-	C:integral component of membrane; P:anion transport; F:inorganic anion exchanger activity; C:membrane	743	10.1			7	No
T_ni_cDNA_8036	cdp-diacylglycerol--inositol 3-phosphatidyltransferase	PREDICTED: CDP-diacylglycerol--inositol 3-phosphatidyltransferase [Plutella xylostella]	9e-99	-	P:phospholipid biosynthetic process; F:phosphotransferase activity, for other substituted phosphate groups; C:membrane	55	9.5	No	Secretory SP	4	No
T_ni_cDNA_8049	cleft lip and palate transmembrane protein 1 homolog	PREDICTED: cleft lip and palate transmembrane protein 1 homolog [Plutella xylostella]	0	-	C:integral component of membrane	131	14	No	no SP	4	No
T_ni_cDNA_807	nadh dehydrogenase	PREDICTED: uncharacterized protein LOC105383363 [Plutella xylostella]	6e-39	-	no GO terms	82	25.1	No	no SP	3	No
T_ni_cDNA_808	dolichyl-diphosphooligosaccharide--protein glycosyltransferase subunit stt3b isoform x1	PREDICTED: dolichyl-diphosphooligosaccharide--protein glycosyltransferase subunit STT3B-like [Bombyx mori]	0	P:protein glycosylation; F:oligosaccharyl transferase activity; C:membrane	C:membrane; P:protein glycosylation; F:oligosaccharyl transferase activity	160	26.1			4	No
T_ni_cDNA_8155	protein transport protein sec61 subunit alpha isoform 2	PREDICTED: protein transport protein Sec61 subunit alpha isoform 2 [Plutella xylostella]	0	F:protein transporter activity; P:positive regulation of cell death; P:positive regulation of viral entry into host cell; P:cellular response to virus; C:integral component of membrane; C:membrane; P:negative regulation of autophagy; C:Sec61 translocon complex; P:positive regulation of iron ion transmembrane transport; P:cuticle development; P:protein transport; P:neuron projection morphogenesis;…	P:protein transport; C:membrane	1189	18	No	Secretory SP	10	No
T_ni_cDNA_8160	membrane-associated progesterone receptor component 1-like	PREDICTED: membrane-associated progesterone receptor component 1-like [Plutella xylostella]	2e-54	C:endomembrane system; F:ecdysone binding; F:heme binding; C:plasma membrane	no GO terms	941	70.2	No	Secretory SP	1	No
T_ni_cDNA_8191	PREDICTED: caldesmon-like	PREDICTED: caldesmon-like [Plutella xylostella]	3e-26	-	no GO terms	62	8.1	No	Secretory SP	1	No
T_ni_cDNA_8224	protein dispatched	PREDICTED: protein dispatched-like [Bombyx mori]	0	C:integral component of membrane; C:membrane; P:signal transduction; F:hedgehog receptor activity	F:hedgehog receptor activity; C:membrane; C:integral component of membrane; P:smoothened signaling pathway	18	6.5	No	Secretory SP	12	No
T_ni_cDNA_8285	chymotrypsin-c-like isoform x2	PREDICTED: complement factor D-like isoform X1 [Bombyx mori]	6e-44	-	P:proteolysis; F:serine-type endopeptidase activity	1480	33.9	Yes	Secretory SP	0	No
T_ni_cDNA_8294	cd63 antigen-like	tetraspanin D107 [Bombyx mori]	6e-75	-	C:integral component of membrane	170	24	No	Secretory SP	4	No
T_ni_cDNA_8298	bestrophin-4	PREDICTED: uncharacterized protein T20G5.4-like isoform X1 [Bombyx mori]	0	-	no GO terms	25	15.9			5	No
T_ni_cDNA_8350	polypeptide n-acetylgalactosaminyltransferase 5 isoform x1	PREDICTED: polypeptide N-acetylgalactosaminyltransferase 5-like [Bombyx mori]	0	F:transferase activity; F:carbohydrate binding; C:integral component of membrane; C:membrane; C:Golgi membrane; F:transferase activity, transferring glycosyl groups; C:Golgi apparatus; P:protein glycosylation; F:metal ion binding	no GO terms	56	8.4	Yes	Secretory SP	1	No
T_ni_cDNA_8365	protein disulfide-isomerase a3	protein disulfide-isomerase like protein ERp57 precursor [Bombyx mori]	0	P:cell redox homeostasis; F:protein disulfide isomerase activity; P:metabolic process; P:protein folding; C:endoplasmic reticulum; F:isomerase activity	P:cell redox homeostasis; C:endoplasmic reticulum; F:isomerase activity	4301	51.6	Yes	Secretory SP	0	No
T_ni_cDNA_8393	transmembrane protein 177	PREDICTED: transmembrane protein 177-like isoform X2 [Bombyx mori]	5e-57	-	no GO terms	58	17.3			2	No
T_ni_cDNA_8414	facilitated trehalose transporter tret1-like	PREDICTED: facilitated trehalose transporter Tret1-like [Bombyx mori]	3e-53	-	P:transmembrane transport; F:transmembrane transporter activity; C:integral component of membrane	248	23.1			2	No
T_ni_cDNA_8414	facilitated trehalose transporter tret1-like	PREDICTED: facilitated trehalose transporter Tret1-like [Bombyx mori]	4e-74	-	C:integral component of membrane; F:transmembrane transporter activity; P:transmembrane transport	349	10			4	No
T_ni_cDNA_8485	cd63 antigen-like isoform x1	tetraspanin E [Bombyx mori]	9e-69	C:integral component of membrane; C:membrane	C:integral component of membrane	218	18.8	No	Secretory SP	4	No
T_ni_cDNA_8524	heat shock 70 kda protein cognate 3	heat shock 70 kD protein cognate precursor [Bombyx mori]	0	F:metal ion binding; F:ATP binding; F:porphobilinogen synthase activity; F:nucleotide binding; P:porphyrin-containing compound biosynthetic process; F:catalytic activity; F:lyase activity; P:tetrapyrrole biosynthetic process; P:sleep; C:microtubule associated complex; F:ATPase activity; C:lipid particle; P:RNA interference; P:response to heat; C:endomembrane system; P:centrosome duplication; C:en…	no GO terms	15015	47.9	Yes	Secretory SP	0	No
T_ni_cDNA_8535	protein fam73b	PREDICTED: protein FAM73B-like [Bombyx mori]	0	-	no GO terms	42	7.2	No	no SP	1	No
T_ni_cDNA_8547	chitinase-3-like protein 2	PREDICTED: chitinase-3-like protein 1-like [Bombyx mori]	2e-139	-	P:chitin catabolic process; F:chitinase activity; P:carbohydrate metabolic process; F:hydrolase activity, hydrolyzing O-glycosyl compounds	264	24.4	No	Secretory SP	1	No
T_ni_cDNA_8549	protein fam114a2 isoform x1	PREDICTED: protein FAM114A2-like [Bombyx mori]	4e-162	-	no GO terms	211	20.3	No	no SP	0	Yes
T_ni_cDNA_8578						365	35.6			1	No
T_ni_cDNA_8589	PREDICTED: uncharacterized protein LOC101741587	PREDICTED: uncharacterized protein LOC101741587 [Bombyx mori]	0	P:peptidoglycan catabolic process; F:N-acetylmuramoyl-L-alanine amidase activity	no GO terms	153	13.7	Yes	Secretory SP	0	No
T_ni_cDNA_8616	serine protease1 2	35kDa protease precursor [Bombyx mori]	6e-105	-	P:proteolysis; F:serine-type endopeptidase activity	1153	23.4	Yes	Secretory SP	0	No
T_ni_cDNA_8634	sodium potassium-transporting atpase subunit alpha isoform x4	PREDICTED: sodium/potassium-transporting ATPase subunit alpha-like isoform X6 [Bombyx mori]	0	-	C:integral component of membrane; F:metal ion binding; F:nucleotide binding; P:sodium ion transport; F:sodium:potassium-exchanging ATPase activity; P:potassium ion transport; F:ATP binding	542	23.2	No	no SP	8	No
T_ni_cDNA_8655	v-type proton atpase 116 kda subunit a isoform 1	PREDICTED: V-type proton ATPase 116 kDa subunit a isoform 1-like isoform X1 [Bombyx mori]	0	C:integral component of membrane; C:membrane; C:vacuolar proton-transporting V-type ATPase, V0 domain; P:ion transport; P:transport; F:hydrogen ion transmembrane transporter activity; C:proton-transporting V-type ATPase, V0 domain; P:proton transport; P:ATP hydrolysis coupled proton transport	C:vacuolar proton-transporting V-type ATPase, V0 domain; C:proton-transporting V-type ATPase, V0 domain; F:hydrogen ion transmembrane transporter activity; P:ATP hydrolysis coupled proton transport	11106	41.4	No	no SP	7	No
T_ni_cDNA_8677	glutamine--fructose-6-phosphate aminotransferase	PREDICTED: glutamine--fructose-6-phosphate aminotransferase [isomerizing] 1-like [Bombyx mori]	2e-102	P:carbohydrate biosynthetic process; F:glutamine-fructose-6-phosphate transaminase (isomerizing) activity; F:carbohydrate binding; F:transferase activity; P:metabolic process; P:carbohydrate metabolic process; F:transaminase activity	P:carbohydrate metabolic process; F:carbohydrate binding	139	19.9			1	No
T_ni_cDNA_8680	plasma membrane calcium-transporting atpase 2 isoform x1	PREDICTED: plasma membrane calcium-transporting ATPase 3-like isoform X3 [Bombyx mori]	0	-	C:integral component of membrane; F:metal ion binding; F:nucleotide binding; P:calcium ion transmembrane transport; F:ATP binding; F:calcium-transporting ATPase activity; C:membrane	9500	35.7	No	no SP	10	No
T_ni_cDNA_8713	udp-glucose:glycoprotein glucosyltransferase	PREDICTED: UDP-glucose:glycoprotein glucosyltransferase [Plutella xylostella]	0	P:protein glycosylation; P:UDP-glucosylation; F:UDP-glucose:glycoprotein glucosyltransferase activity; F:transferase activity, transferring glycosyl groups; F:transferase activity	F:UDP-glucose:glycoprotein glucosyltransferase activity; P:protein glycosylation; F:transferase activity, transferring glycosyl groups	228	15.7	Yes	Secretory SP	0	No
T_ni_cDNA_8730	uncharacterized protein LOC100302108	uncharacterized protein LOC100302108 [Bombyx mori]	2e-18	-	C:mitochondrion; F:NADH dehydrogenase activity	91	34.6	No	Secretory SP	0	No
T_ni_cDNA_8751	cytochrome c oxidase protein 20 homolog	PREDICTED: cytochrome c oxidase protein 20 homolog [Plutella xylostella]	1e-53	-	no GO terms	52	25	No	no SP	2	No
T_ni_cDNA_8802	nadph--cytochrome p450 reductase isoform x1	NADPH cytochrome P450 reductase [Bombyx mori]	0	C:endoplasmic reticulum membrane; P:oxidation-reduction process; F:oxidoreductase activity; F:NADPH-hemoprotein reductase activity; C:membrane; C:endoplasmic reticulum; F:iron ion binding; F:FMN binding; F:oxidoreductase activity, acting on paired donors, with incorporation or reduction of molecular oxygen, NAD(P)H as one donor, and incorporation of one atom of oxygen; C:lipid particle; C:endomem…	P:oxidation-reduction process; F:iron ion binding; F:FMN binding; F:oxidoreductase activity	2705	43.3	No	no SP	1	No
T_ni_cDNA_8812	glycoprotein-n-acetylgalactosamine 3-beta-galactosyltransferase 1-like isoform x2	PREDICTED: glycoprotein-N-acetylgalactosamine 3-beta-galactosyltransferase 1-like [Bombyx mori]	7e-174	P:metabolic process; C:membrane; F:transferase activity, transferring glycosyl groups	C:membrane; F:transferase activity, transferring glycosyl groups; F:glycoprotein-N-acetylgalactosamine 3-beta-galactosyltransferase activity; P:O-glycan processing	295	25			1	No
T_ni_cDNA_8854	PREDICTED: uncharacterized protein KIAA0195-like	PREDICTED: uncharacterized protein KIAA0195-like [Bombyx mori]	1e-166	-	no GO terms	74	5.6	No	Secretory SP	4	No
T_ni_cDNA_8856	plexin-a4	PREDICTED: plexin A3-like [Bombyx mori]	0	F:receptor activity; C:integral component of membrane; P:multicellular organismal development; C:membrane; P:signal transduction; C:intracellular	F:protein binding; P:signal transduction	30	11.5			2	No
T_ni_cDNA_8856	plexin-a4	PREDICTED: plexin A3-like [Bombyx mori]	4e-49	F:receptor activity; C:integral component of membrane; P:multicellular organismal development; C:membrane; P:signal transduction; C:intracellular	F:protein binding	45	15.9	Yes	Secretory SP	0	No
T_ni_cDNA_8857	mitochondrial import inner membrane translocase subunit tim21	PREDICTED: mitochondrial import inner membrane translocase subunit Tim21 [Plutella xylostella]	2e-84	P:protein import into mitochondrial matrix; C:mitochondrial inner membrane presequence translocase complex	C:mitochondrial inner membrane presequence translocase complex; P:protein import into mitochondrial matrix	88	30.5	No	no SP	1	No
T_ni_cDNA_8868	fatty-acid amide hydrolase 2-like	PREDICTED: fatty-acid amide hydrolase 2-like isoform X1 [Bombyx mori]	3e-177	-	F:carbon-nitrogen ligase activity, with glutamine as amido-N-donor	68	12.2	No	no SP	1	No
T_ni_cDNA_889	integrin alpha-ps2-like	PREDICTED: integrin alpha-PS2-like [Bombyx mori]	0	-	C:integrin complex; P:cell adhesion	28	4.3	Yes	Secretory SP	1	No
T_ni_cDNA_8895	esterase fe4-like	PREDICTED: bile salt-activated lipase-like [Bombyx mori]	3e-118	-	no GO terms	14067	67.6	Yes	Secretory SP	0	No
T_ni_cDNA_8972	transmembrane protein 70 mitochondrial	PREDICTED: transmembrane protein 70 homolog	6e-59	-	no GO terms	20	12.1			2	No
T_ni_cDNA_8987	platelet glycoprotein v	PREDICTED: SLIT and NTRK-like protein 6-like [Bombyx mori]	0	-	F:protein binding	704	24.7	Yes	Secretory SP	1	No
T_ni_cDNA_8989	vanin-like protein 1 isoform x1	PREDICTED: vanin-like protein 1 isoform X2 [Plutella xylostella]	1e-166	-	F:hydrolase activity, acting on carbon-nitrogen (but not peptide) bonds; P:nitrogen compound metabolic process; F:hydrolase activity, acting on carbon-nitrogen (but not peptide) bonds, in linear amides	17994	65.3	Yes	Secretory SP	0	No
T_ni_cDNA_90	ectonucleoside triphosphate diphosphohydrolase 5 isoform x1	PREDICTED: ectonucleoside triphosphate diphosphohydrolase 5-like [Bombyx mori]	0	-	F:hydrolase activity	1246	39.1	No	no SP	1	No
T_ni_cDNA_9004	niemann-pick c1 protein isoform x2	PREDICTED: Niemann-Pick C1 protein [Plutella xylostella]	0	-	C:integral component of membrane; P:cholesterol transport; F:hedgehog receptor activity; C:membrane	442	9.3			10	No
T_ni_cDNA_9025	17-beta-hydroxysteroid dehydrogenase 14-like	short-chain dehydrogenease/reductase [Bombyx mori]	8e-105	P:oxidation-reduction process; F:oxidoreductase activity; P:metabolic process	P:metabolic process; F:oxidoreductase activity	153	26.1	No	no SP	1	No
T_ni_cDNA_9257	alkaline nuclease precursor	alkaline nuclease precursor [Bombyx mori]	4e-177	F:metal ion binding; F:nucleic acid binding; F:hydrolase activity	F:hydrolase activity; F:nucleic acid binding; F:metal ion binding	249	16.9	Yes	Secretory SP	0	No
T_ni_cDNA_9286	inorganic phosphate cotransporter	PREDICTED: putative inorganic phosphate cotransporter-like [Bombyx mori]	2e-49	-	P:transmembrane transport; C:integral component of membrane	344	12.6			2	No
T_ni_cDNA_9294	signal peptidase complex catalytic subunit sec11a	PREDICTED: signal peptidase complex catalytic subunit SEC11A [Plutella xylostella]	1e-95	-	P:signal peptide processing; C:membrane; F:peptidase activity; F:serine-type peptidase activity; C:integral component of membrane	792	44.9	No	no SP	1	No
T_ni_cDNA_9307	apolipoprotein d-like	Bombyrin precursor [Bombyx mori]	9e-59	F:lipid binding; P:transport; F:transporter activity; F:small molecule binding; C:extracellular region	F:pigment binding	569	46.4	Yes	Secretory SP	0	No
T_ni_cDNA_9349	protein yellow	PREDICTED: protein yellow [Plutella xylostella]	0	P:melanin biosynthetic process; P:cuticle pigmentation; C:extracellular region; F:isomerase activity	no GO terms	27	12.6	Yes	Secretory SP	0	Yes
T_ni_cDNA_9351	mitochondrial inner membrane organizing system protein 1-like	PREDICTED: mitochondrial inner membrane organizing system protein 1-like [Bombyx mori]	3e-11	-	no GO terms	53	26.5	No	no SP	2	No
T_ni_cDNA_9354	venom dipeptidyl peptidase 4	PREDICTED: uncharacterized protein LOC105394551 [Plutella xylostella]	0	-	P:proteolysis; C:membrane; F:serine-type peptidase activity	16418	60.3			1	No
T_ni_cDNA_936	monocarboxylate transporter 13	PREDICTED: monocarboxylate transporter 13 isoform X1 [Plutella xylostella]	0	C:integral component of membrane; P:transmembrane transport; F:monocarboxylic acid transmembrane transporter activity	P:transmembrane transport; C:integral component of membrane	82	9	No	no SP	12	No
T_ni_cDNA_9407	receptor expression-enhancing protein 5-like	receptor expression enhancing protein isoform 2 [Bombyx mori]	1e-87	-	no GO terms	289	28.3	No	no SP	2	No
T_ni_cDNA_9516	juvenile hormone epoxide hydrolase 2-like	juvenile hormone epoxide hydrolase precursor [Bombyx mori]	5e-46	-	no GO terms	56	13.4	No	Secretory SP	1	No
T_ni_cDNA_9616	multiple inositol polyphosphate phosphatase 1-like isoform x2	PREDICTED: multiple inositol polyphosphate phosphatase 1-like [Bombyx mori]	3e-34	-	no GO terms	26	21.3			1	No
T_ni_cDNA_9660	dnaj homolog subfamily c member 3	PREDICTED: dnaJ homolog subfamily C member 3-like [Bombyx mori]	0	-	F:protein binding	98	12.3	Yes	Secretory SP	0	No
T_ni_cDNA_9664	dolichyl-diphosphooligosaccharide--protein glycosyltransferase subunit 1	PREDICTED: dolichyl-diphosphooligosaccharide--protein glycosyltransferase subunit 1-like [Bombyx mori]	0	-	C:endoplasmic reticulum; C:integral component of membrane; P:protein glycosylation; F:dolichyl-diphosphooligosaccharide-protein glycotransferase activity	3058	56.2	Yes	Secretory SP	2	No
T_ni_cDNA_9714	ero1-like protein	PREDICTED: ero1-like protein isoform X1 [Plutella xylostella]	0	-	C:endoplasmic reticulum; P:oxidation-reduction process; F:oxidoreductase activity, acting on a sulfur group of donors, disulfide as acceptor; F:protein disulfide isomerase activity	362	16.9	Yes	Secretory SP	1	No
T_ni_cDNA_9728	pxmp2 4 family protein 3	peroxisomal membrane protein PMP22 [Bombyx mori]	3e-76	C:integral component of membrane; C:cytosol	C:integral component of membrane	153	21.6	No	no SP	2	No
T_ni_cDNA_9793	fas-associated factor 2	PREDICTED: FAS-associated factor 2-like [Bombyx mori]	2e-89	P:cellularization; P:nuclear migration; P:ubiquitin-dependent protein catabolic process; P:defense response to Gram-negative bacterium; P:dorsal/ventral axis specification; F:molecular_function; P:negative regulation of innate immune response; P:endocytosis; P:embryo development; F:ubiquitin-specific protease activity; P:biological_process; P:germ cell migration; P:protein deubiquitination; C:cyt…	no GO terms	40	24.2	No	no SP	1	No
T_ni_cDNA_9811	multidrug resistance protein 1a	PREDICTED: multidrug resistance protein 1A-like isoform X1 [Bombyx mori]	4e-128	F:ATPase activity; F:ATP binding; C:integral component of membrane; F:nucleotide binding; F:ATPase activity, coupled to transmembrane movement of substances; P:transmembrane transport; P:transport; P:obsolete ATP catabolic process	F:ATP binding; C:integral component of membrane; P:transport; P:transmembrane transport; F:ATPase activity, coupled to transmembrane movement of substances; F:ATPase activity	6960	51.3			2	No
T_ni_cDNA_9811	multidrug resistance protein homolog 49 isoform x1	PREDICTED: multidrug resistance protein 1A-like isoform X1 [Bombyx mori]	7e-155	F:ATPase activity; F:ATP binding; C:integral component of membrane; F:nucleotide binding; F:ATPase activity, coupled to transmembrane movement of substances; P:transmembrane transport; P:transport; P:obsolete ATP catabolic process	F:ATP binding; F:ATPase activity; F:ATPase activity, coupled to transmembrane movement of substances; C:integral component of membrane; P:transport; P:transmembrane transport	4676	42.3			4	No
T_ni_cDNA_9865	neutral ceramidase isoform x1	PREDICTED: neutral ceramidase-like [Bombyx mori]	0	-	no GO terms	4950	29.1	No	Secretory SP	1	No
T_ni_cDNA_9888	ferric-chelate reductase 1 homolog	PREDICTED: putative ferric-chelate reductase 1 homolog [Plutella xylostella]	0	-	C:integral component of membrane	28	7.7			6	No
T_ni_cDNA_989	selenoprotein m-like	PREDICTED: selenoprotein M-like [Bombyx mori]	1e-24	-	no GO terms	171	33	Yes	Secretory SP	0	No
T_ni_cDNA_9964	probable c-5 sterol desaturase	PREDICTED: c-5 sterol desaturase erg32-like [Bombyx mori]	6e-165	P:oxidation-reduction process; F:oxidoreductase activity; C:integral component of membrane; C:membrane; F:iron ion binding; P:fatty acid biosynthetic process	P:oxidation-reduction process; F:iron ion binding; F:oxidoreductase activity; P:fatty acid biosynthetic process	230	9.2	No	no SP	4	No
